# Supplementary material for: Toward Pair Atomic Density Fitting for Correlation Energies with Benchmark Accuracy
Source: J Chem Theory Comput. 2023 Feb 14;19(5):1499–516. doi: 10.1021/acs.jctc.2c01201 (PMC10018742; doi:10.1021/acs.jctc.2c01201)
Supplement: Supplementary file 2 — ct2c01201_si_002.zip [file ct2c01201_si_002.zip]

Archive with 186 entries (180 files):
- data/
- __MACOSX/._data
- data/S66_mp2/
- __MACOSX/data/._S66_mp2
- data/README
- __MACOSX/data/._README
- data/L7/
- __MACOSX/data/._L7
- data/S66_rpa/
- __MACOSX/data/._S66_rpa
- data/S30L/
- __MACOSX/data/._S30L
- data/fitfunctions.csv
- __MACOSX/data/._fitfunctions.csv
- data/S66_mp2/band_4gauss_yesK_noMP2.res
- __MACOSX/data/S66_mp2/._band_4gauss_yesK_noMP2.res
- data/S66_mp2/psi4_345gauss.res
- __MACOSX/data/S66_mp2/._psi4_345gauss.res
- data/S66_mp2/band_4gauss_noK_noMP2.res
- __MACOSX/data/S66_mp2/._band_4gauss_noK_noMP2.res
- data/S66_mp2/README.md
- __MACOSX/data/S66_mp2/._README.md
- data/S66_mp2/eps_res/
- __MACOSX/data/S66_mp2/._eps_res
- data/S66_mp2/band_3slaters_3gauss_boostL.res
- __MACOSX/data/S66_mp2/._band_3slaters_3gauss_boostL.res
- data/S66_mp2/band_3slaters.res
- __MACOSX/data/S66_mp2/._band_3slaters.res
- data/S66_mp2/band_4gauss_noK_yesMP2.res
- __MACOSX/data/S66_mp2/._band_4gauss_noK_yesMP2.res
- data/S66_mp2/adf_3slaters.res
- __MACOSX/data/S66_mp2/._adf_3slaters.res
- data/S66_mp2/band_5gauss.res
- __MACOSX/data/S66_mp2/._band_5gauss.res
- data/S66_mp2/band_4gauss.res
- __MACOSX/data/S66_mp2/._band_4gauss.res
- data/L7/L7_TZ_MP2_normal.txt
- __MACOSX/data/L7/._L7_TZ_MP2_normal.txt
- data/L7/c3a.xyz
- __MACOSX/data/L7/._c3a.xyz
- data/L7/L7_TZ_RPA_normal.txt
- __MACOSX/data/L7/._L7_TZ_RPA_normal.txt
- data/L7/L7_TZ_RPA_vg_1l2.txt
- __MACOSX/data/L7/._L7_TZ_RPA_vg_1l2.txt
- data/L7/L7_TZ_MP2_e10L.txt
- __MACOSX/data/L7/._L7_TZ_MP2_e10L.txt
- data/L7/L7_TZ_MP2_e12d.txt
- __MACOSX/data/L7/._L7_TZ_MP2_e12d.txt
- data/L7/L7_TZ_MP2_e06L.txt
- __MACOSX/data/L7/._L7_TZ_MP2_e06L.txt
- data/L7/L7_TZ_MP2_good_dep1e2.txt
- __MACOSX/data/L7/._L7_TZ_MP2_good_dep1e2.txt
- data/L7/L7_TZ_MP2_e08d.txt
- __MACOSX/data/L7/._L7_TZ_MP2_e08d.txt
- data/L7/L7_TZ_MP2_e06.txt
- __MACOSX/data/L7/._L7_TZ_MP2_e06.txt
- data/L7/L7_TZ_MP2_e12.txt
- __MACOSX/data/L7/._L7_TZ_MP2_e12.txt
- data/L7/L7_TZ_MP2_e08d_base5.txt
- __MACOSX/data/L7/._L7_TZ_MP2_e08d_base5.txt
- data/L7/L7_TZ_RPA_vg.txt
- __MACOSX/data/L7/._L7_TZ_RPA_vg.txt
- data/L7/L7_TZ_MP2_e10.txt
- __MACOSX/data/L7/._L7_TZ_MP2_e10.txt
- data/L7/L7_TZ_MP2_good.txt
- __MACOSX/data/L7/._L7_TZ_MP2_good.txt
- data/L7/gcgc.xyz
- __MACOSX/data/L7/._gcgc.xyz
- data/L7/L7_TZ_RPA_normal_1l2.txt
- __MACOSX/data/L7/._L7_TZ_RPA_normal_1l2.txt
- data/L7/L7_TZ_MP2_e06d.txt
- __MACOSX/data/L7/._L7_TZ_MP2_e06d.txt
- data/L7/L7_TZ_MP2_e10d.txt
- __MACOSX/data/L7/._L7_TZ_MP2_e10d.txt
- data/L7/L7_TZ_MP2_e08.txt
- __MACOSX/data/L7/._L7_TZ_MP2_e08.txt
- data/L7/L7_TZ_MP2_vg_dep1e2.txt
- __MACOSX/data/L7/._L7_TZ_MP2_vg_dep1e2.txt
- data/L7/L7_QZ_MP2_e06.txt
- __MACOSX/data/L7/._L7_QZ_MP2_e06.txt
- data/L7/L7_TZ_MP2_e08L.txt
- __MACOSX/data/L7/._L7_TZ_MP2_e08L.txt
- data/L7/cbh.xyz
- __MACOSX/data/L7/._cbh.xyz
- data/L7/c2c2PD.xyz
- __MACOSX/data/L7/._c2c2PD.xyz
- data/L7/L7_TZ_MP2_normal_dep1e2.txt
- __MACOSX/data/L7/._L7_TZ_MP2_normal_dep1e2.txt
- data/L7/c3gc.xyz
- __MACOSX/data/L7/._c3gc.xyz
- data/L7/L7_TZ_MP2_basic_dep1e2.txt
- __MACOSX/data/L7/._L7_TZ_MP2_basic_dep1e2.txt
- data/L7/L7_TZ_RPA_good.txt
- __MACOSX/data/L7/._L7_TZ_RPA_good.txt
- data/L7/L7_TZ_MP2_vg.txt
- __MACOSX/data/L7/._L7_TZ_MP2_vg.txt
- data/L7/L7_TZ_RPA_good_1l2.txt
- __MACOSX/data/L7/._L7_TZ_RPA_good_1l2.txt
- data/L7/L7_QZ_MP2_vg.txt
- __MACOSX/data/L7/._L7_QZ_MP2_vg.txt
- data/L7/phe.xyz
- __MACOSX/data/L7/._phe.xyz
- data/L7/ggg.xyz
- __MACOSX/data/L7/._ggg.xyz
- data/S66_rpa/S66_TZ_RPA_e12L_1l8.txt
- __MACOSX/data/S66_rpa/._S66_TZ_RPA_e12L_1l8.txt
- data/S30L/9.xyz
- __MACOSX/data/S30L/._9.xyz
- data/S30L/8.xyz
- __MACOSX/data/S30L/._8.xyz
- data/S30L/13.xyz
- __MACOSX/data/S30L/._13.xyz
- data/S30L/S30L_results_rpa_vg.txt
- __MACOSX/data/S30L/._S30L_results_rpa_vg.txt
- data/S30L/12.xyz
- __MACOSX/data/S30L/._12.xyz
- data/S30L/S30L_results_l1e2.txt
- __MACOSX/data/S30L/._S30L_results_l1e2.txt
- data/S30L/10.xyz
- __MACOSX/data/S30L/._10.xyz
- data/S30L/11.xyz
- __MACOSX/data/S30L/._11.xyz
- data/S30L/S30L_results_l5e3.txt
- __MACOSX/data/S30L/._S30L_results_l5e3.txt
- data/S30L/29.xyz
- __MACOSX/data/S30L/._29.xyz
- data/S30L/15.xyz
- __MACOSX/data/S30L/._15.xyz
- data/S30L/14.xyz
- __MACOSX/data/S30L/._14.xyz
- data/S30L/28.xyz
- __MACOSX/data/S30L/._28.xyz
- data/S30L/16.xyz
- __MACOSX/data/S30L/._16.xyz
- data/S30L/17.xyz
- __MACOSX/data/S30L/._17.xyz
- data/S30L/26.xyz
- __MACOSX/data/S30L/._26.xyz
- data/S30L/27.xyz
- __MACOSX/data/S30L/._27.xyz
- data/S30L/25.xyz
- __MACOSX/data/S30L/._25.xyz
- data/S30L/19.xyz
- __MACOSX/data/S30L/._19.xyz
- data/S30L/18.xyz
- __MACOSX/data/S30L/._18.xyz
- data/S30L/24.xyz
- __MACOSX/data/S30L/._24.xyz
- data/S30L/30.xyz
- __MACOSX/data/S30L/._30.xyz
- data/S30L/20.xyz
- __MACOSX/data/S30L/._20.xyz
- data/S30L/21.xyz
- __MACOSX/data/S30L/._21.xyz
- data/S30L/23.xyz
- __MACOSX/data/S30L/._23.xyz
- data/S30L/22.xyz
- __MACOSX/data/S30L/._22.xyz
- data/S30L/S30L_results_rpa_good.txt
- __MACOSX/data/S30L/._S30L_results_rpa_good.txt
- data/S30L/3.xyz
- __MACOSX/data/S30L/._3.xyz
- data/S30L/2.xyz
- __MACOSX/data/S30L/._2.xyz
- data/S30L/S30L_results_rpa_normal.txt
- __MACOSX/data/S30L/._S30L_results_rpa_normal.txt
- data/S30L/1.xyz
- __MACOSX/data/S30L/._1.xyz
- data/S30L/5.xyz
- __MACOSX/data/S30L/._5.xyz
- data/S30L/4.xyz
- __MACOSX/data/S30L/._4.xyz
- data/S30L/6.xyz
- __MACOSX/data/S30L/._6.xyz
- data/S30L/7.xyz
- __MACOSX/data/S30L/._7.xyz
- data/S66_mp2/eps_res/eigvals_ADF_3S.res
- __MACOSX/data/S66_mp2/eps_res/._eigvals_ADF_3S.res
- data/S66_mp2/eps_res/eigvals_BAND_3Gbl.res
- __MACOSX/data/S66_mp2/eps_res/._eigvals_BAND_3Gbl.res
- data/S66_mp2/eps_res/README.md
- __MACOSX/data/S66_mp2/eps_res/._README.md
- data/S66_mp2/eps_res/eigval_psi4_cc-PVTZ.res
- __MACOSX/data/S66_mp2/eps_res/._eigval_psi4_cc-PVTZ.res
- data/S66_mp2/eps_res/eigvals_BAND_3S.res
- __MACOSX/data/S66_mp2/eps_res/._eigvals_BAND_3S.res
