# Supplementary material for: Toward Pair Atomic Density Fitting for Correlation Energies with Benchmark Accuracy
Source: J Chem Theory Comput. 2023 Feb 14;19(5):1499–516. doi: 10.1021/acs.jctc.2c01201 (PMC10018742; doi:10.1021/acs.jctc.2c01201)
Supplement: Supplementary file 2 — ct2c01201_si_002.zip [file ct2c01201_si_002.zip › data/README]

In all files in the folders, L7, S30L and S66_mp2 the names in the first column of each file are the system name. 
For each systems, the first number is the bonding energy (total energy 
of system from which the total energies of the atomic fragments are subtracted) and the second number is the correlation energy
of the system. All values are in kcal/mol.

Naming: The file name contains the dataset, method, and basis set. 
In case the file name does not contain a basis set, cc-pVTZ has been used. 
The size ff the auxiliary basis is denoted by "ex", where for instance e06 denotes that a 
value of \epsilon_{\text{bas}}=1e-6 has been used. 
The ending "L" denotes that the L-enhancement method has been used. 
the ending $d$ denotes that a smaller dependency threshold of 5e-3 has been used.
