# Supplementary material for: Toward Pair Atomic Density Fitting for Correlation Energies with Benchmark Accuracy
Source: J Chem Theory Comput. 2023 Feb 14;19(5):1499–516. doi: 10.1021/acs.jctc.2c01201 (PMC10018742; doi:10.1021/acs.jctc.2c01201)
Supplement: Supplementary file 2 — ct2c01201_si_002.zip [file ct2c01201_si_002.zip › data/fitfunctions.csv]

Thsi .csv file contains information about the auxiliary fit functions
for all elements used in this work for the Normal and the VeryGood fit sets
Normal fit set
Fit set for Z: 1
Fit function	Exponent
1S	2.00
1S	3.00
2S	2.86
2S	1.87
2S	1.22
2S	0.80
3P	7.50
3P	4.74
3P	3.00
3P	1.90
3P	1.20
4D	5.71
4D	3.74
4D	2.45
4D	1.60
5F	5.00
5F	3.16
5F	2.00
Fit set for Z: 6
Fit function	Exponent
1S	12.00
4S	19.60
4S	13.14
4S	8.81
4S	5.91
4S	3.96
4S	2.65
4S	1.78
4S	1.19
4S	0.80
4P	36.02
4P	23.40
4P	15.20
4P	9.88
4P	6.42
4P	4.17
4P	2.71
4P	1.76
4P	1.14
5D	10.00
5D	6.39
5D	4.08
5D	2.61
5D	1.67
5F	7.02
5F	4.35
5F	2.69
5F	1.67
5G	4.55
5G	2.75
5G	1.67
Fit set for Z: 7
Fit function	Exponent
1S	14.00
4S	21.17
4S	14.05
4S	9.33
4S	6.20
4S	4.11
4S	2.73
4S	1.81
4S	1.20
4S	0.80
4P	46.57
4P	29.30
4P	18.43
4P	11.60
4P	7.30
4P	4.59
4P	2.89
4P	1.82
4P	1.14
5D	13.61
5D	8.94
5D	5.88
5D	3.86
5D	2.54
5D	1.67
5F	7.26
5F	4.44
5F	2.72
5F	1.67
5G	4.55
5G	2.75
5G	1.67
Fit set for Z: 8
Fit function	Exponent
1S	16.00
4S	22.63
4S	14.90
4S	9.81
4S	6.46
4S	4.25
4S	2.80
4S	1.84
4S	1.21
4S	0.80
4P	58.18
4P	37.60
4P	24.29
4P	15.70
4P	10.14
4P	6.55
4P	4.24
4P	2.74
4P	1.77
4P	1.14
5D	17.78
5D	11.98
5D	8.08
5D	5.44
5D	3.67
5D	2.47
5D	1.67
5F	7.51
5F	4.55
5F	2.75
5F	1.67
5G	4.55
5G	2.75
Fit set for Z: 9
Fit function	Exponent
1S	18.00
4S	24.00
4S	16.45
4S	11.27
4S	7.72
4S	5.29
4S	3.63
4S	2.49
4S	1.70
4S	1.17
4S	0.80
4P	70.80
4P	46.86
4P	31.02
4P	20.53
4P	13.59
4P	9.00
4P	5.95
4P	3.94
4P	2.61
4P	1.73
4P	1.14
5D	22.50
5D	14.58
5D	9.45
5D	6.12
5D	3.97
5D	2.57
5D	1.67
5F	7.78
5F	4.65
5F	2.78
5F	1.67
5G	4.55
5G	2.75
5G	1.67
Fit set for Z: 15
Fit function	Exponent
1S	30.00
5S	85.94
5S	59.29
5S	40.91
5S	28.23
5S	19.47
5S	13.44
5S	9.27
5S	6.40
5S	4.41
5S	3.04
5S	2.10
5S	1.45
5S	1.00
5P	207.35
5P	141.39
5P	96.41
5P	65.74
5P	44.83
5P	30.57
5P	20.84
5P	14.21
5P	9.69
5P	6.61
5P	4.51
5P	3.07
5P	2.10
5P	1.43
5D	53.79
5D	36.56
5D	24.85
5D	16.90
5D	11.48
5D	7.81
5D	5.31
5D	3.61
5D	2.45
5D	1.67
5F	9.90
5F	6.34
5F	4.06
5F	2.60
5F	1.67
5G	4.55
5G	2.75
5G	1.67
Fit set for Z: 16
Fit function	Exponent
1S	32.00
5S	92.86
5S	63.66
5S	43.64
5S	29.91
5S	20.51
5S	14.06
5S	9.64
5S	6.61
5S	4.53
5S	3.10
5S	2.13
5S	1.46
5S	1.00
5P	230.89
5P	156.15
5P	105.59
5P	71.41
5P	48.29
5P	32.66
5P	22.09
5P	14.94
5P	10.10
5P	6.83
5P	4.62
5P	3.12
5P	2.11
5P	1.43
5D	59.26
5D	41.46
5D	29.01
5D	20.30
5D	14.20
5D	9.94
5D	6.95
5D	4.87
5D	3.40
5D	2.38
5D	1.67
5F	10.37
5F	6.57
5F	4.16
5F	2.63
5F	1.67
5G	4.55
5G	2.75
5G	1.67
Fit set for Z: 17
Fit function	Exponent
1S	34.00
5S	99.87
5S	70.08
5S	49.18
5S	34.52
5S	24.22
5S	17.00
5S	11.93
5S	8.37
5S	5.87
5S	4.12
5S	2.89
5S	2.03
5S	1.42
5S	1.00
5P	255.44
5P	176.36
5P	121.77
5P	84.07
5P	58.04
5P	40.07
5P	27.67
5P	19.10
5P	13.19
5P	9.11
5P	6.29
5P	4.34
5P	3.00
5P	2.07
5P	1.43
5D	64.90
5D	45.00
5D	31.20
5D	21.63
5D	15.00
5D	10.40
5D	7.21
5D	5.00
5D	3.47
5D	2.40
5D	1.67
5F	10.89
5F	6.81
5F	4.26
5F	2.66
5F	1.67
5G	4.55
5G	2.75
5G	1.67
Fit set for Z: 35
Fit function	Exponent
1S	70.00
5S	237.55
5S	172.19
5S	124.81
5S	90.47
5S	65.58
5S	47.53
5S	34.46
5S	24.98
5S	18.10
5S	13.12
5S	9.51
5S	6.89
5S	5.00
5S	3.62
5S	2.63
5S	1.90
5S	1.38
5S	1.00
5P	530.30
5P	388.40
5P	284.47
5P	208.35
5P	152.60
5P	111.77
5P	81.86
5P	59.95
5P	43.91
5P	32.16
5P	23.56
5P	17.25
5P	12.64
5P	9.25
5P	6.78
5P	4.96
5P	3.64
5P	2.66
5P	1.95
5P	1.43
5D	191.72
5D	139.73
5D	101.84
5D	74.22
5D	54.09
5D	39.42
5D	28.73
5D	20.94
5D	15.26
5D	11.12
5D	8.11
5D	5.91
5D	4.31
5D	3.14
5D	2.29
5D	1.67
5F	72.47
5F	51.43
5F	36.50
5F	25.90
5F	18.38
5F	13.05
5F	9.26
5F	6.57
5F	4.66
5F	3.31
5F	2.35
5F	1.67
5G	23.56
5G	16.92
5G	12.15
5G	8.73
5G	6.27
5G	4.50
5G	3.23
5G	2.32
5G	1.67
6H	6.00
6H	4.16
6H	2.88
6H	2.00
7I	7.00
7I	4.85
7I	3.37
7I	2.33
Fit set for Z: 51
Fit function	Exponent
1S	102.00
5S	614.52
5S	458.97
5S	342.80
5S	256.03
5S	191.22
5S	142.82
5S	106.67
5S	79.67
5S	59.50
5S	44.44
5S	33.19
5S	24.79
5S	18.51
5S	13.83
5S	10.33
5S	7.71
5S	5.76
5S	4.30
5S	3.21
5S	2.40
5S	1.79
5S	1.34
5S	1.00
5P	772.73
5P	580.49
5P	436.07
5P	327.59
5P	246.09
5P	184.87
5P	138.88
5P	104.33
5P	78.37
5P	58.87
5P	44.23
5P	33.22
5P	24.96
5P	18.75
5P	14.09
5P	10.58
5P	7.95
5P	5.97
5P	4.49
5P	3.37
5P	2.53
5P	1.90
5P	1.43
5D	327.87
5D	248.30
5D	188.04
5D	142.40
5D	107.84
5D	81.67
5D	61.85
5D	46.84
5D	35.47
5D	26.86
5D	20.34
5D	15.41
5D	11.67
5D	8.84
5D	6.69
5D	5.07
5D	3.84
5D	2.91
5D	2.20
5D	1.67
5F	106.25
5F	77.18
5F	56.07
5F	40.73
5F	29.59
5F	21.49
5F	15.61
5F	11.34
5F	8.24
5F	5.99
5F	4.35
5F	3.16
5F	2.29
5F	1.67
5G	43.35
5G	31.30
5G	22.59
5G	16.31
5G	11.77
5G	8.50
5G	6.14
5G	4.43
5G	3.20
5G	2.31
5G	1.67
6H	6.00
6H	4.16
6H	2.88
6H	2.00
7I	7.00
7I	4.85
7I	3.37
7I	2.33
Fit set for Z: 52
Fit function	Exponent
1S	104.00
5S	631.46
5S	471.04
5S	351.37
5S	262.11
5S	195.52
5S	145.85
5S	108.80
5S	81.16
5S	60.54
5S	45.16
5S	33.69
5S	25.13
5S	18.74
5S	13.98
5S	10.43
5S	7.78
5S	5.80
5S	4.33
5S	3.23
5S	2.41
5S	1.80
5S	1.34
5S	1.00
5P	787.88
5P	591.35
5P	443.84
5P	333.13
5P	250.03
5P	187.66
5P	140.85
5P	105.72
5P	79.35
5P	59.55
5P	44.70
5P	33.55
5P	25.18
5P	18.90
5P	14.19
5P	10.65
5P	7.99
5P	6.00
5P	4.50
5P	3.38
5P	2.54
5P	1.90
5P	1.43
5D	333.33
5D	252.22
5D	190.84
5D	144.40
5D	109.26
5D	82.67
5D	62.55
5D	47.33
5D	35.81
5D	27.10
5D	20.50
5D	15.51
5D	11.74
5D	8.88
5D	6.72
5D	5.08
5D	3.85
5D	2.91
5D	2.20
5D	1.67
5F	108.33
5F	78.58
5F	57.00
5F	41.34
5F	29.99
5F	21.75
5F	15.78
5F	11.44
5F	8.30
5F	6.02
5F	4.37
5F	3.17
5F	2.30
5F	1.67
5G	45.07
5G	32.41
5G	23.31
5G	16.76
5G	12.05
5G	8.67
5G	6.23
5G	4.48
5G	3.22
5G	2.32
5G	1.67
6H	6.00
6H	4.16
6H	2.88
6H	2.00
7I	7.00
7I	4.85
7I	3.37
7I	2.33
Fit set for Z: 53
Fit function	Exponent
1S	106.00
5S	648.52
5S	483.18
5S	360.00
5S	268.21
5S	199.83
5S	148.89
5S	110.93
5S	82.65
5S	61.58
5S	45.88
5S	34.18
5S	25.47
5S	18.97
5S	14.14
5S	10.53
5S	7.85
5S	5.85
5S	4.36
5S	3.25
5S	2.42
5S	1.80
5S	1.34
5S	1.00
5P	803.03
5P	602.20
5P	451.59
5P	338.65
5P	253.96
5P	190.45
5P	142.82
5P	107.10
5P	80.31
5P	60.23
5P	45.17
5P	33.87
5P	25.40
5P	19.05
5P	14.28
5P	10.71
5P	8.03
5P	6.02
5P	4.52
5P	3.39
5P	2.54
5P	1.90
5P	1.43
5D	338.98
5D	256.26
5D	193.73
5D	146.46
5D	110.72
5D	83.70
5D	63.27
5D	47.83
5D	36.16
5D	27.34
5D	20.67
5D	15.62
5D	11.81
5D	8.93
5D	6.75
5D	5.10
5D	3.86
5D	2.92
5D	2.20
5D	1.67
5F	110.42
5F	79.97
5F	57.92
5F	41.95
5F	30.39
5F	22.01
5F	15.94
5F	11.55
5F	8.36
5F	6.06
5F	4.39
5F	3.18
5F	2.30
5F	1.67
5G	46.82
5G	34.57
5G	25.53
5G	18.85
5G	13.92
5G	10.28
5G	7.59
5G	5.61
5G	4.14
5G	3.06
5G	2.26
5G	1.67
6H	6.00
6H	4.16
6H	2.88
6H	2.00
7I	7.00
7I	4.85
7I	3.37
7I	2.33
Fit set for Z: 79
Fit function	Exponent
1S	158.00
6S	2275.56
6S	1702.22
6S	1273.33
6S	952.51
6S	712.52
6S	532.99
6S	398.70
6S	298.25
6S	223.10
6S	166.89
6S	124.84
6S	93.39
6S	69.86
6S	52.26
6S	39.09
6S	29.24
6S	21.87
6S	16.36
6S	12.24
6S	9.16
6S	6.85
6S	5.12
6S	3.83
6S	2.87
6S	2.14
6S	1.60
6S	1.20
6P	2154.55
6P	1654.12
6P	1269.93
6P	974.97
6P	748.52
6P	574.67
6P	441.19
6P	338.72
6P	260.05
6P	199.65
6P	153.28
6P	117.68
6P	90.34
6P	69.36
6P	53.25
6P	40.88
6P	31.39
6P	24.10
6P	18.50
6P	14.20
6P	10.90
6P	8.37
6P	6.43
6P	4.93
6P	3.79
6P	2.91
6P	2.23
6P	1.71
5D	555.56
5D	426.63
5D	327.62
5D	251.59
5D	193.21
5D	148.37
5D	113.94
5D	87.50
5D	67.19
5D	51.60
5D	39.62
5D	30.43
5D	23.37
5D	17.94
5D	13.78
5D	10.58
5D	8.13
5D	6.24
5D	4.79
5D	3.68
5D	2.83
5D	2.17
5D	1.67
5F	197.50
5F	151.48
5F	116.19
5F	89.11
5F	68.35
5F	52.42
5F	40.21
5F	30.84
5F	23.65
5F	18.14
5F	13.92
5F	10.67
5F	8.19
5F	6.28
5F	4.82
5F	3.69
5F	2.83
5F	2.17
5F	1.67
5G	73.26
5G	56.93
5G	44.24
5G	34.38
5G	26.71
5G	20.76
5G	16.13
5G	12.53
5G	9.74
5G	7.57
5G	5.88
5G	4.57
5G	3.55
5G	2.76
5G	2.14
5G	1.67
6H	48.01
6H	35.96
6H	26.94
6H	20.18
6H	15.11
6H	11.32
6H	8.48
6H	6.35
6H	4.76
6H	3.56
6H	2.67
6H	2.00
7I	36.87
7I	27.97
7I	21.23
7I	16.11
7I	12.22
7I	9.27
7I	7.04
7I	5.34
7I	4.05
7I	3.07
7I	2.33
Fit set for Z: 82
Fit function	Exponent
1S	164.00
6S	2544.78
6S	1895.43
6S	1411.78
6S	1051.54
6S	783.22
6S	583.37
6S	434.51
6S	323.64
6S	241.06
6S	179.55
6S	133.73
6S	99.61
6S	74.19
6S	55.26
6S	41.16
6S	30.66
6S	22.83
6S	17.01
6S	12.67
6S	9.44
6S	7.03
6S	5.23
6S	3.90
6S	2.90
6S	2.16
6S	1.61
6S	1.20
6P	2236.36
6P	1730.92
6P	1339.71
6P	1036.92
6P	802.56
6P	621.17
6P	480.78
6P	372.12
6P	288.01
6P	222.92
6P	172.54
6P	133.54
6P	103.36
6P	80.00
6P	61.92
6P	47.92
6P	37.09
6P	28.71
6P	22.22
6P	17.20
6P	13.31
6P	10.30
6P	7.97
6P	6.17
6P	4.78
6P	3.70
6P	2.86
6P	2.21
6P	1.71
5D	555.56
5D	431.56
5D	335.23
5D	260.41
5D	202.29
5D	157.14
5D	122.06
5D	94.82
5D	73.66
5D	57.22
5D	44.45
5D	34.52
5D	26.82
5D	20.83
5D	16.18
5D	12.57
5D	9.77
5D	7.59
5D	5.89
5D	4.58
5D	3.56
5D	2.76
5D	2.15
5D	1.67
5F	205.00
5F	159.13
5F	123.53
5F	95.89
5F	74.43
5F	57.78
5F	44.85
5F	34.82
5F	27.03
5F	20.98
5F	16.29
5F	12.64
5F	9.81
5F	7.62
5F	5.91
5F	4.59
5F	3.56
5F	2.77
5F	2.15
5F	1.67
5G	76.89
5G	59.56
5G	46.13
5G	35.73
5G	27.68
5G	21.44
5G	16.61
5G	12.86
5G	9.96
5G	7.72
5G	5.98
5G	4.63
5G	3.59
5G	2.78
5G	2.15
5G	1.67
6H	51.72
6H	39.44
6H	30.08
6H	22.94
6H	17.49
6H	13.34
6H	10.17
6H	7.76
6H	5.91
6H	4.51
6H	3.44
6H	2.62
6H	2.00
7I	38.27
7I	28.93
7I	21.87
7I	16.53
7I	12.50
7I	9.45
7I	7.14
7I	5.40
7I	4.08
7I	3.09
7I	2.33
Fit set for Z: 83
Fit function	Exponent
1S	166.00
6S	2639.02
6S	1962.88
6S	1459.97
6S	1085.92
6S	807.70
6S	600.76
6S	446.84
6S	332.36
6S	247.20
6S	183.87
6S	136.76
6S	101.72
6S	75.66
6S	56.27
6S	41.86
6S	31.13
6S	23.16
6S	17.22
6S	12.81
6S	9.53
6S	7.09
6S	5.27
6S	3.92
6S	2.92
6S	2.17
6S	1.61
6S	1.20
6P	2263.64
6P	1751.27
6P	1354.87
6P	1048.20
6P	810.94
6P	627.39
6P	485.38
6P	375.51
6P	290.52
6P	224.76
6P	173.89
6P	134.53
6P	104.08
6P	80.52
6P	62.29
6P	48.19
6P	37.29
6P	28.85
6P	22.32
6P	17.27
6P	13.36
6P	10.33
6P	7.99
6P	6.19
6P	4.79
6P	3.70
6P	2.86
6P	2.22
6P	1.71
5D	555.56
5D	431.56
5D	335.23
5D	260.41
5D	202.29
5D	157.14
5D	122.06
5D	94.82
5D	73.66
5D	57.22
5D	44.45
5D	34.52
5D	26.82
5D	20.83
5D	16.18
5D	12.57
5D	9.77
5D	7.59
5D	5.89
5D	4.58
5D	3.56
5D	2.76
5D	2.15
5D	1.67
5F	207.50
5F	160.97
5F	124.87
5F	96.87
5F	75.15
5F	58.30
5F	45.23
5F	35.08
5F	27.22
5F	21.11
5F	16.38
5F	12.71
5F	9.86
5F	7.65
5F	5.93
5F	4.60
5F	3.57
5F	2.77
5F	2.15
5F	1.67
5G	78.12
5G	60.44
5G	46.77
5G	36.19
5G	28.00
5G	21.67
5G	16.76
5G	12.97
5G	10.04
5G	7.77
5G	6.01
5G	4.65
5G	3.60
5G	2.78
5G	2.15
5G	1.67
6H	52.99
6H	40.33
6H	30.69
6H	23.36
6H	17.78
6H	13.53
6H	10.29
6H	7.83
6H	5.96
6H	4.54
6H	3.45
6H	2.63
6H	2.00
7I	38.73
7I	29.25
7I	22.08
7I	16.67
7I	12.59
7I	9.51
7I	7.18
7I	5.42
7I	4.09
7I	3.09
7I	2.33
Good Fit Set
Fit set for Z = 1
Fit function	Exponent
5S	1.00
5S	1.35
5S	1.83
5S	2.47
5S	3.34
4S	4.04
3S	4.74
2S	5.23
1S	5.00
5P	2.00
5P	2.63
5P	3.47
4P	4.08
3P	4.65
2P	5.00
5D	2.00
5D	2.68
5D	3.59
4D	4.31
3D	5.00
5F	2.00
5F	2.82
5F	3.97
4F	5.00
5G	2.00
5G	3.16
5G	5.00
Fit set for Z = 6
Fit function	Exponent
5S	1.00
5S	1.36
5S	1.86
5S	2.54
5S	3.47
5S	4.73
5S	6.45
4S	7.87
3S	9.30
2S	10.36
1S	10.00
1S	13.89
5P	2.00
5P	2.69
5P	3.61
5P	4.85
5P	6.52
4P	7.83
3P	9.12
2P	10.00
5D	2.00
5D	2.73
5D	3.72
5D	5.08
5D	6.93
4D	8.46
3D	10.00
5F	2.00
5F	2.59
5F	3.34
5F	4.32
4F	5.00
5G	2.00
5G	2.71
5G	3.68
5G	5.00
Fit set for Z = 7
Fit function	Exponent
5S	1.00
5S	1.36
5S	1.86
5S	2.54
5S	3.47
5S	4.73
5S	6.45
4S	7.87
3S	9.30
2S	10.36
1S	10.00
1S	13.89
1S	19.31
5P	2.00
5P	2.69
5P	3.61
5P	4.85
5P	6.52
4P	7.83
3P	9.12
2P	10.00
5D	2.00
5D	2.73
5D	3.72
5D	5.08
5D	6.93
4D	8.46
3D	10.00
5F	2.00
5F	2.59
5F	3.34
5F	4.32
4F	5.00
5G	2.00
5G	2.71
5G	3.68
5G	5.00
Fit set for Z = 8
Fit function	Exponent
5S	1.00
5S	1.36
5S	1.86
5S	2.54
5S	3.47
5S	4.73
5S	6.45
4S	7.87
3S	9.30
2S	10.36
1S	10.00
1S	13.89
1S	19.31
5P	2.00
5P	2.69
5P	3.61
5P	4.85
5P	6.52
4P	7.83
3P	9.12
2P	10.00
5D	2.00
5D	2.73
5D	3.72
5D	5.08
5D	6.93
4D	8.46
3D	10.00
5F	2.00
5F	2.59
5F	3.34
5F	4.32
4F	5.00
5G	2.00
5G	2.71
5G	3.68
5G	5.00
Fit set for Z = 9
Fit function	Exponent
5S	1.00
5S	1.36
5S	1.86
5S	2.54
5S	3.47
5S	4.73
5S	6.45
4S	7.87
3S	9.30
2S	10.36
1S	10.00
1S	13.89
1S	19.31
1S	26.83
5P	2.00
5P	2.69
5P	3.61
5P	4.85
5P	6.52
4P	7.83
3P	9.12
2P	10.00
2P	13.89
5D	2.00
5D	2.73
5D	3.72
5D	5.08
5D	6.93
4D	8.46
3D	10.00
5F	2.00
5F	2.59
5F	3.34
5F	4.32
4F	5.00
5G	2.00
5G	2.71
5G	3.68
5G	5.00
Fit set for Z = 15
Fit function	Exponent
5S	1.00
5S	1.36
5S	1.86
5S	2.54
5S	3.47
5S	4.73
5S	6.45
4S	7.87
3S	9.30
2S	10.36
1S	10.00
1S	13.89
1S	19.31
1S	26.83
1S	37.28
5P	2.00
5P	2.69
5P	3.61
5P	4.85
5P	6.52
4P	7.83
3P	9.12
2P	10.00
2P	13.89
2P	19.31
5D	2.00
5D	2.73
5D	3.72
5D	5.08
5D	6.93
4D	8.46
3D	10.00
3D	13.89
5F	2.00
5F	2.59
5F	3.34
5F	4.32
4F	5.00
4F	8.89
5G	2.00
5G	2.71
5G	3.68
5G	5.00
Fit set for Z = 16
Fit function	Exponent
5S	1.00
5S	1.36
5S	1.86
5S	2.54
5S	3.47
5S	4.73
5S	6.45
4S	7.87
3S	9.30
2S	10.36
1S	10.00
1S	13.89
1S	19.31
1S	26.83
1S	37.28
5P	2.00
5P	2.69
5P	3.61
5P	4.85
5P	6.52
4P	7.83
3P	9.12
2P	10.00
2P	13.89
2P	19.31
5D	2.00
5D	2.73
5D	3.72
5D	5.08
5D	6.93
4D	8.46
3D	10.00
3D	13.89
5F	2.00
5F	2.59
5F	3.34
5F	4.32
4F	5.00
4F	8.89
5G	2.00
5G	2.71
5G	3.68
5G	5.00
Fit set for Z = 17
Fit function	Exponent
5S	1.00
5S	1.36
5S	1.86
5S	2.54
5S	3.47
5S	4.73
5S	6.45
4S	7.87
3S	9.30
2S	10.36
1S	10.00
1S	13.89
1S	19.31
1S	26.83
1S	37.28
1S	51.79
5P	2.00
5P	2.69
5P	3.61
5P	4.85
5P	6.52
4P	7.83
3P	9.12
2P	10.00
2P	13.89
2P	19.31
2P	26.83
5D	2.00
5D	2.73
5D	3.72
5D	5.08
5D	6.93
4D	8.46
3D	10.00
3D	13.89
5F	2.00
5F	2.59
5F	3.34
5F	4.32
4F	5.00
4F	8.89
5G	2.00
5G	2.71
5G	3.68
5G	5.00
5G	10.77
Fit set for Z = 35
Fit function	Exponent
5S	1.00
5S	1.36
5S	1.86
5S	2.54
5S	3.47
5S	4.73
5S	6.45
4S	7.87
3S	9.30
2S	10.36
1S	10.00
1S	13.89
1S	19.31
1S	26.83
1S	37.28
1S	51.79
1S	71.97
1S	100.00
5P	1.00
5P	1.36
5P	1.85
5P	2.51
5P	3.41
5P	4.64
5P	6.30
4P	7.66
3P	9.01
2P	10.00
2P	13.89
2P	19.31
2P	26.83
2P	37.28
2P	51.79
5D	1.00
5D	1.38
5D	1.90
5D	2.61
5D	3.59
5D	4.95
5D	6.81
4D	8.39
3D	10.00
3D	13.89
3D	19.31
3D	26.83
3D	37.28
3D	51.79
5F	1.00
5F	1.41
5F	1.99
5F	2.81
5F	3.97
5F	5.61
5F	7.92
4F	10.00
4F	13.89
4F	19.31
4F	26.83
5G	1.00
5G	1.47
5G	2.15
5G	3.16
5G	4.64
5G	6.81
5G	10.00
5G	13.89
5G	19.31
5G	26.83
6H	2.00
6H	3.16
6H	5.00
6H	10.77
6H	23.21
7I	2.00
7I	3.16
7I	5.00
7I	10.77
7I	23.21
Fit set for Z = 51
Fit function	Exponent
5S	1.00
5S	1.36
5S	1.86
5S	2.54
5S	3.47
5S	4.73
5S	6.45
4S	7.87
3S	9.30
2S	10.36
1S	10.00
1S	13.89
1S	19.31
1S	26.83
1S	37.28
1S	51.79
1S	71.97
1S	100.00
1S	138.95
5P	1.00
5P	1.36
5P	1.85
5P	2.51
5P	3.41
5P	4.64
5P	6.30
4P	7.66
3P	9.01
2P	10.00
2P	13.89
2P	19.31
2P	26.83
2P	37.28
2P	51.79
2P	71.97
2P	100.00
5D	1.00
5D	1.38
5D	1.90
5D	2.61
5D	3.59
5D	4.95
5D	6.81
4D	8.39
3D	10.00
3D	13.89
3D	19.31
3D	26.83
3D	37.28
3D	51.79
3D	71.97
5F	1.00
5F	1.41
5F	1.99
5F	2.81
5F	3.97
5F	5.61
5F	7.92
4F	10.00
4F	13.89
4F	19.31
4F	26.83
4F	37.28
5G	1.00
5G	1.47
5G	2.15
5G	3.16
5G	4.64
5G	6.81
5G	10.00
5G	13.89
5G	19.31
5G	26.83
5G	37.28
6H	2.00
6H	3.16
6H	5.00
6H	10.77
6H	23.21
7I	2.00
7I	3.16
7I	5.00
7I	10.77
7I	23.21
Fit set for Z = 52
Fit function	Exponent
5S	1.00
5S	1.36
5S	1.86
5S	2.54
5S	3.47
5S	4.73
5S	6.45
4S	7.87
3S	9.30
2S	10.36
1S	10.00
1S	13.89
1S	19.31
1S	26.83
1S	37.28
1S	51.79
1S	71.97
1S	100.00
1S	138.95
5P	1.00
5P	1.36
5P	1.85
5P	2.51
5P	3.41
5P	4.64
5P	6.30
4P	7.66
3P	9.01
2P	10.00
2P	13.89
2P	19.31
2P	26.83
2P	37.28
2P	51.79
2P	71.97
2P	100.00
5D	1.00
5D	1.38
5D	1.90
5D	2.61
5D	3.59
5D	4.95
5D	6.81
4D	8.39
3D	10.00
3D	13.89
3D	19.31
3D	26.83
3D	37.28
3D	51.79
3D	71.97
5F	1.00
5F	1.41
5F	1.99
5F	2.81
5F	3.97
5F	5.61
5F	7.92
4F	10.00
4F	13.89
4F	19.31
4F	26.83
4F	37.28
4F	51.79
5G	1.00
5G	1.47
5G	2.15
5G	3.16
5G	4.64
5G	6.81
5G	10.00
5G	13.89
5G	19.31
5G	26.83
5G	37.28
5G	51.79
6H	2.00
6H	3.16
6H	5.00
6H	10.77
6H	23.21
7I	2.00
7I	3.16
7I	5.00
7I	10.77
7I	23.21
Fit set for Z = 53
Fit function	Exponent
5S	1.00
5S	1.36
5S	1.86
5S	2.54
5S	3.47
5S	4.73
5S	6.45
4S	7.87
3S	9.30
2S	10.36
1S	10.00
1S	13.89
1S	19.31
1S	26.83
1S	37.28
1S	51.79
1S	71.97
1S	100.00
1S	138.95
5P	1.00
5P	1.36
5P	1.85
5P	2.51
5P	3.41
5P	4.64
5P	6.30
4P	7.66
3P	9.01
2P	10.00
2P	13.89
2P	19.31
2P	26.83
2P	37.28
2P	51.79
2P	71.97
2P	100.00
5D	1.00
5D	1.38
5D	1.90
5D	2.61
5D	3.59
5D	4.95
5D	6.81
4D	8.39
3D	10.00
3D	13.89
3D	19.31
3D	26.83
3D	37.28
3D	51.79
3D	71.97
5F	1.00
5F	1.41
5F	1.99
5F	2.81
5F	3.97
5F	5.61
5F	7.92
4F	10.00
4F	13.89
4F	19.31
4F	26.83
4F	37.28
4F	51.79
5G	1.00
5G	1.47
5G	2.15
5G	3.16
5G	4.64
5G	6.81
5G	10.00
5G	13.89
5G	19.31
5G	26.83
5G	37.28
5G	51.79
6H	2.00
6H	3.16
6H	5.00
6H	10.77
6H	23.21
7I	2.00
7I	3.16
7I	5.00
7I	10.77
7I	23.21
Fit set for Z = 79
Fit function	Exponent
5S	1.00
5S	1.36
5S	1.86
5S	2.54
5S	3.47
5S	4.73
5S	6.45
4S	7.87
3S	9.30
2S	10.36
1S	10.00
1S	13.89
1S	19.31
1S	26.83
1S	37.28
1S	51.79
1S	71.97
1S	100.00
1S	138.95
1S	193.07
1S	268.27
5P	1.00
5P	1.36
5P	1.85
5P	2.51
5P	3.41
5P	4.64
5P	6.30
4P	7.66
3P	9.01
2P	10.00
2P	13.89
2P	19.31
2P	26.83
2P	37.28
2P	51.79
2P	71.97
2P	100.00
2P	138.95
5D	1.00
5D	1.38
5D	1.90
5D	2.61
5D	3.59
5D	4.95
5D	6.81
4D	8.39
3D	10.00
3D	13.89
3D	19.31
3D	26.83
3D	37.28
3D	51.79
3D	71.97
3D	100.00
3D	138.95
5F	1.00
5F	1.41
5F	1.99
5F	2.81
5F	3.97
5F	5.61
5F	7.92
4F	10.00
4F	13.89
4F	19.31
4F	26.83
4F	37.28
4F	51.79
4F	71.97
4F	100.00
4F	138.95
5G	1.00
5G	1.47
5G	2.15
5G	3.16
5G	4.64
5G	6.81
5G	10.00
5G	13.89
5G	19.31
5G	26.83
5G	37.28
5G	51.79
5G	71.97
6H	1.00
6H	1.58
6H	2.51
6H	3.98
6H	6.31
6H	10.00
6H	13.89
6H	19.31
6H	26.83
6H	37.28
6H	51.79
6H	71.97
7I	1.00
7I	1.78
7I	3.16
7I	5.62
7I	10.00
7I	13.89
7I	19.31
7I	26.83
7I	37.28
7I	51.79
7I	71.97
Fit set for Z = 82
Fit function	Exponent
5S	1.00
5S	1.36
5S	1.86
5S	2.54
5S	3.47
5S	4.73
5S	6.45
4S	7.87
3S	9.30
2S	10.36
1S	10.00
1S	13.89
1S	19.31
1S	26.83
1S	37.28
1S	51.79
1S	71.97
1S	100.00
1S	138.95
1S	193.07
1S	268.27
5P	1.00
5P	1.36
5P	1.85
5P	2.51
5P	3.41
5P	4.64
5P	6.30
4P	7.66
3P	9.01
2P	10.00
2P	13.89
2P	19.31
2P	26.83
2P	37.28
2P	51.79
2P	71.97
2P	100.00
2P	138.95
5D	1.00
5D	1.38
5D	1.90
5D	2.61
5D	3.59
5D	4.95
5D	6.81
4D	8.39
3D	10.00
3D	13.89
3D	19.31
3D	26.83
3D	37.28
3D	51.79
3D	71.97
3D	100.00
3D	138.95
5F	1.00
5F	1.41
5F	1.99
5F	2.81
5F	3.97
5F	5.61
5F	7.92
4F	10.00
4F	13.89
4F	19.31
4F	26.83
4F	37.28
4F	51.79
4F	71.97
4F	100.00
4F	138.95
5G	1.00
5G	1.47
5G	2.15
5G	3.16
5G	4.64
5G	6.81
5G	10.00
5G	13.89
5G	19.31
5G	26.83
5G	37.28
5G	51.79
5G	71.97
6H	1.00
6H	1.58
6H	2.51
6H	3.98
6H	6.31
6H	10.00
6H	13.89
[truncated: 1,393 more rows]
