# Supplementary material for: Toward Pair Atomic Density Fitting for Correlation Energies with Benchmark Accuracy
Source: J Chem Theory Comput. 2023 Feb 14;19(5):1499–516. doi: 10.1021/acs.jctc.2c01201 (PMC10018742; doi:10.1021/acs.jctc.2c01201)
Supplement: Supplementary file 2 — ct2c01201_si_002.zip [file ct2c01201_si_002.zip › data/S66_mp2/band_4gauss_yesK_noMP2.res]

Bond\ energies%final\ bond\ energy MP2\ energies%RI-MP2\ energy BandStructure%TopValenceBand BandStructure%BottomConductionBand 
BAND_ghostNone_4177_65PyridineEthyne_CC-QZPGTO -46.98313586652523 -1.60340223905657 -0.3555204688315212 0.09262930753466946 
BAND_ghostB_4166_54BenzeneWaterOHpi_CC-QZPGTO -9.245728225124115 -0.3142088055471441 -0.5091610206498095 0.04477300172054588 
BAND_ghostNone_4166_54BenzeneWaterOHpi_CC-QZPGTO -43.7516175004806 -1.49561721039463 -0.3484733166626439 0.1084515918744885 
BAND_ghostB_4171_59EthyneWaterCHO_CC-QZPGTO -9.245427943717718 -0.3138450414646728 -0.5087635674056136 0.09119762713273913 
BAND_ghostA_4158_46PeptidePentane_CC-QZPGTO -34.09682578817362 -1.160663674358855 -0.3910726442786955 0.05343429864946558 
BAND_ghostB_4131_19MeOHPyridine_CC-QZPGTO -35.56273621780125 -1.215211880952995 -0.3479178736308534 0.08627085377986039 
BAND_ghostNone_4146_34PentanePentane_CC-QZPGTO -62.91266163485655 -2.189101886258851 -0.4463086350409379 0.1144289154110033 
BAND_ghostB_4144_32UracilEthyne_CC-QZPGTO -11.41434879595249 -0.3854110498961773 -0.4080433259989619 0.06464656527421517 
BAND_ghostA_4167_55BenzeneMeOHOHpi_CC-QZPGTO -34.50044428323487 -1.177191456691042 -0.3359921707350332 0.08151839425739946 
BAND_ghostA_4166_54BenzeneWaterOHpi_CC-QZPGTO -34.50024461172425 -1.177031354470996 -0.3358737797032603 0.1063118455476004 
BAND_ghostA_4143_31UracilEthene_CC-QZPGTO -53.62503520943361 -1.809198237781897 -0.3691674091315228 0.0651798384040098 
BAND_ghostNone_4132_20AcOHAcOH_CC-QZPGTO -58.49197799883822 -1.961099946290631 -0.4545579431303262 0.1131381542160486 
BAND_ghostB_4121_09MeNH2MeOH_CC-QZPGTO -15.35880915392364 -0.5184163646412199 -0.4516235586486811 0.07349477814628443 
BAND_ghostA_4130_18WaterPyridine_CC-QZPGTO -9.245446703922397 -0.3143463356870492 -0.5084399723397288 0.05207575317201742 
BAND_ghostA_4178_66MeNH2Pyridine_CC-QZPGTO -14.09888305454547 -0.4895279315643255 -0.3935607814018841 0.05730691489412993 
BAND_ghostB_4163_51EthyneEthyneTS_CC-QZPGTO -11.4142363024169 -0.3852204737951416 -0.4081082797267078 0.06960487726613707 
BAND_ghostB_4123_11MeNH2Peptide_CC-QZPGTO -34.09648805413767 -1.160248208948313 -0.3913179713869377 0.07492968102448025 
BAND_ghostA_4155_43UracilNeopentane_CC-QZPGTO -53.62549142705124 -1.809598767625149 -0.3690823353226741 0.04934247926563334 
BAND_ghostA_4151_39BenzeneCyclopentane_CC-QZPGTO -34.50087432206649 -1.17747433893384 -0.3361536543047119 0.05774605878374307 
BAND_ghostB_4141_29PyridineUracilpipi_CC-QZPGTO -53.6256015204597 -1.809914198206703 -0.3692678514410545 0.06018877225725746 
BAND_ghostNone_4154_42UracilCyclopentane_CC-QZPGTO -84.31239076251397 -2.884618985788528 -0.3694867159852728 0.08411697391658726 
BAND_ghostA_4114_02WaterMeOH_CC-QZPGTO -9.245209977633852 -0.3139928318471219 -0.508181558351662 0.06103660927952045 
BAND_ghostNone_4135_23AcNH2Uracil_CC-QZPGTO -81.61980713299346 -2.764991744930126 -0.353245604791856 0.09734533285103872 
BAND_ghostA_4124_12MeNH2Water_CC-QZPGTO -14.09916096125275 -0.4896710810240721 -0.3932785991704204 0.1028391364734971 
BAND_ghostNone_4151_39BenzeneCyclopentane_CC-QZPGTO -65.18784270927154 -2.252051066743383 -0.3386937866332118 0.1084471094186933 
BAND_ghostNone_4162_50BenzeneEthyneCHpi_CC-QZPGTO -45.92089430480205 -1.568274834444229 -0.3446912730707636 0.1130785827357101 
BAND_ghostNone_4169_57BenzenePeptideNHpi_CC-QZPGTO -68.60732579843027 -2.348730632396766 -0.3546659642047032 0.09771822123125722 
BAND_ghostB_4127_15PeptidePeptide_CC-QZPGTO -34.09633233065573 -1.160687475918232 -0.3906465336300589 0.07077043224482787 
BAND_ghostNone_4155_43UracilNeopentane_CC-QZPGTO -85.09305572684923 -2.91573591178281 -0.3686470453314248 0.08478583426265601 
BAND_ghostB_4155_43UracilNeopentane_CC-QZPGTO -31.46107160397916 -1.096346847795995 -0.4516196523543753 0.05967100281352602 
BAND_ghostB_4115_03WaterMeNH2_CC-QZPGTO -14.09930891531882 -0.4896888181517354 -0.3933271216458377 0.1032886690922569 
BAND_ghostNone_4124_12MeNH2Water_CC-QZPGTO -23.35562960877061 -0.8081358931325937 -0.4159198361168504 0.1027889089260038 
BAND_ghostNone_4143_31UracilEthene_CC-QZPGTO -65.86206508395848 -2.229525298863888 -0.3641779634857158 0.08651305506084118 
BAND_ghostA_4153_41UracilPentane_CC-QZPGTO -53.62605201855508 -1.809985000915226 -0.369190016265837 0.04477551870008955 
BAND_ghostNone_4150_38CyclopentaneCyclopentane_CC-QZPGTO -61.36323403458574 -2.13354972176198 -0.4482886453038537 0.1118104373723784 
BAND_ghostB_4149_37CyclopentaneNeopentane_CC-QZPGTO -31.4609741066711 -1.096371235482968 -0.4521208653298511 0.0511205146159999 
BAND_ghostB_4165_53BenzeneAcNH2NHpi_CC-QZPGTO -27.96678017178901 -0.9477523446496321 -0.4148584770886817 0.05628857943627442 
BAND_ghostA_4173_61PentaneAcOH_CC-QZPGTO -31.45284471733254 -1.088398764251662 -0.4463282151208958 0.066137639752945 
BAND_ghostNone_4165_53BenzeneAcNH2NHpi_CC-QZPGTO -62.47464226499177 -2.13099353280052 -0.3344566114596514 0.1027875657451713 
BAND_ghostB_4113_01WaterWater_CC-QZPGTO -9.245600502203658 -0.3140430260464706 -0.5087499622870872 0.1048344958544553 
BAND_ghostNone_4122_10MeNH2MeNH2_CC-QZPGTO -28.20453166233128 -0.9842064120181764 -0.3749091609374868 0.1087166787549107 
BAND_ghostA_4171_59EthyneWaterCHO_CC-QZPGTO -11.41419531573306 -0.3853027100097153 -0.407943142227183 0.08351251954029504 
BAND_ghostB_4158_46PeptidePentane_CC-QZPGTO -31.45297662066103 -1.088619097999656 -0.4459856253912969 0.05823484366096803 
BAND_ghostA_4165_53BenzeneAcNH2NHpi_CC-QZPGTO -34.50035558301439 -1.177150064201601 -0.3359034276349603 0.0640915098858435 
BAND_ghostB_4128_16PeptideWater_CC-QZPGTO -9.245790674950117 -0.3140427656855425 -0.5089610612362283 0.06829837538395571 
BAND_ghostB_4147_35NeopentanePentane_CC-QZPGTO -31.46109239141329 -1.096453980994093 -0.4522452515834073 0.04967726886207557 
BAND_ghostNone_4149_37CyclopentaneNeopentane_CC-QZPGTO -62.14411479760819 -2.166215318435975 -0.4473263398305576 0.1062204902897352 
BAND_ghostA_4122_10MeNH2MeNH2_CC-QZPGTO -14.09894050907227 -0.4895406454964468 -0.3932898756485615 0.06515908824817812 
BAND_ghostNone_4172_60EthyneAcOHOHpi_CC-QZPGTO -40.65456096916805 -1.365926502275246 -0.4184224250524518 0.11564619588227 
BAND_ghostA_4150_38CyclopentaneCyclopentane_CC-QZPGTO -30.67900629187446 -1.062110896399934 -0.4487579945444907 0.05098561796454654 
BAND_ghostA_4163_51EthyneEthyneTS_CC-QZPGTO -11.41422925845858 -0.385183648936464 -0.4081754981236015 0.08353647450899924 
BAND_ghostA_4162_50BenzeneEthyneCHpi_CC-QZPGTO -34.50063441022758 -1.177429978327452 -0.3359850043090388 0.08573256843189211 
BAND_ghostB_4154_42UracilCyclopentane_CC-QZPGTO -30.67904573717084 -1.062121475186651 -0.4486061991633231 0.05804654437950477 
BAND_ghostNone_4141_29PyridineUracilpipi_CC-QZPGTO -89.20205672466072 -3.042633085111907 -0.3452529959922007 0.08862664075104588 
BAND_ghostA_4176_64PeptideEthene_CC-QZPGTO -34.09629001170532 -1.160227893774646 -0.3908428627260372 0.07421579439193035 
BAND_ghostB_4169_57BenzenePeptideNHpi_CC-QZPGTO -34.09631482945265 -1.160427351372397 -0.3912937055198469 0.03969496038458657 
BAND_ghostA_4127_15PeptidePeptide_CC-QZPGTO -34.09610753392786 -1.160705656360012 -0.3916199520245529 0.04229683503053622 
BAND_ghostA_4134_22AcOHUracil_CC-QZPGTO -29.23109740571403 -0.9780980905764306 -0.451412227769087 0.06228044096292686 
BAND_ghostNone_4137_25PyridinePyridinepipi_CC-QZPGTO -71.13482900012364 -2.445876711646737 -0.3352124028794459 0.0992942648610317 
BAND_ghostA_4175_63BenzeneAcOH_CC-QZPGTO -34.50054591200406 -1.177205377991023 -0.3360492033441341 0.07419204189543367 
BAND_ghostA_4120_08MeOHWater_CC-QZPGTO -15.3583795392651 -0.5182690735133098 -0.4504086745507335 0.07558250088173027 
BAND_ghostNone_4134_22AcOHUracil_CC-QZPGTO -82.88555939556744 -2.793798881610512 -0.3652509044821483 0.08953091365876485 
BAND_ghostB_4152_40BenzeneNeopentane_CC-QZPGTO -31.46089605572102 -1.096377508593752 -0.451806591313025 0.05639864327785413 
BAND_ghostA_4137_25PyridinePyridinepipi_CC-QZPGTO -35.56254388800809 -1.215402604075903 -0.3474791495916456 0.06159567681896778 
BAND_ghostB_4114_02WaterMeOH_CC-QZPGTO -15.35872868184745 -0.5185041590239311 -0.4519057549673345 0.1015617638519804 
BAND_ghostA_4160_48PyridinePyridineTS_CC-QZPGTO -35.56275065971791 -1.215398300750131 -0.3474674392034067 0.06844373032334536 
BAND_ghostNone_4136_24BenzeneBenzenepipi_CC-QZPGTO -69.01023722335681 -2.369525414171673 -0.3183108727508849 0.1060758169643447 
BAND_ghostB_4174_62PentaneAcNH2_CC-QZPGTO -27.96727436671469 -0.9479117711362796 -0.4153377322168456 0.05130420055930499 
BAND_ghostB_4164_52BenzeneAcOHOHpi_CC-QZPGTO -29.23289554394198 -0.9771703098648115 -0.45592081294053 0.05068035738023288 
BAND_ghostB_4175_63BenzeneAcOH_CC-QZPGTO -29.23290357878819 -0.9773071682329018 -0.4569519808209058 0.05362079563725584 
BAND_ghostNone_4152_40BenzeneNeopentane_CC-QZPGTO -65.96769338906775 -2.283243236552846 -0.3388125757537533 0.1065508702475726 
BAND_ghostNone_4164_52BenzeneAcOHOHpi_CC-QZPGTO -63.7418747197217 -2.161629761028201 -0.3447931713240222 0.113005428981718 
BAND_ghostNone_4125_13PeptideMeOH_CC-QZPGTO -49.46502261655414 -1.683397763136932 -0.3739158275641006 0.0901155665127369 
BAND_ghostB_4129_17UracilUracilBP_CC-QZPGTO -53.62443040519269 -1.810402798782523 -0.3703073490525927 0.05465502286825234 
BAND_ghostB_4173_61PentaneAcOH_CC-QZPGTO -29.23311934384352 -0.97731710473214 -0.4569010947942588 0.04880496538644129 
BAND_ghostNone_4147_35NeopentanePentane_CC-QZPGTO -62.91866415843045 -2.193201498723373 -0.4472082461965773 0.1061433866100793 
BAND_ghostA_4121_09MeNH2MeOH_CC-QZPGTO -14.09868261765119 -0.4893783469100477 -0.3933094172343752 0.06486638082116274 
BAND_ghostNone_4142_30BenzeneEthene_CC-QZPGTO -46.73489167761836 -1.597203998841819 -0.33377197779433 0.1105866786380186 
BAND_ghostB_4117_05MeOHMeOH_CC-QZPGTO -15.35887640645793 -0.5185183134698801 -0.4518870307420419 0.08302954094894648 
BAND_ghostNone_4145_33PyridineEthene_CC-QZPGTO -47.79758310239232 -1.635446030856234 -0.3444661005763167 0.1036800442064122 
BAND_ghostB_4162_50BenzeneEthyneCHpi_CC-QZPGTO -11.41441701030696 -0.3854661715886722 -0.4080588622625964 0.05079886432913389 
BAND_ghostB_4151_39BenzeneCyclopentane_CC-QZPGTO -30.67912177154075 -1.062196763417771 -0.448878409031773 0.05619806920914608 
BAND_ghostA_4133_21AcNH2AcNH2_CC-QZPGTO -27.96601061955607 -0.9487367900987881 -0.4131873385217251 0.06597911608253715 
BAND_ghostNone_4118_06MeOHMeNH2_CC-QZPGTO -29.46950568280277 -1.013569187884416 -0.4160288434257233 0.09937134813218101 
BAND_ghostA_4152_40BenzeneNeopentane_CC-QZPGTO -34.50065344477198 -1.177359937154197 -0.336137466403222 0.05362734206373936 
BAND_ghostB_4120_08MeOHWater_CC-QZPGTO -9.245663002751897 -0.3140567360355339 -0.5087669932022636 0.08420552950913177 
BAND_ghostB_4136_24BenzeneBenzenepipi_CC-QZPGTO -34.50091870123354 -1.177378214296855 -0.3361665635013947 0.0631497422911282 
BAND_ghostNone_4116_04WaterPeptide_CC-QZPGTO -43.35366814458976 -1.477863920452055 -0.403979065866676 0.09614235976272965 
BAND_ghostA_4126_14PeptideMeNH2_CC-QZPGTO -34.09609480319176 -1.160336059068618 -0.3927624541314186 0.04784677190798378 
BAND_ghostNone_4133_21AcNH2AcNH2_CC-QZPGTO -55.95704499044921 -1.90287871637047 -0.4008481994850547 0.1080070409595349 
BAND_ghostB_4142_30BenzeneEthene_CC-QZPGTO -12.2309836888871 -0.4119651873250334 -0.3767573054612533 0.06195310429529839 
BAND_ghostA_4156_44EthenePentane_CC-QZPGTO -12.23097237119686 -0.4119708533112359 -0.3766857350817577 0.05078233512015396 
BAND_ghostNone_4119_07MeOHPeptide_CC-QZPGTO -49.46769329203526 -1.683503673851993 -0.4064453365624361 0.09440993523042326 
BAND_ghostB_4137_25PyridinePyridinepipi_CC-QZPGTO -35.56255896279391 -1.215401793056028 -0.3474838857649357 0.06161779214327329 
BAND_ghostA_4117_05MeOHMeOH_CC-QZPGTO -15.35860420029584 -0.518487245781032 -0.4504504034624003 0.06023437417449724 
BAND_ghostA_4168_56BenzeneMeNH2NHpi_CC-QZPGTO -34.50056178740783 -1.177157531618449 -0.336055396173417 0.07606055410199349 
BAND_ghostA_4129_17UracilUracilBP_CC-QZPGTO -53.62438860004482 -1.810595927987231 -0.3669235401178648 0.06980187057912306 
BAND_ghostA_4116_04WaterPeptide_CC-QZPGTO -9.245226564145698 -0.3141691306050836 -0.5081714412838314 0.05146593560265231 
BAND_ghostA_4157_45EthynePentane_CC-QZPGTO -11.41433891924112 -0.3852733800972882 -0.4082308987921825 0.05323273338492127 
BAND_ghostNone_4126_14PeptideMeNH2_CC-QZPGTO -48.20736486341428 -1.656545955439909 -0.371021422723767 0.09017258193695571 
BAND_ghostNone_4168_56BenzeneMeNH2NHpi_CC-QZPGTO -48.60577802171234 -1.674701445285414 -0.3430598489574947 0.1075941303844279 
BAND_ghostB_4168_56BenzeneMeNH2NHpi_CC-QZPGTO -14.09898494804857 -0.4896132431773257 -0.3940730065072329 0.05121052531509623 
BAND_ghostA_4147_35NeopentanePentane_CC-QZPGTO -31.45310872509013 -1.088595745951916 -0.4464901408726287 0.04767091358286258 
BAND_ghostNone_4170_58PyridinePyridineCHN_CC-QZPGTO -71.13176171513705 -2.43574710731205 -0.3403891039720172 0.1045539292193151 
BAND_ghostA_4177_65PyridineEthyne_CC-QZPGTO -35.56226168650581 -1.215236975225226 -0.3477164085334711 0.09109444132869508 
BAND_ghostNone_4138_26UracilUracilpipi_CC-QZPGTO -107.2685160716262 -3.638831411380112 -0.3584342486483598 0.07680476653800965 
BAND_ghostNone_4158_46PeptidePentane_CC-QZPGTO -65.55689051686072 -2.260826020426772 -0.3927316840545361 0.09786540429973904 
BAND_ghostB_4138_26UracilUracilpipi_CC-QZPGTO -53.6254285003938 -1.810284441869875 -0.3693517610641647 0.05719434351235028 
BAND_ghostB_4148_36NeopentaneNeopentane_CC-QZPGTO -31.46086495746172 -1.096282477419837 -0.4522605273124511 0.04767795672850177 
BAND_ghostNone_4114_02WaterMeOH_CC-QZPGTO -24.61251360221842 -0.8352525582611653 -0.4704560409997057 0.1034519419917984 
BAND_ghostA_4170_58PyridinePyridineCHN_CC-QZPGTO -35.56241680611828 -1.215333195199402 -0.3475480257300747 0.06628355374805087 
BAND_ghostA_4125_13PeptideMeOH_CC-QZPGTO -34.09624394041909 -1.160084256631206 -0.3923963739928402 0.05058955125078574 
BAND_ghostB_4161_49BenzenePyridineTS_CC-QZPGTO -35.56219155708644 -1.215241931462726 -0.3473593087657105 0.04849300224515851 
BAND_ghostA_4146_34PentanePentane_CC-QZPGTO -31.45310757115038 -1.088646983594608 -0.4465449118115809 0.0508071246061688 
BAND_ghostA_4132_20AcOHAcOH_CC-QZPGTO -29.23124642217558 -0.978227329201855 -0.4515179889261475 0.06341242557331994 
BAND_ghostA_4138_26UracilUracilpipi_CC-QZPGTO -53.62542853650291 -1.810284458230407 -0.3693517632840353 0.05719434341881917 
BAND_ghostNone_4153_41UracilPentane_CC-QZPGTO -85.08786869141242 -2.912828484567667 -0.3693686019865848 0.08280926750530962 
BAND_ghostA_4174_62PentaneAcNH2_CC-QZPGTO -31.45283172385504 -1.08847090034308 -0.4460367028665548 0.06331648238959757 
BAND_ghostB_4172_60EthyneAcOHOHpi_CC-QZPGTO -29.23268671361825 -0.9770376022260037 -0.4555741243299966 0.07104701165358378 
BAND_ghostB_4176_64PeptideEthene_CC-QZPGTO -12.23092860618971 -0.4119798544567451 -0.3765016207333216 0.05706067098189857 
BAND_ghostB_4139_27BenzenePyridinepipi_CC-QZPGTO -35.56260323614624 -1.215452355621025 -0.347550985204316 0.05966188708983315 
BAND_ghostA_4154_42UracilCyclopentane_CC-QZPGTO -53.62571002362971 -1.809812291872027 -0.3692516990342426 0.05154499935939204 
BAND_ghostNone_4130_18WaterPyridine_CC-QZPGTO -44.81873639902746 -1.533279738823287 -0.3593593920647769 0.08836832906027139 
BAND_ghostA_4169_57BenzenePeptideNHpi_CC-QZPGTO -34.50086921646038 -1.177419114858091 -0.3360086662485062 0.0648555338333156 
BAND_ghostB_4132_20AcOHAcOH_CC-QZPGTO -29.23124865689815 -0.9782361860209237 -0.451524263848046 0.06341422416800549 
BAND_ghostNone_4178_66MeNH2Pyridine_CC-QZPGTO -49.66821958207158 -1.712477454239689 -0.3502595740818035 0.09700082508662808 
BAND_ghostNone_4174_62PentaneAcNH2_CC-QZPGTO -59.42575002298267 -2.045462542619962 -0.4158247138412747 0.09600944961386637 
BAND_ghostB_4118_06MeOHMeNH2_CC-QZPGTO -14.09938659043922 -0.4897404421498595 -0.3932826356726526 0.08398267461028376 
BAND_ghostB_4177_65PyridineEthyne_CC-QZPGTO -11.41420372358952 -0.385531684173139 -0.4077634135265359 0.05669989117436937 
BAND_ghostNone_4171_59EthyneWaterCHO_CC-QZPGTO -20.6642292675583 -0.7001504929402644 -0.3899691205057932 0.1050861213279979 
BAND_ghostNone_4176_64PeptideEthene_CC-QZPGTO -46.33195896994292 -1.577824759146954 -0.3684115632994353 0.1000930226943539 
BAND_ghostB_4135_23AcNH2Uracil_CC-QZPGTO -53.62385942102138 -1.810553702646692 -0.3703156827834622 0.05090740981212467 
BAND_ghostB_4133_21AcNH2AcNH2_CC-QZPGTO -27.96601438446981 -0.9487338252987302 -0.4131947050659157 0.06597907388034412 
BAND_ghostB_4126_14PeptideMeNH2_CC-QZPGTO -14.09932335687786 -0.4897795246997804 -0.3939278066548197 0.06676125991233607 
BAND_ghostB_4146_34PentanePentane_CC-QZPGTO -31.4531079964897 -1.08864599952875 -0.4465445938311031 0.05080766170499329 
BAND_ghostB_4130_18WaterPyridine_CC-QZPGTO -35.56259836980821 -1.21513579616745 -0.3478371973314024 0.1020755483885085 
BAND_ghostNone_4120_08MeOHWater_CC-QZPGTO -24.61186752452169 -0.8345341896775893 -0.4252157668352121 0.09918913822807611 
BAND_ghostA_4172_60EthyneAcOHOHpi_CC-QZPGTO -11.41429881389568 -0.3854866184935812 -0.4079172993978304 0.06700787338379241 
BAND_ghostB_4178_66MeNH2Pyridine_CC-QZPGTO -35.56236923209918 -1.215196372821724 -0.3476117052555612 0.07775881470614206 
BAND_ghostB_4167_55BenzeneMeOHOHpi_CC-QZPGTO -15.35883169049323 -0.5184798069809352 -0.4506972315769706 0.04639560281920796 
BAND_ghostB_4140_28BenzeneUracilpipi_CC-QZPGTO -53.62586793238434 -1.809984619632981 -0.3688454351173425 0.05778888004453028 
BAND_ghostNone_4163_51EthyneEthyneTS_CC-QZPGTO -22.83102117959575 -0.772107532479168 -0.4008247747605118 0.1221151061942237 
BAND_ghostNone_4167_55BenzeneMeOHOHpi_CC-QZPGTO -49.86696703408617 -1.703517166899003 -0.3481693384747125 0.1063139005875985 
BAND_ghostNone_4127_15PeptidePeptide_CC-QZPGTO -68.20587401589142 -2.327508577782019 -0.3659384530247061 0.08635686923393172 
BAND_ghostA_4148_36NeopentaneNeopentane_CC-QZPGTO -31.46086298511286 -1.09628248734741 -0.4522522598551252 0.04767784755724353 
BAND_ghostA_4119_07MeOHPeptide_CC-QZPGTO -15.3587965710235 -0.5188527121218252 -0.4503184788276212 0.0501037039720033 
BAND_ghostA_4149_37CyclopentaneNeopentane_CC-QZPGTO -30.67898325032463 -1.062008273391913 -0.4486461102193649 0.04765837649757983 
BAND_ghostA_4141_29PyridineUracilpipi_CC-QZPGTO -35.56269093643943 -1.215607972164785 -0.3476084862038331 0.06740911408155403 
BAND_ghostB_4153_41UracilPentane_CC-QZPGTO -31.45310484381996 -1.088639727448702 -0.4461963609921386 0.05944931411852784 
BAND_ghostB_4116_04WaterPeptide_CC-QZPGTO -34.09624257695321 -1.160610398492211 -0.3903780090714329 0.09669896385618879 
BAND_ghostB_4145_33PyridineEthene_CC-QZPGTO -12.23097844412922 -0.4120052344811872 -0.3766383842839069 0.06418891396270478 
BAND_ghostB_4119_07MeOHPeptide_CC-QZPGTO -34.09633315281911 -1.160390057502472 -0.3909568700747716 0.08597343325776478 
BAND_ghostA_4136_24BenzeneBenzenepipi_CC-QZPGTO -34.50091699160699 -1.177378365112432 -0.3361664502582677 0.06315546097482853 
BAND_ghostA_4159_47BenzeneBenzeneTS_CC-QZPGTO -34.50082617375794 -1.17739773159266 -0.3360585374836835 0.06682632461838482 
BAND_ghostNone_4140_28BenzeneUracilpipi_CC-QZPGTO -88.13956632734769 -3.005785339693918 -0.3348115493293244 0.08480971882812409 
BAND_ghostNone_4123_11MeNH2Peptide_CC-QZPGTO -48.20397764669527 -1.655943324026858 -0.3780710238576026 0.09932512185959018 
BAND_ghostB_4143_31UracilEthene_CC-QZPGTO -12.23101040020257 -0.4120671216312224 -0.3764874134905017 0.06374241549055891 
BAND_ghostB_4159_47BenzeneBenzeneTS_CC-QZPGTO -34.50061136185384 -1.177201288345075 -0.3359640842184892 0.0545055039741217 
BAND_ghostNone_4121_09MeNH2MeOH_CC-QZPGTO -29.46207723329126 -1.010968330117043 -0.3779289790873069 0.1049357277487546 
BAND_ghostNone_4159_47BenzeneBenzeneTS_CC-QZPGTO -69.00800104323044 -2.36343188018999 -0.3251130075897574 0.1094132313114649 
BAND_ghostNone_4148_36NeopentaneNeopentane_CC-QZPGTO -62.92464120786234 -2.198147722281361 -0.4438221773020956 0.104376346983769 
BAND_ghostA_4144_32UracilEthyne_CC-QZPGTO -53.62491136498276 -1.809191505030542 -0.3690796986148274 0.07296092154443769 
BAND_ghostNone_4160_48PyridinePyridineTS_CC-QZPGTO -71.13207639963426 -2.439040732123219 -0.3379881073730463 0.0902519432435929 
BAND_ghostA_4131_19MeOHPyridine_CC-QZPGTO -15.35857016040031 -0.518805379616878 -0.4502189794319102 0.0518330087570039 
BAND_ghostA_4142_30BenzeneEthene_CC-QZPGTO -34.50032338925621 -1.177025243174744 -0.3361199371854547 0.0788441707725125 
BAND_ghostB_4156_44EthenePentane_CC-QZPGTO -31.45285080952415 -1.088368658670049 -0.4463610601328643 0.0713392452566618 
BAND_ghostA_4135_23AcNH2Uracil_CC-QZPGTO -27.96606652343233 -0.9489862940653885 -0.4127597481253724 0.06898780431665526 
BAND_ghostB_4150_38CyclopentaneCyclopentane_CC-QZPGTO -30.6790126333418 -1.062106410481263 -0.448757508075953 0.05098239744778641 
BAND_ghostA_4115_03WaterMeNH2_CC-QZPGTO -9.245173095658027 -0.3142087209530444 -0.5081677040658363 0.05105455016277553 
BAND_ghostA_4123_11MeNH2Peptide_CC-QZPGTO -14.09906523361865 -0.4896189368999145 -0.3936211381338952 0.05594499413413795 
BAND_ghostB_4124_12MeNH2Water_CC-QZPGTO -9.24515213429998 -0.3142017572417375 -0.5079950240472167 0.05729021311331322 
BAND_ghostB_4157_45EthynePentane_CC-QZPGTO -31.45279097917561 -1.088382581477965 -0.4461573609463781 0.07527594352501675 
BAND_ghostA_4161_49BenzenePyridineTS_CC-QZPGTO -34.50074428169843 -1.177344998506125 -0.3360289098138847 0.06759432177004542 
BAND_ghostNone_4131_19MeOHPyridine_CC-QZPGTO -50.93315879141499 -1.739173316973747 -0.360581335433562 0.0870204103266488 
BAND_ghostNone_4144_32UracilEthyne_CC-QZPGTO -65.04584795054964 -2.201812063378267 -0.3655593270229213 0.08882100487888435 
BAND_ghostNone_4115_03WaterMeNH2_CC-QZPGTO -23.35506670638335 -0.8073426814886838 -0.4184308623517128 0.09835779502631425 
BAND_ghostA_4145_33PyridineEthene_CC-QZPGTO -35.56238872710332 -1.214987580727065 -0.3473868325879023 0.07668278167621219 
BAND_ghostNone_4156_44EthenePentane_CC-QZPGTO -43.68713000373747 -1.506536078492482 -0.3767639631903222 0.1168265562784005 
BAND_ghostB_4122_10MeNH2MeNH2_CC-QZPGTO -14.09908725726272 -0.4895895544632138 -0.3935951681309826 0.07580761562733047 
BAND_ghostA_4139_27BenzenePyridinepipi_CC-QZPGTO -34.50070533113036 -1.177359181817744 -0.3361344289145007 0.0654631021500027 
BAND_ghostNone_4173_61PentaneAcOH_CC-QZPGTO -60.69059963045653 -2.073683006008952 -0.4468226512982277 0.1055653820406749 
BAND_ghostNone_4113_01WaterWater_CC-QZPGTO -18.4981786109431 -0.6296385024882847 -0.4784707689182633 0.1009636535584026 
BAND_ghostNone_4139_27BenzenePyridinepipi_CC-QZPGTO -70.07253605262913 -2.407848620363042 -0.3276152559381956 0.1039821440611313 
BAND_ghostA_4140_28BenzeneUracilpipi_CC-QZPGTO -34.50094076110205 -1.177544886227557 -0.3359624688464951 0.06608120490086024 
BAND_ghostNone_4157_45EthynePentane_CC-QZPGTO -42.8702997097685 -1.479156462512384 -0.4084713752937175 0.1114835978821238 
BAND_ghostA_4113_01WaterWater_CC-QZPGTO -9.244985158315208 -0.3138329294834914 -0.5081187403372733 0.07594224250134547 
BAND_ghostB_4160_48PyridinePyridineTS_CC-QZPGTO -35.5622260184882 -1.215188978263832 -0.3474379869198441 0.05076932760702836 
BAND_ghostA_4128_16PeptideWater_CC-QZPGTO -34.09581396745828 -1.16025493390466 -0.391299257748652 0.06474245646913297 
BAND_ghostNone_4117_05MeOHMeOH_CC-QZPGTO -30.72641846652573 -1.040349448250834 -0.4252458109839019 0.1019194193743858 
BAND_ghostB_4170_58PyridinePyridineCHN_CC-QZPGTO -35.56241590368936 -1.215333334634319 -0.3475487174104851 0.0662860761757722 
BAND_ghostA_4118_06MeOHMeNH2_CC-QZPGTO -15.35828708499133 -0.5186948595337155 -0.4499466566973494 0.05341184886552749 
BAND_ghostA_4164_52BenzeneAcOHOHpi_CC-QZPGTO -34.50054124866757 -1.17719623250172 -0.3359334457191095 0.07038718612861347 
BAND_ghostNone_4129_17UracilUracilBP_CC-QZPGTO -107.2756814451093 -3.627410076875039 -0.3563211472974537 0.07893521992070519 
BAND_ghostNone_4161_49BenzenePyridineTS_CC-QZPGTO -70.06995059015514 -2.401045761736675 -0.3391557022889563 0.105194324902203 
BAND_ghostB_4134_22AcOHUracil_CC-QZPGTO -53.62417894751611 -1.810459213391101 -0.3708239755654811 0.05585602542232276 
BAND_ghostB_4125_13PeptideMeOH_CC-QZPGTO -15.35899435833293 -0.518531599656352 -0.4518386675043157 0.06628611062680283 
BAND_ghostNone_4175_63BenzeneAcOH_CC-QZPGTO -63.74074276828875 -2.163777316170511 -0.3405757931830964 0.106302844886816 
BAND_ghostNone_4128_16PeptideWater_CC-QZPGTO -43.34970054755298 -1.476870934633011 -0.372385776673658 0.08746223877199717 
