# Supplementary material for: Toward Pair Atomic Density Fitting for Correlation Energies with Benchmark Accuracy
Source: J Chem Theory Comput. 2023 Feb 14;19(5):1499–516. doi: 10.1021/acs.jctc.2c01201 (PMC10018742; doi:10.1021/acs.jctc.2c01201)
Supplement: Supplementary file 2 — ct2c01201_si_002.zip [file ct2c01201_si_002.zip › data/S66_mp2/psi4_345gauss.res]

BASIS	IDX	INT_ENERGY	BOND_DIMER	BOND_FRAG_A	BOND_FRAG_B
CC-PV5Z	S66-1	-0.00779734	-152.79992393	-76.39593101	-76.39619559
CC-PV5Z	S66-2	-0.00893174	-192.04958607	-76.39598057	-115.64467376
CC-PV5Z	S66-3	-0.01108381	-172.18182323	-76.39592952	-95.77480990
CC-PV5Z	S66-4	-0.01265999	-324.74642150	-76.39594556	-248.33781595
CC-PV5Z	S66-5	-0.00918419	-231.29836270	-115.64446963	-115.64470889
CC-PV5Z	S66-6	-0.01214005	-211.43118947	-115.64420696	-95.77484247
CC-PV5Z	S66-7	-0.01285354	-363.99514740	-115.64441190	-248.33788195
CC-PV5Z	S66-8	-0.00793298	-192.04855954	-115.64440981	-76.39621675
CC-PV5Z	S66-9	-0.00476059	-211.42395042	-95.77453655	-115.64465328
CC-PV5Z	S66-10	-0.00670072	-191.55595650	-95.77458195	-95.77467384
CC-PV5Z	S66-11	-0.00863465	-344.12121622	-95.77461134	-248.33797024
CC-PV5Z	S66-12	-0.01178696	-172.18243209	-95.77476318	-76.39588194
CC-PV5Z	S66-13	-0.00996110	-363.99248603	-248.33780559	-115.64471933
CC-PV5Z	S66-14	-0.01210583	-344.12451742	-248.33760763	-95.77480396
CC-PV5Z	S66-15	-0.01363601	-496.68899739	-248.33751845	-248.33784293
CC-PV5Z	S66-16	-0.00814053	-324.74190650	-248.33756689	-76.39619908
CC-PV5Z	S66-17	-0.02709887	-829.13461831	-414.55371678	-414.55380266
CC-PV5Z	S66-18	-0.01105544	-324.47684535	-76.39600259	-248.06978732
CC-PV5Z	S66-19	-0.01205804	-363.72617886	-115.64428819	-248.06983262
CC-PV5Z	S66-20	-0.03001416	-457.92450817	-228.94724714	-228.94724687
CC-PV5Z	S66-21	-0.02543807	-418.16967419	-209.07211651	-209.07211962
CC-PV5Z	S66-22	-0.03066453	-643.53137946	-228.94712089	-414.55359404
CC-PV5Z	S66-23	-0.03019088	-623.65570054	-209.07216913	-414.55334052
CC-PV5Z	S66-24	-0.00732226	-464.06961724	-232.03114763	-232.03114735
CC-PV5Z	S66-25	-0.00937137	-496.14914493	-248.06988599	-248.06988757
CC-PV5Z	S66-26	-0.01738606	-829.12632721	-414.55447057	-414.55447057
CC-PV5Z	S66-27	-0.00847014	-480.10952276	-232.03114515	-248.06990746
CC-PV5Z	S66-28	-0.01172864	-646.59785688	-232.03127815	-414.55485009
CC-PV5Z	S66-29	-0.01344816	-662.63823599	-248.06999599	-414.55479184
CC-PV5Z	S66-30	-0.00355107	-310.53645422	-232.03102371	-78.50187944
CC-PV5Z	S66-31	-0.00620363	-493.06266321	-414.55457535	-78.50188423
CC-PV5Z	S66-32	-0.00681107	-491.81983358	-414.55437790	-77.25864461
CC-PV5Z	S66-33	-0.00434481	-326.57601174	-248.06978185	-78.50188509
CC-PV5Z	S66-34	-0.00617583	-395.12133787	-197.55758101	-197.55758103
CC-PV5Z	S66-35	-0.00417115	-395.12703922	-197.55751912	-197.56534895
CC-PV5Z	S66-36	-0.00270530	-395.13327371	-197.56528422	-197.56528420
CC-PV5Z	S66-37	-0.00387098	-393.92514349	-196.35595730	-197.56531521
CC-PV5Z	S66-38	-0.00488449	-392.71687519	-196.35599568	-196.35599502
CC-PV5Z	S66-39	-0.00716116	-428.39439809	-232.03125706	-196.35597987
CC-PV5Z	S66-40	-0.00563020	-429.60208926	-232.03117500	-197.56528406
CC-PV5Z	S66-41	-0.00845309	-612.12095461	-414.55500273	-197.55749880
CC-PV5Z	S66-42	-0.00729767	-610.91817123	-414.55490161	-196.35597196
CC-PV5Z	S66-43	-0.00629664	-612.12632974	-414.55475048	-197.56528262
CC-PV5Z	S66-44	-0.00332416	-276.06263508	-78.50187348	-197.55743744
CC-PV5Z	S66-45	-0.00324127	-274.81929727	-77.25868637	-197.55736963
CC-PV5Z	S66-46	-0.00700033	-445.90253110	-248.33802329	-197.55750748
CC-PV5Z	S66-47	-0.00585702	-464.06786928	-232.03111009	-232.03090217
CC-PV5Z	S66-48	-0.00686214	-496.14635319	-248.06986917	-248.06962189
CC-PV5Z	S66-49	-0.00654090	-480.10731167	-232.03111530	-248.06965547
CC-PV5Z	S66-50	-0.00541563	-309.29504915	-232.03103841	-77.25859511
CC-PV5Z	S66-51	-0.00257233	-154.51973517	-77.25861328	-77.25854957
CC-PV5Z	S66-52	-0.00820146	-460.98814262	-232.03108638	-228.94885479
CC-PV5Z	S66-53	-0.00737198	-441.11108817	-232.03090814	-209.07280805
CC-PV5Z	S66-54	-0.00555082	-308.43269050	-232.03098518	-76.39615450
CC-PV5Z	S66-55	-0.00743622	-347.68315527	-232.03111413	-115.64460492
CC-PV5Z	S66-56	-0.00597774	-327.81169797	-232.03110684	-95.77461340
CC-PV5Z	S66-57	-0.00972436	-480.37872423	-232.03123509	-248.33776478
CC-PV5Z	S66-58	-0.00683977	-496.14611433	-248.06963726	-248.06963730
CC-PV5Z	S66-59	-0.00454725	-153.65911974	-77.25850266	-76.39606982
CC-PV5Z	S66-60	-0.00781896	-306.21513599	-77.25857937	-228.94873765
CC-PV5Z	S66-61	-0.00467273	-426.51115163	-197.55741716	-228.94906173
CC-PV5Z	S66-62	-0.00565423	-406.63614179	-197.55743540	-209.07305216
CC-PV5Z	S66-63	-0.00707474	-460.98709745	-232.03110955	-228.94891315
CC-PV5Z	S66-64	-0.00490102	-326.84450412	-248.33779024	-78.50181286
CC-PV5Z	S66-65	-0.00660639	-325.33475453	-248.06971335	-77.25843479
CC-PV5Z	S66-66	-0.00707896	-343.85150497	-95.77459419	-248.06983182
CC-PVQZ	S66-1	-0.00759098	-152.76495448	-76.37835364	-76.37900986
CC-PVQZ	S66-2	-0.00855964	-192.00463523	-76.37856345	-115.61751215
CC-PVQZ	S66-3	-0.01056733	-172.14004614	-76.37853770	-95.75094111
CC-PVQZ	S66-4	-0.01213989	-324.66853989	-76.37860154	-248.27779846
CC-PVQZ	S66-5	-0.00890243	-231.24378664	-115.61728136	-115.61760285
CC-PVQZ	S66-6	-0.01177615	-211.37972000	-115.61693453	-95.75100932
CC-PVQZ	S66-7	-0.01248090	-363.90790857	-115.61747197	-248.27795570
CC-PVQZ	S66-8	-0.00780959	-192.00389575	-115.61701372	-76.37907244
CC-PVQZ	S66-9	-0.00454364	-211.37227006	-95.75019433	-115.61753209
CC-PVQZ	S66-10	-0.00644675	-191.50757694	-95.75043700	-95.75069319
CC-PVQZ	S66-11	-0.00829784	-344.03690043	-95.75058314	-248.27801945
CC-PVQZ	S66-12	-0.01128936	-172.14063266	-95.75085236	-76.37849094
CC-PVQZ	S66-13	-0.00969825	-363.90518978	-248.27774017	-115.61775137
CC-PVQZ	S66-14	-0.01184201	-344.04038118	-248.27755049	-95.75098868
CC-PVQZ	S66-15	-0.01326558	-496.56884507	-248.27756784	-248.27801164
CC-PVQZ	S66-16	-0.00804847	-324.66461738	-248.27735477	-76.37921414
CC-PVQZ	S66-17	-0.02652192	-828.94043108	-414.45693629	-414.45697287
CC-PVQZ	S66-18	-0.01053869	-324.39666409	-76.37881781	-248.00730760
CC-PVQZ	S66-19	-0.01166328	-363.63625327	-115.61718205	-248.00740794
CC-PVQZ	S66-20	-0.02942999	-457.81933200	-228.89495111	-228.89495090
CC-PVQZ	S66-21	-0.02492692	-418.06983232	-209.02245109	-209.02245431
CC-PVQZ	S66-22	-0.03009719	-643.38170471	-228.89480825	-414.45679927
CC-PVQZ	S66-23	-0.02964875	-623.50870132	-209.02255799	-414.45649458
CC-PVQZ	S66-24	-0.00687673	-463.94832029	-231.97072192	-231.97072164
CC-PVQZ	S66-25	-0.00888384	-496.02345115	-248.00728273	-248.00728458
CC-PVQZ	S66-26	-0.01654995	-828.93218712	-414.45781858	-414.45781858
CC-PVQZ	S66-27	-0.00800114	-479.98603297	-231.97073861	-248.00729323
CC-PVQZ	S66-28	-0.01106076	-646.44005862	-231.97089881	-414.45809905
CC-PVQZ	S66-29	-0.01271868	-662.47820902	-248.00744496	-414.45804538
CC-PVQZ	S66-30	-0.00319493	-310.45508540	-231.97052663	-78.48136383
CC-PVQZ	S66-31	-0.00579386	-492.94480190	-414.45760963	-78.48139841
CC-PVQZ	S66-32	-0.00637652	-491.70253056	-414.45739581	-77.23875823
CC-PVQZ	S66-33	-0.00398533	-326.49244187	-248.00707341	-78.48138313
CC-PVQZ	S66-34	-0.00592475	-395.01560351	-197.50483935	-197.50483941
CC-PVQZ	S66-35	-0.00399908	-395.02133090	-197.50474757	-197.51258425
CC-PVQZ	S66-36	-0.00259472	-395.02761068	-197.51250799	-197.51250797
CC-PVQZ	S66-37	-0.00371379	-393.81982118	-196.30354443	-197.51256295
CC-PVQZ	S66-38	-0.00469956	-392.61188501	-196.30359302	-196.30359243
CC-PVQZ	S66-39	-0.00689370	-428.28138184	-231.97093152	-196.30355661
CC-PVQZ	S66-40	-0.00541906	-429.48872165	-231.97079668	-197.51250591
CC-PVQZ	S66-41	-0.00802517	-611.97120483	-414.45844691	-197.50473276
CC-PVQZ	S66-42	-0.00692415	-610.76874933	-414.45825939	-196.30356578
CC-PVQZ	S66-43	-0.00597854	-611.97647102	-414.45797699	-197.51251550
CC-PVQZ	S66-44	-0.00314630	-275.98911748	-78.48133480	-197.50463637
CC-PVQZ	S66-45	-0.00303781	-274.74636017	-77.23877241	-197.50454994
CC-PVQZ	S66-46	-0.00665438	-445.78966745	-248.27826388	-197.50474919
CC-PVQZ	S66-47	-0.00562077	-463.94669587	-231.97065503	-231.97042007
CC-PVQZ	S66-48	-0.00659127	-496.02080970	-248.00728836	-248.00693007
CC-PVQZ	S66-49	-0.00630833	-479.98392754	-231.97066508	-248.00695413
CC-PVQZ	S66-50	-0.00526497	-309.21461796	-231.97051973	-77.23883326
CC-PVQZ	S66-51	-0.00247468	-154.47977621	-77.23865082	-77.23865071
CC-PVQZ	S66-52	-0.00788937	-460.87489421	-231.97055997	-228.89644488
CC-PVQZ	S66-53	-0.00707399	-441.00059061	-231.97043464	-209.02308198
CC-PVQZ	S66-54	-0.00529481	-308.35481705	-231.97042403	-76.37909821
CC-PVQZ	S66-55	-0.00715589	-347.59524498	-231.97061212	-115.61747697
CC-PVQZ	S66-56	-0.00570508	-327.72681509	-231.97061791	-95.75049210
CC-PVQZ	S66-57	-0.00941970	-480.25793541	-231.97079418	-248.27772152
CC-PVQZ	S66-58	-0.00660007	-496.02087068	-248.00713527	-248.00713535
CC-PVQZ	S66-59	-0.00452486	-153.62200082	-77.23859403	-76.37888193
CC-PVQZ	S66-60	-0.00749468	-306.14243101	-77.23870064	-228.89623569
CC-PVQZ	S66-61	-0.00438442	-426.40576529	-197.50462362	-228.89675725
CC-PVQZ	S66-62	-0.00533203	-406.53358772	-197.50464421	-209.02361148
CC-PVQZ	S66-63	-0.00669944	-460.87376310	-231.97065160	-228.89641205
CC-PVQZ	S66-64	-0.00462724	-326.76375889	-248.27787257	-78.48125909
CC-PVQZ	S66-65	-0.00644422	-325.25230922	-248.00723850	-77.23862649
CC-PVQZ	S66-66	-0.00672238	-343.76435622	-95.75037583	-248.00725802
CC-PVTZ	S66-1	-0.00715116	-152.67429431	-76.33281902	-76.33432413
CC-PVTZ	S66-2	-0.00777049	-191.88957539	-76.33326084	-115.54854405
CC-PVTZ	S66-3	-0.00964485	-172.03318339	-76.33322250	-95.69031604
CC-PVTZ	S66-4	-0.01095643	-324.47125980	-76.33362051	-248.12668286
CC-PVTZ	S66-5	-0.00820255	-231.10486009	-115.54795619	-115.54870134
CC-PVTZ	S66-6	-0.01098322	-211.24902891	-115.54758922	-95.69045647
CC-PVTZ	S66-7	-0.01147168	-363.68699565	-115.54884194	-248.12668203
CC-PVTZ	S66-8	-0.00745835	-191.88925447	-115.54735722	-76.33443890
CC-PVTZ	S66-9	-0.00408197	-211.24121033	-95.68854299	-115.54858538
CC-PVTZ	S66-10	-0.00584234	-191.38481980	-95.68922918	-95.68974828
CC-PVTZ	S66-11	-0.00742488	-343.82384281	-95.68967837	-248.12673956
CC-PVTZ	S66-12	-0.01034641	-172.03376355	-95.69009608	-76.33332106
CC-PVTZ	S66-13	-0.00900330	-363.68404774	-248.12597705	-115.54906739
CC-PVTZ	S66-14	-0.01119297	-343.82749413	-248.12579763	-95.69050354
CC-PVTZ	S66-15	-0.01222258	-496.26579809	-248.12631768	-248.12725783
CC-PVTZ	S66-16	-0.00776993	-324.46796673	-248.12546467	-76.33473213
CC-PVTZ	S66-17	-0.02487585	-828.44816274	-414.21172893	-414.21155796
CC-PVTZ	S66-18	-0.00947725	-324.19637989	-76.33370705	-247.85319559
CC-PVTZ	S66-19	-0.01070863	-363.41220736	-115.54805713	-247.85344160
CC-PVTZ	S66-20	-0.02776607	-457.55171684	-228.76197519	-228.76197559
CC-PVTZ	S66-21	-0.02338392	-417.81666142	-208.89663741	-208.89664009
CC-PVTZ	S66-22	-0.02845755	-643.00169289	-228.76184026	-414.21139508
CC-PVTZ	S66-23	-0.02804325	-623.13595755	-208.89689180	-414.21102250
CC-PVTZ	S66-24	-0.00590555	-463.65279351	-231.82344441	-231.82344355
CC-PVTZ	S66-25	-0.00782177	-495.71393252	-247.85305338	-247.85305736
CC-PVTZ	S66-26	-0.01454096	-828.44094894	-414.21320399	-414.21320399
CC-PVTZ	S66-27	-0.00697013	-479.68357419	-231.82356320	-247.85304086
CC-PVTZ	S66-28	-0.00947633	-646.04674875	-231.82410621	-414.21316621
CC-PVTZ	S66-29	-0.01103861	-662.07779181	-247.85363610	-414.21311711
CC-PVTZ	S66-30	-0.00248807	-310.25595960	-231.82301246	-78.43045907
CC-PVTZ	S66-31	-0.00488753	-492.64738648	-414.21189106	-78.43060789
CC-PVTZ	S66-32	-0.00544533	-491.40622778	-414.21155858	-77.18922388
CC-PVTZ	S66-33	-0.00326014	-326.28635642	-247.85258165	-78.43051463
CC-PVTZ	S66-34	-0.00516764	-394.75929014	-197.37706128	-197.37706122
CC-PVTZ	S66-35	-0.00346855	-394.76491979	-197.37690193	-197.38454931
CC-PVTZ	S66-36	-0.00224469	-394.77087718	-197.38431625	-197.38431625
CC-PVTZ	S66-37	-0.00322856	-393.56450449	-196.17678605	-197.38448988
CC-PVTZ	S66-38	-0.00412138	-392.35768437	-196.17678268	-196.17678032
CC-PVTZ	S66-39	-0.00614561	-428.00698645	-231.82399841	-196.17684244
CC-PVTZ	S66-40	-0.00482813	-429.21299375	-231.82375040	-197.38441521
CC-PVTZ	S66-41	-0.00688096	-611.59768921	-414.21378735	-197.37702090
CC-PVTZ	S66-42	-0.00594558	-610.39614459	-414.21327589	-196.17692312
CC-PVTZ	S66-43	-0.00512794	-611.60233465	-414.21271068	-197.38449603
CC-PVTZ	S66-44	-0.00261930	-275.80968547	-78.43044742	-197.37661875
CC-PVTZ	S66-45	-0.00253221	-274.56820106	-77.18918648	-197.37648237
CC-PVTZ	S66-46	-0.00567253	-445.51023696	-248.12761028	-197.37695415
CC-PVTZ	S66-47	-0.00499872	-463.65120500	-231.82349528	-231.82271100
CC-PVTZ	S66-48	-0.00587355	-495.71130103	-247.85314950	-247.85227798
CC-PVTZ	S66-49	-0.00566312	-479.68151577	-231.82355404	-247.85229861
CC-PVTZ	S66-50	-0.00479106	-309.01703108	-231.82332270	-77.18891732
CC-PVTZ	S66-51	-0.00221390	-154.37973922	-77.18885767	-77.18866765
CC-PVTZ	S66-52	-0.00701368	-460.59315886	-231.82342771	-228.76271748
CC-PVTZ	S66-53	-0.00625715	-440.72586704	-231.82284384	-208.89676605
CC-PVTZ	S66-54	-0.00467246	-308.16165852	-231.82293226	-76.33405380
CC-PVTZ	S66-55	-0.00636747	-347.37802872	-231.82345513	-115.54820611
CC-PVTZ	S66-56	-0.00499039	-327.51757003	-231.82343296	-95.68914668
CC-PVTZ	S66-57	-0.00855875	-479.95868779	-231.82393434	-248.12619470
CC-PVTZ	S66-58	-0.00604624	-495.71185772	-247.85290561	-247.85290588
CC-PVTZ	S66-59	-0.00441407	-153.52725644	-77.18870575	-76.33413662
CC-PVTZ	S66-60	-0.00673057	-305.95819884	-77.18899679	-228.76247148
CC-PVTZ	S66-61	-0.00362028	-426.14373467	-197.37668670	-228.76342769
CC-PVTZ	S66-62	-0.00445328	-406.27897386	-197.37671661	-208.89780396
CC-PVTZ	S66-63	-0.00577195	-460.59189615	-231.82346708	-228.76265712
CC-PVTZ	S66-64	-0.00393201	-326.56079460	-248.12649986	-78.43036273
CC-PVTZ	S66-65	-0.00605552	-325.04798556	-247.85312820	-77.18880184
CC-PVTZ	S66-66	-0.00587487	-343.54796022	-95.68905810	-247.85302726
CC-PVDZ	S66-1	-0.00645227	-152.47328518	-76.23143172	-76.23540119
CC-PVDZ	S66-2	-0.00626439	-191.63494854	-76.23212718	-115.39655697
CC-PVDZ	S66-3	-0.00795535	-171.79646441	-76.23180321	-95.55670584
CC-PVDZ	S66-4	-0.00815061	-324.04931735	-76.23317973	-247.80798700
CC-PVDZ	S66-5	-0.00704564	-230.79786070	-115.39411940	-115.39669566
CC-PVDZ	S66-6	-0.00956089	-210.96026729	-115.39391281	-95.55679360
CC-PVDZ	S66-7	-0.00894453	-363.21356891	-115.39681275	-247.80781163
CC-PVDZ	S66-8	-0.00711705	-191.63576988	-115.39324360	-76.23540923
CC-PVDZ	S66-9	-0.00307485	-210.95196048	-95.55245984	-115.39642578
CC-PVDZ	S66-10	-0.00420350	-191.11342330	-95.55385897	-95.55536083
CC-PVDZ	S66-11	-0.00496375	-343.36748828	-95.55522992	-247.80729461
CC-PVDZ	S66-12	-0.00839253	-171.79674934	-95.55603484	-76.23232197
CC-PVDZ	S66-13	-0.00755977	-363.21011841	-247.80513887	-115.39741977
CC-PVDZ	S66-14	-0.00970523	-343.37149029	-247.80489625	-95.55688881
CC-PVDZ	S66-15	-0.00955597	-495.62501342	-247.80624350	-247.80921394
CC-PVDZ	S66-16	-0.00739143	-324.04763600	-247.80437650	-76.23586807
CC-PVDZ	S66-17	-0.02093312	-827.45007082	-413.71475138	-413.71438632
CC-PVDZ	S66-18	-0.00725383	-323.78058350	-76.23246487	-247.54086480
CC-PVDZ	S66-19	-0.00872376	-362.94443331	-115.39449779	-247.54121176
CC-PVDZ	S66-20	-0.02331435	-456.99215316	-228.48441904	-228.48441977
CC-PVDZ	S66-21	-0.01945306	-417.28381771	-208.63218054	-208.63218411
CC-PVDZ	S66-22	-0.02420805	-642.22269265	-228.48418503	-413.71429956
CC-PVDZ	S66-23	-0.02392564	-622.37032494	-208.63254132	-413.71385798
CC-PVDZ	S66-24	-0.00293201	-463.04542535	-231.52124729	-231.52124605
CC-PVDZ	S66-25	-0.00472479	-495.08362954	-247.53944785	-247.53945689
CC-PVDZ	S66-26	-0.00927820	-827.44005850	-413.71539015	-413.71539015
CC-PVDZ	S66-27	-0.00390186	-479.06466452	-231.52148263	-247.53928002
CC-PVDZ	S66-28	-0.00519464	-645.24194770	-231.52247118	-413.71428188
CC-PVDZ	S66-29	-0.00655940	-661.26151665	-247.54067897	-413.71427828
CC-PVDZ	S66-30	-0.00048269	-309.84170411	-231.52080473	-78.32041668
CC-PVDZ	S66-31	-0.00240037	-492.03622788	-413.71289613	-78.32093138
CC-PVDZ	S66-32	-0.00299011	-490.80332653	-413.71256787	-77.08776854
CC-PVDZ	S66-33	-0.00123581	-325.86060410	-247.53877740	-78.32059089
CC-PVDZ	S66-34	-0.00258406	-394.18755015	-197.09248295	-197.09248315
CC-PVDZ	S66-35	-0.00173317	-394.19405283	-197.09245532	-197.09986435
CC-PVDZ	S66-36	-0.00114857	-394.20048731	-197.09966946	-197.09966928
CC-PVDZ	S66-37	-0.00158564	-393.00411348	-195.90268592	-197.09984192
CC-PVDZ	S66-38	-0.00220853	-391.80761960	-195.90270591	-195.90270516
CC-PVDZ	S66-39	-0.00372705	-427.42874814	-231.52262135	-195.90239974
CC-PVDZ	S66-40	-0.00284465	-428.62474990	-231.52235047	-197.09955477
CC-PVDZ	S66-41	-0.00340713	-610.81237366	-413.71658193	-197.09238460
CC-PVDZ	S66-42	-0.00304196	-609.62133788	-413.71568633	-195.90260960
CC-PVDZ	S66-43	-0.00269925	-610.81721486	-413.71459921	-197.09991640
CC-PVDZ	S66-44	-0.00107721	-275.41361311	-78.32058430	-197.09195160
CC-PVDZ	S66-45	-0.00115190	-274.18051523	-77.08771533	-197.09164800
CC-PVDZ	S66-46	-0.00263234	-444.90382631	-247.80873208	-197.09246189
CC-PVDZ	S66-47	-0.00322146	-463.04525104	-231.52191490	-231.52011468
CC-PVDZ	S66-48	-0.00390792	-495.08285132	-247.54081466	-247.53812874
CC-PVDZ	S66-49	-0.00380629	-479.06386184	-231.52202053	-247.53803502
CC-PVDZ	S66-50	-0.00336513	-308.61192923	-231.52159826	-77.08696584
CC-PVDZ	S66-51	-0.00167841	-154.17571232	-77.08728378	-77.08675014
CC-PVDZ	S66-52	-0.00455985	-460.00920621	-231.52158977	-228.48305658
CC-PVDZ	S66-53	-0.00397098	-440.15654715	-231.52091550	-208.63166066
CC-PVDZ	S66-54	-0.00310420	-307.75650471	-231.52091252	-76.23248799
CC-PVDZ	S66-55	-0.00416099	-346.91989121	-231.52171996	-115.39401027
CC-PVDZ	S66-56	-0.00292761	-327.07768071	-231.52175129	-95.55300181
CC-PVDZ	S66-57	-0.00589784	-479.33372628	-231.52262680	-247.80520165
CC-PVDZ	S66-58	-0.00480058	-495.08464245	-247.53992061	-247.53992126
CC-PVDZ	S66-59	-0.00430539	-153.32565255	-77.08679335	-76.23455381
CC-PVDZ	S66-60	-0.00466450	-305.57583099	-77.08752709	-228.48363940
CC-PVDZ	S66-61	-0.00147613	-425.57829477	-197.09202815	-228.48479049
CC-PVDZ	S66-62	-0.00184909	-405.72771218	-197.09213446	-208.63372863
CC-PVDZ	S66-63	-0.00332978	-460.00757868	-231.52174603	-228.48250288
CC-PVDZ	S66-64	-0.00202488	-326.12970395	-247.80721364	-78.32046544
CC-PVDZ	S66-65	-0.00524804	-324.63308092	-247.54076967	-77.08706321
CC-PVDZ	S66-66	-0.00363005	-343.09736980	-95.55335715	-247.54038260	-1
