# Supplementary material for: Toward Pair Atomic Density Fitting for Correlation Energies with Benchmark Accuracy
Source: J Chem Theory Comput. 2023 Feb 14;19(5):1499–516. doi: 10.1021/acs.jctc.2c01201 (PMC10018742; doi:10.1021/acs.jctc.2c01201)
Supplement: Supplementary file 2 — ct2c01201_si_002.zip [file ct2c01201_si_002.zip › data/S66_mp2/band_4gauss_noK_noMP2.res]

Bond\ energies%final\ bond\ energy MP2\ energies%RI-MP2\ energy BandStructure%TopValenceBand BandStructure%BottomConductionBand 
BAND_ghostA_4125_13PeptideMeOH_CC-QZPGTO -34.10536802323897 -1.160545758222714 -0.3925815660836011 0.05063487741972789 
BAND_ghostA_4115_03WaterMeNH2_CC-QZPGTO -9.247588181786021 -0.3142118046544152 -0.5084223687879009 0.05106581310849317 
BAND_ghostB_4123_11MeNH2Peptide_CC-QZPGTO -34.10569614937705 -1.160738522539702 -0.391541194310672 0.07493360865562879 
BAND_ghostB_4177_65PyridineEthyne_CC-QZPGTO -11.41822798313594 -0.3857180986512913 -0.4083422230012623 0.05673618730956292 
BAND_ghostNone_4126_14PeptideMeNH2_CC-QZPGTO -48.22067690432475 -1.657223193004051 -0.3711515452628867 0.09011521266731305 
BAND_ghostA_4147_35NeopentanePentane_CC-QZPGTO -31.46222914493071 -1.089413848808934 -0.4468536020404236 0.04765734473111009 
BAND_ghostB_4117_05MeOHMeOH_CC-QZPGTO -15.36334360446845 -0.5186935099904418 -0.4522059453828083 0.08304404000458102 
BAND_ghostNone_4138_26UracilUracilpipi_CC-QZPGTO -107.2951286886608 -3.639074967935478 -0.3586446558305965 0.07663374496373136 
BAND_ghostB_4118_06MeOHMeNH2_CC-QZPGTO -14.10358352171009 -0.4899883371240228 -0.3934926020852164 0.08397519767668724 
BAND_ghostB_4146_34PentanePentane_CC-QZPGTO -31.46226470925247 -1.08947598927822 -0.4469057122788517 0.05080539114657357 
BAND_ghostA_4170_58PyridinePyridineCHN_CC-QZPGTO -35.57175149214924 -1.215534843157365 -0.3478801296083665 0.06630862134306233 
BAND_ghostB_4124_12MeNH2Water_CC-QZPGTO -9.247555501539768 -0.3142174573248391 -0.5082676113448741 0.05730800221630732 
BAND_ghostA_4172_60EthyneAcOHOHpi_CC-QZPGTO -11.41832374137757 -0.3856700255122201 -0.4085191484468728 0.06699344777240716 
BAND_ghostNone_4116_04WaterPeptide_CC-QZPGTO -43.36529360937958 -1.478355172492262 -0.4042210163928304 0.09623238055573249 
BAND_ghostB_4168_56BenzeneMeNH2NHpi_CC-QZPGTO -14.10308410330168 -0.4898302287362372 -0.3942262057613136 0.05120406152994361 
BAND_ghostA_4152_40BenzeneNeopentane_CC-QZPGTO -34.5099700345006 -1.177547533968677 -0.3364440506941282 0.05361238662880646 
BAND_ghostNone_4145_33PyridineEthene_CC-QZPGTO -47.81065849233366 -1.635866736377925 -0.3447824409236276 0.1035017750720595 
BAND_ghostB_4144_32UracilEthyne_CC-QZPGTO -11.41837105041599 -0.3855955851049819 -0.4086555853907097 0.06461859057392613 
BAND_ghostB_4139_27BenzenePyridinepipi_CC-QZPGTO -35.57191541826788 -1.21561009332828 -0.3478648479635054 0.05964053192290696 
BAND_ghostB_4131_19MeOHPyridine_CC-QZPGTO -35.57216094017778 -1.215492370042341 -0.3482659135064681 0.08633005595481788 
BAND_ghostA_4168_56BenzeneMeNH2NHpi_CC-QZPGTO -34.50987515148891 -1.17737792853207 -0.3363570143938922 0.07605300272947731 
BAND_ghostNone_4170_58PyridinePyridineCHN_CC-QZPGTO -71.15033430791722 -2.436060953675608 -0.3406948329011409 0.1043596606575119 
BAND_ghostA_4117_05MeOHMeOH_CC-QZPGTO -15.36297539202441 -0.5186433497595706 -0.4507074528577109 0.06024419449800295 
BAND_ghostB_4141_29PyridineUracilpipi_CC-QZPGTO -53.63906244269091 -1.810170500291406 -0.3694767275101462 0.06024770418554402 
BAND_ghostB_4162_50BenzeneEthyneCHpi_CC-QZPGTO -11.41843776431246 -0.3856537464558126 -0.4086425078780912 0.05092680216639964 
BAND_ghostA_4143_31UracilEthene_CC-QZPGTO -53.63850951915185 -1.80950251282585 -0.369378073648118 0.06522545820622427 
BAND_ghostB_4142_30BenzeneEthene_CC-QZPGTO -12.23473089972382 -0.4121927494008891 -0.3772197464576665 0.06192886128467217 
BAND_ghostNone_4133_21AcNH2AcNH2_CC-QZPGTO -55.97185302668546 -1.903530459040083 -0.401076428614179 0.1082555274514987 
BAND_ghostA_4177_65PyridineEthyne_CC-QZPGTO -35.57165081433422 -1.215438746358399 -0.3480575450913105 0.09110052827962234 
BAND_ghostNone_4160_48PyridinePyridineTS_CC-QZPGTO -71.15061841376453 -2.439277553903012 -0.338303994776482 0.0900633377519075 
BAND_ghostA_4149_37CyclopentaneNeopentane_CC-QZPGTO -30.68723649032434 -1.062699475315932 -0.4488186834411253 0.04765235467457848 
BAND_ghostA_4146_34PentanePentane_CC-QZPGTO -31.46226429845428 -1.089476961492118 -0.4469060283579153 0.05080485897505003 
BAND_ghostB_4135_23AcNH2Uracil_CC-QZPGTO -53.63732824913513 -1.810819002099159 -0.3705655176334318 0.05096787471068549 
BAND_ghostB_4134_22AcOHUracil_CC-QZPGTO -53.63765939430695 -1.810735881814022 -0.3710795870002798 0.05592941938927998 
BAND_ghostB_4172_60EthyneAcOHOHpi_CC-QZPGTO -29.24036253434798 -0.9773513857486915 -0.4558160100987108 0.07110777526430807 
BAND_ghostNone_4142_30BenzeneEthene_CC-QZPGTO -46.74778137691008 -1.59750147292778 -0.3340769166044343 0.1104684039793313 
BAND_ghostB_4122_10MeNH2MeNH2_CC-QZPGTO -14.10327617262449 -0.4898331575399978 -0.3938072059772258 0.07579924141294023 
BAND_ghostA_4157_45EthynePentane_CC-QZPGTO -11.41835845871111 -0.3854609720047284 -0.4088421366113469 0.05321758710999514 
BAND_ghostNone_4148_36NeopentaneNeopentane_CC-QZPGTO -62.9426597825486 -2.199491508298118 -0.4441140580473934 0.1044044231986314 
BAND_ghostB_4164_52BenzeneAcOHOHpi_CC-QZPGTO -29.24060343052927 -0.9774828462239605 -0.4561613793568084 0.05070646172404433 
BAND_ghostNone_4162_50BenzeneEthyneCHpi_CC-QZPGTO -45.93369324797215 -1.568170212449003 -0.3449684549193783 0.1132615862281125 
BAND_ghostB_4169_57BenzenePeptideNHpi_CC-QZPGTO -34.10547011159358 -1.160871649322151 -0.3914929124683594 0.03974914696431395 
BAND_ghostB_4128_16PeptideWater_CC-QZPGTO -9.248267379559199 -0.3140930834472276 -0.5094421135734383 0.06830908968076084 
BAND_ghostA_4150_38CyclopentaneCyclopentane_CC-QZPGTO -30.68726215785899 -1.062809255961263 -0.4489349438297611 0.05099305387026221 
BAND_ghostA_4113_01WaterWater_CC-QZPGTO -9.247404349121377 -0.3138303955726141 -0.5083677636243478 0.0759477409672224 
BAND_ghostA_4119_07MeOHPeptide_CC-QZPGTO -15.36316826205071 -0.5190100463379254 -0.4505789565988232 0.05011270703715223 
BAND_ghostB_4154_42UracilCyclopentane_CC-QZPGTO -30.68728872912552 -1.062813894578795 -0.4487799839580297 0.05802889992979461 
BAND_ghostA_4156_44EthenePentane_CC-QZPGTO -12.23464592807344 -0.4121869500771901 -0.3771467435932009 0.05079277104164658 
BAND_ghostNone_4164_52BenzeneAcOHOHpi_CC-QZPGTO -63.75876070749236 -2.162036546125859 -0.3450824972147827 0.1131205588221471 
BAND_ghostA_4145_33PyridineEthene_CC-QZPGTO -35.57178920626249 -1.215255429586577 -0.3476922971570086 0.0766507693186885 
BAND_ghostA_4178_66MeNH2Pyridine_CC-QZPGTO -14.10295443560366 -0.4897536651606602 -0.393721136184127 0.05728516113957743 
BAND_ghostA_4130_18WaterPyridine_CC-QZPGTO -9.247872745429035 -0.3143495893115159 -0.508703991466021 0.05206710350058842 
BAND_ghostNone_4173_61PentaneAcOH_CC-QZPGTO -60.70733173730328 -2.074803058841479 -0.4471678382423083 0.1057266608844467 
BAND_ghostB_4152_40BenzeneNeopentane_CC-QZPGTO -31.46990763101141 -1.097075032916647 -0.4520787877482689 0.05641592163184829 
BAND_ghostA_4165_53BenzeneAcNH2NHpi_CC-QZPGTO -34.50963342016144 -1.177353151396512 -0.3362052913775561 0.06410752831370299 
BAND_ghostNone_4159_47BenzeneBenzeneTS_CC-QZPGTO -69.02622522525654 -2.363443067367131 -0.3254475803161122 0.1093747293556238 
BAND_ghostA_4162_50BenzeneEthyneCHpi_CC-QZPGTO -34.50973185427625 -1.177447393578977 -0.3362894075305466 0.08578827977078235 
BAND_ghostA_4160_48PyridinePyridineTS_CC-QZPGTO -35.57212867756525 -1.215612978526097 -0.3478023680743529 0.0684490010944204 
BAND_ghostB_4119_07MeOHPeptide_CC-QZPGTO -34.10559639610349 -1.160880305630873 -0.3912016315061254 0.08606278569413317 
BAND_ghostB_4165_53BenzeneAcNH2NHpi_CC-QZPGTO -27.97407017634027 -0.9480855513973033 -0.4150655421470297 0.05632226482269968 
BAND_ghostB_4147_35NeopentanePentane_CC-QZPGTO -31.47012864398329 -1.097139348162977 -0.4525118333977146 0.04965772419000498 
BAND_ghostA_4153_41UracilPentane_CC-QZPGTO -53.63956717409213 -1.810261979499968 -0.3693994464620268 0.04482038429517154 
BAND_ghostNone_4124_12MeNH2Water_CC-QZPGTO -23.36224247523777 -0.808383712671761 -0.4161584199039663 0.1026587983552284 
BAND_ghostNone_4172_60EthyneAcOHOHpi_CC-QZPGTO -40.66622633853017 -1.366399653420537 -0.4190080467865796 0.116057701536001 
BAND_ghostB_4174_62PentaneAcNH2_CC-QZPGTO -27.97455719587812 -0.9482704714426606 -0.4155440018221868 0.05130760663063586 
BAND_ghostA_4135_23AcNH2Uracil_CC-QZPGTO -27.97347703422503 -0.9493110315871008 -0.4129999968503656 0.06902403036037741 
BAND_ghostA_4118_06MeOHMeNH2_CC-QZPGTO -15.36268653863022 -0.5188539689907459 -0.4502113127415655 0.05342565235913354 
BAND_ghostB_4137_25PyridinePyridinepipi_CC-QZPGTO -35.57192142293376 -1.215604303276417 -0.3477942356204128 0.06160512016112304 
BAND_ghostNone_4175_63BenzeneAcOH_CC-QZPGTO -63.75758353255011 -2.164167795318682 -0.3408517827985444 0.1065565773068631 
BAND_ghostB_4145_33PyridineEthene_CC-QZPGTO -12.23472798996987 -0.4122352009991149 -0.3770982480876249 0.06416731251565112 
BAND_ghostNone_4152_40BenzeneNeopentane_CC-QZPGTO -65.98586595251446 -2.283971821687543 -0.3391148630315877 0.1065504675197561 
BAND_ghostA_4166_54BenzeneWaterOHpi_CC-QZPGTO -34.50950930970085 -1.177243251388824 -0.3361727315651498 0.1062810045125876 
BAND_ghostB_4136_24BenzeneBenzenepipi_CC-QZPGTO -34.51014206660584 -1.177513321931578 -0.3364721666605731 0.06312673432601852 
BAND_ghostNone_4143_31UracilEthene_CC-QZPGTO -65.87923504059516 -2.229997664081884 -0.3644256730123382 0.08641947635912536 
BAND_ghostA_4116_04WaterPeptide_CC-QZPGTO -9.247651391097401 -0.3141939950462957 -0.5084796734235443 0.05148503079919257 
BAND_ghostNone_4122_10MeNH2MeNH2_CC-QZPGTO -28.21276907264276 -0.9846633103934528 -0.3750364450643257 0.1084647809806015 
BAND_ghostB_4166_54BenzeneWaterOHpi_CC-QZPGTO -9.248153253945077 -0.3142192788747567 -0.5094434592228505 0.04477100449758212 
BAND_ghostA_4137_25PyridinePyridinepipi_CC-QZPGTO -35.57190633564198 -1.215604889581876 -0.347789440477869 0.06158335166110047 
BAND_ghostA_4139_27BenzenePyridinepipi_CC-QZPGTO -34.50996817557004 -1.177525357289502 -0.3364402968812505 0.06544046167349504 
BAND_ghostNone_4134_22AcOHUracil_CC-QZPGTO -82.90676459027793 -2.794337158538126 -0.3655018104245905 0.08932427936345901 
BAND_ghostNone_4146_34PentanePentane_CC-QZPGTO -62.93085948993271 -2.19064850231083 -0.4466754051778396 0.1143797932993477 
BAND_ghostA_4167_55BenzeneMeOHOHpi_CC-QZPGTO -34.5097475340146 -1.177412154896345 -0.3362912531680605 0.08150485902143981 
BAND_ghostNone_4118_06MeOHMeNH2_CC-QZPGTO -29.4780887480271 -1.013956118751382 -0.4162428504635434 0.09915748604727447 
BAND_ghostNone_4147_35NeopentanePentane_CC-QZPGTO -62.93671083841684 -2.194597218239247 -0.4475752486242762 0.1060100068545374 
BAND_ghostB_4155_43UracilNeopentane_CC-QZPGTO -31.47009307640571 -1.097071417628447 -0.4518855426327675 0.05967229616934735 
BAND_ghostB_4125_13PeptideMeOH_CC-QZPGTO -15.36346364780137 -0.5187273251061137 -0.4522177091035873 0.06628198662251741 
BAND_ghostNone_4139_27BenzenePyridinepipi_CC-QZPGTO -70.09070967890472 -2.407766618880177 -0.3279546959690745 0.1039698953240866 
BAND_ghostNone_4117_05MeOHMeOH_CC-QZPGTO -30.73524937902718 -1.040665146849353 -0.4254500930334489 0.1017187848162521 
BAND_ghostNone_4177_65PyridineEthyne_CC-QZPGTO -46.99641451909308 -1.603679397477005 -0.3558420582107928 0.09241805176140548 
BAND_ghostA_4176_64PeptideEthene_CC-QZPGTO -34.10548529715081 -1.16071913991856 -0.3910717404362976 0.07421028113865753 
BAND_ghostB_4170_58PyridinePyridineCHN_CC-QZPGTO -35.57175066925834 -1.215534983495525 -0.3478808208703009 0.0663111477371166 
BAND_ghostA_4126_14PeptideMeNH2_CC-QZPGTO -34.10521918315218 -1.160791898528785 -0.3929432517449305 0.04790030409245578 
BAND_ghostA_4155_43UracilNeopentane_CC-QZPGTO -53.63896700487307 -1.80988709850003 -0.3692951949589666 0.04936322758454222 
BAND_ghostB_4133_21AcNH2AcNH2_CC-QZPGTO -27.97342747409967 -0.94907348105923 -0.4134383032641042 0.06601323538040811 
BAND_ghostA_4142_30BenzeneEthene_CC-QZPGTO -34.50958414254693 -1.177219009948233 -0.3364162988659959 0.07879765064305783 
BAND_ghostB_4149_37CyclopentaneNeopentane_CC-QZPGTO -31.46999642775627 -1.097063773446747 -0.45239046485043 0.05110931038539741 
BAND_ghostNone_4128_16PeptideWater_CC-QZPGTO -43.36127279829942 -1.477377513810384 -0.3725368128421311 0.08731100436676052 
BAND_ghostNone_4157_45EthynePentane_CC-QZPGTO -42.88339638171618 -1.480167843504868 -0.4090939451614487 0.1115294617590871 
BAND_ghostA_4171_59EthyneWaterCHO_CC-QZPGTO -11.41820870299636 -0.3854827194820123 -0.4085244547353071 0.08357151194773725 
BAND_ghostB_4158_46PeptidePentane_CC-QZPGTO -31.46209087437146 -1.089452998260438 -0.4463441002878346 0.05821920142643142 
BAND_ghostNone_4132_20AcOHAcOH_CC-QZPGTO -58.50751178595613 -1.961741269562841 -0.4549001505223017 0.113601501426583 
BAND_ghostNone_4151_39BenzeneCyclopentane_CC-QZPGTO -65.20514044721764 -2.252657923266061 -0.338997614673552 0.1084502638739736 
BAND_ghostNone_4156_44EthenePentane_CC-QZPGTO -43.69988431682541 -1.507567239885135 -0.3772422929472343 0.116781404892409 
BAND_ghostNone_4166_54BenzeneWaterOHpi_CC-QZPGTO -43.76325387359693 -1.495789303171112 -0.3487809423465449 0.108318802188919 
BAND_ghostA_4164_52BenzeneAcOHOHpi_CC-QZPGTO -34.50984971370442 -1.177419358233746 -0.3362348207753484 0.07037878445330306 
BAND_ghostNone_4129_17UracilUracilBP_CC-QZPGTO -107.3025299133648 -3.627801368661164 -0.3565436884764486 0.07874376383606006 
BAND_ghostA_4163_51EthyneEthyneTS_CC-QZPGTO -11.41824351357139 -0.3853545101536409 -0.4087774355236825 0.08351553101769948 
BAND_ghostA_4169_57BenzenePeptideNHpi_CC-QZPGTO -34.51018510869534 -1.177613932356469 -0.3363116993270427 0.06483086440972088 
BAND_ghostNone_4115_03WaterMeNH2_CC-QZPGTO -23.36165465240236 -0.8075748787361354 -0.418668240545241 0.09808772590314821 
BAND_ghostA_4120_08MeOHWater_CC-QZPGTO -15.36275070325978 -0.5184249186559133 -0.4506601532752496 0.0755731636951562 
BAND_ghostNone_4155_43UracilNeopentane_CC-QZPGTO -85.11543412841036 -2.916633128933248 -0.3688707418060093 0.08462085361950698 
BAND_ghostB_4157_45EthynePentane_CC-QZPGTO -31.46189876470243 -1.089235537312248 -0.4465226937130256 0.07524808591587515 
BAND_ghostNone_4114_02WaterMeOH_CC-QZPGTO -24.61939540666506 -0.8354139507667564 -0.4707652819040349 0.1032648797506517 
BAND_ghostA_4154_42UracilCyclopentane_CC-QZPGTO -53.63923888651006 -1.81009032521014 -0.3694620656687339 0.051577148488706 
BAND_ghostA_4127_15PeptidePeptide_CC-QZPGTO -34.10520466671827 -1.161165044679413 -0.3918017520939522 0.04233544754766506 
BAND_ghostA_4148_36NeopentaneNeopentane_CC-QZPGTO -31.46990503455903 -1.096985854019942 -0.4525296607048742 0.04767878227733657 
BAND_ghostA_4174_62PentaneAcNH2_CC-QZPGTO -31.46195611034985 -1.089313539705527 -0.4463985808172706 0.06329451766137392 
BAND_ghostA_4151_39BenzeneCyclopentane_CC-QZPGTO -34.51021463242056 -1.177669291801213 -0.3364629273923164 0.05773697398237288 
BAND_ghostA_4140_28BenzeneUracilpipi_CC-QZPGTO -34.51024021163353 -1.177719717243498 -0.3362766340939518 0.06604416100625328 
BAND_ghostB_4156_44EthenePentane_CC-QZPGTO -31.46196948744719 -1.089218256684819 -0.4467244308504461 0.07133295322674217 
BAND_ghostNone_4136_24BenzeneBenzenepipi_CC-QZPGTO -69.02825977086056 -2.36936427873929 -0.3186552840991568 0.10603630255051 
BAND_ghostB_4121_09MeNH2MeOH_CC-QZPGTO -15.36327624555073 -0.5185851237485047 -0.4519199137691546 0.07349084118375063 
BAND_ghostB_4159_47BenzeneBenzeneTS_CC-QZPGTO -34.5098377952939 -1.177314264701012 -0.3362714444423746 0.05453963335965918 
BAND_ghostNone_4131_19MeOHPyridine_CC-QZPGTO -50.94690236607828 -1.739573016521741 -0.360918529981871 0.08678730929640176 
BAND_ghostA_4161_49BenzenePyridineTS_CC-QZPGTO -34.51000190385341 -1.177497453441799 -0.3363391710712756 0.06759125561364807 
BAND_ghostB_4171_59EthyneWaterCHO_CC-QZPGTO -9.247931162213101 -0.3138977392135977 -0.5092856516705107 0.09123625951691609 
BAND_ghostA_4158_46PeptidePentane_CC-QZPGTO -34.10600612310415 -1.161152173608347 -0.3912923129079592 0.05343964110077692 
BAND_ghostNone_4144_32UracilEthyne_CC-QZPGTO -65.06323322139026 -2.202211383617658 -0.3657901026885443 0.08863220826605496 
BAND_ghostA_4173_61PentaneAcOH_CC-QZPGTO -31.46197465006034 -1.089248919367778 -0.4466920388451868 0.06611360210154299 
BAND_ghostB_4148_36NeopentaneNeopentane_CC-QZPGTO -31.46990698447495 -1.096985852206117 -0.4525379326827923 0.04767889196890027 
BAND_ghostNone_4113_01WaterWater_CC-QZPGTO -18.50306626826238 -0.6296306996560674 -0.4786657143464798 0.1009934679267272 
BAND_ghostB_4116_04WaterPeptide_CC-QZPGTO -34.10545804861174 -1.161099003538004 -0.3906132871356711 0.09679716441375365 
BAND_ghostA_4159_47BenzeneBenzeneTS_CC-QZPGTO -34.51003954928559 -1.177508162011963 -0.3363678525113442 0.06682037551355503 
BAND_ghostNone_4165_53BenzeneAcNH2NHpi_CC-QZPGTO -62.49112905064974 -2.13145535564407 -0.3347243992846179 0.1030395247463031 
BAND_ghostA_4175_63BenzeneAcOH_CC-QZPGTO -34.50987521851703 -1.177428608894935 -0.3363529375128999 0.07419642241956725 
BAND_ghostB_4163_51EthyneEthyneTS_CC-QZPGTO -11.41825946664924 -0.3854129168706204 -0.4086829928881158 0.06966847391149213 
BAND_ghostA_4133_21AcNH2AcNH2_CC-QZPGTO -27.97342375279394 -0.9490764206170872 -0.4134308829434345 0.0660133000580554 
BAND_ghostNone_4135_23AcNH2Uracil_CC-QZPGTO -81.6406288374877 -2.765520382430608 -0.3534766808376459 0.09760532562990801 
BAND_ghostA_4141_29PyridineUracilpipi_CC-QZPGTO -35.57212786617846 -1.215858358214103 -0.3479403451021792 0.06738980639040114 
BAND_ghostB_4127_15PeptidePeptide_CC-QZPGTO -34.10564149559585 -1.16117951519998 -0.3909143057641025 0.07081131795962514 
BAND_ghostA_4114_02WaterMeOH_CC-QZPGTO -9.247619432552174 -0.3139979708235709 -0.5084414520339895 0.0610351707070171 
BAND_ghostB_4126_14PeptideMeNH2_CC-QZPGTO -14.10353338828017 -0.490026090142908 -0.3941531986721371 0.06677351344558258 
BAND_ghostNone_4167_55BenzeneMeOHOHpi_CC-QZPGTO -49.88053961526229 -1.70377002939132 -0.3484613534148342 0.1062519150187977 
BAND_ghostNone_4120_08MeOHWater_CC-QZPGTO -24.61869921236708 -0.8346907728811568 -0.4254117591711765 0.0991573734550992 
BAND_ghostNone_4123_11MeNH2Peptide_CC-QZPGTO -48.21725851739557 -1.656639100380893 -0.3782529069437688 0.09932106291350785 
BAND_ghostB_4120_08MeOHWater_CC-QZPGTO -9.248125746627132 -0.314066399836966 -0.5091019388898717 0.08423403874719507 
BAND_ghostNone_4137_25PyridinePyridinepipi_CC-QZPGTO -71.153239334744 -2.445964988504417 -0.335552477807342 0.09908927115402114 
BAND_ghostA_4124_12MeNH2Water_CC-QZPGTO -14.10337430905684 -0.4899134444264721 -0.3934952473981037 0.1026893693927229 
BAND_ghostNone_4149_37CyclopentaneNeopentane_CC-QZPGTO -62.16127952220879 -2.167491394342055 -0.447577868707969 0.1061204253472878 
BAND_ghostA_4123_11MeNH2Peptide_CC-QZPGTO -14.1031695265053 -0.4898568336691282 -0.3938171826169676 0.05593510234635658 
BAND_ghostB_4175_63BenzeneAcOH_CC-QZPGTO -29.24055395626036 -0.9776096458508847 -0.4571724469894689 0.0536998428870802 
BAND_ghostB_4150_38CyclopentaneCyclopentane_CC-QZPGTO -30.68726663388951 -1.062804680961119 -0.4489343685400962 0.0509897902199767 
BAND_ghostNone_4163_51EthyneEthyneTS_CC-QZPGTO -22.83902508217993 -0.7724498010892611 -0.4014210684754002 0.121932568585281 
BAND_ghostNone_4176_64PeptideEthene_CC-QZPGTO -46.34480398066928 -1.578508496814858 -0.368872365540412 0.1001320049585015 
BAND_ghostB_4140_28BenzeneUracilpipi_CC-QZPGTO -53.63927321702823 -1.810186683764502 -0.3690491183682861 0.05784778368191795 
BAND_ghostB_4167_55BenzeneMeOHOHpi_CC-QZPGTO -15.36322476991277 -0.5186327878828233 -0.4509745926560751 0.04639364095399462 
BAND_ghostB_4115_03WaterMeNH2_CC-QZPGTO -14.10347993105846 -0.4899261068623677 -0.3935344909787687 0.1030979965323884 
BAND_ghostA_4136_24BenzeneBenzenepipi_CC-QZPGTO -34.51014038679693 -1.177513457762963 -0.33647204052164 0.06313237579467151 
BAND_ghostNone_4127_15PeptidePeptide_CC-QZPGTO -68.22424371572248 -2.328424251287674 -0.366102920046372 0.08647210642196208 
BAND_ghostNone_4119_07MeOHPeptide_CC-QZPGTO -49.48131011911754 -1.684127124566534 -0.4066871592438462 0.09452452350298306 
BAND_ghostNone_4161_49BenzenePyridineTS_CC-QZPGTO -70.08827864273292 -2.401125033386092 -0.3394868006386601 0.1051803969731352 
BAND_ghostA_4129_17UracilUracilBP_CC-QZPGTO -53.63787973473684 -1.810844693656859 -0.367185767208161 0.06984843336010621 
BAND_ghostNone_4121_09MeNH2MeOH_CC-QZPGTO -29.47058685602349 -1.011343087628172 -0.3780260314295581 0.104680074421486 
BAND_ghostNone_4141_29PyridineUracilpipi_CC-QZPGTO -89.22468543545915 -3.042870505770972 -0.345564229844192 0.08844908766220892 
BAND_ghostB_4143_31UracilEthene_CC-QZPGTO -12.23476921554257 -0.4122959514456548 -0.3769500160880479 0.06372738907579149 
BAND_ghostB_4176_64PeptideEthene_CC-QZPGTO -12.23460526285918 -0.4121971082709854 -0.3769628385368776 0.05705441140471476 
BAND_ghostB_4173_61PentaneAcOH_CC-QZPGTO -29.24077707899738 -0.977638964170338 -0.4571228108081645 0.04884393266901618 
BAND_ghostA_4131_19MeOHPyridine_CC-QZPGTO -15.3629372724099 -0.518961472601565 -0.4504893246830974 0.05183042803073309 
BAND_ghostNone_4171_59EthyneWaterCHO_CC-QZPGTO -20.67072569500119 -0.7003699298658923 -0.3905200984331581 0.1049738497110843 
BAND_ghostA_4144_32UracilEthyne_CC-QZPGTO -53.63833255392985 -1.809459916051102 -0.369290304604279 0.07302280642522108 
BAND_ghostA_4134_22AcOHUracil_CC-QZPGTO -29.23885595794687 -0.9784114939178887 -0.4517178407781617 0.06232516968703603 
BAND_ghostB_4178_66MeNH2Pyridine_CC-QZPGTO -35.57182160985245 -1.215487129135771 -0.3479439366777131 0.07776122674997754 
BAND_ghostB_4160_48PyridinePyridineTS_CC-QZPGTO -35.57152361495692 -1.215341040184663 -0.347741241655284 0.05081195517824561 
BAND_ghostA_4132_20AcOHAcOH_CC-QZPGTO -29.23901141644626 -0.978561634465231 -0.4518376926971338 0.06346385092632645 
BAND_ghostB_4130_18WaterPyridine_CC-QZPGTO -35.57203859981508 -1.215416887064348 -0.3481828517300701 0.1018399664793124 
BAND_ghostA_4138_26UracilUracilpipi_CC-QZPGTO -53.63887418664108 -1.810545119217822 -0.3695579148386364 0.05722369184513462 
BAND_ghostNone_4153_41UracilPentane_CC-QZPGTO -85.1103511558827 -2.913764147601076 -0.3695858660705724 0.08268070372233639 
BAND_ghostNone_4174_62PentaneAcNH2_CC-QZPGTO -59.44209576905065 -2.046606235707431 -0.416041608073538 0.0961354927163446 
BAND_ghostB_4114_02WaterMeOH_CC-QZPGTO -15.36319885499163 -0.5186690100209349 -0.452199738973605 0.101429735460439 
BAND_ghostB_4151_39BenzeneCyclopentane_CC-QZPGTO -30.68734000799549 -1.06287058220675 -0.4490538027600824 0.056180554097372 
BAND_ghostB_4138_26UracilUracilpipi_CC-QZPGTO -53.6388741627793 -1.810545106257316 -0.3695579121910928 0.05722369044519001 
BAND_ghostNone_4140_28BenzeneUracilpipi_CC-QZPGTO -88.16187150754705 -3.005767321841911 -0.3350913472029352 0.08484193509155487 
BAND_ghostNone_4125_13PeptideMeOH_CC-QZPGTO -49.4785972047758 -1.684030711910135 -0.3740615334801943 0.08991576409500676 
BAND_ghostB_4161_49BenzenePyridineTS_CC-QZPGTO -35.57146726229934 -1.215367865227421 -0.3476595353876678 0.04853216724991136 
BAND_ghostNone_4178_66MeNH2Pyridine_CC-QZPGTO -49.68169073250456 -1.71294244074418 -0.350573804894152 0.0968111132937511 
BAND_ghostNone_4168_56BenzeneMeNH2NHpi_CC-QZPGTO -48.61907205006395 -1.675022942259189 -0.3433619422308384 0.1075554660283718 
BAND_ghostB_4153_41UracilPentane_CC-QZPGTO -31.46223813149512 -1.089460896501315 -0.4465565895670597 0.0594247364363904 
BAND_ghostNone_4130_18WaterPyridine_CC-QZPGTO -44.83057572957783 -1.5335450647335 -0.3597085653946023 0.08812205398436064 
BAND_ghostB_4113_01WaterWater_CC-QZPGTO -9.248064319297647 -0.3140421278838254 -0.5090390504868781 0.1048875311790274 
BAND_ghostB_4129_17UracilUracilBP_CC-QZPGTO -53.63787898801927 -1.810641877019763 -0.3705593918756185 0.05471232736553248 
BAND_ghostB_4132_20AcOHAcOH_CC-QZPGTO -29.23901371921507 -0.9785705188206011 -0.4518440498371193 0.06346568217436672 
BAND_ghostA_4121_09MeNH2MeOH_CC-QZPGTO -14.1027339766045 -0.4895966917161144 -0.393446782588858 0.06486096555087166 
BAND_ghostA_4122_10MeNH2MeNH2_CC-QZPGTO -14.10300259880339 -0.4897688936609919 -0.3934637098666586 0.06515990186405243 
BAND_ghostNone_4154_42UracilCyclopentane_CC-QZPGTO -84.33397372233976 -2.885402040821516 -0.3696980920831957 0.08399251668979879 
BAND_ghostNone_4150_38CyclopentaneCyclopentane_CC-QZPGTO -61.37959604489923 -2.134801687051659 -0.4484619845270149 0.1117435233805305 
BAND_ghostA_4128_16PeptideWater_CC-QZPGTO -34.10492026001069 -1.160725251164666 -0.3914891918726073 0.06479390360329491 
BAND_ghostNone_4169_57BenzenePeptideNHpi_CC-QZPGTO -68.62562335086098 -2.349203266210182 -0.3549444855007891 0.09776400106938857 
BAND_ghostNone_4158_46PeptidePentane_CC-QZPGTO -65.57509522207596 -2.262061543095603 -0.3929602787046175 0.09794817345690451 
