# Supplementary material for: Toward Pair Atomic Density Fitting for Correlation Energies with Benchmark Accuracy
Source: J Chem Theory Comput. 2023 Feb 14;19(5):1499–516. doi: 10.1021/acs.jctc.2c01201 (PMC10018742; doi:10.1021/acs.jctc.2c01201)
Supplement: Supplementary file 2 — ct2c01201_si_002.zip [file ct2c01201_si_002.zip › data/S66_mp2/band_3slaters_3gauss_boostL.res]

Software	ghosted_fragment	ID	Molecule	Basis	Bond\	energies%final\	bond\	energy	MP2\	energies%RI-MP2\	energy	BandStructure%TopValenceBand	BandStructure%BottomConductionBand	1
BAND	ghostA	4153	41UracilPentane	CC-TZPGTO	-53.3932530223198	-1.592882912733266	-0.3680058652921816	0.05371162535827391
BAND	ghostA	4168	56BenzeneMeNH2NHpi	CC-TZPGTO	-34.36167037339292	-1.043461122210819	-0.3354521979907351	0.08931104856507399
BAND	ghostA	4168	56BenzeneMeNH2NHpi	TZ2PSTO	-34.37164003344499	-1.049462733873961	-0.3379498666622082	0.06268449482701582
BAND	ghostNone	4123	11MeNH2Peptide	TZ2PSTO	-48.01248014183256	-1.461150543979113	-0.379140921174002	0.08188025977828811
BAND	ghostNone	4124	12MeNH2Water	CC-TZPGTO	-23.25533159580434	-0.7160010399544924	-0.4147973915207869	0.1288909323864414
BAND	ghostA	4169	57BenzenePeptideNHpi	TZ2PSTO	-34.37267736925872	-1.050394810684326	-0.3377843917248822	0.05308130779150641
BAND	ghostA	4174	62PentaneAcNH2	TZ2PSTO	-31.33447097452173	-0.9690270919910901	-0.4465388191924591	0.05230191240409296
BAND	ghostB	4153	41UracilPentane	TZ2PSTO	-31.33493590485101	-0.9693771905530485	-0.4466861930527388	0.04878276255598642
BAND	ghostB	4170	58PyridinePyridineCHN	CC-TZPGTO	-35.41665012051614	-1.075981340619134	-0.3470761215328297	0.07901786632517638
BAND	ghostNone	4174	62PentaneAcNH2	CC-TZPGTO	-59.18621527141224	-1.818529168165616	-0.4145804147170145	0.1195191835057097
BAND	ghostA	4160	48PyridinePyridineTS	CC-TZPGTO	-35.41688350085381	-1.075986287466713	-0.3469409375053137	0.08231326269510507
BAND	ghostA	4161	49BenzenePyridineTS	CC-TZPGTO	-34.36171807186949	-1.04347739327542	-0.3354166292928333	0.08138885270892521
BAND	ghostB	4177	65PyridineEthyne	CC-TZPGTO	-11.36732919778102	-0.3400864352637087	-0.4072801991568796	0.06832797938092218
BAND	ghostNone	4150	38CyclopentaneCyclopentane	TZ2PSTO	-61.12852043670081	-1.899287314892844	-0.4484462267282998	0.09776004785524002
BAND	ghostNone	4130	18WaterPyridine	TZ2PSTO	-44.63845311346598	-1.352162410701548	-0.3618499471562223	0.08273798418561387
BAND	ghostB	4169	57BenzenePeptideNHpi	TZ2PSTO	-33.95835080434986	-1.019925159947686	-0.3925614007127956	0.03019833731013397
BAND	ghostNone	4176	64PeptideEthene	TZ2PSTO	-46.14727423864652	-1.390741704659856	-0.3693092398331762	0.08314199311052808
BAND	ghostB	4168	56BenzeneMeNH2NHpi	CC-TZPGTO	-14.0416279194866	-0.4357029837010044	-0.3928483329843854	0.06038917632631264
BAND	ghostA	4172	60EthyneAcOHOHpi	TZ2PSTO	-11.37334694858142	-0.3436975386966534	-0.4098871403588785	0.05330085777848336
BAND	ghostB	4134	22AcOHUracil	CC-TZPGTO	-53.39158131917627	-1.593682697303253	-0.369568843838374	0.06979103227167355
BAND	ghostA	4172	60EthyneAcOHOHpi	CC-TZPGTO	-11.36816383550551	-0.3405899593515938	-0.407547692736188	0.08005310675595781
BAND	ghostNone	4173	61PentaneAcOH	TZ2PSTO	-60.44036485900309	-1.818424973801649	-0.4475833969287583	0.08816828378363799
BAND	ghostB	4120	08MeOHWater	TZ2PSTO	-9.19845185221366	-0.2651954352287944	-0.5117787463783529	0.06210872984731489
BAND	ghostNone	4170	58PyridinePyridineCHN	CC-TZPGTO	-70.83938963161897	-2.156215859788906	-0.3398123620292871	0.109720891676705
BAND	ghostA	4119	07MeOHPeptide	CC-TZPGTO	-15.29451401110118	-0.4592192052640643	-0.449140187544373	0.06058197569968998
BAND	ghostNone	4164	52BenzeneAcOHOHpi	CC-TZPGTO	-63.47546496333023	-1.909914318332058	-0.3442948856915432	0.1195218878658332
BAND	ghostA	4178	66MeNH2Pyridine	TZ2PSTO	-14.04565367144499	-0.4354191196820901	-0.3944562405213472	0.04370793507342785
BAND	ghostA	4162	50BenzeneEthyneCHpi	TZ2PSTO	-34.37084948937341	-1.048894577527223	-0.338065120561884	0.06523906147103539
BAND	ghostB	4126	14PeptideMeNH2	TZ2PSTO	-14.04623087869613	-0.4360851372864299	-0.3945675618270597	0.05475753352981561
BAND	ghostA	4140	28BenzeneUracilpipi	TZ2PSTO	-34.37304691505568	-1.050817219333291	-0.3377295390463246	0.05245760487695049
BAND	ghostA	4137	25PyridinePyridinepipi	TZ2PSTO	-35.4316639551993	-1.08606062828794	-0.3499665866819432	0.04807197899022907
BAND	ghostB	4146	34PentanePentane	CC-TZPGTO	-31.33344719698766	-0.9733155963381738	-0.4467801467726032	0.05873181972494255
BAND	ghostB	4122	10MeNH2MeNH2	CC-TZPGTO	-14.04230111708751	-0.4358912417962145	-0.392761790122558	0.08914688392845473
BAND	ghostB	4151	39BenzeneCyclopentane	TZ2PSTO	-30.5620773272527	-0.9454319291525628	-0.4490562739400099	0.04494097121902749
BAND	ghostA	4154	42UracilCyclopentane	TZ2PSTO	-53.40508579159583	-1.587734224000339	-0.3716187843909978	0.04228547671149135
BAND	ghostA	4130	18WaterPyridine	CC-TZPGTO	-9.202764459365998	-0.2766136273539175	-0.505437495711474	0.06364365614139328
BAND	ghostA	4128	16PeptideWater	CC-TZPGTO	-33.95282465108245	-1.026696039024628	-0.3897401729812341	0.07791770524646734
BAND	ghostNone	4145	33PyridineEthene	TZ2PSTO	-47.61849169800323	-1.457927430440998	-0.3471244344529148	0.09049315385574375
BAND	ghostA	4178	66MeNH2Pyridine	CC-TZPGTO	-14.0415049607942	-0.4356749548175124	-0.392373972896787	0.06795559366910711
BAND	ghostA	4139	27BenzenePyridinepipi	CC-TZPGTO	-34.36155164792318	-1.043296752270604	-0.3355924438980296	0.07780089252114673
BAND	ghostNone	4127	15PeptidePeptide	TZ2PSTO	-67.93009201224261	-2.046782763905808	-0.3674115412964059	0.06989610858902728
BAND	ghostNone	4171	59EthyneWaterCHO	TZ2PSTO	-20.57381408404304	-0.6077391585673395	-0.3928761700265581	0.06687597222067782
BAND	ghostB	4116	04WaterPeptide	TZ2PSTO	-33.95916922195185	-1.021132939946214	-0.3915187160196428	0.07957562410590803
BAND	ghostB	4154	42UracilCyclopentane	TZ2PSTO	-30.56213643773608	-0.9455171969565719	-0.4487739770747508	0.04705686999379129
BAND	ghostA	4150	38CyclopentaneCyclopentane	TZ2PSTO	-30.56235412796041	-0.9457208528333841	-0.4489302116819532	0.0431664902024444
BAND	ghostB	4135	23AcNH2Uracil	CC-TZPGTO	-53.39118343676891	-1.593675016521671	-0.3690523145882253	0.06401876558470546
BAND	ghostNone	4165	53BenzeneAcNH2NHpi	TZ2PSTO	-62.22697460921866	-1.882822750605923	-0.3366838704806792	0.08138913991916831
BAND	ghostB	4148	36NeopentaneNeopentane	CC-TZPGTO	-31.34036873050308	-0.9801479305876538	-0.4523417045030006	0.05464221801129018
BAND	ghostNone	4136	24BenzeneBenzenepipi	CC-TZPGTO	-68.72894929998785	-2.098582602819566	-0.3176132311271262	0.1258485658477375
BAND	ghostA	4120	08MeOHWater	TZ2PSTO	-15.28964663383703	-0.4468055401037252	-0.452413206236623	0.05417351822655318
BAND	ghostB	4132	20AcOHAcOH	TZ2PSTO	-29.10257324388298	-0.8453500606049473	-0.4538163986481617	0.04973996670579188
BAND	ghostA	4113	01WaterWater	CC-TZPGTO	-9.201884466118145	-0.2758835146424523	-0.5048688651304085	0.08982412943702281
BAND	ghostB	4135	23AcNH2Uracil	TZ2PSTO	-53.40196925881008	-1.587551376778002	-0.3730068970396288	0.03767317840427554
BAND	ghostB	4118	06MeOHMeNH2	TZ2PSTO	-14.04630207092959	-0.4360904046475974	-0.3939575429902946	0.06899613703792533
BAND	ghostB	4168	56BenzeneMeNH2NHpi	TZ2PSTO	-14.04593691524894	-0.4356935397126935	-0.3949245357582825	0.03954947265517821
BAND	ghostNone	4158	46PeptidePentane	TZ2PSTO	-65.30081902704514	-2.000928587472027	-0.3936077145179189	0.0825589998699166
BAND	ghostNone	4151	39BenzeneCyclopentane	TZ2PSTO	-64.9399408929003	-2.005672057102784	-0.3402497726021756	0.09089145619995048
BAND	ghostNone	4134	22AcOHUracil	CC-TZPGTO	-82.52594411187779	-2.459347881983303	-0.3640253901828713	0.09359171531506295
BAND	ghostA	4156	44EthenePentane	TZ2PSTO	-12.18525649192396	-0.3662388307231872	-0.3773029690051566	0.04288987433665609
BAND	ghostB	4119	07MeOHPeptide	TZ2PSTO	-33.95936769800498	-1.020905809813105	-0.3920353061986491	0.07182343670903016
BAND	ghostB	4114	02WaterMeOH	TZ2PSTO	-15.29045869344914	-0.4478283930856222	-0.4536507014785637	0.07829784377447527
BAND	ghostNone	4126	14PeptideMeNH2	TZ2PSTO	-48.01536211454315	-1.461503431595659	-0.3725630942259617	0.07296243884094621
BAND	ghostA	4115	03WaterMeNH2	CC-TZPGTO	-9.202304204468017	-0.2763769964987502	-0.5050631277413158	0.06096747304267454
BAND	ghostA	4177	65PyridineEthyne	CC-TZPGTO	-35.41670648897511	-1.075863456463012	-0.3473078087830692	0.1065658673190212
BAND	ghostNone	4159	47BenzeneBenzeneTS	TZ2PSTO	-68.74563513342578	-2.103878653554687	-0.3275329019193952	0.08796724458618656
BAND	ghostNone	4157	45EthynePentane	TZ2PSTO	-42.70925893326408	-1.316220439053909	-0.4101453505959872	0.09625813184010985
BAND	ghostA	4123	11MeNH2Peptide	CC-TZPGTO	-14.04228438315278	-0.4359664103332839	-0.3927692901067186	0.06600921418883626
BAND	ghostB	4124	12MeNH2Water	CC-TZPGTO	-9.202326637149493	-0.2764421503349057	-0.5050035463944688	0.06814713353910125
BAND	ghostB	4123	11MeNH2Peptide	TZ2PSTO	-33.95910262591028	-1.02041265846894	-0.3924455519464421	0.06246828478570349
BAND	ghostA	4176	64PeptideEthene	CC-TZPGTO	-33.9538076453322	-1.026716192842219	-0.3896574445662875	0.08856626589231585
BAND	ghostA	4152	40BenzeneNeopentane	TZ2PSTO	-34.37197296227306	-1.049842805386706	-0.3379116898182148	0.04510969046385723
BAND	ghostNone	4142	30BenzeneEthene	CC-TZPGTO	-46.54695183449987	-1.416134214917126	-0.3329512874635404	0.1291084526188993
BAND	ghostB	4136	24BenzeneBenzenepipi	CC-TZPGTO	-34.36153928799279	-1.043162909072254	-0.335620111637588	0.07497487365858251
BAND	ghostA	4167	55BenzeneMeOHOHpi	TZ2PSTO	-34.37163568867388	-1.049571274203597	-0.3379269471507	0.06712400571811426
BAND	ghostB	4172	60EthyneAcOHOHpi	CC-TZPGTO	-29.10652395883192	-0.8603529208742247	-0.4541211799960105	0.08552653504003511
BAND	ghostB	4167	55BenzeneMeOHOHpi	CC-TZPGTO	-15.29390515711247	-0.4584677901145015	-0.4491771442743821	0.05478223868106509
BAND	ghostNone	4129	17UracilUracilBP	CC-TZPGTO	-106.8083974253477	-3.19208938754363	-0.3549371961924709	0.08306977305538375
BAND	ghostA	4129	17UracilUracilBP	TZ2PSTO	-53.40271695167448	-1.587876945800019	-0.3694730875343639	0.05466519664819507
BAND	ghostNone	4149	37CyclopentaneNeopentane	CC-TZPGTO	-61.90335541037213	-1.934403425865625	-0.4473806158932371	0.1294886181896129
BAND	ghostA	4125	13PeptideMeOH	TZ2PSTO	-33.9582026433477	-1.019662975793862	-0.3937386007369677	0.03980098777179645
BAND	ghostA	4148	36NeopentaneNeopentane	CC-TZPGTO	-31.34036975117859	-0.9801478924375936	-0.4523333362413056	0.05464216662263766
BAND	ghostB	4142	30BenzeneEthene	TZ2PSTO	-12.18527296242059	-0.3662703939921464	-0.3774072817946955	0.0478338272080103
BAND	ghostA	4146	34PentanePentane	CC-TZPGTO	-31.33344715950394	-0.9733168176986301	-0.4467804264448987	0.05873141763870006
BAND	ghostA	4131	19MeOHPyridine	CC-TZPGTO	-15.29375372953121	-0.4589554316040843	-0.4487992121188777	0.06296291286476005
BAND	ghostB	4141	29PyridineUracilpipi	TZ2PSTO	-53.40488868973021	-1.587953519903552	-0.3717263063593296	0.046827900548264
BAND	ghostA	4125	13PeptideMeOH	CC-TZPGTO	-33.95344264126935	-1.02653949828526	-0.3908504033715554	0.06135469600210382
BAND	ghostA	4114	02WaterMeOH	TZ2PSTO	-9.198585548408206	-0.2650929023687059	-0.5117301009615751	0.04601185308508209
BAND	ghostA	4144	32UracilEthyne	CC-TZPGTO	-53.39096262861172	-1.591317296327525	-0.3677022580583189	0.08798476095356569
BAND	ghostA	4149	37CyclopentaneNeopentane	CC-TZPGTO	-30.55965828365603	-0.9472064204670694	-0.4486090899065799	0.0545570529542523
BAND	ghostB	4118	06MeOHMeNH2	CC-TZPGTO	-14.04296730571924	-0.4362134713817547	-0.392688914206767	0.09820642616173549
BAND	ghostB	4143	31UracilEthene	CC-TZPGTO	-12.1835168385888	-0.3662805016653207	-0.3764201728557555	0.07591248647174464
BAND	ghostA	4118	06MeOHMeNH2	TZ2PSTO	-15.29008577638709	-0.4476296018014476	-0.4517865802499352	0.04359498484513732
BAND	ghostNone	4134	22AcOHUracil	TZ2PSTO	-82.53324706816521	-2.436429255999029	-0.3680703428796319	0.08356030041470373
BAND	ghostNone	4177	65PyridineEthyne	TZ2PSTO	-46.80730511696468	-1.428371821566158	-0.3579311923436378	0.08631717252956171
BAND	ghostNone	4121	09MeNH2MeOH	CC-TZPGTO	-29.33949308362003	-0.8966858455958786	-0.3762709048229994	0.1281693771250524
BAND	ghostNone	4117	05MeOHMeOH	TZ2PSTO	-30.58890664571645	-0.8978366418676602	-0.4274291499323343	0.08168978189069728
BAND	ghostNone	4122	10MeNH2MeNH2	CC-TZPGTO	-28.08992438617514	-0.8761243062156288	-0.3734391784618542	0.135089254233648
BAND	ghostA	4141	29PyridineUracilpipi	TZ2PSTO	-35.43233042198953	-1.086735120222327	-0.3499877956130042	0.05404590387307243
BAND	ghostNone	4146	34PentanePentane	TZ2PSTO	-62.6760452933928	-1.950134241949497	-0.4467441704615671	0.1017574936278769
BAND	ghostNone	4163	51EthyneEthyneTS	TZ2PSTO	-22.74669075768553	-0.6864832688170684	-0.4034181182782679	0.09950152446443937
BAND	ghostNone	4159	47BenzeneBenzeneTS	CC-TZPGTO	-68.72745988670322	-2.093408565722413	-0.3244032446075079	0.119513434402835
BAND	ghostNone	4116	04WaterPeptide	TZ2PSTO	-43.16982258916592	-1.28917002252285	-0.4055639279160334	0.07851355391913412
BAND	ghostNone	4175	63BenzeneAcOH	TZ2PSTO	-63.47894295521356	-1.899531082108009	-0.342761080139967	0.0848956662632451
BAND	ghostA	4140	28BenzeneUracilpipi	CC-TZPGTO	-34.36203088599613	-1.043708045973343	-0.3354567875165603	0.07875789533568747
BAND	ghostA	4177	65PyridineEthyne	TZ2PSTO	-35.42869990456809	-1.08337056171811	-0.3501204236361831	0.06922717354765352
BAND	ghostB	4149	37CyclopentaneNeopentane	TZ2PSTO	-31.3439958197346	-0.9781703821149893	-0.452417696855931	0.04324906560234873
BAND	ghostNone	4173	61PentaneAcOH	CC-TZPGTO	-60.44426385500343	-1.841075836466991	-0.446873900493666	0.1289210601458846
BAND	ghostB	4116	04WaterPeptide	CC-TZPGTO	-33.95403510857199	-1.02737752386023	-0.389251748856147	0.1224473843325962
BAND	ghostNone	4169	57BenzenePeptideNHpi	CC-TZPGTO	-68.32425591878901	-2.079974243552127	-0.354114751532553	0.1064383433901535
BAND	ghostB	4150	38CyclopentaneCyclopentane	CC-TZPGTO	-30.55955903414392	-0.9472624350613464	-0.4487217191755579	0.05871027074285782
BAND	ghostA	4166	54BenzeneWaterOHpi	TZ2PSTO	-34.37049511407099	-1.048567106677165	-0.337994882771217	0.08089973316350728
BAND	ghostNone	4122	10MeNH2MeNH2	TZ2PSTO	-28.09730096663685	-0.8754842581823821	-0.3761138934334977	0.08923820253645245
BAND	ghostA	4145	33PyridineEthene	CC-TZPGTO	-35.41631634851461	-1.075475511107064	-0.3467762607438644	0.09012176454058436
BAND	ghostNone	4131	19MeOHPyridine	CC-TZPGTO	-50.72185914876535	-1.539395044710567	-0.3601388560028601	0.09126206456438003
BAND	ghostB	4125	13PeptideMeOH	CC-TZPGTO	-15.29471984046365	-0.4588656513423091	-0.4510536259012941	0.0783863925154813
BAND	ghostB	4133	21AcNH2AcNH2	TZ2PSTO	-27.85128316171081	-0.8317343747429576	-0.4149455446806624	0.0525437865841118
BAND	ghostNone	4144	32UracilEthyne	CC-TZPGTO	-64.76469043439874	-1.937985725313314	-0.3641355251477386	0.09350178254373646
BAND	ghostA	4151	39BenzeneCyclopentane	TZ2PSTO	-34.37261071230527	-1.050332221690176	-0.3378683405099649	0.04836306642424017
BAND	ghostNone	4154	42UracilCyclopentane	CC-TZPGTO	-83.95834566320242	-2.55096904701901	-0.3683673474656827	0.08822410692568484
BAND	ghostNone	4148	36NeopentaneNeopentane	TZ2PSTO	-62.68887544223768	-1.959977660388283	-0.4442428597842673	0.09119520406240943
BAND	ghostNone	4117	05MeOHMeOH	CC-TZPGTO	-30.5962830966489	-0.9199836127177408	-0.4232553354421744	0.126439714027586
BAND	ghostA	4163	51EthyneEthyneTS	TZ2PSTO	-11.3725588755293	-0.3427625808279774	-0.4102490098300722	0.06182839223489432
BAND	ghostNone	4152	40BenzeneNeopentane	TZ2PSTO	-65.71961464205609	-2.035254503120159	-0.3405312400486117	0.08852420257492274
BAND	ghostNone	4136	24BenzeneBenzenepipi	TZ2PSTO	-68.74915914442479	-2.110882165307308	-0.3203671014099447	0.09341761361913965
BAND	ghostA	4135	23AcNH2Uracil	TZ2PSTO	-27.85163169226279	-0.8322527563215341	-0.4144762211281832	0.05343441399611354
BAND	ghostB	4155	43UracilNeopentane	TZ2PSTO	-31.34348278391121	-0.9778153094922215	-0.4518806560620033	0.04765294391995595
BAND	ghostA	4121	09MeNH2MeOH	TZ2PSTO	-14.04539954176809	-0.4351637055711542	-0.3943511594053475	0.05235814851590956
BAND	ghostA	4113	01WaterWater	TZ2PSTO	-9.198268091972958	-0.2648513990871708	-0.5119849564550452	0.05092875931749311
BAND	ghostA	4146	34PentanePentane	TZ2PSTO	-31.33569730203032	-0.9700617263543265	-0.4470089473789896	0.04387846907844362
BAND	ghostB	4141	29PyridineUracilpipi	CC-TZPGTO	-53.39229365974928	-1.592384929398938	-0.3680231510591008	0.07185762080398186
BAND	ghostB	4156	44EthenePentane	TZ2PSTO	-31.33423554069438	-0.9686715164301497	-0.4468763614137576	0.05602769960726351
BAND	ghostB	4131	19MeOHPyridine	TZ2PSTO	-35.42994715500267	-1.084087169376523	-0.3501450222672161	0.0706057205332571
BAND	ghostB	4161	49BenzenePyridineTS	CC-TZPGTO	-35.41570817500437	-1.075403335552367	-0.3466482348833612	0.05805776561365524
BAND	ghostA	4133	21AcNH2AcNH2	TZ2PSTO	-27.85127846147191	-0.8317371823202147	-0.4149378293003949	0.05254212798635925
BAND	ghostNone	4120	08MeOHWater	CC-TZPGTO	-24.50409601801729	-0.7364030465227028	-0.4228959153878188	0.1221200376358219
BAND	ghostA	4138	26UracilUracilpipi	TZ2PSTO	-53.4055048093935	-1.588981433350414	-0.3716845370783833	0.04411907496632354
BAND	ghostB	4165	53BenzeneAcNH2NHpi	CC-TZPGTO	-27.84751697556982	-0.8368908926708797	-0.4132528628983939	0.06815886021129686
BAND	ghostB	4126	14PeptideMeNH2	CC-TZPGTO	-14.04302407500392	-0.4362955214810562	-0.3933580065644882	0.07905292588273366
BAND	ghostA	4158	46PeptidePentane	TZ2PSTO	-33.96044784888816	-1.021649587056547	-0.3920580609035687	0.04534865362548952
BAND	ghostNone	4150	38CyclopentaneCyclopentane	CC-TZPGTO	-61.12321983575232	-1.902859800524701	-0.4482740450200782	0.1370592300163534
BAND	ghostNone	4137	25PyridinePyridinepipi	CC-TZPGTO	-70.84090354003582	-2.164806378185705	-0.3344685070847271	0.1051006376670216
BAND	ghostA	4142	30BenzeneEthene	TZ2PSTO	-34.37068970615768	-1.048683983064628	-0.3380925033703785	0.06377386082077262
BAND	ghostNone	4175	63BenzeneAcOH	CC-TZPGTO	-63.47394822986165	-1.911727571747581	-0.3398933630709349	0.1218960903892083
BAND	ghostB	4121	09MeNH2MeOH	TZ2PSTO	-15.29015998876092	-0.4473242569442599	-0.4532343778679755	0.06037720686512171
BAND	ghostNone	4129	17UracilUracilBP	TZ2PSTO	-106.8301416832685	-3.17995628263337	-0.3591289710902346	0.06300075149596344
BAND	ghostB	4113	01WaterWater	TZ2PSTO	-9.198416822353764	-0.265203174622171	-0.5118910696100524	0.06723639438153606
BAND	ghostB	4133	21AcNH2AcNH2	CC-TZPGTO	-27.84734056877547	-0.8383390166357436	-0.4116086155693791	0.07917209995892853
BAND	ghostNone	4140	28BenzeneUracilpipi	CC-TZPGTO	-87.76383002475038	-2.651000954921447	-0.3339374726912906	0.09499430309489529
BAND	ghostNone	4158	46PeptidePentane	CC-TZPGTO	-65.29408167404254	-2.011039916613774	-0.3917528573675659	0.122172663093204
BAND	ghostA	4165	53BenzeneAcNH2NHpi	CC-TZPGTO	-34.3610295473439	-1.043109178766348	-0.335232264555029	0.07639271848518185
BAND	ghostNone	4123	11MeNH2Peptide	CC-TZPGTO	-48.00380792574907	-1.467969343983634	-0.3770103744904285	0.1247156911599068
BAND	ghostB	4161	49BenzenePyridineTS	TZ2PSTO	-35.4294314296604	-1.084148032241155	-0.3499704671460895	0.03672513645822162
BAND	ghostNone	4161	49BenzenePyridineTS	CC-TZPGTO	-69.7830962439135	-2.125967861574632	-0.3384294939727412	0.113262471510856
BAND	ghostA	4118	06MeOHMeNH2	CC-TZPGTO	-15.29330828837355	-0.4587825070339193	-0.4483916111801962	0.06236291096146964
BAND	ghostA	4115	03WaterMeNH2	TZ2PSTO	-9.19835738410622	-0.2651688143766529	-0.5116076820341188	0.03932276094624913
BAND	ghostB	4139	27BenzenePyridinepipi	CC-TZPGTO	-35.41650016820658	-1.075757731003279	-0.3470025912033734	0.07130465208464169
BAND	ghostNone	4160	48PyridinePyridineTS	TZ2PSTO	-70.86592761471476	-2.176198842608164	-0.3410607435591398	0.08047121663443485
BAND	ghostB	4166	54BenzeneWaterOHpi	TZ2PSTO	-9.198268626561804	-0.264870246782929	-0.5121252146499452	0.03114830452994681
BAND	ghostA	4127	15PeptidePeptide	TZ2PSTO	-33.95840661366594	-1.020646970252283	-0.3928821046571712	0.03314629902008827
BAND	ghostA	4143	31UracilEthene	TZ2PSTO	-53.40311108212504	-1.586350003018261	-0.3718469143478762	0.04892805923502191
BAND	ghostA	4171	59EthyneWaterCHO	TZ2PSTO	-11.3723167361959	-0.3427300409741328	-0.4100337290247633	0.05846894404595977
BAND	ghostNone	4128	16PeptideWater	CC-TZPGTO	-43.16445683433031	-1.305384661467939	-0.370354632024315	0.1106611550202998
BAND	ghostA	4145	33PyridineEthene	TZ2PSTO	-35.43052767677032	-1.084816710262709	-0.3500305105232044	0.06102875883127909
BAND	ghostA	4155	43UracilNeopentane	CC-TZPGTO	-53.39207511985057	-1.592098016701025	-0.3678064621688543	0.05694101831200929
BAND	ghostB	4145	33PyridineEthene	CC-TZPGTO	-12.18339324713579	-0.3661588584534777	-0.3765702520587139	0.07616333265892927
BAND	ghostB	4132	20AcOHAcOH	CC-TZPGTO	-29.10600878432416	-0.86221996978215	-0.4502209901814012	0.07619610320855733
BAND	ghostNone	4141	29PyridineUracilpipi	CC-TZPGTO	-88.82039183039727	-2.683200470302334	-0.3443559610826242	0.09329800552107927
BAND	ghostA	4157	45EthynePentane	CC-TZPGTO	-11.3682542967588	-0.3404102287415079	-0.4080430874428393	0.06237161160516985
BAND	ghostB	4140	28BenzeneUracilpipi	CC-TZPGTO	-53.39234416077861	-1.592275231968037	-0.3676030754267386	0.06875738239531884
BAND	ghostA	4144	32UracilEthyne	TZ2PSTO	-53.40251667698836	-1.585911494970601	-0.3718012656267343	0.05338784866688596
BAND	ghostA	4135	23AcNH2Uracil	CC-TZPGTO	-27.84746905660662	-0.8385578097156552	-0.4111831761927737	0.08356910070397189
BAND	ghostNone	4124	12MeNH2Water	TZ2PSTO	-23.25583127934979	-0.70519856180007	-0.4176587616762938	0.08097653553876955
BAND	ghostNone	4163	51EthyneEthyneTS	CC-TZPGTO	-22.73771125174759	-0.6814796084670172	-0.4002947864354251	0.1439084405240649
BAND	ghostB	4147	35NeopentanePentane	TZ2PSTO	-31.34434491321678	-0.9784570835053441	-0.4525073120628629	0.04269906140697995
BAND	ghostNone	4127	15PeptidePeptide	CC-TZPGTO	-67.92050616766406	-2.060031130844585	-0.3643805266903068	0.1123997768009797
BAND	ghostA	4155	43UracilNeopentane	TZ2PSTO	-53.40430932128396	-1.587167062703473	-0.3715165989985691	0.04092283713355285
BAND	ghostNone	4140	28BenzeneUracilpipi	TZ2PSTO	-87.78648288225057	-2.65269428743305	-0.3369903940906014	0.06845970830784506
BAND	ghostB	4155	43UracilNeopentane	CC-TZPGTO	-31.34031054004157	-0.9802223140277263	-0.4516855254035416	0.07095223513124198
BAND	ghostA	4156	44EthenePentane	CC-TZPGTO	-12.18353729226304	-0.3662631754906113	-0.3765705602735173	0.05924183990778286
BAND	ghostNone	4162	50BenzeneEthyneCHpi	TZ2PSTO	-45.74765907918045	-1.39600872631736	-0.3468275626707202	0.09318678410844983
BAND	ghostNone	4139	27BenzenePyridinepipi	CC-TZPGTO	-69.78498223365432	-2.131815465747458	-0.3268864627657259	0.111876413577385
BAND	ghostA	4164	52BenzeneAcOHOHpi	CC-TZPGTO	-34.36171514210608	-1.043616752786333	-0.3352672667276819	0.08409918569778506
BAND	ghostA	4170	58PyridinePyridineCHN	CC-TZPGTO	-35.41664923633386	-1.075981150639311	-0.347075359106798	0.07901510340236607
BAND	ghostB	4154	42UracilCyclopentane	CC-TZPGTO	-30.55960291456188	-0.9473814345026874	-0.4485614148680978	0.0680985772375766
BAND	ghostA	4132	20AcOHAcOH	TZ2PSTO	-29.10257645769063	-0.8453404925663205	-0.4538101876696591	0.04973891018145808
BAND	ghostA	4132	20AcOHAcOH	CC-TZPGTO	-29.10601777374126	-0.8622108983822957	-0.450215206910549	0.07619472296346494
BAND	ghostB	4138	26UracilUracilpipi	TZ2PSTO	-53.40550478908479	-1.588981438068764	-0.3716845363652531	0.04411907438897079
BAND	ghostB	4142	30BenzeneEthene	CC-TZPGTO	-12.18342145683115	-0.3660858777806952	-0.3766901261676018	0.07332655396954109
BAND	ghostA	4149	37CyclopentaneNeopentane	TZ2PSTO	-30.5621523879061	-0.9453837103876275	-0.448835075430212	0.04033001013354916
BAND	ghostA	4174	62PentaneAcNH2	CC-TZPGTO	-31.33326476917968	-0.9732789208527167	-0.4462803855693109	0.07309194239190514
BAND	ghostNone	4138	26UracilUracilpipi	CC-TZPGTO	-106.7990041487204	-3.200834268207599	-0.3570492253614119	0.08087760008001134
BAND	ghostNone	4133	21AcNH2AcNH2	CC-TZPGTO	-55.71808135974148	-1.68071529734825	-0.3991702917401935	0.1354501988461249
BAND	ghostB	4115	03WaterMeNH2	TZ2PSTO	-14.04605148331223	-0.4359479504001874	-0.3940714843481223	0.08155731663845496
BAND	ghostA	4164	52BenzeneAcOHOHpi	TZ2PSTO	-34.37146121912544	-1.049440002086987	-0.3379286115660437	0.05649940902360896
BAND	ghostA	4153	41UracilPentane	TZ2PSTO	-53.40576399857228	-1.588257544162714	-0.371424146818933	0.03647529084545002
BAND	ghostB	4169	57BenzenePeptideNHpi	CC-TZPGTO	-33.95347977134491	-1.026801978522976	-0.3898115664651338	0.04793662238623283
BAND	ghostB	4166	54BenzeneWaterOHpi	CC-TZPGTO	-9.203147183309888	-0.2764402528474955	-0.5063360821454982	0.05389419874990765
BAND	ghostA	4119	07MeOHPeptide	TZ2PSTO	-15.2903210111669	-0.4477460680398112	-0.4518257853695983	0.03970766559241345
BAND	ghostNone	4131	19MeOHPyridine	TZ2PSTO	-50.73131102198525	-1.536112631633334	-0.3628143039162029	0.08279584157001009
BAND	ghostB	4119	07MeOHPeptide	CC-TZPGTO	-33.95413314374418	-1.027102474913705	-0.3898027475190631	0.1015657004342675
BAND	ghostB	4178	66MeNH2Pyridine	TZ2PSTO	-35.43087280795594	-1.085157709686613	-0.3500091129230642	0.06379842720153035
BAND	ghostNone	4114	02WaterMeOH	CC-TZPGTO	-24.50426893831061	-0.7369564403402087	-0.4689191858449687	0.1286208759189662
BAND	ghostNone	4171	59EthyneWaterCHO	CC-TZPGTO	-20.57524754141759	-0.6170873374285999	-0.3890623079298585	0.1290914754121
BAND	ghostA	4128	16PeptideWater	TZ2PSTO	-33.95729734683154	-1.019499869784119	-0.3927822005573012	0.04517045102848077
BAND	ghostNone	4172	60EthyneAcOHOHpi	TZ2PSTO	-40.48140156711037	-1.188318981034589	-0.4203677331114443	0.0927402247639285
BAND	ghostB	4148	36NeopentaneNeopentane	TZ2PSTO	-31.3433995391293	-0.9776186033780792	-0.4525745804839157	0.04027485196202413
BAND	ghostB	4125	13PeptideMeOH	TZ2PSTO	-15.29036738147776	-0.4475223150658662	-0.453204872025155	0.05457969252114818
BAND	ghostA	4166	54BenzeneWaterOHpi	CC-TZPGTO	-34.36111974687226	-1.043161132555172	-0.3351726126682878	0.1274494368786596
BAND	ghostA	4175	63BenzeneAcOH	CC-TZPGTO	-34.36165912852223	-1.043455736901668	-0.3354447334063948	0.08815346785332859
BAND	ghostA	4122	10MeNH2MeNH2	TZ2PSTO	-14.04568660064259	-0.4355070178645901	-0.3941829365078978	0.05320817488298359
BAND	ghostA	4136	24BenzeneBenzenepipi	CC-TZPGTO	-34.36153880531108	-1.043163292516683	-0.3356200970100641	0.07498382408333595
BAND	ghostA	4114	02WaterMeOH	CC-TZPGTO	-9.202302087600856	-0.2761429228827357	-0.5050743488867531	0.07261122901899536
BAND	ghostNone	4142	30BenzeneEthene	TZ2PSTO	-46.5579904739279	-1.421461430798075	-0.3357305779386581	0.09610367402701656
BAND	ghostB	4158	46PeptidePentane	CC-TZPGTO	-31.33345102584518	-0.9733888810958863	-0.4462167430192477	0.06724814461020222
BAND	ghostA	4171	59EthyneWaterCHO	CC-TZPGTO	-11.36764326227329	-0.3401264528579224	-0.4074647278582656	0.09644522908798117
BAND	ghostNone	4161	49BenzenePyridineTS	TZ2PSTO	-69.80592954194204	-2.140152556995001	-0.3421490795250367	0.08365235243934049
BAND	ghostB	4157	45EthynePentane	TZ2PSTO	-31.3337687200334	-0.9682816280564591	-0.4466841073647387	0.06025322862336221
BAND	ghostNone	4143	31UracilEthene	TZ2PSTO	-65.59289757871483	-1.959330808658809	-0.3669773929019075	0.06854683732101353
BAND	ghostB	4177	65PyridineEthyne	TZ2PSTO	-11.37255611656088	-0.3431420750012066	-0.4097731444678043	0.04068235425116833
BAND	ghostNone	4143	31UracilEthene	CC-TZPGTO	-65.57966061524237	-1.964927759276258	-0.3628333664097599	0.09270250549701278
BAND	ghostA	4116	04WaterPeptide	CC-TZPGTO	-9.202663838056802	-0.2764968270514595	-0.5054575927543887	0.06278232274715601
BAND	ghostB	4176	64PeptideEthene	CC-TZPGTO	-12.18352409441242	-0.3663488963803224	-0.3763725364130581	0.0668893371420257
BAND	ghostNone	4118	06MeOHMeNH2	TZ2PSTO	-29.34754718659437	-0.8881259346519884	-0.4172777655303824	0.08296164500630696
BAND	ghostNone	4169	57BenzenePeptideNHpi	TZ2PSTO	-68.33847292458972	-2.078950793104398	-0.3564314090395057	0.08063402545235321
BAND	ghostNone	4113	01WaterWater	TZ2PSTO	-18.40380572905291	-0.5315672733659929	-0.483518266735661	0.06262314579204145
BAND	ghostB	4146	34PentanePentane	TZ2PSTO	-31.33569752932098	-0.9700608395263166	-0.4470086950611644	0.04387862710866824
BAND	ghostB	4167	55BenzeneMeOHOHpi	TZ2PSTO	-15.29046876447439	-0.4474066098419395	-0.4524301429817534	0.03571665690352575
BAND	ghostNone	4168	56BenzeneMeNH2NHpi	CC-TZPGTO	-48.40828275164604	-1.485852415923589	-0.3424805159504811	0.1202607626159504
BAND	ghostA	4117	05MeOHMeOH	CC-TZPGTO	-15.29365595659358	-0.4585293245755756	-0.4489061829445207	0.07112322741132469
BAND	ghostNone	4119	07MeOHPeptide	TZ2PSTO	-49.2615026112594	-1.472141413421368	-0.4076668715438506	0.07700906724148535
BAND	ghostNone	4114	02WaterMeOH	TZ2PSTO	-24.49737351413818	-0.715387136313625	-0.4728102321154398	0.07992033463969429
BAND	ghostNone	4164	52BenzeneAcOHOHpi	TZ2PSTO	-63.48010967631269	-1.89779830733702	-0.3470021517451909	0.08951071451735222
BAND	ghostNone	4162	50BenzeneEthyneCHpi	CC-TZPGTO	-45.73335585965595	-1.387377550115936	-0.3441846733366004	0.1202312062954603
BAND	ghostNone	4144	32UracilEthyne	TZ2PSTO	-64.78085576168215	-1.93508187299451	-0.3686446058738734	0.07053360711944001
BAND	ghostB	4163	51EthyneEthyneTS	TZ2PSTO	-11.37226131316253	-0.3425466779212927	-0.4101450059364219	0.05199761180604947
BAND	ghostA	4139	27BenzenePyridinepipi	TZ2PSTO	-34.37203004629757	-1.049899090771311	-0.3379541972397133	0.05176838860467031
BAND	ghostA	4126	14PeptideMeNH2	CC-TZPGTO	-33.95324532200895	-1.0268070499012	-0.3911746837926751	0.05706384861724283
BAND	ghostB	4152	40BenzeneNeopentane	TZ2PSTO	-31.34348575662652	-0.9777791128994713	-0.4520729018739836	0.04483501736787866
BAND	ghostA	4127	15PeptidePeptide	CC-TZPGTO	-33.95374869585208	-1.027387635820803	-0.3902665154421385	0.05289483937012467
BAND	ghostNone	4155	43UracilNeopentane	TZ2PSTO	-84.75249856338695	-2.572919851738635	-0.3709738064299428	0.06730504147123297
BAND	ghostNone	4137	25PyridinePyridinepipi	TZ2PSTO	-70.87002382248721	-2.184073002657123	-0.3381925305955943	0.08562341211044781
BAND	ghostB	4151	39BenzeneCyclopentane	CC-TZPGTO	-30.55955863719628	-0.9473426319359317	-0.448838437901825	0.0652638953430906
BAND	ghostB	4158	46PeptidePentane	TZ2PSTO	-31.33516532063867	-0.9696698481809872	-0.4464716367309273	0.04866186976059404
BAND	ghostA	4167	55BenzeneMeOHOHpi	CC-TZPGTO	-34.36162535709437	-1.043530922864376	-0.335362521507143	0.09650925556421901
BAND	ghostB	4122	10MeNH2MeNH2	TZ2PSTO	-14.04588276453542	-0.4357237461449153	-0.3944123460230782	0.0629320931751796
BAND	ghostB	4175	63BenzeneAcOH	TZ2PSTO	-29.10190706034055	-0.8424480970486183	-0.4590977188930828	0.04139588072386433
BAND	ghostNone	4156	44EthenePentane	CC-TZPGTO	-43.51952455170206	-1.344967024027631	-0.3767478450392578	0.1432189662097079
BAND	ghostA	4133	21AcNH2AcNH2	CC-TZPGTO	-27.84733302323924	-0.8383421162674058	-0.4116004241840064	0.07916947430029543
BAND	ghostA	4163	51EthyneEthyneTS	CC-TZPGTO	-11.36794653357909	-0.3401858474276086	-0.4078129380337918	0.1042940241872987
BAND	ghostNone	4133	21AcNH2AcNH2	TZ2PSTO	-55.72601477628432	-1.667636621707767	-0.4026736077230293	0.08764808515688358
BAND	ghostB	4149	37CyclopentaneNeopentane	CC-TZPGTO	-31.34037016783644	-0.9801779551667531	-0.4521929418675631	0.05871523086486596
BAND	ghostB	4117	05MeOHMeOH	CC-TZPGTO	-15.2944120552393	-0.4587233286797404	-0.4507875350243214	0.09753840032044142
BAND	ghostNone	4160	48PyridinePyridineTS	CC-TZPGTO	-70.83860924776137	-2.158676221482218	-0.3371870216938431	0.09512162076352695
BAND	ghostNone	4118	06MeOHMeNH2	CC-TZPGTO	-29.3472727721321	-0.8994037739368977	-0.4150704466316755	0.1229429719150679
BAND	ghostNone	4154	42UracilCyclopentane	TZ2PSTO	-83.97250283788189	-2.543586001850987	-0.3717078917082031	0.06656396216788281
BAND	ghostA	4173	61PentaneAcOH	CC-TZPGTO	-31.33328375277424	-0.9731933418486983	-0.4465792606600332	0.07668798803852521
BAND	ghostNone	4128	16PeptideWater	TZ2PSTO	-43.1626010819102	-1.286377596274115	-0.3745447247392152	0.05421011180471384
BAND	ghostA	4131	19MeOHPyridine	TZ2PSTO	-15.28998123352689	-0.4475631509663299	-0.4519278770805472	0.03703155155088702
BAND	ghostNone	4151	39BenzeneCyclopentane	CC-TZPGTO	-64.92780837909859	-2.00177126289918	-0.3382742761398956	0.123075458590704
BAND	ghostB	4121	09MeNH2MeOH	CC-TZPGTO	-15.2942908104812	-0.4585870241537955	-0.4504560196546379	0.08596248148427814
BAND	ghostNone	4157	45EthynePentane	CC-TZPGTO	-42.70408142688997	-1.318412692358036	-0.4083814989097738	0.1340599257324221
BAND	ghostB	4153	41UracilPentane	CC-TZPGTO	-31.33332617066176	-0.9733615946814062	-0.4464362876149851	0.06935423343940153
BAND	ghostA	4170	58PyridinePyridineCHN	TZ2PSTO	-35.42914191205691	-1.083840916689666	-0.3500701035925664	0.04898951639577029
BAND	ghostB	4145	33PyridineEthene	TZ2PSTO	-12.18523645329023	-0.3663261060279595	-0.3772863928997319	0.04959405429294245
BAND	ghostA	4158	46PeptidePentane	CC-TZPGTO	-33.95487504588139	-1.027421217214397	-0.389966815911845	0.06253211676945107
BAND	ghostB	4173	61PentaneAcOH	TZ2PSTO	-29.10257804147927	-0.8428724893654864	-0.458743907193044	0.04115041443955172
BAND	ghostB	4171	59EthyneWaterCHO	CC-TZPGTO	-9.203207091333137	-0.2762553578163933	-0.5071625401089892	0.1116420534291426
BAND	ghostNone	4120	08MeOHWater	TZ2PSTO	-24.49522776163248	-0.7138277791911298	-0.428161587666678	0.06322418088163645
BAND	ghostB	4137	25PyridinePyridinepipi	TZ2PSTO	-35.43167833171861	-1.086063138049896	-0.3499709396944619	0.04807963216280003
BAND	ghostB	4176	64PeptideEthene	TZ2PSTO	-12.18501621873722	-0.3660694285629667	-0.3771674836396353	0.04669230197554442
BAND	ghostA	4147	35NeopentanePentane	CC-TZPGTO	-31.3332835937013	-0.9732494428899626	-0.446726706427676	0.05447743944678222
BAND	ghostNone	4115	03WaterMeNH2	TZ2PSTO	-23.25492052162248	-0.7042139462284869	-0.4199968376784688	0.07968499164223689
BAND	ghostB	4171	59EthyneWaterCHO	TZ2PSTO	-9.197608397498692	-0.264408043405631	-0.5118113443605391	0.06326787770992388
BAND	ghostB	4144	32UracilEthyne	TZ2PSTO	-11.37358477607004	-0.3438255600518669	-0.4099531295826766	0.04995211128444088
BAND	ghostB	4127	15PeptidePeptide	TZ2PSTO	-33.95934668317647	-1.021176138826132	-0.3915560921154864	0.05879600795934352
BAND	ghostA	4120	08MeOHWater	CC-TZPGTO	-15.29309563607266	-0.4581666967549208	-0.4487141379899433	0.08919736715718413
BAND	ghostB	4130	18WaterPyridine	TZ2PSTO	-35.42947695984394	-1.083718680491138	-0.3502156244046424	0.08403159701934845
BAND	ghostNone	4138	26UracilUracilpipi	TZ2PSTO	-106.8242659186458	-3.192191121357821	-0.3614221213397445	0.07216668445485591
BAND	ghostB	4143	31UracilEthene	TZ2PSTO	-12.18540545636744	-0.3664496906679882	-0.3771177081959296	0.0499409322333659
BAND	ghostA	4124	12MeNH2Water	TZ2PSTO	-14.04605159497363	-0.4359418050072904	-0.3941132877470817	0.08113311906849123
BAND	ghostB	4160	48PyridinePyridineTS	CC-TZPGTO	-35.41583977200044	-1.075458192333164	-0.3467388356316375	0.06098863482209683
BAND	ghostNone	4153	41UracilPentane	TZ2PSTO	-84.74682155521623	-2.569241689026567	-0.3715271163341564	0.06975188301460385
BAND	ghostNone	4148	36NeopentaneNeopentane	CC-TZPGTO	-62.68308146300657	-1.965307126217378	-0.4439067504731909	0.1270514227882816
BAND	ghostA	4152	40BenzeneNeopentane	CC-TZPGTO	-34.36186018572413	-1.043616743438775	-0.3355962284595645	0.06171332150988669
BAND	ghostNone	4135	23AcNH2Uracil	CC-TZPGTO	-81.26673172830553	-2.436070038018675	-0.3518009577702898	0.1047713348834551
BAND	ghostB	4130	18WaterPyridine	CC-TZPGTO	-35.41715205052873	-1.076029765277104	-0.3474190494490132	0.1067393448526254
BAND	ghostNone	4141	29PyridineUracilpipi	TZ2PSTO	-88.84722548593734	-2.688093456102056	-0.3481444223687912	0.07663998480370342
BAND	ghostB	4127	15PeptidePeptide	CC-TZPGTO	-33.95449467857035	-1.027574982479328	-0.3897648399613487	0.08283783366320101
BAND	ghostB	4178	66MeNH2Pyridine	CC-TZPGTO	-35.41673469381147	-1.075894900246233	-0.3470937342389204	0.09143695692551493
BAND	ghostB	4128	16PeptideWater	TZ2PSTO	-9.198072668808674	-0.2648153647621567	-0.5115750665246124	0.05285034417705144
BAND	ghostB	4163	51EthyneEthyneTS	CC-TZPGTO	-11.36754496227194	-0.3399173289541718	-0.4076242614219986	0.08411210628468938
BAND	ghostB	4162	50BenzeneEthyneCHpi	TZ2PSTO	-11.37294653286113	-0.3432484730690648	-0.4099749575243169	0.04020156730708604
BAND	ghostB	4140	28BenzeneUracilpipi	TZ2PSTO	-53.4051342304056	-1.587977824568952	-0.3712631944489014	0.04476277043315441
BAND	ghostB	4174	62PentaneAcNH2	CC-TZPGTO	-27.84843976192839	-0.8372866727377039	-0.4139080136471909	0.06054814862267615
BAND	ghostNone	4135	23AcNH2Uracil	TZ2PSTO	-81.28172274093416	-2.423686703540201	-0.3560476649115716	0.07760963031856893
BAND	ghostNone	4132	20AcOHAcOH	CC-TZPGTO	-58.23981239698006	-1.727512194805968	-0.4533009574388739	0.1424360035692647
BAND	ghostA	4159	47BenzeneBenzeneTS	CC-TZPGTO	-34.36164654696312	-1.043418295962283	-0.3354397845245061	0.07931218840425823
BAND	ghostNone	4147	35NeopentanePentane	TZ2PSTO	-62.68216838436927	-1.95439779614486	-0.4477324369789757	0.09333248675159669
BAND	ghostB	4124	12MeNH2Water	TZ2PSTO	-9.198754192492489	-0.2654850457393795	-0.5113561520011854	0.0440955758027029
BAND	ghostNone	4145	33PyridineEthene	CC-TZPGTO	-47.60294782537768	-1.449145827991559	-0.3436582335543424	0.1094337840113556
BAND	ghostB	4162	50BenzeneEthyneCHpi	CC-TZPGTO	-11.36715003992761	-0.3397059299444421	-0.4075877329821271	0.06082161722382645
BAND	ghostA	4117	05MeOHMeOH	TZ2PSTO	-15.28995518933285	-0.4471691389195384	-0.4522605764332965	0.04764813269149533
BAND	ghostNone	4166	54BenzeneWaterOHpi	TZ2PSTO	-43.5730421792148	-1.316878198337588	-0.3506745072473827	0.08277782784213963
BAND	ghostB	4150	38CyclopentaneCyclopentane	TZ2PSTO	-30.56240356559334	-0.9457148398954833	-0.4489323112803553	0.043164293656364
BAND	ghostA	4150	38CyclopentaneCyclopentane	CC-TZPGTO	-30.55946190723307	-0.9472714911631411	-0.4487175833250315	0.05871239707387445
BAND	ghostB	4159	47BenzeneBenzeneTS	CC-TZPGTO	-34.36081549426824	-1.042754346774418	-0.3352723771456972	0.06426970336543321
BAND	ghostA	4136	24BenzeneBenzenepipi	TZ2PSTO	-34.37209977501834	-1.049820615988348	-0.3379914337388494	0.04948989137334427
BAND	ghostNone	4115	03WaterMeNH2	CC-TZPGTO	-23.25479339291019	-0.7152456865925261	-0.4174357097288407	0.1232897904246714
BAND	ghostNone	4147	35NeopentanePentane	CC-TZPGTO	-62.67711838849482	-1.960655868821171	-0.4474317060549455	0.1299097144937932
BAND	ghostA	4126	14PeptideMeNH2	TZ2PSTO	-33.95820254174443	-1.020015700294037	-0.3941097666654383	0.03792160193936774
BAND	ghostB	4165	53BenzeneAcNH2NHpi	TZ2PSTO	-27.85066365719282	-0.8295702344003875	-0.4165301411745583	0.04218596302673738
BAND	ghostA	4134	22AcOHUracil	CC-TZPGTO	-29.10587352195805	-0.8620371086129328	-0.450116176810328	0.07583081424321718
BAND	ghostNone	4170	58PyridinePyridineCHN	TZ2PSTO	-70.86438622824679	-2.171570115042761	-0.3428087781189782	0.09163386132317212
BAND	ghostB	4157	45EthynePentane	CC-TZPGTO	-31.33327127238871	-0.9731355298291802	-0.4464144063228518	0.08943006962817968
BAND	ghostA	4175	63BenzeneAcOH	TZ2PSTO	-34.37195135447466	-1.049811189542392	-0.3379695479699329	0.05925175074815706
BAND	ghostB	4136	24BenzeneBenzenepipi	TZ2PSTO	-34.37210007596236	-1.049819759014822	-0.3379915660438655	0.04948768593904591
BAND	ghostB	4172	60EthyneAcOHOHpi	TZ2PSTO	-29.1016283279903	-0.8420243416436648	-0.4579308525334159	0.05262665938808426
BAND	ghostB	4174	62PentaneAcNH2	TZ2PSTO	-27.85198677766138	-0.8304438271427628	-0.416635574945932	0.04288177520057163
BAND	ghostA	4121	09MeNH2MeOH	CC-TZPGTO	-14.04110743768988	-0.4353930125594747	-0.3919700870179215	0.07568592398461053
BAND	ghostB	4156	44EthenePentane	CC-TZPGTO	-31.33333592714814	-0.9731499012023055	-0.4466108971596274	0.08386146834774121
BAND	ghostNone	4146	34PentanePentane	CC-TZPGTO	-62.6721739935161	-1.957278285611089	-0.4465878404964343	0.1424566444780923
BAND	ghostNone	4176	64PeptideEthene	CC-TZPGTO	-46.14128816909554	-1.397912695383881	-0.3681316747087693	0.1263511043402815
BAND	ghostB	4113	01WaterWater	CC-TZPGTO	-9.20338194418143	-0.2763817727049604	-0.5065704330836075	0.1262751624449312
BAND	ghostB	4117	05MeOHMeOH	TZ2PSTO	-15.29050260726306	-0.4477609612002972	-0.4535148040492288	0.06722030621929355
BAND	ghostA	4129	17UracilUracilBP	CC-TZPGTO	-53.39187375430843	-1.593863480858871	-0.3657637293806727	0.08355410386659833
BAND	ghostA	4176	64PeptideEthene	TZ2PSTO	-33.95859062446051	-1.020141064616744	-0.3919785379002227	0.05805746633205116
BAND	ghostA	4142	30BenzeneEthene	CC-TZPGTO	-34.36106171580828	-1.04290935968471	-0.335520655833255	0.09296706009570345
BAND	ghostNone	4167	55BenzeneMeOHOHpi	TZ2PSTO	-49.66771112413149	-1.503218985802971	-0.3501793213081117	0.08935456964570648
BAND	ghostB	4114	02WaterMeOH	CC-TZPGTO	-15.29418721509341	-0.4586718024284773	-0.4506986550281994	0.1241529461314158
BAND	ghostA	4147	35NeopentanePentane	TZ2PSTO	-31.3346272797696	-0.9690789024779691	-0.4469864758928133	0.04050806778458137
BAND	ghostA	4148	36NeopentaneNeopentane	TZ2PSTO	-31.34339925040701	-0.9776186635981406	-0.4525664674062381	0.04027480820204365
BAND	ghostB	4164	52BenzeneAcOHOHpi	TZ2PSTO	-29.10239360617853	-0.8426171793178373	-0.4580574467068413	0.03877224927268958
BAND	ghostNone	4152	40BenzeneNeopentane	CC-TZPGTO	-65.70705713384838	-2.031988030806925	-0.3383553325465644	0.1234326476168902
BAND	ghostNone	4178	66MeNH2Pyridine	TZ2PSTO	-49.48216169414402	-1.526944318350052	-0.3527277006989642	0.08801299709774048
BAND	ghostNone	4119	07MeOHPeptide	CC-TZPGTO	-49.26013712636196	-1.489621425226917	-0.4051881507927128	0.1201332356064533
BAND	ghostA	4159	47BenzeneBenzeneTS	TZ2PSTO	-34.37157944745514	-1.049389489917243	-0.3380047397034611	0.04811548773757175
BAND	ghostNone	4165	53BenzeneAcNH2NHpi	CC-TZPGTO	-62.21481835774578	-1.884896744597289	-0.3335737898958829	0.1274931287425148
BAND	ghostNone	4125	13PeptideMeOH	TZ2PSTO	-49.25753738725532	-1.471208281948704	-0.375487381738399	0.07220959217015488
BAND	ghostB	4128	16PeptideWater	CC-TZPGTO	-9.203843239839044	-0.2765566854376408	-0.5074539002378933	0.08144950824154092
BAND	ghostB	4164	52BenzeneAcOHOHpi	CC-TZPGTO	-29.10673480229481	-0.8604591650916532	-0.4544697462959038	0.05961265593614651
BAND	ghostB	4139	27BenzenePyridinepipi	TZ2PSTO	-35.43160267753066	-1.086000117149224	-0.3500381133157806	0.04614903295656076
BAND	ghostNone	4177	65PyridineEthyne	CC-TZPGTO	-46.79009088291384	-1.41804079424752	-0.3550703872412196	0.09715598464340362
BAND	ghostA	4137	25PyridinePyridinepipi	CC-TZPGTO	-35.41655056490331	-1.075826878312232	-0.3469262463264715	0.07368007739108975
BAND	ghostA	4116	04WaterPeptide	TZ2PSTO	-9.198880731339704	-0.2654576675869914	-0.5113251513880944	0.03983991497606981
BAND	ghostA	4154	42UracilCyclopentane	CC-TZPGTO	-53.39273156638556	-1.592513814737095	-0.3680284370388954	0.06012018383282584
BAND	ghostA	4130	18WaterPyridine	TZ2PSTO	-9.198292598890982	-0.2650537522591196	-0.5117519620389351	0.03589703659275816
BAND	ghostA	4169	57BenzenePeptideNHpi	CC-TZPGTO	-34.3621992593515	-1.04387566948498	-0.3354626141192495	0.07688136513551071
BAND	ghostA	4122	10MeNH2MeNH2	CC-TZPGTO	-14.04176527064848	-0.4357705857315372	-0.3922217219074332	0.07644822748150157
BAND	ghostB	4160	48PyridinePyridineTS	TZ2PSTO	-35.42945114141958	-1.084094631985902	-0.3500520951700489	0.03810209744288955
BAND	ghostA	4165	53BenzeneAcNH2NHpi	TZ2PSTO	-34.37048814377479	-1.048585532717672	-0.3379581905806814	0.05114281055691462
BAND	ghostNone	4174	62PentaneAcNH2	TZ2PSTO	-59.19060528558833	-1.807018879865694	-0.4169762295239807	0.07874802555257059
BAND	ghostB	4134	22AcOHUracil	TZ2PSTO	-53.40279931020282	-1.588032274281004	-0.3735319047092164	0.04197832680797182
BAND	ghostA	4151	39BenzeneCyclopentane	CC-TZPGTO	-34.36207253220812	-1.043756546860083	-0.3356498346190875	0.06674255623370509
BAND	ghostNone	4126	14PeptideMeNH2	CC-TZPGTO	-48.0074905400227	-1.468797305195491	-0.369071417344048	0.1139499532861628
BAND	ghostB	4152	40BenzeneNeopentane	CC-TZPGTO	-31.3403183446424	-0.9801707711967235	-0.4518851997619148	0.06592361309791989
BAND	ghostA	4124	12MeNH2Water	CC-TZPGTO	-14.04264661644573	-0.4360471599871065	-0.3925670572486596	0.126668111632021
BAND	ghostA	4161	49BenzenePyridineTS	TZ2PSTO	-34.37164283308441	-1.049477520716611	-0.3379775094438667	0.05051335107319088
BAND	ghostA	4123	11MeNH2Peptide	TZ2PSTO	-14.04601938283616	-0.4357656900464714	-0.394362680985049	0.04567896183937398
BAND	ghostB	4115	03WaterMeNH2	CC-TZPGTO	-14.0428375113918	-0.436087749254766	-0.3927408071663963	0.1265694413638168
BAND	ghostB	4129	17UracilUracilBP	TZ2PSTO	-53.40247061333405	-1.587398291949123	-0.3729877812546143	0.03896458130597612
BAND	ghostNone	4130	18WaterPyridine	CC-TZPGTO	-44.62940036011567	-1.35559479317559	-0.3588642201765734	0.09283994528236962
BAND	ghostA	4160	48PyridinePyridineTS	TZ2PSTO	-35.43132206283192	-1.085460174739751	-0.3498598182086727	0.05087087918258601
BAND	ghostNone	4139	27BenzenePyridinepipi	TZ2PSTO	-69.80954821741342	-2.14752860599775	-0.3300006501641566	0.08928568116741538
BAND	ghostB	4137	25PyridinePyridinepipi	CC-TZPGTO	-35.41656849423315	-1.075826845497418	-0.3469319492905572	0.07372060427024593
BAND	ghostNone	4178	66MeNH2Pyridine	CC-TZPGTO	-49.46412755273148	-1.518327738259595	-0.3496383454535393	0.1017926324302821
BAND	ghostNone	4125	13PeptideMeOH	CC-TZPGTO	-49.2571956404894	-1.489452740090733	-0.3720729305799306	0.1150320043662133
BAND	ghostA	4162	50BenzeneEthyneCHpi	CC-TZPGTO	-34.36143819554719	-1.043427317493316	-0.3353195862386089	0.1082398300100864
BAND	ghostB	4173	61PentaneAcOH	CC-TZPGTO	-29.10730808560172	-0.8608490569518121	-0.4556806868727489	0.05702245094867214
BAND	ghostB	4123	11MeNH2Peptide	CC-TZPGTO	-33.9540746805563	-1.026857443672061	-0.3900837087112216	0.08833533921458636
BAND	ghostNone	4155	43UracilNeopentane	CC-TZPGTO	-84.73757934907013	-2.580855845899431	-0.3674752709806546	0.08881175427080562
BAND	ghostNone	4167	55BenzeneMeOHOHpi	CC-TZPGTO	-49.66188884415083	-1.508512050381213	-0.3476681785033118	0.116012751585018
BAND	ghostA	4134	22AcOHUracil	TZ2PSTO	-29.10196547481426	-0.8446993775188336	-0.4536672694658953	0.04743729205906776
BAND	ghostA	4173	61PentaneAcOH	TZ2PSTO	-31.33439281238478	-0.9688759410501111	-0.4468229050241698	0.05465205822692965
BAND	ghostB	4138	26UracilUracilpipi	CC-TZPGTO	-53.39220772068797	-1.592798542023414	-0.3681245181276757	0.069969127015362
BAND	ghostA	4143	31UracilEthene	CC-TZPGTO	-53.39125187880396	-1.591465769269466	-0.3678186547576305	0.07907802908361632
BAND	ghostNone	4116	04WaterPeptide	CC-TZPGTO	-43.16766579290582	-1.305968837291997	-0.402679694084073	0.1232847972060746
BAND	ghostB	4147	35NeopentanePentane	CC-TZPGTO	-31.34025775160796	-0.9801245054695218	-0.4523244213992413	0.05760997158041195
BAND	ghostNone	4149	37CyclopentaneNeopentane	TZ2PSTO	-61.90911266540947	-1.930158594104005	-0.4476058496402484	0.09257982784223724
BAND	ghostA	4157	45EthynePentane	TZ2PSTO	-11.37348325488207	-0.3435876867544266	-0.4100739393491509	0.04503875391301855
BAND	ghostNone	4121	09MeNH2MeOH	TZ2PSTO	-29.33967002292941	-0.8852038204172401	-0.3791979014419542	0.08661728966289819
BAND	ghostB	4129	17UracilUracilBP	CC-TZPGTO	-53.39160813582063	-1.593492762267191	-0.369047694564815	0.06886559973320373
BAND	ghostNone	4166	54BenzeneWaterOHpi	CC-TZPGTO	-43.56893054489893	-1.323000972898024	-0.3479798584273778	0.1149435304639308
BAND	ghostB	4144	32UracilEthyne	CC-TZPGTO	-11.36828707354275	-0.3405477027913099	-0.4078027050466976	0.07736010924528712
BAND	ghostNone	4172	60EthyneAcOHOHpi	CC-TZPGTO	-40.48143697229712	-1.203546696015411	-0.4182681641538865	0.1447865883998321
BAND	ghostB	4131	19MeOHPyridine	CC-TZPGTO	-35.41738815600706	-1.076173217974636	-0.3475576169960597	0.1005469968507034
BAND	ghostB	4170	58PyridinePyridineCHN	TZ2PSTO	-35.42913846034479	-1.083840998260266	-0.3500707451206371	0.04899168673476217
BAND	ghostB	4175	63BenzeneAcOH	CC-TZPGTO	-29.10651572789457	-0.8605095907549301	-0.4554866729866534	0.06349074561023477
BAND	ghostB	4159	47BenzeneBenzeneTS	TZ2PSTO	-34.36981258540098	-1.047808756947493	-0.3379421209902862	0.04240698573900609
BAND	ghostNone	4153	41UracilPentane	CC-TZPGTO	-84.73354475383627	-2.578733486793215	-0.3683251730697852	0.0866200375055038
BAND	ghostA	4138	26UracilUracilpipi	CC-TZPGTO	-53.39220771620982	-1.592798540893589	-0.3681245171710741	0.06996912722625176
BAND	ghostNone	4132	20AcOHAcOH	TZ2PSTO	-58.23283190010081	-1.693907856774181	-0.457409660389736	0.09151685932960152
BAND	ghostNone	4113	01WaterWater	CC-TZPGTO	-18.41242330615792	-0.5536126879616536	-0.4744668872634139	0.1239248983931138
BAND	ghostA	4141	29PyridineUracilpipi	CC-TZPGTO	-35.41706283053946	-1.07632849704875	-0.3471127136610711	0.07993695259898123
BAND	ghostB	4120	08MeOHWater	CC-TZPGTO	-9.20353545271437	-0.2764364117739062	-0.5067275121824945	0.09921040095494692
BAND	ghostNone	4156	44EthenePentane	TZ2PSTO	-43.52179874542404	-1.340108055855984	-0.3772619539662085	0.100677771974636
BAND	ghostNone	4168	56BenzeneMeNH2NHpi	TZ2PSTO	-48.42188679091385	-1.491447205883967	-0.345048141945871	0.0881809342992849
