# Supplementary material for: Toward Pair Atomic Density Fitting for Correlation Energies with Benchmark Accuracy
Source: J Chem Theory Comput. 2023 Feb 14;19(5):1499–516. doi: 10.1021/acs.jctc.2c01201 (PMC10018742; doi:10.1021/acs.jctc.2c01201)
Supplement: Supplementary file 2 — ct2c01201_si_002.zip [file ct2c01201_si_002.zip › data/S66_mp2/band_3slaters.res]

Software	ghosted_fgragment	ID	Molecule	Bond\	energies%final\	bond\	energy	MP2\	energies%RI-MP2\	energy	BandStructure%TopValenceBand	BandStructure%BottomConductionBand
BAND	ghostB	4121	09MeNH2MeOH	TZ2PSTO	-15.2901444922024	-0.4473715253156621	-0.453233698164659	0.06037683261841133
BAND	ghostNone	4176	64PeptideEthene	TZ2PSTO	-46.14743159026837	-1.391172038944904	-0.369313274850779	0.08311497427807084
BAND	ghostA	4126	14PeptideMeNH2	TZ2PSTO	-33.95824566565805	-1.020250636360676	-0.3941075054201898	0.03792274895094184
BAND	ghostA	4124	12MeNH2Water	TZ2PSTO	-14.04605080886452	-0.4360339704722165	-0.3941181654792558	0.0811270622609026
BAND	ghostA	4161	49BenzenePyridineTS	TZ2PSTO	-34.37177836756072	-1.049902462384972	-0.3379616886011173	0.05051476395428621
BAND	ghostNone	4139	27BenzenePyridinepipi	TZ2PSTO	-69.80994036347694	-2.148466403264157	-0.3299896665786076	0.08927363799365588
BAND	ghostA	4168	56BenzeneMeNH2NHpi	TZ2PSTO	-34.37177830999957	-1.049887565339549	-0.3379363668103035	0.06268398845431823
BAND	ghostB	4174	62PentaneAcNH2	TZ2PSTO	-27.85199298886002	-0.8305896567984754	-0.4166352819741014	0.04288112790515389
BAND	ghostNone	4130	18WaterPyridine	TZ2PSTO	-44.63857568404485	-1.352551904494759	-0.3618385557719738	0.08273026331220681
BAND	ghostNone	4117	05MeOHMeOH	TZ2PSTO	-30.58888232807357	-0.8979400489242372	-0.4274309980441906	0.08168824318316226
BAND	ghostNone	4169	57BenzenePeptideNHpi	TZ2PSTO	-68.33877203955059	-2.079738908353781	-0.3564109399112965	0.08062730495084137
BAND	ghostB	4164	52BenzeneAcOHOHpi	TZ2PSTO	-29.10241277459708	-0.8427394183316534	-0.458051588562213	0.03877415213874794
BAND	ghostB	4124	12MeNH2Water	TZ2PSTO	-9.198735020367723	-0.2654781786604927	-0.5113567766151803	0.04409994762966107
BAND	ghostNone	4168	56BenzeneMeNH2NHpi	TZ2PSTO	-48.4220893422367	-1.492030782721105	-0.3450323480067267	0.0881769148986337
BAND	ghostB	4153	41UracilPentane	TZ2PSTO	-31.3353321603191	-0.9700924102368883	-0.4466468134882871	0.0487803157149948
BAND	ghostB	4129	17UracilUracilBP	TZ2PSTO	-53.40245755327528	-1.587645450445313	-0.372991308363169	0.03896364142388212
BAND	ghostA	4121	09MeNH2MeOH	TZ2PSTO	-14.04538053134234	-0.4352360638788914	-0.3943506142984007	0.05235934286857808
BAND	ghostA	4137	25PyridinePyridinepipi	TZ2PSTO	-35.43178093375082	-1.086433186098941	-0.3499574959366924	0.04807003240685672
BAND	ghostA	4125	13PeptideMeOH	TZ2PSTO	-33.95824381333263	-1.019894876451301	-0.3937358126841305	0.03979949102532872
BAND	ghostB	4170	58PyridinePyridineCHN	TZ2PSTO	-35.42927445253364	-1.084223914965104	-0.3500616402667729	0.04899242731112214
BAND	ghostA	4116	04WaterPeptide	TZ2PSTO	-9.198863293114227	-0.2654526240826804	-0.5113263328337553	0.03984392957156215
BAND	ghostA	4178	66MeNH2Pyridine	TZ2PSTO	-14.04563682966585	-0.4354943764007196	-0.3944551414460237	0.04370697890769988
BAND	ghostB	4119	07MeOHPeptide	TZ2PSTO	-33.95940998348356	-1.021137641420994	-0.3920314741194326	0.07181953955636686
BAND	ghostNone	4154	42UracilCyclopentane	TZ2PSTO	-83.97306569214575	-2.544746155951862	-0.3717032737722853	0.06654819149235816
BAND	ghostNone	4157	45EthynePentane	TZ2PSTO	-42.70971457303091	-1.317054419224271	-0.4101325868036481	0.09622608016321015
BAND	ghostNone	4134	22AcOHUracil	TZ2PSTO	-82.53326634739267	-2.436832060439901	-0.3680747683795667	0.0835505196458584
BAND	ghostB	4135	23AcNH2Uracil	TZ2PSTO	-53.40195809737952	-1.587801294146676	-0.3730105879341132	0.03767225333762254
BAND	ghostA	4123	11MeNH2Peptide	TZ2PSTO	-14.04600409953158	-0.4358401665033233	-0.3943623461158305	0.04567720333249335
BAND	ghostNone	4170	58PyridinePyridineCHN	TZ2PSTO	-70.86468396758045	-2.172367686192128	-0.3427984527397129	0.09162614846188383
BAND	ghostNone	4137	25PyridinePyridinepipi	TZ2PSTO	-70.87038709532631	-2.184953936352217	-0.3381825706933952	0.08560944261830529
BAND	ghostB	4168	56BenzeneMeNH2NHpi	TZ2PSTO	-14.04592764115375	-0.4357754552349593	-0.3949248313816373	0.03955020018302169
BAND	ghostA	4122	10MeNH2MeNH2	TZ2PSTO	-14.04566619511008	-0.435576969908384	-0.3941833714404949	0.05320939352887374
BAND	ghostNone	4125	13PeptideMeOH	TZ2PSTO	-49.25760161684346	-1.47153579290638	-0.3754831758262436	0.07220524552652272
BAND	ghostB	4172	60EthyneAcOHOHpi	TZ2PSTO	-29.10163873398861	-0.8421378151928712	-0.4579259292272546	0.05262966181901293
BAND	ghostNone	4164	52BenzeneAcOHOHpi	TZ2PSTO	-63.48031858801987	-1.898398156162296	-0.3469890270790211	0.08950859002954605
BAND	ghostNone	4121	09MeNH2MeOH	TZ2PSTO	-29.33965489667017	-0.8853468486604608	-0.3791971934228309	0.08661648435073532
BAND	ghostB	4139	27BenzenePyridinepipi	TZ2PSTO	-35.43171904830719	-1.086372222872603	-0.3500291539758792	0.04614646818010091
BAND	ghostA	4147	35NeopentanePentane	TZ2PSTO	-31.33501668811458	-0.9697867429015139	-0.4469477534041089	0.04050561335568344
BAND	ghostA	4156	44EthenePentane	TZ2PSTO	-12.18532034643489	-0.3663715562368366	-0.3773045595008985	0.04289058064165471
BAND	ghostNone	4141	29PyridineUracilpipi	TZ2PSTO	-88.84746906456151	-2.688860421185038	-0.348136561474186	0.07661967956764527
BAND	ghostA	4132	20AcOHAcOH	TZ2PSTO	-29.1025866508635	-0.8454550595376844	-0.4538058793224671	0.04973884594181334
BAND	ghostB	4122	10MeNH2MeNH2	TZ2PSTO	-14.04587634770828	-0.4358090457899475	-0.3944134594319168	0.06293283925467029
BAND	ghostNone	4174	62PentaneAcNH2	TZ2PSTO	-59.19111120006053	-1.807988620856348	-0.4169691851518276	0.07873152012335445
BAND	ghostB	4142	30BenzeneEthene	TZ2PSTO	-12.18532913760684	-0.3663997022852979	-0.3774106577175374	0.04783220538384175
BAND	ghostNone	4138	26UracilUracilpipi	TZ2PSTO	-106.8244407232661	-3.192904415295306	-0.3614242329866179	0.07215021908319799
BAND	ghostNone	4128	16PeptideWater	TZ2PSTO	-43.16263784165113	-1.286621591007222	-0.3745403157359329	0.05421909938282507
BAND	ghostNone	4150	38CyclopentaneCyclopentane	TZ2PSTO	-61.12947608493405	-1.900899329801514	-0.4484053026243669	0.09776217651851553
BAND	ghostB	4156	44EthenePentane	TZ2PSTO	-31.33461670541098	-0.9693725662599126	-0.4468383854390973	0.05602309139936122
BAND	ghostB	4125	13PeptideMeOH	TZ2PSTO	-15.29035686301617	-0.4475755111938896	-0.4532032139493538	0.05457933967997958
BAND	ghostA	4120	08MeOHWater	TZ2PSTO	-15.28962465652929	-0.4468439612134712	-0.452415431312513	0.05417543275921943
BAND	ghostB	4155	43UracilNeopentane	TZ2PSTO	-31.34429915762221	-0.9789925219032451	-0.4518313728145754	0.0476550160542769
BAND	ghostNone	4118	06MeOHMeNH2	TZ2PSTO	-29.34755099183266	-0.8882942475274074	-0.4172745695542471	0.08295695183732245
BAND	ghostA	4166	54BenzeneWaterOHpi	TZ2PSTO	-34.37063554744768	-1.04899304854702	-0.3379820286969583	0.08089623635165243
BAND	ghostA	4142	30BenzeneEthene	TZ2PSTO	-34.37082831157833	-1.049107502514208	-0.3380802408594795	0.0637735460166782
BAND	ghostNone	4135	23AcNH2Uracil	TZ2PSTO	-81.281741816924	-2.424124128135674	-0.3560525099134494	0.07759402451593564
BAND	ghostNone	4114	02WaterMeOH	TZ2PSTO	-24.49735683125033	-0.7154472202703466	-0.4728068145498306	0.07991802088941213
BAND	ghostA	4119	07MeOHPeptide	TZ2PSTO	-15.29030292166769	-0.447789047294422	-0.4518278751959179	0.03970902592675538
BAND	ghostA	4170	58PyridinePyridineCHN	TZ2PSTO	-35.42927786047671	-1.084223794557097	-0.3500609927290662	0.04899027982838004
BAND	ghostB	4134	22AcOHUracil	TZ2PSTO	-53.40279099320274	-1.588284591000666	-0.3735352004227575	0.04197635157379454
BAND	ghostNone	4166	54BenzeneWaterOHpi	TZ2PSTO	-43.57319710276983	-1.317332847658574	-0.3506635918771686	0.08276934149070762
BAND	ghostB	4167	55BenzeneMeOHOHpi	TZ2PSTO	-15.29045962204415	-0.4474610168441749	-0.452432068311236	0.03571753645057232
BAND	ghostNone	4152	40BenzeneNeopentane	TZ2PSTO	-65.72074753266247	-2.037038264315467	-0.3405131935499328	0.08852839338813601
BAND	ghostB	4150	38CyclopentaneCyclopentane	TZ2PSTO	-30.56280930675095	-0.9464474840383238	-0.4489074486503327	0.04316758114089037
BAND	ghostB	4120	08MeOHWater	TZ2PSTO	-9.198434642792094	-0.2651887964365937	-0.5117793651108364	0.06211330501822943
BAND	ghostNone	4144	32UracilEthyne	TZ2PSTO	-64.78090289286291	-1.935451938169305	-0.3686444114347273	0.0705130653574815
BAND	ghostB	4162	50BenzeneEthyneCHpi	TZ2PSTO	-11.37296502765	-0.3433151367910731	-0.4099620793739536	0.04020278211996568
BAND	ghostNone	4122	10MeNH2MeNH2	TZ2PSTO	-28.0973099884759	-0.8756837482620055	-0.3761055857231814	0.08923576237543239
BAND	ghostA	4160	48PyridinePyridineTS	TZ2PSTO	-35.43143123425565	-1.085826902095887	-0.3498501602588733	0.05087224390395723
BAND	ghostB	4132	20AcOHAcOH	TZ2PSTO	-29.1025834804411	-0.8454646809155035	-0.4538120667753062	0.04973989561983942
BAND	ghostB	4140	28BenzeneUracilpipi	TZ2PSTO	-53.40513931368645	-1.588241199891438	-0.3712656490351863	0.04476278715323195
BAND	ghostA	4138	26UracilUracilpipi	TZ2PSTO	-53.40551410162919	-1.589251500942017	-0.3716871941493481	0.04411762888322435
BAND	ghostB	4171	59EthyneWaterCHO	TZ2PSTO	-9.197594766857089	-0.2644046766792865	-0.5118122211113167	0.0632720264171341
BAND	ghostA	4134	22AcOHUracil	TZ2PSTO	-29.10197097579201	-0.8448096172037659	-0.4536632258832693	0.04743665966547217
BAND	ghostB	4127	15PeptidePeptide	TZ2PSTO	-33.9593962931362	-1.021414342090468	-0.3915521804831657	0.05879316719710715
BAND	ghostA	4131	19MeOHPyridine	TZ2PSTO	-15.28996527676175	-0.4476074081976209	-0.4519312551201656	0.03703427727724221
BAND	ghostB	4145	33PyridineEthene	TZ2PSTO	-12.18529123125936	-0.3664536358068518	-0.3772897145303877	0.04959285638765965
BAND	ghostNone	4143	31UracilEthene	TZ2PSTO	-65.5930137446037	-1.959786826012595	-0.3669776426414347	0.06852502364110451
BAND	ghostB	4160	48PyridinePyridineTS	TZ2PSTO	-35.42959764275428	-1.084489332911906	-0.3500477710851191	0.03810105404965827
BAND	ghostA	4139	27BenzenePyridinepipi	TZ2PSTO	-34.37217612066274	-1.050328648712183	-0.337940503378557	0.05176692742463972
BAND	ghostNone	4120	08MeOHWater	TZ2PSTO	-24.49519331053348	-0.7138680130387691	-0.428162588205744	0.06323205909533769
BAND	ghostA	4153	41UracilPentane	TZ2PSTO	-53.40576993112273	-1.588522677280947	-0.3714270710543522	0.03647618800232769
BAND	ghostA	4155	43UracilNeopentane	TZ2PSTO	-53.40430417665944	-1.587421969998696	-0.3715190366379601	0.04092477647733576
BAND	ghostB	4144	32UracilEthyne	TZ2PSTO	-11.37359757899103	-0.3438937466609561	-0.4099455560813775	0.04995236930092137
BAND	ghostB	4148	36NeopentaneNeopentane	TZ2PSTO	-31.34423704973202	-0.978815349841331	-0.452526489988282	0.04027537858625319
BAND	ghostB	4166	54BenzeneWaterOHpi	TZ2PSTO	-9.198254583865955	-0.2648669502931069	-0.5121241877109763	0.03114886336607067
BAND	ghostA	4114	02WaterMeOH	TZ2PSTO	-9.198570437760086	-0.2650891733460877	-0.5117300015597444	0.04601574015016041
BAND	ghostB	4178	66MeNH2Pyridine	TZ2PSTO	-35.43098453850423	-1.085523790314634	-0.350000357413823	0.06379900168030836
BAND	ghostNone	4167	55BenzeneMeOHOHpi	TZ2PSTO	-49.66789604012557	-1.503757048160238	-0.3501647081345427	0.08934727733318348
BAND	ghostA	4118	06MeOHMeNH2	TZ2PSTO	-15.29007278760443	-0.4476792906270031	-0.4517899149628512	0.0435971624820073
BAND	ghostB	4143	31UracilEthene	TZ2PSTO	-12.18546251374451	-0.3665788962920894	-0.3771210735253834	0.049938976082281
BAND	ghostB	4158	46PeptidePentane	TZ2PSTO	-31.33556036703498	-0.9703818790706112	-0.4464342880326437	0.04865873960462331
BAND	ghostNone	4119	07MeOHPeptide	TZ2PSTO	-49.26155221821269	-1.472451847471619	-0.4076589549520752	0.07698402417744984
BAND	ghostB	4152	40BenzeneNeopentane	TZ2PSTO	-31.34432623539709	-0.9789815598260103	-0.4520219676897506	0.04483858919015361
BAND	ghostB	4128	16PeptideWater	TZ2PSTO	-9.198057615259692	-0.2648106766749121	-0.5115749316290802	0.05285347898735009
BAND	ghostB	4163	51EthyneEthyneTS	TZ2PSTO	-11.37227866545292	-0.3426134301440939	-0.4101328793628801	0.05199868778203154
BAND	ghostNone	4140	28BenzeneUracilpipi	TZ2PSTO	-87.78678463184552	-2.653548065728637	-0.3369752386900848	0.06843299846039839
BAND	ghostB	4146	34PentanePentane	TZ2PSTO	-31.33610164986933	-0.9707830227658518	-0.4469708189211267	0.04387588583752417
BAND	ghostB	4136	24BenzeneBenzenepipi	TZ2PSTO	-34.37224672640239	-1.05024991260422	-0.3379779447453053	0.04948596065963054
BAND	ghostNone	4149	37CyclopentaneNeopentane	TZ2PSTO	-61.91049388982367	-1.93223297008046	-0.447553719753172	0.09257546791433738
BAND	ghostNone	4162	50BenzeneEthyneCHpi	TZ2PSTO	-45.74784846356263	-1.396536033162443	-0.3468147549561459	0.09318494590681912
BAND	ghostA	4135	23AcNH2Uracil	TZ2PSTO	-27.85163530014766	-0.8323974111517247	-0.4144743456273529	0.05343407870904281
BAND	ghostB	4118	06MeOHMeNH2	TZ2PSTO	-14.0462938587515	-0.4361768693218397	-0.3939589871786441	0.06899757698780452
BAND	ghostB	4138	26UracilUracilpipi	TZ2PSTO	-53.40551410443917	-1.589251507687921	-0.3716871956986527	0.04411762877373188
BAND	ghostB	4177	65PyridineEthyne	TZ2PSTO	-11.37257295027047	-0.343208548787462	-0.4097604241389528	0.04068303849013816
BAND	ghostNone	4124	12MeNH2Water	TZ2PSTO	-23.2558269009933	-0.7053065115613776	-0.4176575692415945	0.08096832552946154
BAND	ghostB	4114	02WaterMeOH	TZ2PSTO	-15.29044730596319	-0.4478782705172183	-0.4536511576642219	0.07829484717316149
BAND	ghostA	4136	24BenzeneBenzenepipi	TZ2PSTO	-34.3722464050088	-1.050250740566161	-0.3379778094485485	0.04948819735994338
BAND	ghostNone	4155	43UracilNeopentane	TZ2PSTO	-84.7534421261274	-2.574489800325548	-0.3709718278654919	0.06728833705187529
BAND	ghostA	4141	29PyridineUracilpipi	TZ2PSTO	-35.4324355133114	-1.087095025637086	-0.3499785864634471	0.05404456007985693
BAND	ghostNone	4133	21AcNH2AcNH2	TZ2PSTO	-55.7260540432993	-1.667971885623491	-0.4026758334340425	0.08763611002874527
BAND	ghostNone	4142	30BenzeneEthene	TZ2PSTO	-46.55825303249971	-1.422086547678004	-0.3357190960965358	0.09609629367104044
BAND	ghostB	4147	35NeopentanePentane	TZ2PSTO	-31.34519450647414	-0.9796640733177352	-0.4524559927092762	0.04270285383897836
BAND	ghostB	4141	29PyridineUracilpipi	TZ2PSTO	-53.40488885590146	-1.588212141995143	-0.3717285190044796	0.04682786554076179
BAND	ghostA	4149	37CyclopentaneNeopentane	TZ2PSTO	-30.56255701195338	-0.9461191416505359	-0.4488104231778976	0.0403312822750047
BAND	ghostB	4131	19MeOHPyridine	TZ2PSTO	-35.43007346994435	-1.084459629720952	-0.3501351619821859	0.07060270844638372
BAND	ghostB	4157	45EthynePentane	TZ2PSTO	-31.3341430874542	-0.9689767736112052	-0.446645828996773	0.06024559019814341
BAND	ghostB	4173	61PentaneAcOH	TZ2PSTO	-29.10258027147393	-0.8429801704362332	-0.4587374043622859	0.04114900585229803
BAND	ghostB	4117	05MeOHMeOH	TZ2PSTO	-15.29048616094489	-0.4478061825668357	-0.4535155666576038	0.06721918468216259
BAND	ghostA	4145	33PyridineEthene	TZ2PSTO	-35.43063544439747	-1.085180836648343	-0.3500224563963331	0.06102799130440825
BAND	ghostNone	4113	01WaterWater	TZ2PSTO	-18.40378130959105	-0.5315676865836532	-0.4835175001088459	0.06262845756347701
BAND	ghostNone	4161	49BenzenePyridineTS	TZ2PSTO	-69.80629015097023	-2.141053450486275	-0.3421438191236005	0.08364660936318669
BAND	ghostA	4127	15PeptidePeptide	TZ2PSTO	-33.95845466993102	-1.020889329406896	-0.392878426174426	0.03314841954661422
BAND	ghostNone	4172	60EthyneAcOHOHpi	TZ2PSTO	-40.48144359579936	-1.188520779357047	-0.4203575074214535	0.09273399942217106
BAND	ghostA	4171	59EthyneWaterCHO	TZ2PSTO	-11.37233135179711	-0.3427962729457382	-0.4100221973394642	0.05846917654064931
BAND	ghostNone	4131	19MeOHPyridine	TZ2PSTO	-50.73143591797257	-1.53655619842376	-0.3628015882037715	0.08278917118146278
BAND	ghostB	4149	37CyclopentaneNeopentane	TZ2PSTO	-31.34484026883838	-0.9793758101058696	-0.4523701024081039	0.04325182786051301
BAND	ghostA	4143	31UracilEthene	TZ2PSTO	-53.40309645137619	-1.586595426000905	-0.3718488833960448	0.04892689243772071
BAND	ghostNone	4153	41UracilPentane	TZ2PSTO	-84.74741627974015	-2.570423858207542	-0.3715249456421488	0.06973113463179255
BAND	ghostB	4154	42UracilCyclopentane	TZ2PSTO	-30.56254560303727	-0.9462569173737361	-0.4487474918903453	0.04705878774719357
BAND	ghostA	4144	32UracilEthyne	TZ2PSTO	-53.40249938284614	-1.586155475709044	-0.3718034910775808	0.05338472062552475
BAND	ghostA	4158	46PeptidePentane	TZ2PSTO	-33.960515225017	-1.02191297882314	-0.3920541714608585	0.04534777621635382
BAND	ghostA	4151	39BenzeneCyclopentane	TZ2PSTO	-34.37275705116167	-1.050765269260441	-0.337855020709655	0.04836393600028696
BAND	ghostA	4154	42UracilCyclopentane	TZ2PSTO	-53.40508080919448	-1.587990194078377	-0.3716212191687351	0.04228718606326464
BAND	ghostA	4164	52BenzeneAcOHOHpi	TZ2PSTO	-34.37160267328388	-1.049867999781651	-0.3379143794613281	0.0565007218501509
BAND	ghostB	4175	63BenzeneAcOH	TZ2PSTO	-29.10190621851076	-0.842554947419857	-0.4590909678715858	0.04139346311130315
BAND	ghostNone	4147	35NeopentanePentane	TZ2PSTO	-62.68354748123946	-1.95645489802267	-0.4476875257464419	0.09332639248232358
BAND	ghostA	4146	34PentanePentane	TZ2PSTO	-31.33610143653511	-0.9707839246835372	-0.4469710618761574	0.0438757253813999
BAND	ghostNone	4115	03WaterMeNH2	TZ2PSTO	-23.25490915083238	-0.7043119496358182	-0.4199974609701833	0.07967452755503146
BAND	ghostB	4176	64PeptideEthene	TZ2PSTO	-12.18507577367805	-0.3662003663059253	-0.377171241470565	0.04669133679126879
BAND	ghostA	4163	51EthyneEthyneTS	TZ2PSTO	-11.37257271103324	-0.3428315441796055	-0.4102404064287027	0.06182893005678736
BAND	ghostB	4169	57BenzenePeptideNHpi	TZ2PSTO	-33.95840372116425	-1.020173412018097	-0.3925569292544159	0.03020129644222495
BAND	ghostB	4130	18WaterPyridine	TZ2PSTO	-35.42960689957697	-1.084094576898364	-0.3502059039905966	0.08402614771155748
BAND	ghostNone	4129	17UracilUracilBP	TZ2PSTO	-106.8301653117325	-3.180514004418838	-0.3591333280317712	0.06298601099347952
BAND	ghostB	4137	25PyridinePyridinepipi	TZ2PSTO	-35.4317951841796	-1.086435566987282	-0.3499618461874613	0.04807768568781184
BAND	ghostA	4177	65PyridineEthyne	TZ2PSTO	-35.4288265959796	-1.083744492049037	-0.3501107814385971	0.06922587561595937
BAND	ghostA	4128	16PeptideWater	TZ2PSTO	-33.95733307896198	-1.019726824524516	-0.3927788144715088	0.04517072145956947
BAND	ghostA	4169	57BenzenePeptideNHpi	TZ2PSTO	-34.37281337092989	-1.050818931512351	-0.3377691894898371	0.05308171961015237
BAND	ghostB	4161	49BenzenePyridineTS	TZ2PSTO	-35.42957785366532	-1.084541608004828	-0.3499664020573985	0.03672442778532677
BAND	ghostNone	4151	39BenzeneCyclopentane	TZ2PSTO	-64.9406763593995	-2.007029211392732	-0.3402300717923546	0.09089984505562154
BAND	ghostNone	4175	63BenzeneAcOH	TZ2PSTO	-63.47915722067259	-1.900142690821564	-0.3427475037781671	0.0848841018570804
BAND	ghostNone	4158	46PeptidePentane	TZ2PSTO	-65.30143399107021	-2.00206365276277	-0.3935976967583111	0.0825288198880315
BAND	ghostA	4174	62PentaneAcNH2	TZ2PSTO	-31.33485320691469	-0.9697271367021632	-0.4465003047608632	0.05229664901652308
BAND	ghostNone	4132	20AcOHAcOH	TZ2PSTO	-58.23286682323629	-1.694171137971736	-0.4573974757976498	0.09150452046457351
BAND	ghostA	4176	64PeptideEthene	TZ2PSTO	-33.95863880890938	-1.020384263244712	-0.3919744862868565	0.05805067114859347
BAND	ghostNone	4159	47BenzeneBenzeneTS	TZ2PSTO	-68.74602777277524	-2.104840555977121	-0.3275189099561454	0.08796385550842616
BAND	ghostA	4152	40BenzeneNeopentane	TZ2PSTO	-34.37211784804829	-1.050274828536813	-0.3378986279421258	0.04511032772835145
BAND	ghostB	4165	53BenzeneAcNH2NHpi	TZ2PSTO	-27.85067151488926	-0.8297177452745534	-0.4165274714904305	0.04218696051762363
BAND	ghostA	4173	61PentaneAcOH	TZ2PSTO	-31.33477026305577	-0.9695727063396045	-0.4467841322077807	0.05464758461679889
BAND	ghostA	4115	03WaterMeNH2	TZ2PSTO	-9.198343713557435	-0.2651668285651498	-0.5116094682945693	0.03932509691810893
BAND	ghostA	4130	18WaterPyridine	TZ2PSTO	-9.198279048762309	-0.2650521306559025	-0.5117537685007029	0.03589927229723688
BAND	ghostA	4148	36NeopentaneNeopentane	TZ2PSTO	-31.34423676254934	-0.9788154126575159	-0.4525184224967925	0.04027533371022288
BAND	ghostB	4126	14PeptideMeNH2	TZ2PSTO	-14.0462254064032	-0.436172608169331	-0.3945689475641978	0.05475758981555694
BAND	ghostNone	4136	24BenzeneBenzenepipi	TZ2PSTO	-68.7495804641153	-2.111876544887394	-0.3203544649421724	0.0934132838644194
BAND	ghostA	4129	17UracilUracilBP	TZ2PSTO	-53.40272274684233	-1.588139193676412	-0.3694754051230468	0.0546647708924184
BAND	ghostB	4116	04WaterPeptide	TZ2PSTO	-33.95922668881641	-1.021378857587917	-0.3915175055113221	0.07955616747523767
BAND	ghostNone	4177	65PyridineEthyne	TZ2PSTO	-46.80745630558358	-1.428822779017331	-0.3579214482034683	0.08630811820166653
BAND	ghostNone	4146	34PentanePentane	TZ2PSTO	-62.67704989601233	-1.951780077585003	-0.44670252405905	0.1017464078265511
BAND	ghostNone	4123	11MeNH2Peptide	TZ2PSTO	-48.01255490902854	-1.461516627684507	-0.3791383102901938	0.08185350395763878
BAND	ghostNone	4178	66MeNH2Pyridine	TZ2PSTO	-49.48231406811814	-1.527450199994403	-0.3527150684637728	0.08800238012577358
BAND	ghostA	4159	47BenzeneBenzeneTS	TZ2PSTO	-34.37171452063478	-1.049814003686647	-0.337989097774221	0.04811664231120302
BAND	ghostNone	4163	51EthyneEthyneTS	TZ2PSTO	-22.74672932121284	-0.686627699012832	-0.4034033782620926	0.0994990258611156
BAND	ghostB	4115	03WaterMeNH2	TZ2PSTO	-14.04604110927747	-0.4360302597575038	-0.3940751985248241	0.08155114181231937
BAND	ghostA	4157	45EthynePentane	TZ2PSTO	-11.37349582839137	-0.3436551266975011	-0.4100657669621763	0.04503990178571136
BAND	ghostA	4113	01WaterWater	TZ2PSTO	-9.198257069567262	-0.264851029763161	-0.5119856804456653	0.0509308141389937
BAND	ghostNone	4116	04WaterPeptide	TZ2PSTO	-43.16987642273396	-1.289432553722523	-0.4055608863140501	0.07848911663916854
BAND	ghostNone	4160	48PyridinePyridineTS	TZ2PSTO	-70.86625469771165	-2.177036975751081	-0.3410555136494946	0.08045852757133357
BAND	ghostA	4165	53BenzeneAcNH2NHpi	TZ2PSTO	-34.37064119481975	-1.04902064836979	-0.3379469225248681	0.05114284788495402
BAND	ghostB	4123	11MeNH2Peptide	TZ2PSTO	-33.95914443914327	-1.020645762059193	-0.3924419370650071	0.06246251754507842
BAND	ghostB	4133	21AcNH2AcNH2	TZ2PSTO	-27.85128989130593	-0.8318818870270774	-0.4149440573483913	0.05254447378440894
BAND	ghostA	4162	50BenzeneEthyneCHpi	TZ2PSTO	-34.37098834445781	-1.049322229740667	-0.3380508203825762	0.06524102595443654
BAND	ghostA	4140	28BenzeneUracilpipi	TZ2PSTO	-34.37319194800083	-1.051244917514468	-0.3377156215611938	0.0524550906537688
BAND	ghostB	4113	01WaterWater	TZ2PSTO	-9.198400435058536	-0.2651980363439905	-0.5118927409025673	0.06724096644846256
BAND	ghostA	4167	55BenzeneMeOHOHpi	TZ2PSTO	-34.37177449897843	-1.049995886466891	-0.337913024256871	0.06712392869527661
BAND	ghostNone	4165	53BenzeneAcNH2NHpi	TZ2PSTO	-62.22718620951782	-1.883461040342854	-0.336671934879974	0.08137550291744355
BAND	ghostNone	4148	36NeopentaneNeopentane	TZ2PSTO	-62.69065149512156	-1.96247339991544	-0.4441890425704657	0.09117282060936326
BAND	ghostNone	4145	33PyridineEthene	TZ2PSTO	-47.61871932096334	-1.458489108811531	-0.347116302711862	0.09048001425911822
BAND	ghostNone	4156	44EthenePentane	TZ2PSTO	-43.5223266585805	-1.341028193260142	-0.3772576582311391	0.1006670529515908
BAND	ghostNone	4171	59EthyneWaterCHO	TZ2PSTO	-20.57381845454936	-0.6078065600776733	-0.3928635108876367	0.06688459743464392
BAND	ghostA	4117	05MeOHMeOH	TZ2PSTO	-15.28993458103214	-0.4472092593824392	-0.4522628777167412	0.04765069772363262
BAND	ghostNone	4127	15PeptidePeptide	TZ2PSTO	-67.93024386270834	-2.047330042386311	-0.3674092498463553	0.06987165475636001
BAND	ghostA	4150	38CyclopentaneCyclopentane	TZ2PSTO	-30.56275978268875	-0.9464534520459723	-0.4489053010720846	0.04316978310864145
BAND	ghostA	4172	60EthyneAcOHOHpi	TZ2PSTO	-11.37336194482684	-0.3437667129125566	-0.4098777943288792	0.05330095126706893
BAND	ghostNone	4173	61PentaneAcOH	TZ2PSTO	-60.44083280742166	-1.819322726101568	-0.4475447113585193	0.08815564560914967
BAND	ghostA	4133	21AcNH2AcNH2	TZ2PSTO	-27.85128519088457	-0.8318846823066072	-0.4149363527546683	0.05254281524478754
BAND	ghostB	4151	39BenzeneCyclopentane	TZ2PSTO	-30.56249342758559	-0.9461793502292299	-0.4490305287803968	0.04494407449701434
BAND	ghostA	4175	63BenzeneAcOH	TZ2PSTO	-34.37209391457866	-1.050239521240073	-0.3379558486410141	0.05925124405804696
BAND	ghostB	4159	47BenzeneBenzeneTS	TZ2PSTO	-34.36999654510553	-1.048268625003917	-0.3379330014671668	0.04240766592753042
BAND	ghostNone	4126	14PeptideMeNH2	TZ2PSTO	-48.01545067440515	-1.461887063029292	-0.3725572674363636	0.07295362647964065
