# Supplementary material for: Toward Pair Atomic Density Fitting for Correlation Energies with Benchmark Accuracy
Source: J Chem Theory Comput. 2023 Feb 14;19(5):1499–516. doi: 10.1021/acs.jctc.2c01201 (PMC10018742; doi:10.1021/acs.jctc.2c01201)
Supplement: Supplementary file 2 — ct2c01201_si_002.zip [file ct2c01201_si_002.zip › data/S66_mp2/band_4gauss_noK_yesMP2.res]

Bond\ energies%final\ bond\ energy MP2\ energies%RI-MP2\ energy BandStructure%TopValenceBand BandStructure%BottomConductionBand 
BAND_ghostB_4123_11MeNH2Peptide_CC-QZPGTO -34.07472018862597 -1.129762561788576 -0.3915411943108345 0.07493360865561111 
BAND_ghostB_4121_09MeNH2MeOH_CC-QZPGTO -15.34913512039721 -0.5044439985950721 -0.4519199137693804 0.07349084118374501 
BAND_ghostNone_4166_54BenzeneWaterOHpi_CC-QZPGTO -43.71932952285204 -1.451864952425943 -0.3487809423465554 0.1083188021891023 
BAND_ghostB_4134_22AcOHUracil_CC-QZPGTO -53.59012111836041 -1.763197605867767 -0.3710795870003372 0.05592941938930735 
BAND_ghostNone_4170_58PyridinePyridineCHN_CC-QZPGTO -71.07718381319104 -2.362910458949203 -0.3406948329012385 0.1043596606574553 
BAND_ghostA_4125_13PeptideMeOH_CC-QZPGTO -34.07456120263954 -1.129738937622923 -0.3925815660836312 0.0506348774197193 
BAND_ghostB_4171_59EthyneWaterCHO_CC-QZPGTO -9.241453162249478 -0.3074197392500629 -0.5092856516705055 0.09123625951688831 
BAND_ghostA_4158_46PeptidePentane_CC-QZPGTO -34.07512602095826 -1.130272071461843 -0.3912923129079067 0.05343964110077342 
BAND_ghostB_4122_10MeNH2MeNH2_CC-QZPGTO -14.08929281976749 -0.4758498046830076 -0.3938072059770833 0.07579924141295198 
BAND_ghostB_4167_55BenzeneMeOHOHpi_CC-QZPGTO -15.349319818015 -0.5047278359847893 -0.4509745926560657 0.04639364095397222 
BAND_ghostA_4141_29PyridineUracilpipi_CC-QZPGTO -35.53548956029545 -1.179220052331058 -0.3479403451021578 0.0673898063903654 
BAND_ghostNone_4155_43UracilNeopentane_CC-QZPGTO -85.03682068336079 -2.838019683884463 -0.3688707418059313 0.08462085361959873 
BAND_ghostB_4161_49BenzenePyridineTS_CC-QZPGTO -35.53504471113843 -1.178945314066476 -0.3476595353876683 0.04853216724984771 
BAND_ghostNone_4162_50BenzeneEthyneCHpi_CC-QZPGTO -45.88117726072703 -1.515654225204202 -0.3449684549191743 0.1132615862280351 
BAND_ghostA_4114_02WaterMeOH_CC-QZPGTO -9.241156117275366 -0.3075346555467995 -0.5084414520339827 0.06103517070702009 
BAND_ghostA_4143_31UracilEthene_CC-QZPGTO -53.59135204867253 -1.762345042346689 -0.3693780736480691 0.06522545820637304 
BAND_ghostB_4163_51EthyneEthyneTS_CC-QZPGTO -11.40347986583443 -0.3706333160558838 -0.4086829928879884 0.06966847391151679 
BAND_ghostNone_4167_55BenzeneMeOHOHpi_CC-QZPGTO -49.82896741175643 -1.652197825885666 -0.3484613534151146 0.1062519150186605 
BAND_ghostA_4151_39BenzeneCyclopentane_CC-QZPGTO -34.47277093899569 -1.14022559837589 -0.3364629273922584 0.0577369739824278 
BAND_ghostNone_4137_25PyridinePyridinepipi_CC-QZPGTO -71.07942070962352 -2.372146363383676 -0.3355524778071124 0.09908927115421097 
BAND_ghostB_4131_19MeOHPyridine_CC-QZPGTO -35.53568857287325 -1.179020002737869 -0.3482659135064921 0.08633005595487189 
BAND_ghostNone_4142_30BenzeneEthene_CC-QZPGTO -46.69595432691995 -1.545674422937393 -0.3340769166044449 0.1104684039793037 
BAND_ghostNone_4158_46PeptidePentane_CC-QZPGTO -65.51346572321184 -2.200432044232386 -0.3929602787046573 0.09794817345695754 
BAND_ghostB_4127_15PeptidePeptide_CC-QZPGTO -34.07424544435496 -1.129783463959415 -0.3909143057641043 0.07081131795963617 
BAND_ghostB_4144_32UracilEthyne_CC-QZPGTO -11.40361717216084 -0.3708417068497951 -0.4086555853904631 0.06461859057401448 
BAND_ghostNone_4135_23AcNH2Uracil_CC-QZPGTO -81.56798123727371 -2.692872782216713 -0.3534766808376958 0.09760532562994813 
BAND_ghostA_4113_01WaterWater_CC-QZPGTO -9.240968261148872 -0.3073943076001926 -0.5083677636243493 0.07594774096721239 
BAND_ghostB_4135_23AcNH2Uracil_CC-QZPGTO -53.58979257134816 -1.763283324312747 -0.3705655176333761 0.05096787471080293 
BAND_ghostA_4115_03WaterMeNH2_CC-QZPGTO -9.241120903736881 -0.3077445266051901 -0.5084223687878837 0.0510658131085065 
BAND_ghostA_4117_05MeOHMeOH_CC-QZPGTO -15.34920253107487 -0.5048704888100555 -0.450707452857688 0.06024419449801517 
BAND_ghostB_4140_28BenzeneUracilpipi_CC-QZPGTO -53.59171795155998 -1.762631418296081 -0.3690491188152819 0.05784778332066867 
BAND_ghostB_4124_12MeNH2Water_CC-QZPGTO -9.241012191987634 -0.3076741477726525 -0.508267611344797 0.05730800221629658 
BAND_ghostNone_4163_51EthyneEthyneTS_CC-QZPGTO -22.80945231330002 -0.7428770322092116 -0.40142106847528 0.1219325685855958 
BAND_ghostNone_4165_53BenzeneAcNH2NHpi_CC-QZPGTO -62.42901967907187 -2.069345984066121 -0.3347243992847412 0.1030395247464078 
BAND_ghostA_4171_59EthyneWaterCHO_CC-QZPGTO -11.40336892128533 -0.3706429377710654 -0.4085244547351071 0.08357151194788147 
BAND_ghostNone_4127_15PeptidePeptide_CC-QZPGTO -68.16201636101734 -2.266196896583439 -0.3661029200462436 0.08647210642202356 
BAND_ghostB_4158_46PeptidePentane_CC-QZPGTO -31.43162827746238 -1.058990401351881 -0.4463441002878117 0.05821920142641587 
BAND_ghostNone_4133_21AcNH2AcNH2_CC-QZPGTO -55.92203947931586 -1.853716911670999 -0.4010764286141469 0.1082555274516054 
BAND_ghostB_4142_30BenzeneEthene_CC-QZPGTO -12.22042077283978 -0.3978826225168921 -0.3772197464577348 0.06192886128463464 
BAND_ghostA_4149_37CyclopentaneNeopentane_CC-QZPGTO -30.65945128061729 -1.034914265608407 -0.4488186834410678 0.04765235467457909 
BAND_ghostA_4154_42UracilCyclopentane_CC-QZPGTO -53.59173552554579 -1.762586964246576 -0.3694620656686824 0.05157714848872272 
BAND_ghostA_4156_44EthenePentane_CC-QZPGTO -12.22053867477523 -0.3980796967791543 -0.3771467435931309 0.0507927710416665 
BAND_ghostA_4119_07MeOHPeptide_CC-QZPGTO -15.34936956658291 -0.5052113508701694 -0.4505789565988281 0.0501127070371649 
BAND_ghostA_4169_57BenzenePeptideNHpi_CC-QZPGTO -34.47279226955133 -1.140221093212306 -0.336311699327026 0.06483086440978938 
BAND_ghostA_4168_56BenzeneMeNH2NHpi_CC-QZPGTO -34.47255960176224 -1.140062378805946 -0.3363570143936797 0.0760530027296084 
BAND_ghostA_4157_45EthynePentane_CC-QZPGTO -11.4036288192652 -0.370731332559026 -0.4088421366114104 0.05321758710995454 
BAND_ghostA_4163_51EthyneEthyneTS_CC-QZPGTO -11.40350246158049 -0.3706134581626047 -0.4087774355235821 0.08351553101767752 
BAND_ghostNone_4171_59EthyneWaterCHO_CC-QZPGTO -20.64934360312898 -0.6789878379935679 -0.3905200984330138 0.104973849711145 
BAND_ghostA_4127_15PeptidePeptide_CC-QZPGTO -34.07448540890752 -1.130445786868385 -0.3918017520939369 0.04233544754764993 
BAND_ghostB_4117_05MeOHMeOH_CC-QZPGTO -15.34915327849361 -0.5045031840158383 -0.4522059453829104 0.08304404000457991 
BAND_ghostB_4128_16PeptideWater_CC-QZPGTO -9.241750060988135 -0.3075757648759909 -0.5094421135734195 0.0683090896807743 
BAND_ghostA_4120_08MeOHWater_CC-QZPGTO -15.34896749344245 -0.5046417088387561 -0.4506601532752641 0.07557316369510632 
BAND_ghostNone_4174_62PentaneAcNH2_CC-QZPGTO -59.38708486406889 -1.991595330725615 -0.4160416080734132 0.09613549271619853 
BAND_ghostB_4168_56BenzeneMeNH2NHpi_CC-QZPGTO -14.08919774493531 -0.4759438703699127 -0.3942262057613978 0.0512040615299393 
BAND_ghostB_4166_54BenzeneWaterOHpi_CC-QZPGTO -9.241709847549473 -0.3077758724791418 -0.5094434592228499 0.04477100449762824 
BAND_ghostA_4137_25PyridinePyridinepipi_CC-QZPGTO -35.5352624387872 -1.178960992726802 -0.3477894404778242 0.06158335166112407 
BAND_ghostA_4161_49BenzenePyridineTS_CC-QZPGTO -34.47256227308198 -1.140057822670048 -0.3363391710712667 0.0675912556136825 
BAND_ghostB_4160_48PyridinePyridineTS_CC-QZPGTO -35.53512389300851 -1.178941318236256 -0.3477412416552627 0.0508119551781424 
BAND_ghostNone_4125_13PeptideMeOH_CC-QZPGTO -49.43356289010418 -1.638996397238423 -0.3740615334801831 0.08991576409509959 
BAND_ghostB_4114_02WaterMeOH_CC-QZPGTO -15.34899630008034 -0.5044664551096126 -0.4521997389735117 0.1014297354603742 
BAND_ghostB_4119_07MeOHPeptide_CC-QZPGTO -34.07433583970574 -1.129619749232873 -0.3912016315059937 0.08606278569410498 
BAND_ghostA_4166_54BenzeneWaterOHpi_CC-QZPGTO -34.4723301996887 -1.140064141376841 -0.3361727315649886 0.1062810045124996 
BAND_ghostA_4130_18WaterPyridine_CC-QZPGTO -9.241408086791909 -0.3078849306743631 -0.5087039914660245 0.05206710350058252 
BAND_ghostA_4178_66MeNH2Pyridine_CC-QZPGTO -14.08924060856959 -0.47603983812653 -0.3937211361841226 0.05728516113961115 
BAND_ghostNone_4152_40BenzeneNeopentane_CC-QZPGTO -65.916818323318 -2.214924192492799 -0.3391148630316234 0.1065504675196546 
BAND_ghostA_4155_43UracilNeopentane_CC-QZPGTO -53.59167146827394 -1.76259156190121 -0.3692951949589771 0.0493632275845601 
BAND_ghostA_4164_52BenzeneAcOHOHpi_CC-QZPGTO -34.47255616375163 -1.140125808280851 -0.3362348207753591 0.07037878445327748 
BAND_ghostA_4135_23AcNH2Uracil_CC-QZPGTO -27.94851283483684 -0.9243468321986656 -0.4129999968503511 0.06902403036042905 
BAND_ghostA_4121_09MeNH2MeOH_CC-QZPGTO -14.08901897358488 -0.4758816886964136 -0.3934467825888354 0.06486096555086378 
BAND_ghostB_4133_21AcNH2AcNH2_CC-QZPGTO -27.94854877764907 -0.9241947846082914 -0.4134383032640329 0.06601323538039522 
BAND_ghostNone_4147_35NeopentanePentane_CC-QZPGTO -62.87450970575749 -2.132396085578887 -0.447575248624303 0.1060100068545068 
BAND_ghostB_4155_43UracilNeopentane_CC-QZPGTO -31.43913365739822 -1.066111998621087 -0.451885542632732 0.05967229616933605 
BAND_ghostNone_4124_12MeNH2Water_CC-QZPGTO -23.34162667638917 -0.7877679138233585 -0.4161584199039732 0.1026587983552859 
BAND_ghostB_4129_17UracilUracilBP_CC-QZPGTO -53.59025639019217 -1.76301927919239 -0.3705593918759312 0.05471232736545609 
BAND_ghostA_4153_41UracilPentane_CC-QZPGTO -53.59200700198432 -1.762701807392049 -0.3693994464619774 0.04482038429516457 
BAND_ghostNone_4128_16PeptideWater_CC-QZPGTO -43.32401813328937 -1.440122848800542 -0.3725368128421586 0.08731100436677744 
BAND_ghostB_4174_62PentaneAcNH2_CC-QZPGTO -27.9502038564625 -0.9239171320270522 -0.4155440018221521 0.0513076066305696 
BAND_ghostNone_4149_37CyclopentaneNeopentane_CC-QZPGTO -62.10206767151127 -2.108279543645438 -0.4475778687081957 0.1061204253473034 
BAND_ghostB_4165_53BenzeneAcNH2NHpi_CC-QZPGTO -27.94955305119257 -0.9235684262495771 -0.4150655421470699 0.05632226482269856 
BAND_ghostNone_4123_11MeNH2Peptide_CC-QZPGTO -48.17242753140354 -1.611808114388695 -0.3782529069437344 0.09932106291344821 
BAND_ghostNone_4122_10MeNH2MeNH2_CC-QZPGTO -28.18502229110497 -0.9569165288557254 -0.3750364450643172 0.1084647809806691 
BAND_ghostNone_4160_48PyridinePyridineTS_CC-QZPGTO -71.07710973784111 -2.365768877979043 -0.3383039947763451 0.09006333775196707 
BAND_ghostA_4136_24BenzeneBenzenepipi_CC-QZPGTO -34.4727163334943 -1.14008940446026 -0.336472040521496 0.06313237579467423 
BAND_ghostA_4165_53BenzeneAcNH2NHpi_CC-QZPGTO -34.47239146090325 -1.140111192138801 -0.3362052913776609 0.06410752831368614 
BAND_ghostB_4120_08MeOHWater_CC-QZPGTO -9.241436853757598 -0.3073775069674354 -0.5091019388898682 0.08423403874720303 
BAND_ghostNone_4129_17UracilUracilBP_CC-QZPGTO -107.2070176002806 -3.532289055578401 -0.3565436884765406 0.07874376383609194 
BAND_ghostNone_4139_27BenzenePyridinepipi_CC-QZPGTO -70.01583086514184 -2.332887805116081 -0.3279546959687385 0.1039698953242785 
BAND_ghostB_4151_39BenzeneCyclopentane_CC-QZPGTO -30.65957676281229 -1.035107337023506 -0.4490538027600131 0.0561805540974042 
BAND_ghostA_4116_04WaterPeptide_CC-QZPGTO -9.241071021730649 -0.3076136256794671 -0.5084796734235264 0.05148503079918226 
BAND_ghostB_4137_25PyridinePyridinepipi_CC-QZPGTO -35.53527657136254 -1.178959451705688 -0.3477942356204686 0.06160512016095016 
BAND_ghostA_4150_38CyclopentaneCyclopentane_CC-QZPGTO -30.65953810549418 -1.035085203596606 -0.4489349438298226 0.05099305387030414 
BAND_ghostNone_4118_06MeOHMeNH2_CC-QZPGTO -29.45035137834811 -0.9862187490722749 -0.4162428504635617 0.09915748604712153 
BAND_ghostNone_4117_05MeOHMeOH_CC-QZPGTO -30.70726779603945 -1.012683563862083 -0.4254500930334685 0.1017187848162516 
BAND_ghostA_4176_64PeptideEthene_CC-QZPGTO -34.07450256703723 -1.129736409804845 -0.3910717404363406 0.07421028113863032 
BAND_ghostNone_4168_56BenzeneMeNH2NHpi_CC-QZPGTO -48.56746522288773 -1.623416115082517 -0.3433619422307835 0.1075554660284993 
BAND_ghostNone_4119_07MeOHPeptide_CC-QZPGTO -49.43619472863598 -1.639011734084831 -0.40668715924384 0.09452452350310379 
BAND_ghostA_4126_14PeptideMeNH2_CC-QZPGTO -34.07442519166504 -1.12999790704169 -0.3929432517448769 0.04790030409244886 
BAND_ghostB_4125_13PeptideMeOH_CC-QZPGTO -15.34928909844336 -0.5045527757480994 -0.4522177091035782 0.06628198662253131 
BAND_ghostNone_4131_19MeOHPyridine_CC-QZPGTO -50.89655542424676 -1.689226074690703 -0.3609185299818832 0.08678730929628671 
BAND_ghostA_4129_17UracilUracilBP_CC-QZPGTO -53.59020625390903 -1.763171212828871 -0.3671857672081434 0.06984843336005724 
BAND_ghostNone_4144_32UracilEthyne_CC-QZPGTO -65.00107158339364 -2.140049745620584 -0.3657901026884345 0.08863220826612353 
BAND_ghostNone_4134_22AcOHUracil_CC-QZPGTO -82.83391264970216 -2.721485217962909 -0.3655018104247559 0.0893242793633979 
BAND_ghostA_4140_28BenzeneUracilpipi_CC-QZPGTO -34.47282059140886 -1.14030009701928 -0.3362766340939484 0.06604416100630138 
BAND_ghostA_4146_34PentanePentane_CC-QZPGTO -31.43166552007008 -1.058878183108471 -0.4469060283578253 0.05080485897504439 
BAND_ghostA_4159_47BenzeneBenzeneTS_CC-QZPGTO -34.47256306644699 -1.140031679173381 -0.3363678525113647 0.06682037551352475 
BAND_ghostB_4172_60EthyneAcOHOHpi_CC-QZPGTO -29.21556923792657 -0.9525580893272305 -0.4558160100985968 0.07110777526433956 
BAND_ghostB_4148_36NeopentaneNeopentane_CC-QZPGTO -31.43873409600816 -1.065812963739229 -0.4525379326829698 0.04767889196891023 
BAND_ghostB_4159_47BenzeneBenzeneTS_CC-QZPGTO -34.47246428921969 -1.139940758626848 -0.3362714444423808 0.05453963335964434 
BAND_ghostNone_4150_38CyclopentaneCyclopentane_CC-QZPGTO -61.32384849033794 -2.079054132490008 -0.4484619845268803 0.1117435233805344 
BAND_ghostA_4177_65PyridineEthyne_CC-QZPGTO -35.53496342946771 -1.178751361491622 -0.34805754509133 0.09110052827958653 
BAND_ghostNone_4132_20AcOHAcOH_CC-QZPGTO -58.4572953514225 -1.911524835029641 -0.4549001505224365 0.1136015014264533 
BAND_ghostB_4150_38CyclopentaneCyclopentane_CC-QZPGTO -30.6595434282316 -1.035081475303692 -0.4489343685402725 0.05098979021994588 
BAND_ghostA_4170_58PyridinePyridineCHN_CC-QZPGTO -35.5352857051769 -1.179069056185081 -0.3478801296083941 0.06630862134305758 
BAND_ghostNone_4138_26UracilUracilpipi_CC-QZPGTO -107.1997343221922 -3.543680601466932 -0.3586446558306472 0.07663374496381496 
BAND_ghostA_4142_30BenzeneEthene_CC-QZPGTO -34.47234519775405 -1.139980065155557 -0.3364162988660311 0.07879765064291211 
BAND_ghostB_4156_44EthenePentane_CC-QZPGTO -31.43154983487945 -1.058798604116757 -0.4467244308505294 0.0713329532267343 
BAND_ghostNone_4146_34PentanePentane_CC-QZPGTO -62.86933779419213 -2.129126806570838 -0.4466754051779706 0.1143797932993412 
BAND_ghostNone_4114_02WaterMeOH_CC-QZPGTO -24.59871812762825 -0.8147366717295825 -0.4707652819041003 0.1032648797505729 
BAND_ghostA_4133_21AcNH2AcNH2_CC-QZPGTO -27.9485452682647 -0.9241979360877492 -0.413430882943401 0.06601330005800427 
BAND_ghostNone_4141_29PyridineUracilpipi_CC-QZPGTO -89.13987355636448 -2.958058626678317 -0.3455642298442957 0.08844908766217841 
BAND_ghostB_4149_37CyclopentaneNeopentane_CC-QZPGTO -31.43884855826233 -1.065915903952207 -0.4523904648504928 0.05110931038540827 
BAND_ghostNone_4177_65PyridineEthyne_CC-QZPGTO -46.94475683480708 -1.552021713191621 -0.3558420582109638 0.09241805176137421 
BAND_ghostB_4157_45EthynePentane_CC-QZPGTO -31.43151123151743 -1.058848004126813 -0.4465226937130213 0.07524808591586171 
BAND_ghostA_4174_62PentaneAcNH2_CC-QZPGTO -31.43151060187581 -1.058868031231251 -0.4463985808172201 0.0632945176613819 
BAND_ghostB_4154_42UracilCyclopentane_CC-QZPGTO -30.65955879114333 -1.035083956596565 -0.4487799839581009 0.05802889992984096 
BAND_ghostB_4139_27BenzenePyridinepipi_CC-QZPGTO -35.53523554755589 -1.178930222615459 -0.3478648479635165 0.05964053192294686 
BAND_ghostNone_4151_39BenzeneCyclopentane_CC-QZPGTO -65.13928288456573 -2.186800360612737 -0.3389976146735106 0.1084502638740181 
BAND_ghostNone_4115_03WaterMeNH2_CC-QZPGTO -23.34131117043913 -0.78723139677308 -0.4186682405452899 0.09808772590288915 
BAND_ghostB_4169_57BenzenePeptideNHpi_CC-QZPGTO -34.07442825102623 -1.129829788755162 -0.3914929124684354 0.03974914696439188 
BAND_ghostB_4146_34PentanePentane_CC-QZPGTO -31.43166599162886 -1.05887727165469 -0.4469057122788674 0.0508053911465737 
BAND_ghostNone_4156_44EthenePentane_CC-QZPGTO -43.65524708840466 -1.462930011464638 -0.3772422929472938 0.1167814048924469 
BAND_ghostA_4172_60EthyneAcOHOHpi_CC-QZPGTO -11.40360122557565 -0.3709475097102628 -0.4085191484468589 0.06699344777240709 
BAND_ghostB_4118_06MeOHMeNH2_CC-QZPGTO -14.08970517930298 -0.4761099947169415 -0.3934926020852424 0.083975197676789 
BAND_ghostNone_4113_01WaterWater_CC-QZPGTO -18.48987838808937 -0.6164428194829031 -0.4786657143465283 0.1009934679267554 
BAND_ghostB_4152_40BenzeneNeopentane_CC-QZPGTO -31.43878668213861 -1.065954084043897 -0.4520787877483538 0.0564159216317775 
BAND_ghostA_4173_61PentaneAcOH_CC-QZPGTO -31.43153814488614 -1.058812414193524 -0.4466920388452565 0.06611360210157502 
BAND_ghostB_4177_65PyridineEthyne_CC-QZPGTO -11.40335664355762 -0.370846759072761 -0.4083422230011983 0.05673618730955996 
BAND_ghostNone_4157_45EthynePentane_CC-QZPGTO -42.83818377385619 -1.434955235644924 -0.4090939451614953 0.1115294617589632 
BAND_ghostA_4167_55BenzeneMeOHOHpi_CC-QZPGTO -34.47248938800535 -1.14015400888728 -0.336291253168131 0.08150485902146398 
BAND_ghostA_4162_50BenzeneEthyneCHpi_CC-QZPGTO -34.47234766986771 -1.140063209170621 -0.3362894075303103 0.08578827977055128 
BAND_ghostB_4116_04WaterPeptide_CC-QZPGTO -34.07436172223766 -1.130002677164142 -0.3906132871356727 0.09679716441384115 
BAND_ghostB_4147_35NeopentanePentane_CC-QZPGTO -31.43882890583744 -1.065839610017245 -0.4525118333976875 0.04965772419000013 
BAND_ghostNone_4169_57BenzenePeptideNHpi_CC-QZPGTO -68.55665787589861 -2.280237791247754 -0.3549444855008193 0.09776400106925359 
BAND_ghostA_4148_36NeopentaneNeopentane_CC-QZPGTO -31.43873214639184 -1.065812965852549 -0.4525296607049204 0.04767878227733454 
BAND_ghostNone_4172_60EthyneAcOHOHpi_CC-QZPGTO -40.62666302774738 -1.326836342637711 -0.4190080467864763 0.1160577015359068 
BAND_ghostNone_4154_42UracilCyclopentane_CC-QZPGTO -84.25827937079127 -2.809707689271979 -0.3696980920831588 0.08399251668977778 
BAND_ghostB_4141_29PyridineUracilpipi_CC-QZPGTO -53.5916512069355 -1.762759264535498 -0.3694767275104088 0.06024770418556245 
BAND_ghostNone_4120_08MeOHWater_CC-QZPGTO -24.59821990969559 -0.814211470209557 -0.4254117591711487 0.09915737345510126 
BAND_ghostB_4126_14PeptideMeNH2_CC-QZPGTO -14.08954647408993 -0.4760391759530135 -0.3941531986721062 0.06677351344561205 
BAND_ghostNone_4143_31UracilEthene_CC-QZPGTO -65.81760972551511 -2.168372349002058 -0.364425673012322 0.08641947635910104 
BAND_ghostA_4175_63BenzeneAcOH_CC-QZPGTO -34.47252557993252 -1.140078970310395 -0.3363529375129535 0.07419642241958167 
BAND_ghostA_4123_11MeNH2Peptide_CC-QZPGTO -14.08939808732572 -0.4760853944894501 -0.3938171826169631 0.05593510234636559 
BAND_ghostNone_4159_47BenzeneBenzeneTS_CC-QZPGTO -68.9506375893386 -2.287855431448824 -0.3254475803162548 0.1093747293555548 
BAND_ghostNone_4140_28BenzeneUracilpipi_CC-QZPGTO -88.07560558147524 -2.919501395770699 -0.3350913472030111 0.08484193509140503 
BAND_ghostB_4136_24BenzeneBenzenepipi_CC-QZPGTO -34.4727179748412 -1.140089230167395 -0.336472166660964 0.06312673432597131 
BAND_ghostB_4132_20AcOHAcOH_CC-QZPGTO -29.21392519422199 -0.953481993827934 -0.4518440498372296 0.06346568217434526 
BAND_ghostA_4134_22AcOHUracil_CC-QZPGTO -29.21366796860201 -0.9532235045731443 -0.4517178407781345 0.06232516968703167 
BAND_ghostB_4138_26UracilUracilpipi_CC-QZPGTO -53.59157656589263 -1.763247509370516 -0.3695579121911008 0.05722369044508847 
BAND_ghostNone_4116_04WaterPeptide_CC-QZPGTO -43.32757765507176 -1.440639218184868 -0.4042210163927133 0.09623238055564041 
BAND_ghostB_4145_33PyridineEthene_CC-QZPGTO -12.22045080466812 -0.397958015697452 -0.3770982480876336 0.06416731251558415 
BAND_ghostB_4175_63BenzeneAcOH_CC-QZPGTO -29.21578220103867 -0.9528378906290521 -0.457172446989535 0.05369984288704464 
BAND_ghostA_4138_26UracilUracilpipi_CC-QZPGTO -53.59157658400677 -1.763247516584321 -0.3695579148386617 0.05722369184498832 
BAND_ghostNone_4153_41UracilPentane_CC-QZPGTO -85.03173449179745 -2.835147483515624 -0.3695858660707932 0.08268070372214166 
BAND_ghostB_4113_01WaterWater_CC-QZPGTO -9.24131429679128 -0.307292105377437 -0.5090390504869201 0.1048875311790271 
BAND_ghostB_4173_61PentaneAcOH_CC-QZPGTO -29.21604310569165 -0.952904990864363 -0.4571228108082109 0.04884393266904893 
BAND_ghostB_4176_64PeptideEthene_CC-QZPGTO -12.22047366063139 -0.3980655060431814 -0.3769628385367753 0.05705441140470098 
BAND_ghostA_4132_20AcOHAcOH_CC-QZPGTO -29.21392256883216 -0.9534727868509585 -0.4518376926971076 0.06346385092631675 
BAND_ghostA_4144_32UracilEthyne_CC-QZPGTO -53.59108963113285 -1.762216993254255 -0.3692903046043224 0.07302280642522758 
BAND_ghostA_4131_19MeOHPyridine_CC-QZPGTO -15.34919652997914 -0.5052207301707887 -0.4504893246830637 0.05183042803074785 
BAND_ghostNone_4126_14PeptideMeNH2_CC-QZPGTO -48.17583085343387 -1.612377142113542 -0.3711515452628344 0.09011521266740068 
BAND_ghostB_4143_31UracilEthene_CC-QZPGTO -12.22046546757714 -0.3979922034803599 -0.376950016087966 0.06372738907573822 
BAND_ghostNone_4178_66MeNH2Pyridine_CC-QZPGTO -49.63115892639516 -1.662410634634435 -0.35057380489386 0.09681111329417762 
BAND_ghostA_4122_10MeNH2MeNH2_CC-QZPGTO -14.08927522439969 -0.4760415192571574 -0.3934637098666426 0.06515990186402748 
BAND_ghostNone_4121_09MeNH2MeOH_CC-QZPGTO -29.44270672797422 -0.983462959578731 -0.3780260314295789 0.1046800744215257 
BAND_ghostNone_4130_18WaterPyridine_CC-QZPGTO -44.78743607759205 -1.490405412747621 -0.359708565394487 0.08812205398444614 
BAND_ghostA_4147_35NeopentanePentane_CC-QZPGTO -31.43162502173725 -1.058809725615444 -0.4468536020404409 0.04765734473107556 
BAND_ghostNone_4176_64PeptideEthene_CC-QZPGTO -46.29960451982268 -1.533309035967972 -0.3688723655403361 0.1001320049585607 
BAND_ghostNone_4164_52BenzeneAcOHOHpi_CC-QZPGTO -63.69619168155485 -2.099467520187487 -0.34508249721467 0.113120558821951 
BAND_ghostA_4124_12MeNH2Water_CC-QZPGTO -14.08931835608264 -0.4758574914523066 -0.3934952473980867 0.1026893693927215 
BAND_ghostB_4115_03WaterMeNH2_CC-QZPGTO -14.08961638351204 -0.4760625593158465 -0.3935344909787786 0.1030979965325299 
BAND_ghostA_4139_27BenzenePyridinepipi_CC-QZPGTO -34.47259447935765 -1.140151661076922 -0.3364402968811565 0.06544046167348977 
BAND_ghostA_4145_33PyridineEthene_CC-QZPGTO -35.53524884662118 -1.17871506994566 -0.347692297156974 0.07665076931872178 
BAND_ghostNone_4148_36NeopentaneNeopentane_CC-QZPGTO -62.88010489974817 -2.136936625495929 -0.4441140580472607 0.1044044231986651 
BAND_ghostNone_4136_24BenzeneBenzenepipi_CC-QZPGTO -68.9523118640809 -2.293416371959087 -0.3186552840991626 0.1060363025502916 
BAND_ghostB_4130_18WaterPyridine_CC-QZPGTO -35.53548490711712 -1.178863194365722 -0.348182851730087 0.1018399664792358 
BAND_ghostB_4164_52BenzeneAcOHOHpi_CC-QZPGTO -29.2157486848617 -0.9526281005565838 -0.4561613793568027 0.0507064617240538 
BAND_ghostNone_4173_61PentaneAcOH_CC-QZPGTO -60.65199573360595 -2.019467055144357 -0.4471678382423259 0.1057266608844101 
BAND_ghostA_4160_48PyridinePyridineTS_CC-QZPGTO -35.53539698394525 -1.178881284906599 -0.3478023680743943 0.0684490010943951 
BAND_ghostB_4178_66MeNH2Pyridine_CC-QZPGTO -35.53518493530243 -1.178850454586146 -0.3479439366777569 0.07776122674998157 
BAND_ghostA_4152_40BenzeneNeopentane_CC-QZPGTO -34.47258254513173 -1.140160044600182 -0.3364440506942314 0.05361238662878572 
BAND_ghostNone_4175_63BenzeneAcOH_CC-QZPGTO -63.69500418824321 -2.101588451012717 -0.3408517827987566 0.1065565773067064 
BAND_ghostA_4118_06MeOHMeNH2_CC-QZPGTO -15.34885842078796 -0.5050258511484751 -0.4502113127415523 0.05342565235913609 
BAND_ghostB_4170_58PyridinePyridineCHN_CC-QZPGTO -35.53528479421517 -1.179069108453272 -0.3478808208701707 0.06631114773708124 
BAND_ghostNone_4161_49BenzenePyridineTS_CC-QZPGTO -70.01390656427468 -2.326752954927389 -0.3394868006387687 0.1051803969730637 
BAND_ghostNone_4145_33PyridineEthene_CC-QZPGTO -47.75967659212971 -1.584884836172983 -0.3447824409237299 0.1035017750720712 
BAND_ghostA_4128_16PeptideWater_CC-QZPGTO -34.0742120690158 -1.130017060169541 -0.3914891918726156 0.06479390360329584 
BAND_ghostB_4162_50BenzeneEthyneCHpi_CC-QZPGTO -11.40358656407384 -0.3708025462172725 -0.4086425078780327 0.05092680216650566 
BAND_ghostB_4153_41UracilPentane_CC-QZPGTO -31.43164468374209 -1.058867448748873 -0.4465565895670368 0.05942473643638958 
