# Supplementary material for: Toward Pair Atomic Density Fitting for Correlation Energies with Benchmark Accuracy
Source: J Chem Theory Comput. 2023 Feb 14;19(5):1499–516. doi: 10.1021/acs.jctc.2c01201 (PMC10018742; doi:10.1021/acs.jctc.2c01201)
Supplement: Supplementary file 2 — ct2c01201_si_002.zip [file ct2c01201_si_002.zip › data/S66_mp2/adf_3slaters.res]

Software		ghosted	fgragment		ID		Molecule	Energy%Bond\	Energy	MP2\	energies%RI-MP2\	energy	Properties%HOMO	Properties%LUMO
ADF	ghostA	4173	61PentaneAcOH	TZ2P	-5.932415702928299	-0.9700406439355095	-0.446660458367116	0.05463484482162773
ADF	ghostNone	4160	48PyridinePyridineTS	TZ2P	-10.04662775163885	-2.178333139413758	-0.340952682003329	0.08041682280412363
ADF	ghostNone	4157	45EthynePentane	TZ2P	-7.573202599255156	-1.317727421008892	-0.4100261093962034	0.0961578337073897
ADF	ghostA	4153	41UracilPentane	TZ2P	-6.31967920410006	-1.589660861526397	-0.3712711221088492	0.03646830040363035
ADF	ghostB	4155	43UracilNeopentane	TZ2P	-5.941520780955753	-0.9794611621803158	-0.4517430437800734	0.04764059652662712
ADF	ghostNone	4121	09MeNH2MeOH	TZ2P	-4.730910037869614	-0.8859019549094198	-0.3791516636091958	0.08655655330958609
ADF	ghostA	4174	62PentaneAcNH2	TZ2P	-5.932565442028614	-0.9701943960687566	-0.4463798605017653	0.05228292767485349
ADF	ghostA	4125	13PeptideMeOH	TZ2P	-4.938949189157071	-1.020554415201184	-0.3935371059309911	0.03979312195784373
ADF	ghostNone	4178	66MeNH2Pyridine	TZ2P	-7.52191003902919	-1.528353210679323	-0.3526148216302871	0.08795466857269767
ADF	ghostB	4126	14PeptideMeNH2	TZ2P	-2.49554254804624	-0.4364230094435093	-0.3945024687388578	0.05473773080831298
ADF	ghostA	4145	33PyridineEthene	TZ2P	-5.020813213098877	-1.085823743061968	-0.3499114987552167	0.06101746254925928
ADF	ghostNone	4156	44EthenePentane	TZ2P	-8.080998818625925	-1.341690585149539	-0.3771594081970862	0.1006175279537494
ADF	ghostNone	4136	24BenzeneBenzenepipi	TZ2P	-10.34423324435757	-2.113011927531814	-0.3202683022921953	0.09335529024453881
ADF	ghostNone	4133	21AcNH2AcNH2	TZ2P	-7.726589956404261	-1.669110782367706	-0.4024801493612716	0.08754791891889674
ADF	ghostNone	4135	23AcNH2Uracil	TZ2P	-10.19625106032487	-2.425846058731963	-0.3559127085753372	0.07751070181918289
ADF	ghostNone	4140	28BenzeneUracilpipi	TZ2P	-11.49824400408823	-2.655272943291563	-0.3368756987205481	0.06839348952454995
ADF	ghostB	4174	62PentaneAcNH2	TZ2P	-3.85210455081289	-0.8311464096271652	-0.4164159411902279	0.04286788201442666
ADF	ghostB	4162	50BenzeneEthyneCHpi	TZ2P	-1.638971436435686	-0.3435135471860166	-0.4098426328427428	0.04019034606450039
ADF	ghostA	4154	42UracilCyclopentane	TZ2P	-6.319033311855829	-1.589126906220167	-0.3714582439881631	0.04228092978613536
ADF	ghostNone	4129	17UracilUracilBP	TZ2P	-12.65857938905724	-3.182825172914562	-0.3589972774976222	0.06294628419766279
ADF	ghostA	4132	20AcOHAcOH	TZ2P	-3.595475411599545	-0.8460579158967425	-0.4535612464843488	0.04972706079484777
ADF	ghostA	4126	14PeptideMeNH2	TZ2P	-4.938949104330788	-1.020909762101389	-0.3939038616031352	0.03791841653381271
ADF	ghostB	4120	08MeOHWater	TZ2P	-1.159715138319481	-0.2653815517973452	-0.5115555527584976	0.06205301472698495
ADF	ghostNone	4142	30BenzeneEthene	TZ2P	-7.316937898665234	-1.422843083658448	-0.3356331844773254	0.09604299860802602
ADF	ghostB	4153	41UracilPentane	TZ2P	-5.932985480508766	-0.9705586166277845	-0.4465289884998926	0.04876525777437559
ADF	ghostA	4150	38CyclopentaneCyclopentane	TZ2P	-5.465189120364928	-0.9469265321526985	-0.4488432881371034	0.04315903653397393
ADF	ghostNone	4173	61PentaneAcOH	TZ2P	-9.531082163572865	-1.820407283439357	-0.4474237317344988	0.0880598788179555
ADF	ghostA	4146	34PentanePentane	TZ2P	-5.933659018168528	-0.9712495676735018	-0.446850153264002	0.04386411931334364
ADF	ghostB	4115	03WaterMeNH2	TZ2P	-2.49544716993273	-0.4362831435139976	-0.3940079085936634	0.08150888364445669
ADF	ghostA	4137	25PyridinePyridinepipi	TZ2P	-5.022121711216872	-1.087070754859429	-0.3498412782747443	0.04806396636320979
ADF	ghostA	4130	18WaterPyridine	TZ2P	-1.159434196812921	-0.2652434744938046	-0.5115355208017189	0.03589655835169559
ADF	ghostNone	4161	49BenzenePyridineTS	TZ2P	-10.19394696643371	-2.142266410570394	-0.3420346802567363	0.08359770831368468
ADF	ghostNone	4125	13PeptideMeOH	TZ2P	-7.180322121532908	-1.472496881691319	-0.3753157803812333	0.07215383609976128
ADF	ghostB	4141	29PyridineUracilpipi	TZ2P	-6.318969434795379	-1.58935009646205	-0.3715689601652953	0.04681373542596865
ADF	ghostB	4129	17UracilUracilBP	TZ2P	-6.316723827314723	-1.588787405736121	-0.3728312826761637	0.03894467477238207
ADF	ghostA	4121	09MeNH2MeOH	TZ2P	-2.494738914592306	-0.4354896743416622	-0.3942882382948313	0.05234918021256806
ADF	ghostB	4122	10MeNH2MeNH2	TZ2P	-2.495234777601579	-0.4360614803523141	-0.394348543196391	0.06291185275915534
ADF	ghostB	4166	54BenzeneWaterOHpi	TZ2P	-1.159487398488305	-0.2650583465658563	-0.5119028968338963	0.03115059711058466
ADF	ghostNone	4148	36NeopentaneNeopentane	TZ2P	-11.88519995723358	-1.96342644773792	-0.4441094680007484	0.09108833256094606
ADF	ghostA	4171	59EthyneWaterCHO	TZ2P	-1.638272548066622	-0.3429961154691378	-0.4099036132454498	0.05845086818480694
ADF	ghostNone	4143	31UracilEthene	TZ2P	-8.468212154221634	-1.961130850003276	-0.3668269878118439	0.06848871950999219
ADF	ghostB	4118	06MeOHMeNH2	TZ2P	-2.495640682709905	-0.4364287392166092	-0.3938952094067416	0.06897059272565348
ADF	ghostA	4135	23AcNH2Uracil	TZ2P	-3.851992926210925	-0.8329566318973584	-0.4142514563519665	0.05341310967350368
ADF	ghostB	4148	36NeopentaneNeopentane	TZ2P	-5.941512937188708	-0.9792840193855203	-0.4524395110168068	0.04026478789216707
ADF	ghostB	4167	55BenzeneMeOHOHpi	TZ2P	-2.232240399472333	-0.447754085945294	-0.4522606150816954	0.03571924210050174
ADF	ghostA	4134	22AcOHUracil	TZ2P	-3.594795398544969	-0.8454135228881626	-0.4534122058109754	0.04742618488916498
ADF	ghostA	4169	57BenzenePeptideNHpi	TZ2P	-5.170055626281818	-1.05138005193681	-0.3376820462052749	0.05306925716023904
ADF	ghostNone	4147	35NeopentanePentane	TZ2P	-11.87853432484467	-1.95740509303059	-0.4475761489768122	0.093250793413014
ADF	ghostNone	4131	19MeOHPyridine	TZ2P	-7.263338858620309	-1.537501364081755	-0.3626844970734863	0.08275686591339072
ADF	ghostB	4130	18WaterPyridine	TZ2P	-5.019692544602994	-1.084737065258464	-0.3500944677438715	0.08398556205967768
ADF	ghostNone	4152	40BenzeneNeopentane	TZ2P	-11.11539332358617	-2.03808140252987	-0.3404308833240506	0.08846484433934133
ADF	ghostNone	4146	34PentanePentane	TZ2P	-11.87214524834564	-1.952727654574549	-0.4465918852151599	0.1016921240751999
ADF	ghostA	4151	39BenzeneCyclopentane	TZ2P	-5.170063936178906	-1.051323987868165	-0.3377663905655099	0.04835288721596719
ADF	ghostB	4136	24BenzeneBenzenepipi	TZ2P	-5.169562182898832	-1.050810080694074	-0.337887211823274	0.04947472091047324
ADF	ghostNone	4117	05MeOHMeOH	TZ2P	-4.472709725427111	-0.898536582930904	-0.4272815226488597	0.08163425785131426
ADF	ghostNone	4139	27BenzenePyridinepipi	TZ2P	-10.19779196322992	-2.149678736402875	-0.329886198581879	0.08923096690647002
ADF	ghostNone	4170	58PyridinePyridineCHN	TZ2P	-10.04512748809281	-2.173661809882944	-0.3427036470819559	0.09157580410797564
ADF	ghostB	4147	35NeopentanePentane	TZ2P	-5.942511545974812	-0.9801314487578978	-0.4523734789608524	0.04268712228130776
ADF	ghostNone	4166	54BenzeneWaterOHpi	TZ2P	-6.331902146962962	-1.318096189076341	-0.3505569012077625	0.08271707782392118
ADF	ghostNone	4176	64PeptideEthene	TZ2P	-7.089193711440648	-1.392024224840019	-0.3692119162746763	0.08307148682337363
ADF	ghostNone	4128	16PeptideWater	TZ2P	-6.104816923956667	-1.28748098913158	-0.3743693385055947	0.05414646979453232
ADF	ghostB	4152	40BenzeneNeopentane	TZ2P	-5.941578930237212	-0.97945071538489	-0.4519323983784927	0.04482558355012616
ADF	ghostNone	4171	59EthyneWaterCHO	TZ2P	-2.801057521152685	-0.6082037385960256	-0.3927775941805684	0.06680134886781444
ADF	ghostB	4160	48PyridinePyridineTS	TZ2P	-5.019891026391581	-1.085131574855976	-0.3499365693132557	0.03809188012034238
ADF	ghostNone	4149	37CyclopentaneNeopentane	TZ2P	-11.41022477585854	-1.933188323862898	-0.4474819063382081	0.09250422945264636
ADF	ghostB	4150	38CyclopentaneCyclopentane	TZ2P	-5.465189665857856	-0.9469201733627881	-0.4488397024548719	0.0431593285255985
ADF	ghostB	4114	02WaterMeOH	TZ2P	-2.232474663757233	-0.4481726575465946	-0.4534735732712221	0.07824771840461152
ADF	ghostB	4135	23AcNH2Uracil	TZ2P	-6.316193813865521	-1.588944481747662	-0.372848790638126	0.03765348168924058
ADF	ghostB	4164	52BenzeneAcOHOHpi	TZ2P	-3.594985905744677	-0.8433470744640124	-0.4577891309757681	0.03876411863654787
ADF	ghostA	4166	54BenzeneWaterOHpi	TZ2P	-5.168126054758369	-1.049557590918638	-0.3378927157760317	0.0808709689730354
ADF	ghostB	4161	49BenzenePyridineTS	TZ2P	-5.019931462058848	-1.085182124163572	-0.3498542732277088	0.03671517430119686
ADF	ghostB	4145	33PyridineEthene	TZ2P	-2.14648856924661	-0.3666411375935882	-0.3771824809104439	0.04958590300040945
ADF	ghostNone	4150	38CyclopentaneCyclopentane	TZ2P	-10.93426327796073	-1.901862270320554	-0.4483471885395128	0.09771212256742531
ADF	ghostA	4122	10MeNH2MeNH2	TZ2P	-2.495008788502865	-0.4358293523695327	-0.394119102287771	0.05319581752784652
ADF	ghostB	4125	13PeptideMeOH	TZ2P	-2.232401706591185	-0.4478664091601306	-0.4530229160429141	0.05455594284013104
ADF	ghostB	4151	39BenzeneCyclopentane	TZ2P	-5.464888295243852	-0.9466533066423493	-0.4489682553123831	0.04493170179844069
ADF	ghostNone	4116	04WaterPeptide	TZ2P	-6.111902300630247	-1.290293512511395	-0.4053534646425964	0.07844352677325564
ADF	ghostB	4123	11MeNH2Peptide	TZ2P	-4.939777116344174	-1.021303132840277	-0.3922407189488454	0.06243810982525735
ADF	ghostB	4171	59EthyneWaterCHO	TZ2P	-1.158915405880945	-0.2645991203178057	-0.5115902750615021	0.06321552759213957
ADF	ghostA	4115	03WaterMeNH2	TZ2P	-1.159560388779146	-0.2653600528530327	-0.511390860998545	0.03932159203995333
ADF	ghostB	4140	28BenzeneUracilpipi	TZ2P	-6.319224788164231	-1.589382251259418	-0.3711054982172183	0.04475236355739334
ADF	ghostNone	4162	50BenzeneEthyneCHpi	TZ2P	-6.811335171071	-1.397301440188594	-0.3467340045502443	0.09313328072401501
ADF	ghostB	4173	61PentaneAcOH	TZ2P	-3.595204091326266	-0.8435826039136285	-0.4584741320245751	0.04113486328150898
ADF	ghostNone	4155	43UracilNeopentane	TZ2P	-12.26464611673283	-2.576117643210304	-0.3708251532932516	0.06724325668849965
ADF	ghostNone	4145	33PyridineEthene	TZ2P	-7.1701066142162	-1.459327484066402	-0.3470100402013293	0.09044270995771345
ADF	ghostB	4146	34PentanePentane	TZ2P	-5.933659154795739	-0.9712486568763997	-0.4468499066993215	0.04386427723408784
ADF	ghostB	4117	05MeOHMeOH	TZ2P	-2.232468644868436	-0.4481008121768632	-0.4533361391957788	0.06718590235343158
ADF	ghostA	4123	11MeNH2Peptide	TZ2P	-2.495245157820498	-0.4360909799757787	-0.3942976736993622	0.0456675421154414
ADF	ghostNone	4144	32UracilEthyne	TZ2P	-7.960887372606444	-1.936806211690085	-0.3684909285163257	0.07047458670101224
ADF	ghostNone	4113	01WaterWater	TZ2P	-2.326216811464955	-0.5319612787699259	-0.4833302605531926	0.06253985981427722
ADF	ghostA	4129	17UracilUracilBP	TZ2P	-6.316940326825577	-1.589279994271828	-0.3693107867277666	0.0546430244466397
ADF	ghostB	4134	22AcOHUracil	TZ2P	-6.317075386024706	-1.589424538671303	-0.3733693731060587	0.0419575342147858
ADF	ghostNone	4124	12MeNH2Water	TZ2P	-3.666480473567013	-0.7057601636159403	-0.417563843012111	0.0809062021725372
ADF	ghostNone	4141	29PyridineUracilpipi	TZ2P	-11.35189288817812	-2.690662661782875	-0.3480200523040825	0.0765680836883833
ADF	ghostA	4155	43UracilNeopentane	TZ2P	-6.318297678959508	-1.588560107477523	-0.3713602045487333	0.04091709596826301
ADF	ghostB	4116	04WaterPeptide	TZ2P	-4.940018655868823	-1.022037411707063	-0.3913076781915332	0.07951112642245925
ADF	ghostNone	4123	11MeNH2Peptide	TZ2P	-7.44242700625889	-1.462436221767571	-0.3790862252034373	0.0818062951416505
ADF	ghostNone	4175	63BenzeneAcOH	TZ2P	-8.769127923140358	-1.90132461822822	-0.342663543409037	0.08480166072607298
ADF	ghostNone	4115	03WaterMeNH2	TZ2P	-3.665513559472068	-0.7047646698014235	-0.4198981998119105	0.07961868139127973
ADF	ghostNone	4167	55BenzeneMeOHOHpi	TZ2P	-7.407071905170845	-1.50462247819443	-0.3500642692476556	0.08929817591118344
ADF	ghostA	4147	35NeopentanePentane	TZ2P	-5.932691163716798	-0.9702543864797879	-0.4468250656474784	0.04049539309166106
ADF	ghostA	4152	40BenzeneNeopentane	TZ2P	-5.169506748928918	-1.050833081248038	-0.3378080664775507	0.04510137896902384
ADF	ghostNone	4137	25PyridinePyridinepipi	TZ2P	-10.05107190473268	-2.186247189766686	-0.3380670501633462	0.08556925918638542
ADF	ghostA	4141	29PyridineUracilpipi	TZ2P	-5.022761507086463	-1.087732423560672	-0.3498688143944784	0.05402985856850306
ADF	ghostA	4138	26UracilUracilpipi	TZ2P	-6.319556351779815	-1.590388686309242	-0.3715278775239799	0.04410734097035933
ADF	ghostNone	4122	10MeNH2MeNH2	TZ2P	-4.996004981053423	-0.8761954493084384	-0.3760535452030639	0.08917620876207034
ADF	ghostB	4165	53BenzeneAcNH2NHpi	TZ2P	-3.850924892507105	-0.8302795881959866	-0.41630820563048	0.04217574046423935
ADF	ghostB	4159	47BenzeneBenzeneTS	TZ2P	-5.167263026341869	-1.048832660851048	-0.3378445184301228	0.04239206042708469
ADF	ghostA	4148	36NeopentaneNeopentane	TZ2P	-5.941513103925291	-0.9792840777751854	-0.4524317760603169	0.04026466199027022
ADF	ghostA	4144	32UracilEthyne	TZ2P	-6.316634286074372	-1.58730237461352	-0.3716461047940785	0.053365807300731
ADF	ghostB	4176	64PeptideEthene	TZ2P	-2.146152984501917	-0.3663868238259133	-0.3770632943618283	0.04668381458890439
ADF	ghostA	4119	07MeOHPeptide	TZ2P	-2.232174667272583	-0.4480804833122293	-0.4516547942038746	0.03970843456348425
ADF	ghostA	4124	12MeNH2Water	TZ2P	-2.495475397082527	-0.4362873438253086	-0.3940488171769915	0.08108603837203893
ADF	ghostB	4137	25PyridinePyridinepipi	TZ2P	-5.022127037659539	-1.087073077078399	-0.3498507206932814	0.04806958145677958
ADF	ghostA	4172	60EthyneAcOHOHpi	TZ2P	-1.639191895177258	-0.3439630753786361	-0.4097572525281175	0.05329533185482733
ADF	ghostA	4164	52BenzeneAcOHOHpi	TZ2P	-5.168913900742881	-1.050430216508992	-0.3378248850096364	0.05649117417412742
ADF	ghostA	4116	04WaterPeptide	TZ2P	-1.160128320322893	-0.2656449177972097	-0.5111061579745064	0.03983149344285263
ADF	ghostA	4158	46PeptidePentane	TZ2P	-4.940911178871941	-1.022566120678116	-0.3918535105596044	0.04533681673008085
ADF	ghostA	4113	01WaterWater	TZ2P	-1.159454272878652	-0.2650459538370439	-0.5117663350055934	0.05090696432158141
ADF	ghostB	4169	57BenzenePeptideNHpi	TZ2P	-4.938972094049195	-1.020831334287157	-0.3923506985446942	0.03019713224296547
ADF	ghostA	4114	02WaterMeOH	TZ2P	-1.159773781655273	-0.2652825233951072	-0.5115100251626132	0.04599595216109181
ADF	ghostA	4177	65PyridineEthyne	TZ2P	-5.019326487104441	-1.084383675779079	-0.3499982859657769	0.06920243066346972
ADF	ghostB	4144	32UracilEthyne	TZ2P	-1.639440869374246	-0.3440895870928637	-0.4098230037498021	0.04994735447277321
ADF	ghostNone	4138	26UracilUracilpipi	TZ2P	-12.65253469554326	-3.195213856864314	-0.361261638381651	0.07223646226866297
ADF	ghostA	4176	64PeptideEthene	TZ2P	-4.939336878268673	-1.021041621449391	-0.3917710562972444	0.0580346385205858
ADF	ghostNone	4127	15PeptidePeptide	TZ2P	-9.891662178895627	-2.048654783208501	-0.3672334654996564	0.06983162697154804
ADF	ghostA	4161	49BenzenePyridineTS	TZ2P	-5.169090640916114	-1.050463559286802	-0.3378665913802621	0.05050834253013307
ADF	ghostA	4140	28BenzeneUracilpipi	TZ2P	-5.170558213690161	-1.051804071640118	-0.3376235669769645	0.05244380711317498
ADF	ghostA	4175	63BenzeneAcOH	TZ2P	-5.169463349358594	-1.050800306962014	-0.3378681666197996	0.05923656915709298
ADF	ghostA	4117	05MeOHMeOH	TZ2P	-2.231798138325193	-0.4475027594936756	-0.4520905880510497	0.04764640467815882
ADF	ghostNone	4119	07MeOHPeptide	TZ2P	-7.184156694930749	-1.47341240603164	-0.4074525152791123	0.07694323655468388
ADF	ghostNone	4168	56BenzeneMeNH2NHpi	TZ2P	-7.668783755023115	-1.492855296475937	-0.3449365067940816	0.0881292256277878
ADF	ghostB	4127	15PeptidePeptide	TZ2P	-4.940139684187129	-1.022066529253856	-0.3913455534998249	0.05876675755596557
ADF	ghostB	4128	16PeptideWater	TZ2P	-1.159391405471568	-0.2650016451492023	-0.5113502311367371	0.05281130782375357
ADF	ghostA	4149	37CyclopentaneNeopentane	TZ2P	-5.464983186763493	-0.9465912121037527	-0.4487460505026958	0.04032330579387185
ADF	ghostB	4133	21AcNH2AcNH2	TZ2P	-3.851592753356038	-0.8324438353332618	-0.4147214589276115	0.05252365845824466
ADF	ghostNone	4114	02WaterMeOH	TZ2P	-3.400567331073348	-0.7159430923061423	-0.4726157532001241	0.07984488933025892
ADF	ghostB	4154	42UracilCyclopentane	TZ2P	-5.464993281426981	-0.9467289787061977	-0.4486858831224504	0.04704647104959878
ADF	ghostA	4168	56BenzeneMeNH2NHpi	TZ2P	-5.169111410741275	-1.050449657813508	-0.3378400687264523	0.06267406884399766
ADF	ghostA	4128	16PeptideWater	TZ2P	-4.938211270700023	-1.02038882927349	-0.3925734941770848	0.04516419838349651
ADF	ghostA	4163	51EthyneEthyneTS	TZ2P	-1.638422823499121	-0.3430299909337751	-0.4101202101882083	0.06182523892307715
ADF	ghostNone	4169	57BenzenePeptideNHpi	TZ2P	-10.11656189072208	-2.080973373522812	-0.3563112232308045	0.08057106497858725
ADF	ghostB	4172	60EthyneAcOHOHpi	TZ2P	-3.594275812691997	-0.8427475818266328	-0.4576675278710528	0.05261422334119106
ADF	ghostA	4170	58PyridinePyridineCHN	TZ2P	-5.019494182994289	-1.084864426003927	-0.349948832840161	0.04897452405959433
ADF	ghostA	4139	27BenzenePyridinepipi	TZ2P	-5.169623312401028	-1.050887428971168	-0.3378452448674683	0.05175729103192999
ADF	ghostA	4143	31UracilEthene	TZ2P	-6.317170228436964	-1.587741511057411	-0.3716883775067236	0.04891633533509179
ADF	ghostB	4158	46PeptidePentane	TZ2P	-5.933208319820698	-0.9708479844822868	-0.4463120211055755	0.04864673346418504
ADF	ghostB	4157	45EthynePentane	TZ2P	-5.931753035310313	-0.9694484490272827	-0.4465280079671834	0.06022975257885797
ADF	ghostB	4175	63BenzeneAcOH	TZ2P	-3.594513845163411	-0.8431622917806989	-0.4588203528567645	0.04137842883793252
ADF	ghostA	4142	30BenzeneEthene	TZ2P	-5.168355118572555	-1.049670464872524	-0.3379908279792537	0.06376002493728652
ADF	ghostA	4131	19MeOHPyridine	TZ2P	-2.231790726946965	-0.447901038355755	-0.4517608123837492	0.03703651347312838
ADF	ghostB	4177	65PyridineEthyne	TZ2P	-1.638538709500798	-0.3434067182013039	-0.4096404921479868	0.04067379415896491
ADF	ghostB	4178	66MeNH2Pyridine	TZ2P	-5.021248048000344	-1.086163961594237	-0.3498941933699019	0.06378097249049425
ADF	ghostB	4168	56BenzeneMeNH2NHpi	TZ2P	-2.495291905658684	-0.4360281023374242	-0.3948618428625844	0.03954475135349723
ADF	ghostNone	4151	39BenzeneCyclopentane	TZ2P	-10.64038667666918	-2.008078211743666	-0.340152197591598	0.09084400972884585
ADF	ghostB	4156	44EthenePentane	TZ2P	-5.932237661625893	-0.9698424480021069	-0.446718758516721	0.05600960585573257
ADF	ghostB	4132	20AcOHAcOH	TZ2P	-3.595475663246996	-0.8460675680290334	-0.453567400533739	0.04972808108274446
ADF	ghostB	4143	31UracilEthene	TZ2P	-2.146607692550549	-0.3667651626423088	-0.3770141453383699	0.04993090725386617
ADF	ghostA	4120	08MeOHWater	TZ2P	-2.231523761425966	-0.4471395819664869	-0.4522423924260986	0.05416928576185524
ADF	ghostA	4157	45EthynePentane	TZ2P	-1.639370716328499	-0.343851676915185	-0.409945461348386	0.04503490335064054
ADF	ghostA	4178	66MeNH2Pyridine	TZ2P	-2.494958386911327	-0.4357462982828573	-0.3943908338730954	0.04369849751603391
ADF	ghostA	4156	44EthenePentane	TZ2P	-2.146384525066119	-0.3665575508392388	-0.3771949832798692	0.04288444897932971
ADF	ghostB	4113	01WaterWater	TZ2P	-1.159661069135784	-0.265390785308142	-0.5116719189540971	0.06716839907537482
ADF	ghostNone	4118	06MeOHMeNH2	TZ2P	-4.738722564997761	-0.8888483092797388	-0.4171705637785203	0.08290724107578309
ADF	ghostNone	4134	22AcOHUracil	TZ2P	-9.940297490759171	-2.438597390682477	-0.367918449527485	0.08347812550884853
ADF	ghostB	4124	12MeNH2Water	TZ2P	-1.159986634277096	-0.2656718631297028	-0.5111391770756555	0.04408156531670018
ADF	ghostA	4162	50BenzeneEthyneCHpi	TZ2P	-5.168486567888675	-1.049886600176919	-0.3379598676405042	0.06523117765888854
ADF	ghostNone	4153	41UracilPentane	TZ2P	-12.25897772631294	-2.572051371399836	-0.3713865404855362	0.06968035906144404
ADF	ghostB	4142	30BenzeneEthene	TZ2P	-2.146468227370321	-0.3665868216417537	-0.3773015945674465	0.04782577444671966
ADF	ghostNone	4163	51EthyneEthyneTS	TZ2P	-3.278558707282623	-0.6870274042640274	-0.4032834705935029	0.09945543900501257
ADF	ghostB	4131	19MeOHPyridine	TZ2P	-5.020148611753018	-1.085100570121736	-0.3500240444385871	0.07057402445070675
ADF	ghostB	4121	09MeNH2MeOH	TZ2P	-2.232046269025563	-0.4476658562436587	-0.453058150208989	0.06035641041619275
ADF	ghostB	4170	58PyridinePyridineCHN	TZ2P	-5.019494071591747	-1.084864246483713	-0.3499485123617999	0.0489770067686639
ADF	ghostB	4119	07MeOHPeptide	TZ2P	-4.940166693236347	-1.021793458869314	-0.3918276901409631	0.07178238636321348
ADF	ghostNone	4164	52BenzeneAcOHOHpi	TZ2P	-8.770181112296626	-1.899582851441469	-0.3468951105147653	0.08943328832621779
ADF	ghostB	4139	27BenzenePyridinepipi	TZ2P	-5.022108761582045	-1.087009503795297	-0.3499110916165936	0.04614120086818395
ADF	ghostA	4136	24BenzeneBenzenepipi	TZ2P	-5.169563340667283	-1.050810887822118	-0.3378871214824483	0.04947685994339911
ADF	ghostB	4149	37CyclopentaneNeopentane	TZ2P	-5.942154186162757	-0.9798426813430582	-0.4522876150231741	0.04323766098527761
ADF	ghostNone	4126	14PeptideMeNH2	TZ2P	-7.445448410020747	-1.462806617684098	-0.3723738121770139	0.07290172697778212
ADF	ghostNone	4159	47BenzeneBenzeneTS	TZ2P	-10.34060266068617	-2.105977766384916	-0.3274329519481266	0.08790638960793988
ADF	ghostNone	4165	53BenzeneAcNH2NHpi	TZ2P	-9.0248527060435	-1.884597563816701	-0.3365873447315385	0.08131049735791096
ADF	ghostNone	4154	42UracilCyclopentane	TZ2P	-11.78946788608556	-2.546376558297801	-0.371554359342834	0.066505645943845
ADF	ghostB	4163	51EthyneEthyneTS	TZ2P	-1.638259922510299	-0.3428133433267956	-0.4100148781849322	0.05198300328238732
ADF	ghostNone	4172	60EthyneAcOHOHpi	TZ2P	-5.239904518162874	-1.189333922668063	-0.4202321575848168	0.09264837737758967
ADF	ghostNone	4120	08MeOHWater	TZ2P	-3.398350309841513	-0.7143618871820335	-0.4280192418957054	0.06315511870184259
ADF	ghostA	4160	48PyridinePyridineTS	TZ2P	-5.02151596785062	-1.086468087914901	-0.349743124646447	0.05086233618873371
ADF	ghostNone	4158	46PeptidePentane	TZ2P	-10.87946809201866	-2.003200964264924	-0.3934104830461047	0.08247964686969249
ADF	ghostA	4167	55BenzeneMeOHOHpi	TZ2P	-5.169186489600953	-1.050558286455083	-0.337824049201184	0.06710906996981304
ADF	ghostNone	4132	20AcOHAcOH	TZ2P	-7.218587605467374	-1.695397725041444	-0.4571304368127198	0.09140096065790679
ADF	ghostNone	4177	65PyridineEthyne	TZ2P	-6.66391892043533	-1.42966524716099	-0.3578157936813247	0.08626664197786442
ADF	ghostB	4138	26UracilUracilpipi	TZ2P	-6.31955635727377	-1.590388683837897	-0.371527877679372	0.04410734147937032
ADF	ghostNone	4174	62PentaneAcNH2	TZ2P	-9.788935043184598	-1.809028264200612	-0.416772717740747	0.0786599761318708
ADF	ghostA	4118	06MeOHMeNH2	TZ2P	-2.231918816099852	-0.4479734947516905	-0.4516211635034308	0.04359943209893135
ADF	ghostA	4165	53BenzeneAcNH2NHpi	TZ2P	-5.168076770066401	-1.049584050479616	-0.3378551288696094	0.05113272445625973
ADF	ghostA	4159	47BenzeneBenzeneTS	TZ2P	-5.169025978471629	-1.05037587535884	-0.3378990447533907	0.04810894110965765
ADF	ghostA	4133	21AcNH2AcNH2	TZ2P	-3.851588918534594	-0.8324466489946767	-0.4147135153828539	0.05252218536404422
ADF	ghostA	4127	15PeptidePeptide	TZ2P	-4.939165239003518	-1.02154514462434	-0.3926719087391092	0.03314660069130186
ADF	ghostNone	4130	18WaterPyridine	TZ2P	-6.18981284078331	-1.353394188945362	-0.36172094771305	0.08268765474483054
