# Supplementary material for: Toward Pair Atomic Density Fitting for Correlation Energies with Benchmark Accuracy
Source: J Chem Theory Comput. 2023 Feb 14;19(5):1499–516. doi: 10.1021/acs.jctc.2c01201 (PMC10018742; doi:10.1021/acs.jctc.2c01201)
Supplement: Supplementary file 2 — ct2c01201_si_002.zip [file ct2c01201_si_002.zip › data/S66_mp2/band_5gauss.res]

#Software	ghosted_fragment	ID	Molecule	Bond\	energies%final\	bond\	energy	MP2\	energies%RI-MP2\	energy	BandStructure%TopValenceBand	BandStructure%BottomConductionBand
BAND	ghostNone	4133	21AcNH2AcNH2	CC-5ZPGTO	-56.01203384942907	-1.953248774562796	-0.4014214136118458	0.08585592857435699
BAND	ghostB	4142	30BenzeneEthene	CC-5ZPGTO	-12.23938387066641	-0.4202420470048821	-0.3770554231323606	0.0505041910147919
BAND	ghostNone	4126	14PeptideMeNH2	CC-5ZPGTO	-48.25126453503196	-1.697792625430098	-0.3713774125095477	0.07031839412003545
BAND	ghostA	4155	43UracilNeopentane	CC-5ZPGTO	-53.67829322186214	-1.857121730227143	-0.3693376412950887	0.04096267783999345
BAND	ghostB	4123	11MeNH2Peptide	CC-5ZPGTO	-34.12814975345031	-1.189732502112977	-0.3915019008230998	0.06253955832014819
BAND	ghostB	4134	22AcOHUracil	CC-5ZPGTO	-53.67725024763791	-1.858165812846613	-0.3711784916355366	0.04253567031001079
BAND	ghostB	4158	46PeptidePentane	CC-5ZPGTO	-31.47744148001966	-1.113189225082713	-0.445983228415899	0.04911163432466084
BAND	ghostA	4152	40BenzeneNeopentane	CC-5ZPGTO	-34.529893287324	-1.204476437777097	-0.3365733233232707	0.04503687023427792
BAND	ghostA	4171	59EthyneWaterCHO	CC-5ZPGTO	-11.42153420991692	-0.3918143216188324	-0.4083732209831355	0.0675343280043834
BAND	ghostA	4132	20AcOHAcOH	CC-5ZPGTO	-29.26058359086637	-1.004620118031166	-0.451835848988029	0.05189138080031613
BAND	ghostNone	4168	56BenzeneMeNH2NHpi	CC-5ZPGTO	-48.64687936816219	-1.713240961807331	-0.3435111750942191	0.08650603523665108
BAND	ghostB	4155	43UracilNeopentane	CC-5ZPGTO	-31.4851748356396	-1.120626325983576	-0.4515672564058645	0.04642786524097146
BAND	ghostNone	4145	33PyridineEthene	CC-5ZPGTO	-47.83789398373868	-1.673079751493066	-0.3449880089681471	0.08568784818808203
BAND	ghostB	4135	23AcNH2Uracil	CC-5ZPGTO	-53.67701149617552	-1.858323760612975	-0.370660885814821	0.03876861875953935
BAND	ghostB	4162	50BenzeneEthyneCHpi	CC-5ZPGTO	-11.42149165192997	-0.3917634048327831	-0.4084313452551933	0.04253535914124939
BAND	ghostB	4132	20AcOHAcOH	CC-5ZPGTO	-29.26058150281589	-1.004627077511351	-0.451842123937996	0.05189275315025037
BAND	ghostA	4127	15PeptidePeptide	CC-5ZPGTO	-34.12747899105719	-1.190055205125531	-0.3917715803441627	0.03418346970439214
BAND	ghostNone	4149	37CyclopentaneNeopentane	CC-5ZPGTO	-62.19183087011682	-2.21417950720083	-0.4472105761756534	0.08243187001379898
BAND	ghostB	4166	54BenzeneWaterOHpi	CC-5ZPGTO	-9.256274592058514	-0.3233825781475054	-0.5101429221211646	0.03453411931123109
BAND	ghostA	4157	45EthynePentane	CC-5ZPGTO	-11.42169169887187	-0.3918337628379249	-0.408555227798839	0.04678554475455545
BAND	ghostA	4163	51EthyneEthyneTS	CC-5ZPGTO	-11.4216327985243	-0.3917599028125456	-0.4085806161661042	0.06282591304087676
BAND	ghostNone	4116	04WaterPeptide	CC-5ZPGTO	-43.39648842834656	-1.516969198994806	-0.404290220630811	0.07347977696729273
BAND	ghostA	4147	35NeopentanePentane	CC-5ZPGTO	-31.47755008909569	-1.113128293060479	-0.4464917797552504	0.04038809299240755
BAND	ghostNone	4151	39BenzeneCyclopentane	CC-5ZPGTO	-65.24004976551487	-2.302371352652686	-0.3390219211242761	0.08681971466195192
BAND	ghostA	4113	01WaterWater	CC-5ZPGTO	-9.256070215416315	-0.3232800476549746	-0.5096020586792811	0.06075149830988025
BAND	ghostB	4122	10MeNH2MeNH2	CC-5ZPGTO	-14.11122581319778	-0.5012067023734688	-0.3938657285910263	0.06488734586438184
BAND	ghostB	4144	32UracilEthyne	CC-5ZPGTO	-11.4217179125103	-0.391965367413908	-0.4083970382162794	0.04955635124435046
BAND	ghostB	4131	19MeOHPyridine	CC-5ZPGTO	-35.59447842438049	-1.24448523640336	-0.3482494496697694	0.07227245831323442
BAND	ghostB	4137	25PyridinePyridinepipi	CC-5ZPGTO	-35.59410306360865	-1.244420367243186	-0.3477992214457664	0.04945975125883643
BAND	ghostA	4166	54BenzeneWaterOHpi	CC-5ZPGTO	-34.52979380613656	-1.204453073901341	-0.3363824009278956	0.08466643318491669
BAND	ghostB	4149	37CyclopentaneNeopentane	CC-5ZPGTO	-31.48504866592803	-1.120561807075024	-0.4520749717637264	0.04420543582577022
BAND	ghostA	4143	31UracilEthene	CC-5ZPGTO	-53.6781561930709	-1.856991965298135	-0.3694549898637076	0.04989444117272981
BAND	ghostA	4119	07MeOHPeptide	CC-5ZPGTO	-15.37345970637976	-0.532364700272141	-0.4504824279168997	0.04139842663513314
BAND	ghostA	4156	44EthenePentane	CC-5ZPGTO	-12.23923146907614	-0.420189654165663	-0.3769994922119032	0.04479480555481613
BAND	ghostB	4160	48PyridinePyridineTS	CC-5ZPGTO	-35.59394905906672	-1.244360308738971	-0.3478068057302953	0.0405205649667837
BAND	ghostB	4151	39BenzeneCyclopentane	CC-5ZPGTO	-30.70280761679303	-1.086078845839778	-0.4485518542064709	0.04704888309886521
BAND	ghostA	4150	38CyclopentaneCyclopentane	CC-5ZPGTO	-30.7028945779123	-1.086157481646917	-0.4484402218285877	0.04445744447706585
BAND	ghostA	4125	13PeptideMeOH	CC-5ZPGTO	-34.12785326454474	-1.189559455266968	-0.392624585710884	0.04123959208283373
BAND	ghostB	4124	12MeNH2Water	CC-5ZPGTO	-9.255928360251549	-0.3235004041320293	-0.509311025519423	0.04806912626555056
BAND	ghostA	4158	46PeptidePentane	CC-5ZPGTO	-34.12796170876337	-1.189761532058698	-0.3911689138647071	0.04613151833227964
BAND	ghostB	4171	59EthyneWaterCHO	CC-5ZPGTO	-9.256161002207378	-0.3231328247441643	-0.5098353366608201	0.06963019859891248
BAND	ghostNone	4152	40BenzeneNeopentane	CC-5ZPGTO	-66.02054381445969	-2.3341291590186	-0.3391768558359445	0.08204697158763423
BAND	ghostA	4137	25PyridinePyridinepipi	CC-5ZPGTO	-35.59408523458671	-1.244419623442826	-0.3477948301081611	0.04945302926439803
BAND	ghostA	4115	03WaterMeNH2	CC-5ZPGTO	-9.256001979198016	-0.3235091829242701	-0.5094097818499442	0.04268785974944812
BAND	ghostNone	4135	23AcNH2Uracil	CC-5ZPGTO	-81.7005276208463	-2.838012994572069	-0.3536969286700403	0.07539569746988276
BAND	ghostB	4164	52BenzeneAcOHOHpi	CC-5ZPGTO	-29.2622755021502	-1.003678414469277	-0.4560842367743576	0.04152104577252863
BAND	ghostNone	4147	35NeopentanePentane	CC-5ZPGTO	-62.96683220674113	-2.241607530508829	-0.4472215453218846	0.0827844104112657
BAND	ghostB	4165	53BenzeneAcNH2NHpi	CC-5ZPGTO	-27.99388685354731	-0.9727255916521897	-0.4152901037351265	0.04474722042578944
BAND	ghostA	4136	24BenzeneBenzenepipi	CC-5ZPGTO	-34.53008649499758	-1.204459996653122	-0.3365807785398963	0.05146654838105259
BAND	ghostB	4127	15PeptidePeptide	CC-5ZPGTO	-34.12771501546339	-1.189976634141022	-0.3907528912314335	0.05959639971851018
BAND	ghostB	4163	51EthyneEthyneTS	CC-5ZPGTO	-11.4215050066934	-0.3916857259640017	-0.4085193174726432	0.05479970411028858
BAND	ghostA	4118	06MeOHMeNH2	CC-5ZPGTO	-15.37330754759184	-0.5323496025383221	-0.4503006142631714	0.04548953771470056
BAND	ghostA	4165	53BenzeneAcNH2NHpi	CC-5ZPGTO	-34.52990829707257	-1.204564127725905	-0.3363976084801287	0.0538650250390075
BAND	ghostB	4128	16PeptideWater	CC-5ZPGTO	-9.256313997880515	-0.3232419860309985	-0.509826037491745	0.05727487231280906
BAND	ghostNone	4167	55BenzeneMeOHOHpi	CC-5ZPGTO	-49.911007435606	-1.74422755454653	-0.3485404122141601	0.08674594475011535
BAND	ghostB	4147	35NeopentanePentane	CC-5ZPGTO	-31.48508022241602	-1.120586104682666	-0.4521897995075776	0.04338052777505479
BAND	ghostNone	4172	60EthyneAcOHOHpi	CC-5ZPGTO	-40.69174007421193	-1.399385377879659	-0.4186702742547025	0.09209416818550159
BAND	ghostA	4141	29PyridineUracilpipi	CC-5ZPGTO	-35.59418165771279	-1.244579191730609	-0.3479353144617029	0.05252572891110194
BAND	ghostNone	4122	10MeNH2MeNH2	CC-5ZPGTO	-28.2289799431403	-1.007654367792552	-0.3754030752297169	0.08703648085847357
BAND	ghostNone	4142	30BenzeneEthene	CC-5ZPGTO	-46.77266359603117	-1.632698595961172	-0.334379569978682	0.09051872116711746
BAND	ghostNone	4134	22AcOHUracil	CC-5ZPGTO	-82.96839136534884	-2.868291598685096	-0.3656074267302461	0.08137343058868843
BAND	ghostA	4129	17UracilUracilBP	CC-5ZPGTO	-53.67737767655892	-1.858215715579172	-0.3672520546999473	0.05469525158271227
BAND	ghostB	4133	21AcNH2AcNH2	CC-5ZPGTO	-27.9932845142189	-0.9737067547881304	-0.4136999982023283	0.05438126869307078
BAND	ghostB	4152	40BenzeneNeopentane	CC-5ZPGTO	-31.48500184862052	-1.120607485239802	-0.4517578544261056	0.04677302231390366
BAND	ghostNone	4119	07MeOHPeptide	CC-5ZPGTO	-49.51415232510973	-1.726615945332945	-0.4066399564305502	0.07117580999954934
BAND	ghostB	4125	13PeptideMeOH	CC-5ZPGTO	-15.37388012534058	-0.5321878773128186	-0.4520659020664227	0.05559924433274155
BAND	ghostA	4162	50BenzeneEthyneCHpi	CC-5ZPGTO	-34.52973530113388	-1.20441388481082	-0.3364886413240946	0.06377284442873274
BAND	ghostNone	4117	05MeOHMeOH	CC-5ZPGTO	-30.75658190702176	-1.067918898144996	-0.4257392255112477	0.07976766547177147
BAND	ghostB	4174	62PentaneAcNH2	CC-5ZPGTO	-27.9939469359646	-0.9725955649916815	-0.4156126260595613	0.04417022879157365
BAND	ghostA	4176	64PeptideEthene	CC-5ZPGTO	-34.12776405067431	-1.189615207044805	-0.3909892614445963	0.05927075484573513
BAND	ghostNone	4165	53BenzeneAcNH2NHpi	CC-5ZPGTO	-62.53119322729233	-2.183302802333525	-0.3349903748776998	0.08092818786980296
BAND	ghostNone	4143	31UracilEthene	CC-5ZPGTO	-65.92373346607616	-2.285743076036404	-0.3645794696020341	0.06271684431041812
BAND	ghostA	4178	66MeNH2Pyridine	CC-5ZPGTO	-14.11097503242682	-0.5011089474796218	-0.3939642258851808	0.04588935687695979
BAND	ghostNone	4160	48PyridinePyridineTS	CC-5ZPGTO	-71.19512011367112	-2.497046996094019	-0.3384910292808165	0.07765659894227887
BAND	ghostA	4130	18WaterPyridine	CC-5ZPGTO	-9.256038549529137	-0.3235199482933252	-0.5095562635580339	0.03945265722595703
BAND	ghostNone	4155	43UracilNeopentane	CC-5ZPGTO	-85.16984955330003	-2.987427912232182	-0.3688946786373224	0.06138446663100788
BAND	ghostNone	4146	34PentanePentane	CC-5ZPGTO	-62.96142867455028	-2.237945804287716	-0.4463105073393712	0.0949554061215214
BAND	ghostA	4168	56BenzeneMeNH2NHpi	CC-5ZPGTO	-34.52999163015775	-1.204474347266041	-0.3365042635088986	0.06493051051678209
BAND	ghostB	4118	06MeOHMeNH2	CC-5ZPGTO	-14.11146445221967	-0.5013492571363796	-0.3934428494994937	0.07067427182817734
BAND	ghostA	4151	39BenzeneCyclopentane	CC-5ZPGTO	-34.53005525340259	-1.204541775923716	-0.3365565550624719	0.04961977225548987
BAND	ghostNone	4177	65PyridineEthyne	CC-5ZPGTO	-47.02194280577758	-1.638861796437329	-0.3558854333352486	0.08411725090738442
BAND	ghostA	4154	42UracilCyclopentane	CC-5ZPGTO	-53.67841445474173	-1.857187109677002	-0.3694783003995998	0.04286656788693087
BAND	ghostNone	4125	13PeptideMeOH	CC-5ZPGTO	-49.51170300563219	-1.726704347491755	-0.3742469016655788	0.06833129819990699
BAND	ghostA	4116	04WaterPeptide	CC-5ZPGTO	-9.256066860241413	-0.3235199483223439	-0.5094247822800333	0.04251631214541875
BAND	ghostB	4119	07MeOHPeptide	CC-5ZPGTO	-34.12782718605045	-1.189706821223721	-0.3911394737078006	0.07096114194656473
BAND	ghostB	4168	56BenzeneMeNH2NHpi	CC-5ZPGTO	-14.11088632296733	-0.5010263155349755	-0.3944119005634931	0.04209337925439865
BAND	ghostA	4169	57BenzenePeptideNHpi	CC-5ZPGTO	-34.53017822683966	-1.204617915684741	-0.3364248149309612	0.05459619306538439
BAND	ghostNone	4124	12MeNH2Water	CC-5ZPGTO	-23.37909072951176	-0.8294275179678655	-0.4164561432768897	0.08178516038270446
BAND	ghostB	4129	17UracilUracilBP	CC-5ZPGTO	-53.67748304805893	-1.858097578917625	-0.3706522638303771	0.03841126889957327
BAND	ghostA	4153	41UracilPentane	CC-5ZPGTO	-53.67855406444021	-1.857222362128248	-0.3693922022046517	0.03725377369860389
BAND	ghostA	4167	55BenzeneMeOHOHpi	CC-5ZPGTO	-34.52990099747937	-1.20453192593319	-0.3364544277238137	0.06867417718405622
BAND	ghostNone	4118	06MeOHMeNH2	CC-5ZPGTO	-29.49693907047305	-1.039099038408193	-0.4163084470809397	0.07925915959195137
BAND	ghostNone	4166	54BenzeneWaterOHpi	CC-5ZPGTO	-43.79163183285478	-1.532184293485015	-0.3489032295662651	0.084676245420022
BAND	ghostNone	4137	25PyridinePyridinepipi	CC-5ZPGTO	-71.19754605068073	-2.503520067699337	-0.3357075068854788	0.07819458275429575
BAND	ghostA	4135	23AcNH2Uracil	CC-5ZPGTO	-27.99328505820109	-0.9738898332022501	-0.4132580382703983	0.05328671514546842
BAND	ghostA	4126	14PeptideMeNH2	CC-5ZPGTO	-34.12772290322754	-1.189802883212119	-0.3930066572511215	0.03974530556238355
BAND	ghostNone	4162	50BenzeneEthyneCHpi	CC-5ZPGTO	-45.95665787799656	-1.601230792788588	-0.3450900743628823	0.09018145528902299
BAND	ghostNone	4170	58PyridinePyridineCHN	CC-5ZPGTO	-71.19474352242341	-2.493855640082553	-0.3407911997048393	0.08868808832538734
BAND	ghostNone	4128	16PeptideWater	CC-5ZPGTO	-43.39196596324057	-1.515750008375445	-0.372862673336335	0.0640940404191875
BAND	ghostB	4177	65PyridineEthyne	CC-5ZPGTO	-11.4214686052001	-0.3919576415151801	-0.4081720427463584	0.04355254842866663
BAND	ghostB	4114	02WaterMeOH	CC-5ZPGTO	-15.37376440870471	-0.5322009536696629	-0.4522296137373756	0.08113592092011998
BAND	ghostA	4164	52BenzeneAcOHOHpi	CC-5ZPGTO	-34.53002568916354	-1.204561350811708	-0.3364118164260335	0.05919328280156207
BAND	ghostB	4170	58PyridinePyridineCHN	CC-5ZPGTO	-35.59393347404259	-1.244420186045892	-0.3479083444268929	0.05116448174098367
BAND	ghostA	4172	60EthyneAcOHOHpi	CC-5ZPGTO	-11.42170101248834	-0.3920455491225763	-0.4083130823927147	0.05615963241013198
BAND	ghostNone	4113	01WaterWater	CC-5ZPGTO	-18.52016689042273	-0.6485146288468651	-0.4803916338941114	0.07546400676591247
BAND	ghostA	4173	61PentaneAcOH	CC-5ZPGTO	-31.4775651721907	-1.113196695607076	-0.4463297120747245	0.05618432001763455
BAND	ghostNone	4130	18WaterPyridine	CC-5ZPGTO	-44.86145780019118	-1.571945490970042	-0.3597926451007331	0.08199830011408832
BAND	ghostA	4140	28BenzeneUracilpipi	CC-5ZPGTO	-34.53014828834154	-1.204636101474468	-0.3363582831621497	0.05148305414682552
BAND	ghostNone	4178	66MeNH2Pyridine	CC-5ZPGTO	-49.71223319647208	-1.753414661163173	-0.3506585353223302	0.08486228880133542
BAND	ghostNone	4148	36NeopentaneNeopentane	CC-5ZPGTO	-62.9728674049847	-2.246542885716119	-0.4437860267014184	0.07985173020538416
BAND	ghostB	4146	34PentanePentane	CC-5ZPGTO	-31.47760792190698	-1.113181712114413	-0.4465481329222911	0.04497343531038935
BAND	ghostNone	4161	49BenzenePyridineTS	CC-5ZPGTO	-70.13036488154675	-2.456850198671277	-0.3396804925586256	0.08174726056762581
BAND	ghostA	4175	63BenzeneAcOH	CC-5ZPGTO	-34.52996905887223	-1.204489237392547	-0.3365004848837833	0.0611476675982803
BAND	ghostB	4138	26UracilUracilpipi	CC-5ZPGTO	-53.67791285771609	-1.857537390536783	-0.369563086898572	0.04250654980564967
BAND	ghostNone	4114	02WaterMeOH	CC-5ZPGTO	-24.63874496989009	-0.8585401245811806	-0.4709823430867935	0.08086951393831175
BAND	ghostA	4139	27BenzenePyridinepipi	CC-5ZPGTO	-34.52996837229735	-1.204515114186501	-0.3365444715220848	0.05317195064968023
BAND	ghostA	4121	09MeNH2MeOH	CC-5ZPGTO	-14.11085277192589	-0.5009787431136838	-0.3937658719653167	0.05493956382179611
BAND	ghostB	4136	24BenzeneBenzenepipi	CC-5ZPGTO	-34.53008782918211	-1.204459689780559	-0.3365809457113034	0.05146448809417068
BAND	ghostA	4133	21AcNH2AcNH2	CC-5ZPGTO	-27.9932805222542	-0.9737098847264274	-0.4136925461249387	0.05437966577425449
BAND	ghostNone	4153	41UracilPentane	CC-5ZPGTO	-85.16461225172976	-2.984391086502867	-0.3695300841783485	0.06353077391038109
BAND	ghostA	4138	26UracilUracilpipi	CC-5ZPGTO	-53.67791285477585	-1.857537385669462	-0.3695630860890607	0.04250655230615612
BAND	ghostNone	4129	17UracilUracilBP	CC-5ZPGTO	-107.3820024421874	-3.72296474139431	-0.3567300899154297	0.06072942144669477
BAND	ghostNone	4141	29PyridineUracilpipi	CC-5ZPGTO	-89.28593141191514	-3.118648223535501	-0.3456664813006631	0.06943940187795655
BAND	ghostA	4174	62PentaneAcNH2	CC-5ZPGTO	-31.47750532381679	-1.11322859314026	-0.4460371535061582	0.05388953980247089
BAND	ghostNone	4144	32UracilEthyne	CC-5ZPGTO	-65.10647266059283	-2.25629279471587	-0.3659542354126245	0.06450707444405492
BAND	ghostNone	4131	19MeOHPyridine	CC-5ZPGTO	-50.97991097706473	-1.782175479002464	-0.3609153404556846	0.08113967665797613
BAND	ghostA	4142	30BenzeneEthene	CC-5ZPGTO	-34.52974082872895	-1.20434404042125	-0.3365668215277006	0.06590803443197576
BAND	ghostNone	4132	20AcOHAcOH	CC-5ZPGTO	-58.55120359540904	-2.014416744118853	-0.4548911951074837	0.08891006981013012
BAND	ghostA	4177	65PyridineEthyne	CC-5ZPGTO	-35.59383846528801	-1.244316450202613	-0.3480628549799615	0.06634216697332719
BAND	ghostNone	4140	28BenzeneUracilpipi	CC-5ZPGTO	-88.22021550272895	-3.079026027055684	-0.3352576443156023	0.06158427378840806
BAND	ghostB	4172	60EthyneAcOHOHpi	CC-5ZPGTO	-29.26219759980868	-1.00366423271521	-0.4557998599980828	0.05583368550025768
BAND	ghostB	4120	08MeOHWater	CC-5ZPGTO	-9.256295330253669	-0.3232628175638271	-0.5097532513555995	0.07006116783244913
BAND	ghostA	4146	34PentanePentane	CC-5ZPGTO	-31.47763770835906	-1.113215137384017	-0.4465464782442771	0.04496854472480453
BAND	ghostB	4116	04WaterPeptide	CC-5ZPGTO	-34.12775350399482	-1.189990683564346	-0.3905612973295646	0.07527962923454827
BAND	ghostNone	4159	47BenzeneBenzeneTS	CC-5ZPGTO	-69.065876167326	-2.417071226988464	-0.3257655448101215	0.08570509190548981
BAND	ghostNone	4115	03WaterMeNH2	CC-5ZPGTO	-23.37852225990528	-0.8286302117792796	-0.4188882088763841	0.07887008704172582
BAND	ghostNone	4176	64PeptideEthene	CC-5ZPGTO	-46.37194058705274	-1.61567381774735	-0.3687962583980873	0.07613787306134351
BAND	ghostB	4157	45EthynePentane	CC-5ZPGTO	-31.47763080335423	-1.113271100879381	-0.4461583923389396	0.06147612384420713
BAND	ghostA	4160	48PyridinePyridineTS	CC-5ZPGTO	-35.59428130872522	-1.24441866587209	-0.3478256171610397	0.05327054153221276
BAND	ghostA	4161	49BenzenePyridineTS	CC-5ZPGTO	-34.5299880665638	-1.20447055464059	-0.3365017630443164	0.05273616884963375
BAND	ghostNone	4123	11MeNH2Peptide	CC-5ZPGTO	-48.24789640455068	-1.697234690473672	-0.3784554282321905	0.07564957083968833
BAND	ghostB	4126	14PeptideMeNH2	CC-5ZPGTO	-14.11142389504723	-0.5014017644666725	-0.3940993623530469	0.0561868070175794
BAND	ghostNone	4169	57BenzenePeptideNHpi	CC-5ZPGTO	-68.66763738796051	-2.404898950308468	-0.3549641116535394	0.07830783169028339
BAND	ghostA	4149	37CyclopentaneNeopentane	CC-5ZPGTO	-30.7028795178543	-1.086036301390227	-0.4483227898525113	0.04019989424373067
BAND	ghostNone	4164	52BenzeneAcOHOHpi	CC-5ZPGTO	-63.80053111645574	-2.215373893538974	-0.3451550825218284	0.08987529902682223
BAND	ghostNone	4154	42UracilCyclopentane	CC-5ZPGTO	-84.38847023193104	-2.955572200928277	-0.3696746652204957	0.06101740145354594
BAND	ghostB	4156	44EthenePentane	CC-5ZPGTO	-31.47759709921946	-1.11318131145905	-0.4463615308249699	0.05876309318891525
BAND	ghostNone	4120	08MeOHWater	CC-5ZPGTO	-24.63775970319473	-0.8576638460082769	-0.4259563931165055	0.07476881260181342
BAND	ghostB	4178	66MeNH2Pyridine	CC-5ZPGTO	-35.59415629250109	-1.244451080416954	-0.3479757358492685	0.06587681257677601
BAND	ghostNone	4173	61PentaneAcOH	CC-5ZPGTO	-60.74460466302423	-2.124959037751887	-0.4468776132467683	0.08551133703473221
BAND	ghostB	4154	42UracilCyclopentane	CC-5ZPGTO	-30.70272635618539	-1.08600471444926	-0.4482807334201894	0.04588492434907077
BAND	ghostB	4130	18WaterPyridine	CC-5ZPGTO	-35.59434957521668	-1.24439717101357	-0.3482055336761089	0.08562818126989931
BAND	ghostA	4123	11MeNH2Peptide	CC-5ZPGTO	-14.11110120268324	-0.5012137735821235	-0.3939127974535855	0.04670274188137907
BAND	ghostA	4145	33PyridineEthene	CC-5ZPGTO	-35.59419420671055	-1.244262878196937	-0.3477417795369452	0.06346946033308083
BAND	ghostB	4169	57BenzenePeptideNHpi	CC-5ZPGTO	-34.1276930322439	-1.189689919709621	-0.3915079384854886	0.03241897696903886
BAND	ghostB	4121	09MeNH2MeOH	CC-5ZPGTO	-15.37377136300113	-0.5320745154176754	-0.4518915737955891	0.06254931402071881
BAND	ghostA	4134	22AcOHUracil	CC-5ZPGTO	-29.26044249618447	-1.004486317768477	-0.4517049900025002	0.04785268910321252
BAND	ghostB	4167	55BenzeneMeOHOHpi	CC-5ZPGTO	-15.3736445887395	-0.5320141582609885	-0.4509877357189901	0.03811955966479242
BAND	ghostNone	4171	59EthyneWaterCHO	CC-5ZPGTO	-20.68225055306352	-0.7159525401918059	-0.3906479106702263	0.07962662175698428
BAND	ghostA	4159	47BenzeneBenzeneTS	CC-5ZPGTO	-34.52999307795314	-1.204445810073397	-0.3365290645913805	0.05083175906681159
BAND	ghostB	4153	41UracilPentane	CC-5ZPGTO	-31.47757146792028	-1.113188313739788	-0.4461990609657443	0.04727515744673817
BAND	ghostA	4114	02WaterMeOH	CC-5ZPGTO	-9.256046413168146	-0.3233088856160233	-0.5095557019809156	0.05075868573194307
BAND	ghostA	4122	10MeNH2MeNH2	CC-5ZPGTO	-14.11104071055267	-0.5011835526136555	-0.3936462341178441	0.05540387443047114
BAND	ghostB	4143	31UracilEthene	CC-5ZPGTO	-12.23938612173035	-0.4203207643022111	-0.3767895910404223	0.04936517801184699
BAND	ghostNone	4163	51EthyneEthyneTS	CC-5ZPGTO	-22.84571943947853	-0.785196860500311	-0.4013186825916086	0.09759596714383702
BAND	ghostB	4113	01WaterWater	CC-5ZPGTO	-9.256297858447818	-0.3232780992468822	-0.5097650814600314	0.08036566806634937
BAND	ghostNone	4121	09MeNH2MeOH	CC-5ZPGTO	-29.48939203293927	-1.036383513685821	-0.3785116471157389	0.08377083185279421
BAND	ghostNone	4175	63BenzeneAcOH	CC-5ZPGTO	-63.79927690266177	-2.217343117807726	-0.3409939027597323	0.0840532399450586
BAND	ghostB	4159	47BenzeneBenzeneTS	CC-5ZPGTO	-34.52999817608845	-1.204434315032522	-0.3364495079816547	0.04498390726222673
BAND	ghostB	4140	28BenzeneUracilpipi	CC-5ZPGTO	-53.67836042664068	-1.857176337856555	-0.3690774379744158	0.04585230378280895
BAND	ghostA	4131	19MeOHPyridine	CC-5ZPGTO	-15.37335538268096	-0.5323690712947429	-0.4504554886689965	0.03976670629784361
BAND	ghostA	4144	32UracilEthyne	CC-5ZPGTO	-53.67796314959247	-1.85692168055618	-0.3693810295004882	0.05320959527581315
BAND	ghostB	4150	38CyclopentaneCyclopentane	CC-5ZPGTO	-30.70291971749413	-1.086152081922972	-0.4484403079241471	0.04445434565550863
BAND	ghostA	4148	36NeopentaneNeopentane	CC-5ZPGTO	-31.4851011158472	-1.120605349402771	-0.4522156404419289	0.04011439731226472
BAND	ghostNone	4127	15PeptidePeptide	CC-5ZPGTO	-68.26885031326867	-2.386346765870241	-0.3662128975251828	0.06458718755748379
BAND	ghostB	4161	49BenzenePyridineTS	CC-5ZPGTO	-35.59380905767414	-1.244310781841301	-0.3477251202855339	0.03942121466007303
BAND	ghostB	4115	03WaterMeNH2	CC-5ZPGTO	-14.11141672444664	-0.501337461541864	-0.3934882636240403	0.08381760828918924
BAND	ghostB	4141	29PyridineUracilpipi	CC-5ZPGTO	-53.67832060373828	-1.857314818526431	-0.3695021056969378	0.04727022310188188
BAND	ghostNone	4174	62PentaneAcNH2	CC-5ZPGTO	-59.47716143439376	-2.094971339082515	-0.4160338354024336	0.07561084878484886
BAND	ghostNone	4136	24BenzeneBenzenepipi	CC-5ZPGTO	-69.06748300207686	-2.422548608945665	-0.3189391843081792	0.08688570260542253
BAND	ghostNone	4139	27BenzenePyridinepipi	CC-5ZPGTO	-70.13246703216869	-2.463118251335366	-0.3281848662254432	0.0823935580958198
BAND	ghostB	4145	33PyridineEthene	CC-5ZPGTO	-12.23936947004253	-0.4202867323330647	-0.3769350028601376	0.05195584266208612
BAND	ghostB	4175	63BenzeneAcOH	CC-5ZPGTO	-29.26221391985694	-1.003748893942139	-0.457086951351924	0.04396124501143086
BAND	ghostB	4139	27BenzenePyridinepipi	CC-5ZPGTO	-35.5940442757201	-1.244372380982199	-0.3478729089757464	0.04813044791640521
BAND	ghostB	4148	36NeopentaneNeopentane	CC-5ZPGTO	-31.48507018877115	-1.120572062756978	-0.4522241384287531	0.04011490830777082
BAND	ghostB	4117	05MeOHMeOH	CC-5ZPGTO	-15.37385598195791	-0.5322016535738369	-0.4521738388872463	0.06982606453803605
BAND	ghostA	4124	12MeNH2Water	CC-5ZPGTO	-14.1113579216809	-0.5013124452162931	-0.3935182117164783	0.08364733754870612
BAND	ghostNone	4158	46PeptidePentane	CC-5ZPGTO	-65.61247682797909	-2.314484122047576	-0.3928007760755549	0.07543301027112485
BAND	ghostNone	4156	44EthenePentane	CC-5ZPGTO	-43.72017672872565	-1.539616414766173	-0.3770548837550684	0.09646075149128479
BAND	ghostNone	4157	45EthynePentane	CC-5ZPGTO	-42.90258003165597	-1.510696984664423	-0.4087397182797554	0.09209937457330046
BAND	ghostNone	4150	38CyclopentaneCyclopentane	CC-5ZPGTO	-61.41074067690177	-2.18135490073239	-0.4479698573058695	0.09140762417033502
BAND	ghostA	4117	05MeOHMeOH	CC-5ZPGTO	-15.37353628062747	-0.532150206602569	-0.4507662114272512	0.0504462980772711
BAND	ghostB	4176	64PeptideEthene	CC-5ZPGTO	-12.23926130203683	-0.4202612584291711	-0.376826123634671	0.0480451267833248
BAND	ghostA	4170	58PyridinePyridineCHN	CC-5ZPGTO	-35.59393494990148	-1.244420041227186	-0.34790763030336	0.05116257785258038
BAND	ghostA	4120	08MeOHWater	CC-5ZPGTO	-15.37352747812094	-0.5320390861658166	-0.4508269126682513	0.06139737923225329
BAND	ghostB	4173	61PentaneAcOH	CC-5ZPGTO	-29.26232540156505	-1.003718035479749	-0.456940326468972	0.04275079341380831
BAND	ghostA	4128	16PeptideWater	CC-5ZPGTO	-34.1275096168322	-1.189827705532013	-0.3915623638796731	0.05149595865168411
BAND	ghostNone	4138	26UracilUracilpipi	CC-5ZPGTO	-107.3732119987973	-3.733078401742045	-0.3586975059565632	0.06540991273448372
Bond\	energies%final\	bond\	energy	MP2\	energies%RI-MP2\	energy	BandStructure%TopValenceBand	BandStructure%BottomConductionBand
BAND	ghostNone	4133	21AcNH2AcNH2	CC-5ZPGTO	-56.01203384942907	-1.953248774562796	-0.4014214136118458	0.08585592857435699
BAND	ghostB	4142	30BenzeneEthene	CC-5ZPGTO	-12.23938387066641	-0.4202420470048821	-0.3770554231323606	0.0505041910147919
BAND	ghostNone	4126	14PeptideMeNH2	CC-5ZPGTO	-48.25126453503196	-1.697792625430098	-0.3713774125095477	0.07031839412003545
BAND	ghostA	4155	43UracilNeopentane	CC-5ZPGTO	-53.67829322186214	-1.857121730227143	-0.3693376412950887	0.04096267783999345
BAND	ghostB	4123	11MeNH2Peptide	CC-5ZPGTO	-34.12814975345031	-1.189732502112977	-0.3915019008230998	0.06253955832014819
BAND	ghostB	4134	22AcOHUracil	CC-5ZPGTO	-53.67725024763791	-1.858165812846613	-0.3711784916355366	0.04253567031001079
BAND	ghostB	4158	46PeptidePentane	CC-5ZPGTO	-31.47744148001966	-1.113189225082713	-0.445983228415899	0.04911163432466084
BAND	ghostA	4152	40BenzeneNeopentane	CC-5ZPGTO	-34.529893287324	-1.204476437777097	-0.3365733233232707	0.04503687023427792
BAND	ghostA	4171	59EthyneWaterCHO	CC-5ZPGTO	-11.42153420991692	-0.3918143216188324	-0.4083732209831355	0.0675343280043834
BAND	ghostA	4132	20AcOHAcOH	CC-5ZPGTO	-29.26058359086637	-1.004620118031166	-0.451835848988029	0.05189138080031613
BAND	ghostNone	4168	56BenzeneMeNH2NHpi	CC-5ZPGTO	-48.64687936816219	-1.713240961807331	-0.3435111750942191	0.08650603523665108
BAND	ghostB	4155	43UracilNeopentane	CC-5ZPGTO	-31.4851748356396	-1.120626325983576	-0.4515672564058645	0.04642786524097146
BAND	ghostNone	4145	33PyridineEthene	CC-5ZPGTO	-47.83789398373868	-1.673079751493066	-0.3449880089681471	0.08568784818808203
BAND	ghostB	4135	23AcNH2Uracil	CC-5ZPGTO	-53.67701149617552	-1.858323760612975	-0.370660885814821	0.03876861875953935
BAND	ghostB	4162	50BenzeneEthyneCHpi	CC-5ZPGTO	-11.42149165192997	-0.3917634048327831	-0.4084313452551933	0.04253535914124939
BAND	ghostB	4132	20AcOHAcOH	CC-5ZPGTO	-29.26058150281589	-1.004627077511351	-0.451842123937996	0.05189275315025037
BAND	ghostA	4127	15PeptidePeptide	CC-5ZPGTO	-34.12747899105719	-1.190055205125531	-0.3917715803441627	0.03418346970439214
BAND	ghostNone	4149	37CyclopentaneNeopentane	CC-5ZPGTO	-62.19183087011682	-2.21417950720083	-0.4472105761756534	0.08243187001379898
BAND	ghostB	4166	54BenzeneWaterOHpi	CC-5ZPGTO	-9.256274592058514	-0.3233825781475054	-0.5101429221211646	0.03453411931123109
BAND	ghostA	4157	45EthynePentane	CC-5ZPGTO	-11.42169169887187	-0.3918337628379249	-0.408555227798839	0.04678554475455545
BAND	ghostA	4163	51EthyneEthyneTS	CC-5ZPGTO	-11.4216327985243	-0.3917599028125456	-0.4085806161661042	0.06282591304087676
BAND	ghostNone	4116	04WaterPeptide	CC-5ZPGTO	-43.39648842834656	-1.516969198994806	-0.404290220630811	0.07347977696729273
BAND	ghostA	4147	35NeopentanePentane	CC-5ZPGTO	-31.47755008909569	-1.113128293060479	-0.4464917797552504	0.04038809299240755
BAND	ghostNone	4151	39BenzeneCyclopentane	CC-5ZPGTO	-65.24004976551487	-2.302371352652686	-0.3390219211242761	0.08681971466195192
BAND	ghostA	4113	01WaterWater	CC-5ZPGTO	-9.256070215416315	-0.3232800476549746	-0.5096020586792811	0.06075149830988025
BAND	ghostB	4122	10MeNH2MeNH2	CC-5ZPGTO	-14.11122581319778	-0.5012067023734688	-0.3938657285910263	0.06488734586438184
BAND	ghostB	4144	32UracilEthyne	CC-5ZPGTO	-11.4217179125103	-0.391965367413908	-0.4083970382162794	0.04955635124435046
BAND	ghostB	4131	19MeOHPyridine	CC-5ZPGTO	-35.59447842438049	-1.24448523640336	-0.3482494496697694	0.07227245831323442
BAND	ghostB	4137	25PyridinePyridinepipi	CC-5ZPGTO	-35.59410306360865	-1.244420367243186	-0.3477992214457664	0.04945975125883643
BAND	ghostA	4166	54BenzeneWaterOHpi	CC-5ZPGTO	-34.52979380613656	-1.204453073901341	-0.3363824009278956	0.08466643318491669
BAND	ghostB	4149	37CyclopentaneNeopentane	CC-5ZPGTO	-31.48504866592803	-1.120561807075024	-0.4520749717637264	0.04420543582577022
BAND	ghostA	4143	31UracilEthene	CC-5ZPGTO	-53.6781561930709	-1.856991965298135	-0.3694549898637076	0.04989444117272981
BAND	ghostA	4119	07MeOHPeptide	CC-5ZPGTO	-15.37345970637976	-0.532364700272141	-0.4504824279168997	0.04139842663513314
BAND	ghostA	4156	44EthenePentane	CC-5ZPGTO	-12.23923146907614	-0.420189654165663	-0.3769994922119032	0.04479480555481613
BAND	ghostB	4160	48PyridinePyridineTS	CC-5ZPGTO	-35.59394905906672	-1.244360308738971	-0.3478068057302953	0.0405205649667837
BAND	ghostB	4151	39BenzeneCyclopentane	CC-5ZPGTO	-30.70280761679303	-1.086078845839778	-0.4485518542064709	0.04704888309886521
BAND	ghostA	4150	38CyclopentaneCyclopentane	CC-5ZPGTO	-30.7028945779123	-1.086157481646917	-0.4484402218285877	0.04445744447706585
BAND	ghostA	4125	13PeptideMeOH	CC-5ZPGTO	-34.12785326454474	-1.189559455266968	-0.392624585710884	0.04123959208283373
BAND	ghostB	4124	12MeNH2Water	CC-5ZPGTO	-9.255928360251549	-0.3235004041320293	-0.509311025519423	0.04806912626555056
BAND	ghostA	4158	46PeptidePentane	CC-5ZPGTO	-34.12796170876337	-1.189761532058698	-0.3911689138647071	0.04613151833227964
BAND	ghostB	4171	59EthyneWaterCHO	CC-5ZPGTO	-9.256161002207378	-0.3231328247441643	-0.5098353366608201	0.06963019859891248
BAND	ghostNone	4152	40BenzeneNeopentane	CC-5ZPGTO	-66.02054381445969	-2.3341291590186	-0.3391768558359445	0.08204697158763423
BAND	ghostA	4137	25PyridinePyridinepipi	CC-5ZPGTO	-35.59408523458671	-1.244419623442826	-0.3477948301081611	0.04945302926439803
BAND	ghostA	4115	03WaterMeNH2	CC-5ZPGTO	-9.256001979198016	-0.3235091829242701	-0.5094097818499442	0.04268785974944812
BAND	ghostNone	4135	23AcNH2Uracil	CC-5ZPGTO	-81.7005276208463	-2.838012994572069	-0.3536969286700403	0.07539569746988276
BAND	ghostB	4164	52BenzeneAcOHOHpi	CC-5ZPGTO	-29.2622755021502	-1.003678414469277	-0.4560842367743576	0.04152104577252863
BAND	ghostNone	4147	35NeopentanePentane	CC-5ZPGTO	-62.96683220674113	-2.241607530508829	-0.4472215453218846	0.0827844104112657
BAND	ghostB	4165	53BenzeneAcNH2NHpi	CC-5ZPGTO	-27.99388685354731	-0.9727255916521897	-0.4152901037351265	0.04474722042578944
BAND	ghostA	4136	24BenzeneBenzenepipi	CC-5ZPGTO	-34.53008649499758	-1.204459996653122	-0.3365807785398963	0.05146654838105259
BAND	ghostB	4127	15PeptidePeptide	CC-5ZPGTO	-34.12771501546339	-1.189976634141022	-0.3907528912314335	0.05959639971851018
BAND	ghostB	4163	51EthyneEthyneTS	CC-5ZPGTO	-11.4215050066934	-0.3916857259640017	-0.4085193174726432	0.05479970411028858
BAND	ghostA	4118	06MeOHMeNH2	CC-5ZPGTO	-15.37330754759184	-0.5323496025383221	-0.4503006142631714	0.04548953771470056
BAND	ghostA	4165	53BenzeneAcNH2NHpi	CC-5ZPGTO	-34.52990829707257	-1.204564127725905	-0.3363976084801287	0.0538650250390075
BAND	ghostB	4128	16PeptideWater	CC-5ZPGTO	-9.256313997880515	-0.3232419860309985	-0.509826037491745	0.05727487231280906
BAND	ghostNone	4167	55BenzeneMeOHOHpi	CC-5ZPGTO	-49.911007435606	-1.74422755454653	-0.3485404122141601	0.08674594475011535
BAND	ghostB	4147	35NeopentanePentane	CC-5ZPGTO	-31.48508022241602	-1.120586104682666	-0.4521897995075776	0.04338052777505479
BAND	ghostNone	4172	60EthyneAcOHOHpi	CC-5ZPGTO	-40.69174007421193	-1.399385377879659	-0.4186702742547025	0.09209416818550159
BAND	ghostA	4141	29PyridineUracilpipi	CC-5ZPGTO	-35.59418165771279	-1.244579191730609	-0.3479353144617029	0.05252572891110194
BAND	ghostNone	4122	10MeNH2MeNH2	CC-5ZPGTO	-28.2289799431403	-1.007654367792552	-0.3754030752297169	0.08703648085847357
BAND	ghostNone	4142	30BenzeneEthene	CC-5ZPGTO	-46.77266359603117	-1.632698595961172	-0.334379569978682	0.09051872116711746
BAND	ghostNone	4134	22AcOHUracil	CC-5ZPGTO	-82.96839136534884	-2.868291598685096	-0.3656074267302461	0.08137343058868843
BAND	ghostA	4129	17UracilUracilBP	CC-5ZPGTO	-53.67737767655892	-1.858215715579172	-0.3672520546999473	0.05469525158271227
BAND	ghostB	4133	21AcNH2AcNH2	CC-5ZPGTO	-27.9932845142189	-0.9737067547881304	-0.4136999982023283	0.05438126869307078
BAND	ghostB	4152	40BenzeneNeopentane	CC-5ZPGTO	-31.48500184862052	-1.120607485239802	-0.4517578544261056	0.04677302231390366
BAND	ghostNone	4119	07MeOHPeptide	CC-5ZPGTO	-49.51415232510973	-1.726615945332945	-0.4066399564305502	0.07117580999954934
BAND	ghostB	4125	13PeptideMeOH	CC-5ZPGTO	-15.37388012534058	-0.5321878773128186	-0.4520659020664227	0.05559924433274155
BAND	ghostA	4162	50BenzeneEthyneCHpi	CC-5ZPGTO	-34.52973530113388	-1.20441388481082	-0.3364886413240946	0.06377284442873274
BAND	ghostNone	4117	05MeOHMeOH	CC-5ZPGTO	-30.75658190702176	-1.067918898144996	-0.4257392255112477	0.07976766547177147
BAND	ghostB	4174	62PentaneAcNH2	CC-5ZPGTO	-27.9939469359646	-0.9725955649916815	-0.4156126260595613	0.04417022879157365
BAND	ghostA	4176	64PeptideEthene	CC-5ZPGTO	-34.12776405067431	-1.189615207044805	-0.3909892614445963	0.05927075484573513
BAND	ghostNone	4165	53BenzeneAcNH2NHpi	CC-5ZPGTO	-62.53119322729233	-2.183302802333525	-0.3349903748776998	0.08092818786980296
BAND	ghostNone	4143	31UracilEthene	CC-5ZPGTO	-65.92373346607616	-2.285743076036404	-0.3645794696020341	0.06271684431041812
BAND	ghostA	4178	66MeNH2Pyridine	CC-5ZPGTO	-14.11097503242682	-0.5011089474796218	-0.3939642258851808	0.04588935687695979
BAND	ghostNone	4160	48PyridinePyridineTS	CC-5ZPGTO	-71.19512011367112	-2.497046996094019	-0.3384910292808165	0.07765659894227887
BAND	ghostA	4130	18WaterPyridine	CC-5ZPGTO	-9.256038549529137	-0.3235199482933252	-0.5095562635580339	0.03945265722595703
BAND	ghostNone	4155	43UracilNeopentane	CC-5ZPGTO	-85.16984955330003	-2.987427912232182	-0.3688946786373224	0.06138446663100788
BAND	ghostNone	4146	34PentanePentane	CC-5ZPGTO	-62.96142867455028	-2.237945804287716	-0.4463105073393712	0.0949554061215214
BAND	ghostA	4168	56BenzeneMeNH2NHpi	CC-5ZPGTO	-34.52999163015775	-1.204474347266041	-0.3365042635088986	0.06493051051678209
BAND	ghostB	4118	06MeOHMeNH2	CC-5ZPGTO	-14.11146445221967	-0.5013492571363796	-0.3934428494994937	0.07067427182817734
BAND	ghostA	4151	39BenzeneCyclopentane	CC-5ZPGTO	-34.53005525340259	-1.204541775923716	-0.3365565550624719	0.04961977225548987
BAND	ghostNone	4177	65PyridineEthyne	CC-5ZPGTO	-47.02194280577758	-1.638861796437329	-0.3558854333352486	0.08411725090738442
BAND	ghostA	4154	42UracilCyclopentane	CC-5ZPGTO	-53.67841445474173	-1.857187109677002	-0.3694783003995998	0.04286656788693087
BAND	ghostNone	4125	13PeptideMeOH	CC-5ZPGTO	-49.51170300563219	-1.726704347491755	-0.3742469016655788	0.06833129819990699
BAND	ghostA	4116	04WaterPeptide	CC-5ZPGTO	-9.256066860241413	-0.3235199483223439	-0.5094247822800333	0.04251631214541875
BAND	ghostB	4119	07MeOHPeptide	CC-5ZPGTO	-34.12782718605045	-1.189706821223721	-0.3911394737078006	0.07096114194656473
BAND	ghostB	4168	56BenzeneMeNH2NHpi	CC-5ZPGTO	-14.11088632296733	-0.5010263155349755	-0.3944119005634931	0.04209337925439865
BAND	ghostA	4169	57BenzenePeptideNHpi	CC-5ZPGTO	-34.53017822683966	-1.204617915684741	-0.3364248149309612	0.05459619306538439
BAND	ghostNone	4124	12MeNH2Water	CC-5ZPGTO	-23.37909072951176	-0.8294275179678655	-0.4164561432768897	0.08178516038270446
BAND	ghostB	4129	17UracilUracilBP	CC-5ZPGTO	-53.67748304805893	-1.858097578917625	-0.3706522638303771	0.03841126889957327
BAND	ghostA	4153	41UracilPentane	CC-5ZPGTO	-53.67855406444021	-1.857222362128248	-0.3693922022046517	0.03725377369860389
BAND	ghostA	4167	55BenzeneMeOHOHpi	CC-5ZPGTO	-34.52990099747937	-1.20453192593319	-0.3364544277238137	0.06867417718405622
BAND	ghostNone	4118	06MeOHMeNH2	CC-5ZPGTO	-29.49693907047305	-1.039099038408193	-0.4163084470809397	0.07925915959195137
BAND	ghostNone	4166	54BenzeneWaterOHpi	CC-5ZPGTO	-43.79163183285478	-1.532184293485015	-0.3489032295662651	0.084676245420022
BAND	ghostNone	4137	25PyridinePyridinepipi	CC-5ZPGTO	-71.19754605068073	-2.503520067699337	-0.3357075068854788	0.07819458275429575
BAND	ghostA	4135	23AcNH2Uracil	CC-5ZPGTO	-27.99328505820109	-0.9738898332022501	-0.4132580382703983	0.05328671514546842
BAND	ghostA	4126	14PeptideMeNH2	CC-5ZPGTO	-34.12772290322754	-1.189802883212119	-0.3930066572511215	0.03974530556238355
BAND	ghostNone	4162	50BenzeneEthyneCHpi	CC-5ZPGTO	-45.95665787799656	-1.601230792788588	-0.3450900743628823	0.09018145528902299
BAND	ghostNone	4170	58PyridinePyridineCHN	CC-5ZPGTO	-71.19474352242341	-2.493855640082553	-0.3407911997048393	0.08868808832538734
BAND	ghostNone	4128	16PeptideWater	CC-5ZPGTO	-43.39196596324057	-1.515750008375445	-0.372862673336335	0.0640940404191875
BAND	ghostB	4177	65PyridineEthyne	CC-5ZPGTO	-11.4214686052001	-0.3919576415151801	-0.4081720427463584	0.04355254842866663
BAND	ghostB	4114	02WaterMeOH	CC-5ZPGTO	-15.37376440870471	-0.5322009536696629	-0.4522296137373756	0.08113592092011998
BAND	ghostA	4164	52BenzeneAcOHOHpi	CC-5ZPGTO	-34.53002568916354	-1.204561350811708	-0.3364118164260335	0.05919328280156207
BAND	ghostB	4170	58PyridinePyridineCHN	CC-5ZPGTO	-35.59393347404259	-1.244420186045892	-0.3479083444268929	0.05116448174098367
BAND	ghostA	4172	60EthyneAcOHOHpi	CC-5ZPGTO	-11.42170101248834	-0.3920455491225763	-0.4083130823927147	0.05615963241013198
BAND	ghostNone	4113	01WaterWater	CC-5ZPGTO	-18.52016689042273	-0.6485146288468651	-0.4803916338941114	0.07546400676591247
BAND	ghostA	4173	61PentaneAcOH	CC-5ZPGTO	-31.4775651721907	-1.113196695607076	-0.4463297120747245	0.05618432001763455
BAND	ghostNone	4130	18WaterPyridine	CC-5ZPGTO	-44.86145780019118	-1.571945490970042	-0.3597926451007331	0.08199830011408832
BAND	ghostA	4140	28BenzeneUracilpipi	CC-5ZPGTO	-34.53014828834154	-1.204636101474468	-0.3363582831621497	0.05148305414682552
BAND	ghostNone	4178	66MeNH2Pyridine	CC-5ZPGTO	-49.71223319647208	-1.753414661163173	-0.3506585353223302	0.08486228880133542
BAND	ghostNone	4148	36NeopentaneNeopentane	CC-5ZPGTO	-62.9728674049847	-2.246542885716119	-0.4437860267014184	0.07985173020538416
BAND	ghostB	4146	34PentanePentane	CC-5ZPGTO	-31.47760792190698	-1.113181712114413	-0.4465481329222911	0.04497343531038935
BAND	ghostNone	4161	49BenzenePyridineTS	CC-5ZPGTO	-70.13036488154675	-2.456850198671277	-0.3396804925586256	0.08174726056762581
BAND	ghostA	4175	63BenzeneAcOH	CC-5ZPGTO	-34.52996905887223	-1.204489237392547	-0.3365004848837833	0.0611476675982803
BAND	ghostB	4138	26UracilUracilpipi	CC-5ZPGTO	-53.67791285771609	-1.857537390536783	-0.369563086898572	0.04250654980564967
BAND	ghostNone	4114	02WaterMeOH	CC-5ZPGTO	-24.63874496989009	-0.8585401245811806	-0.4709823430867935	0.08086951393831175
BAND	ghostA	4139	27BenzenePyridinepipi	CC-5ZPGTO	-34.52996837229735	-1.204515114186501	-0.3365444715220848	0.05317195064968023
BAND	ghostA	4121	09MeNH2MeOH	CC-5ZPGTO	-14.11085277192589	-0.5009787431136838	-0.3937658719653167	0.05493956382179611
BAND	ghostB	4136	24BenzeneBenzenepipi	CC-5ZPGTO	-34.53008782918211	-1.204459689780559	-0.3365809457113034	0.05146448809417068
BAND	ghostA	4133	21AcNH2AcNH2	CC-5ZPGTO	-27.9932805222542	-0.9737098847264274	-0.4136925461249387	0.05437966577425449
BAND	ghostNone	4153	41UracilPentane	CC-5ZPGTO	-85.16461225172976	-2.984391086502867	-0.3695300841783485	0.06353077391038109
BAND	ghostA	4138	26UracilUracilpipi	CC-5ZPGTO	-53.67791285477585	-1.857537385669462	-0.3695630860890607	0.04250655230615612
BAND	ghostNone	4129	17UracilUracilBP	CC-5ZPGTO	-107.3820024421874	-3.72296474139431	-0.3567300899154297	0.06072942144669477
BAND	ghostNone	4141	29PyridineUracilpipi	CC-5ZPGTO	-89.28593141191514	-3.118648223535501	-0.3456664813006631	0.06943940187795655
BAND	ghostA	4174	62PentaneAcNH2	CC-5ZPGTO	-31.47750532381679	-1.11322859314026	-0.4460371535061582	0.05388953980247089
BAND	ghostNone	4144	32UracilEthyne	CC-5ZPGTO	-65.10647266059283	-2.25629279471587	-0.3659542354126245	0.06450707444405492
BAND	ghostNone	4131	19MeOHPyridine	CC-5ZPGTO	-50.97991097706473	-1.782175479002464	-0.3609153404556846	0.08113967665797613
BAND	ghostA	4142	30BenzeneEthene	CC-5ZPGTO	-34.52974082872895	-1.20434404042125	-0.3365668215277006	0.06590803443197576
BAND	ghostNone	4132	20AcOHAcOH	CC-5ZPGTO	-58.55120359540904	-2.014416744118853	-0.4548911951074837	0.08891006981013012
BAND	ghostA	4177	65PyridineEthyne	CC-5ZPGTO	-35.59383846528801	-1.244316450202613	-0.3480628549799615	0.06634216697332719
BAND	ghostNone	4140	28BenzeneUracilpipi	CC-5ZPGTO	-88.22021550272895	-3.079026027055684	-0.3352576443156023	0.06158427378840806
BAND	ghostB	4172	60EthyneAcOHOHpi	CC-5ZPGTO	-29.26219759980868	-1.00366423271521	-0.4557998599980828	0.05583368550025768
BAND	ghostB	4120	08MeOHWater	CC-5ZPGTO	-9.256295330253669	-0.3232628175638271	-0.5097532513555995	0.07006116783244913
BAND	ghostA	4146	34PentanePentane	CC-5ZPGTO	-31.47763770835906	-1.113215137384017	-0.4465464782442771	0.04496854472480453
BAND	ghostB	4116	04WaterPeptide	CC-5ZPGTO	-34.12775350399482	-1.189990683564346	-0.3905612973295646	0.07527962923454827
BAND	ghostNone	4159	47BenzeneBenzeneTS	CC-5ZPGTO	-69.065876167326	-2.417071226988464	-0.3257655448101215	0.08570509190548981
BAND	ghostNone	4115	03WaterMeNH2	CC-5ZPGTO	-23.37852225990528	-0.8286302117792796	-0.4188882088763841	0.07887008704172582
BAND	ghostNone	4176	64PeptideEthene	CC-5ZPGTO	-46.37194058705274	-1.61567381774735	-0.3687962583980873	0.07613787306134351
BAND	ghostB	4157	45EthynePentane	CC-5ZPGTO	-31.47763080335423	-1.113271100879381	-0.4461583923389396	0.06147612384420713
BAND	ghostA	4160	48PyridinePyridineTS	CC-5ZPGTO	-35.59428130872522	-1.24441866587209	-0.3478256171610397	0.05327054153221276
BAND	ghostA	4161	49BenzenePyridineTS	CC-5ZPGTO	-34.5299880665638	-1.20447055464059	-0.3365017630443164	0.05273616884963375
BAND	ghostNone	4123	11MeNH2Peptide	CC-5ZPGTO	-48.24789640455068	-1.697234690473672	-0.3784554282321905	0.07564957083968833
BAND	ghostB	4126	14PeptideMeNH2	CC-5ZPGTO	-14.11142389504723	-0.5014017644666725	-0.3940993623530469	0.0561868070175794
BAND	ghostNone	4169	57BenzenePeptideNHpi	CC-5ZPGTO	-68.66763738796051	-2.404898950308468	-0.3549641116535394	0.07830783169028339
BAND	ghostA	4149	37CyclopentaneNeopentane	CC-5ZPGTO	-30.7028795178543	-1.086036301390227	-0.4483227898525113	0.04019989424373067
BAND	ghostNone	4164	52BenzeneAcOHOHpi	CC-5ZPGTO	-63.80053111645574	-2.215373893538974	-0.3451550825218284	0.08987529902682223
BAND	ghostNone	4154	42UracilCyclopentane	CC-5ZPGTO	-84.38847023193104	-2.955572200928277	-0.3696746652204957	0.06101740145354594
BAND	ghostB	4156	44EthenePentane	CC-5ZPGTO	-31.47759709921946	-1.11318131145905	-0.4463615308249699	0.05876309318891525
BAND	ghostNone	4120	08MeOHWater	CC-5ZPGTO	-24.63775970319473	-0.8576638460082769	-0.4259563931165055	0.07476881260181342
BAND	ghostB	4178	66MeNH2Pyridine	CC-5ZPGTO	-35.59415629250109	-1.244451080416954	-0.3479757358492685	0.06587681257677601
BAND	ghostNone	4173	61PentaneAcOH	CC-5ZPGTO	-60.74460466302423	-2.124959037751887	-0.4468776132467683	0.08551133703473221
BAND	ghostB	4154	42UracilCyclopentane	CC-5ZPGTO	-30.70272635618539	-1.08600471444926	-0.4482807334201894	0.04588492434907077
BAND	ghostB	4130	18WaterPyridine	CC-5ZPGTO	-35.59434957521668	-1.24439717101357	-0.3482055336761089	0.08562818126989931
BAND	ghostA	4123	11MeNH2Peptide	CC-5ZPGTO	-14.11110120268324	-0.5012137735821235	-0.3939127974535855	0.04670274188137907
BAND	ghostA	4145	33PyridineEthene	CC-5ZPGTO	-35.59419420671055	-1.244262878196937	-0.3477417795369452	0.06346946033308083
BAND	ghostB	4169	57BenzenePeptideNHpi	CC-5ZPGTO	-34.1276930322439	-1.189689919709621	-0.3915079384854886	0.03241897696903886
BAND	ghostB	4121	09MeNH2MeOH	CC-5ZPGTO	-15.37377136300113	-0.5320745154176754	-0.4518915737955891	0.06254931402071881
BAND	ghostA	4134	22AcOHUracil	CC-5ZPGTO	-29.26044249618447	-1.004486317768477	-0.4517049900025002	0.04785268910321252
BAND	ghostB	4167	55BenzeneMeOHOHpi	CC-5ZPGTO	-15.3736445887395	-0.5320141582609885	-0.4509877357189901	0.03811955966479242
BAND	ghostNone	4171	59EthyneWaterCHO	CC-5ZPGTO	-20.68225055306352	-0.7159525401918059	-0.3906479106702263	0.07962662175698428
BAND	ghostA	4159	47BenzeneBenzeneTS	CC-5ZPGTO	-34.52999307795314	-1.204445810073397	-0.3365290645913805	0.05083175906681159
BAND	ghostB	4153	41UracilPentane	CC-5ZPGTO	-31.47757146792028	-1.113188313739788	-0.4461990609657443	0.04727515744673817
BAND	ghostA	4114	02WaterMeOH	CC-5ZPGTO	-9.256046413168146	-0.3233088856160233	-0.5095557019809156	0.05075868573194307
BAND	ghostA	4122	10MeNH2MeNH2	CC-5ZPGTO	-14.11104071055267	-0.5011835526136555	-0.3936462341178441	0.05540387443047114
BAND	ghostB	4143	31UracilEthene	CC-5ZPGTO	-12.23938612173035	-0.4203207643022111	-0.3767895910404223	0.04936517801184699
BAND	ghostNone	4163	51EthyneEthyneTS	CC-5ZPGTO	-22.84571943947853	-0.785196860500311	-0.4013186825916086	0.09759596714383702
BAND	ghostB	4113	01WaterWater	CC-5ZPGTO	-9.256297858447818	-0.3232780992468822	-0.5097650814600314	0.08036566806634937
BAND	ghostNone	4121	09MeNH2MeOH	CC-5ZPGTO	-29.48939203293927	-1.036383513685821	-0.3785116471157389	0.08377083185279421
BAND	ghostNone	4175	63BenzeneAcOH	CC-5ZPGTO	-63.79927690266177	-2.217343117807726	-0.3409939027597323	0.0840532399450586
BAND	ghostB	4159	47BenzeneBenzeneTS	CC-5ZPGTO	-34.52999817608845	-1.204434315032522	-0.3364495079816547	0.04498390726222673
BAND	ghostB	4140	28BenzeneUracilpipi	CC-5ZPGTO	-53.67836042664068	-1.857176337856555	-0.3690774379744158	0.04585230378280895
BAND	ghostA	4131	19MeOHPyridine	CC-5ZPGTO	-15.37335538268096	-0.5323690712947429	-0.4504554886689965	0.03976670629784361
BAND	ghostA	4144	32UracilEthyne	CC-5ZPGTO	-53.67796314959247	-1.85692168055618	-0.3693810295004882	0.05320959527581315
BAND	ghostB	4150	38CyclopentaneCyclopentane	CC-5ZPGTO	-30.70291971749413	-1.086152081922972	-0.4484403079241471	0.04445434565550863
BAND	ghostA	4148	36NeopentaneNeopentane	CC-5ZPGTO	-31.4851011158472	-1.120605349402771	-0.4522156404419289	0.04011439731226472
BAND	ghostNone	4127	15PeptidePeptide	CC-5ZPGTO	-68.26885031326867	-2.386346765870241	-0.3662128975251828	0.06458718755748379
BAND	ghostB	4161	49BenzenePyridineTS	CC-5ZPGTO	-35.59380905767414	-1.244310781841301	-0.3477251202855339	0.03942121466007303
BAND	ghostB	4115	03WaterMeNH2	CC-5ZPGTO	-14.11141672444664	-0.501337461541864	-0.3934882636240403	0.08381760828918924
BAND	ghostB	4141	29PyridineUracilpipi	CC-5ZPGTO	-53.67832060373828	-1.857314818526431	-0.3695021056969378	0.04727022310188188
BAND	ghostNone	4174	62PentaneAcNH2	CC-5ZPGTO	-59.47716143439376	-2.094971339082515	-0.4160338354024336	0.07561084878484886
BAND	ghostNone	4136	24BenzeneBenzenepipi	CC-5ZPGTO	-69.06748300207686	-2.422548608945665	-0.3189391843081792	0.08688570260542253
BAND	ghostNone	4139	27BenzenePyridinepipi	CC-5ZPGTO	-70.13246703216869	-2.463118251335366	-0.3281848662254432	0.0823935580958198
BAND	ghostB	4145	33PyridineEthene	CC-5ZPGTO	-12.23936947004253	-0.4202867323330647	-0.3769350028601376	0.05195584266208612
BAND	ghostB	4175	63BenzeneAcOH	CC-5ZPGTO	-29.26221391985694	-1.003748893942139	-0.457086951351924	0.04396124501143086
BAND	ghostB	4139	27BenzenePyridinepipi	CC-5ZPGTO	-35.5940442757201	-1.244372380982199	-0.3478729089757464	0.04813044791640521
BAND	ghostB	4148	36NeopentaneNeopentane	CC-5ZPGTO	-31.48507018877115	-1.120572062756978	-0.4522241384287531	0.04011490830777082
BAND	ghostB	4117	05MeOHMeOH	CC-5ZPGTO	-15.37385598195791	-0.5322016535738369	-0.4521738388872463	0.06982606453803605
BAND	ghostA	4124	12MeNH2Water	CC-5ZPGTO	-14.1113579216809	-0.5013124452162931	-0.3935182117164783	0.08364733754870612
BAND	ghostNone	4158	46PeptidePentane	CC-5ZPGTO	-65.61247682797909	-2.314484122047576	-0.3928007760755549	0.07543301027112485
BAND	ghostNone	4156	44EthenePentane	CC-5ZPGTO	-43.72017672872565	-1.539616414766173	-0.3770548837550684	0.09646075149128479
BAND	ghostNone	4157	45EthynePentane	CC-5ZPGTO	-42.90258003165597	-1.510696984664423	-0.4087397182797554	0.09209937457330046
BAND	ghostNone	4150	38CyclopentaneCyclopentane	CC-5ZPGTO	-61.41074067690177	-2.18135490073239	-0.4479698573058695	0.09140762417033502
BAND	ghostA	4117	05MeOHMeOH	CC-5ZPGTO	-15.37353628062747	-0.532150206602569	-0.4507662114272512	0.0504462980772711
BAND	ghostB	4176	64PeptideEthene	CC-5ZPGTO	-12.23926130203683	-0.4202612584291711	-0.376826123634671	0.0480451267833248
BAND	ghostA	4170	58PyridinePyridineCHN	CC-5ZPGTO	-35.59393494990148	-1.244420041227186	-0.34790763030336	0.05116257785258038
BAND	ghostA	4120	08MeOHWater	CC-5ZPGTO	-15.37352747812094	-0.5320390861658166	-0.4508269126682513	0.06139737923225329
BAND	ghostB	4173	61PentaneAcOH	CC-5ZPGTO	-29.26232540156505	-1.003718035479749	-0.456940326468972	0.04275079341380831
BAND	ghostA	4128	16PeptideWater	CC-5ZPGTO	-34.1275096168322	-1.189827705532013	-0.3915623638796731	0.05149595865168411
BAND	ghostNone	4138	26UracilUracilpipi	CC-5ZPGTO	-107.3732119987973	-3.733078401742045	-0.3586975059565632	0.06540991273448372
