# Supplementary material for: Toward Pair Atomic Density Fitting for Correlation Energies with Benchmark Accuracy
Source: J Chem Theory Comput. 2023 Feb 14;19(5):1499–516. doi: 10.1021/acs.jctc.2c01201 (PMC10018742; doi:10.1021/acs.jctc.2c01201)
Supplement: Supplementary file 2 — ct2c01201_si_002.zip [file ct2c01201_si_002.zip › data/S66_mp2/band_4gauss.res]

#Software		ghosted	fragment	ID	Molecule	Bond\	energies%final\	bond\	energy	MP2\	energies%RI-MP2\	energy	BandStructure%TopValenceBand	BandStructure%BottomConductionBand
BAND	ghostB	4165	53BenzeneAcNH2NHpi	CC-QZPGTO	-27.94233897238284	-0.923311145243376	-0.4148584770886942	0.05628857943622102
BAND	ghostA	4176	64PeptideEthene	CC-QZPGTO	-34.06541393819005	-1.129351820259769	-0.3908428627260039	0.07421579439192645
BAND	ghostA	4165	53BenzeneAcNH2NHpi	CC-QZPGTO	-34.46302588074867	-1.139820361936501	-0.335903427635031	0.06409150988590011
BAND	ghostNone	4134	22AcOHUracil	CC-QZPGTO	-82.81269704566768	-2.720936531709195	-0.3652509044821962	0.08953091365869463
BAND	ghostNone	4175	63BenzeneAcOH	CC-QZPGTO	-63.67804629283648	-2.101080840716479	-0.3405757931832125	0.1063028448867364
BAND	ghostNone	4150	38CyclopentaneCyclopentane	CC-QZPGTO	-61.3072127386729	-2.077528425849623	-0.4482886453039946	0.1118104373724574
BAND	ghostNone	4173	61PentaneAcOH	CC-QZPGTO	-60.63552823803074	-2.018611613583836	-0.446822651298257	0.1055653820406921
BAND	ghostNone	4122	10MeNH2MeNH2	CC-QZPGTO	-28.17706402147635	-0.9567387711632684	-0.3749091609374305	0.1087166787549634
BAND	ghostNone	4139	27BenzenePyridinepipi	CC-QZPGTO	-69.9969861948268	-2.332298762562933	-0.3276152559382793	0.1039821440610133
BAND	ghostA	4125	13PeptideMeOH	CC-QZPGTO	-34.06552419622221	-1.129364512434766	-0.3923963739928465	0.05058955125080847
BAND	ghostA	4145	33PyridineEthene	CC-QZPGTO	-35.52579308002016	-1.178391933644606	-0.3473868325879301	0.07668278167611105
BAND	ghostA	4133	21AcNH2AcNH2	CC-QZPGTO	-27.94124816108067	-0.923974331623532	-0.4131873385217367	0.06597911608261681
BAND	ghostNone	4177	65PyridineEthyne	CC-QZPGTO	-46.93151125568536	-1.5517776282167	-0.3555204688317612	0.09262930753474914
BAND	ghostA	4141	29PyridineUracilpipi	CC-QZPGTO	-35.52595242828001	-1.178869464005254	-0.3476084862037829	0.0674091140815363
BAND	ghostNone	4146	34PentanePentane	CC-QZPGTO	-62.85147322754513	-2.127913478946812	-0.4463086350409392	0.1144289154112151
BAND	ghostA	4128	16PeptideWater	CC-QZPGTO	-34.06519809646552	-1.129639062911777	-0.3912992577485884	0.06474245646918217
BAND	ghostNone	4167	55BenzeneMeOHOHpi	CC-QZPGTO	-49.8153432124554	-1.651893345268319	-0.348169338474802	0.1063139005877011
BAND	ghostNone	4159	47BenzeneBenzeneTS	CC-QZPGTO	-68.93187363065383	-2.287304467614722	-0.3251130075898968	0.1094132313115077
BAND	ghostNone	4162	50BenzeneEthyneCHpi	CC-QZPGTO	-45.86805540611301	-1.515435935755266	-0.3446912730708222	0.1130785827356363
BAND	ghostB	4166	54BenzeneWaterOHpi	CC-QZPGTO	-9.23931359003543	-0.3077941704584765	-0.5091610206498498	0.04477300172054374
BAND	ghostA	4162	50BenzeneEthyneCHpi	CC-QZPGTO	-34.46297210550659	-1.139767673606606	-0.3359850043088908	0.08573256843217751
BAND	ghostA	4123	11MeNH2Peptide	CC-QZPGTO	-14.08543203985892	-0.4759857431403197	-0.3936211381338833	0.05594499413413721
BAND	ghostB	4170	58PyridinePyridineCHN	CC-QZPGTO	-35.52583623667564	-1.178753667620941	-0.3475487174105527	0.06628607617579765
BAND	ghostA	4167	55BenzeneMeOHOHpi	CC-QZPGTO	-34.46311413966292	-1.139861313118955	-0.335992170734983	0.08151839425754515
BAND	ghostA	4153	41UracilPentane	CC-QZPGTO	-53.57839087224582	-1.762323854606934	-0.3691900162658137	0.04477551870011173
BAND	ghostA	4166	54BenzeneWaterOHpi	CC-QZPGTO	-34.46298279800448	-1.139769540750768	-0.3358737797032417	0.1063118455475346
BAND	ghostB	4152	40BenzeneNeopentane	CC-QZPGTO	-31.42997459892572	-1.06545605179831	-0.4518065913129882	0.05639864327783432
BAND	ghostNone	4124	12MeNH2Water	CC-QZPGTO	-23.33521322371785	-0.7877195080800558	-0.4159198361168625	0.1027889089260784
BAND	ghostA	4119	07MeOHPeptide	CC-QZPGTO	-15.34511598811656	-0.5051721292151458	-0.4503184788276018	0.05010370397196955
BAND	ghostA	4155	43UracilNeopentane	CC-QZPGTO	-53.57808047264937	-1.762187813223642	-0.3690823353226317	0.04934247926565767
BAND	ghostA	4169	57BenzenePeptideNHpi	CC-QZPGTO	-34.46337890211095	-1.139928800508612	-0.3360086662484605	0.06485553383331209
BAND	ghostB	4145	33PyridineEthene	CC-QZPGTO	-12.21686787955849	-0.3978946699103817	-0.3766383842839828	0.064188913962734
BAND	ghostA	4139	27BenzenePyridinepipi	CC-QZPGTO	-34.46320784315815	-1.139861693845151	-0.336134428914583	0.06546310214995936
BAND	ghostA	4154	42UracilCyclopentane	CC-QZPGTO	-53.57809729973386	-1.762199567975548	-0.3692516990342623	0.05154499935941183
BAND	ghostNone	4172	60EthyneAcOHOHpi	CC-QZPGTO	-40.61532663620392	-1.326692169310671	-0.4184224250525417	0.1156461958821168
BAND	ghostB	4155	43UracilNeopentane	CC-QZPGTO	-31.43033755687921	-1.06561280069632	-0.4516196523544434	0.05967100281347405
BAND	ghostA	4178	66MeNH2Pyridine	CC-QZPGTO	-14.08529448271325	-0.4759393597319737	-0.3935607814019142	0.05730691489409775
BAND	ghostNone	4121	09MeNH2MeOH	CC-QZPGTO	-29.43447693301288	-0.9833680298385407	-0.3779289790872514	0.1049357277488035
BAND	ghostA	4130	18WaterPyridine	CC-QZPGTO	-9.239013837862519	-0.3079134696271497	-0.5084399723397135	0.05207575317199579
BAND	ghostA	4150	38CyclopentaneCyclopentane	CC-QZPGTO	-30.65120772219661	-1.034312326721943	-0.4487579945444747	0.05098561796450417
BAND	ghostB	4143	31UracilEthene	CC-QZPGTO	-12.21687588720793	-0.3979326086366453	-0.3764874134906078	0.06374241549063106
BAND	ghostNone	4143	31UracilEthene	CC-QZPGTO	-65.80047710788833	-2.167937322794023	-0.3641779634856503	0.08651305506083859
BAND	ghostB	4118	06MeOHMeNH2	CC-QZPGTO	-14.08565507226643	-0.476008923977068	-0.3932826356726145	0.08398267461021136
BAND	ghostB	4147	35NeopentanePentane	CC-QZPGTO	-31.42999378102187	-1.065355370603475	-0.4522452515832396	0.04967726886204616
BAND	ghostA	4144	32UracilEthyne	CC-QZPGTO	-53.57754953920224	-1.761829679250358	-0.3690796986148267	0.07296092154444137
BAND	ghostB	4135	23AcNH2Uracil	CC-QZPGTO	-53.57623812455812	-1.762932406183466	-0.3703156827835351	0.05090740981215355
BAND	ghostA	4131	19MeOHPyridine	CC-QZPGTO	-15.34493996629955	-0.5051751855161579	-0.4502189794319195	0.05183300875701417
BAND	ghostB	4139	27BenzenePyridinepipi	CC-QZPGTO	-35.52575093320047	-1.178600052675654	-0.3475509852045116	0.05966188708992787
BAND	ghostB	4160	48PyridinePyridineTS	CC-QZPGTO	-35.52569048034344	-1.178653440119438	-0.3474379869198083	0.05076932760714156
BAND	ghostA	4134	22AcOHUracil	CC-QZPGTO	-29.2060248853307	-0.9530255701925963	-0.4514122277690767	0.06228044096292763
BAND	ghostNone	4152	40BenzeneNeopentane	CC-QZPGTO	-65.89859563941	-2.214145486893615	-0.3388125757536555	0.1065508702475802
BAND	ghostA	4156	44EthenePentane	CC-QZPGTO	-12.21703072682943	-0.3980292089437478	-0.3766857350817795	0.05078233512015649
BAND	ghostA	4137	25PyridinePyridinepipi	CC-QZPGTO	-35.52577348493186	-1.178632200999733	-0.3474791495916308	0.06159567681890855
BAND	ghostA	4135	23AcNH2Uracil	CC-QZPGTO	-27.94120826463853	-0.9241280352716956	-0.4127597481254245	0.06898780431657922
BAND	ghostNone	4116	04WaterPeptide	CC-QZPGTO	-43.31612411505132	-1.440319890913558	-0.4039790658668053	0.09614235976261565
BAND	ghostB	4116	04WaterPeptide	CC-QZPGTO	-34.06527964964233	-1.129647471181342	-0.3903780090714666	0.09669896385616773
BAND	ghostA	4157	45EthynePentane	CC-QZPGTO	-11.39987071647551	-0.3708051773317855	-0.4082308987921203	0.05323273338492124
BAND	ghostA	4149	37CyclopentaneNeopentane	CC-QZPGTO	-30.651106871469	-1.034131894536198	-0.4486461102193923	0.04765837649756158
BAND	ghostNone	4147	35NeopentanePentane	CC-QZPGTO	-62.85675908180469	-2.131296422097912	-0.4472082461964983	0.1061433866099969
BAND	ghostNone	4138	26UracilUracilpipi	CC-QZPGTO	-107.1725565213818	-3.542871861134485	-0.3584342486484102	0.07680476653803914
BAND	ghostB	4113	01WaterWater	CC-QZPGTO	-9.238902472383367	-0.3073449962262657	-0.5087499622870804	0.1048344958544688
BAND	ghostA	4170	58PyridinePyridineCHN	CC-QZPGTO	-35.52583722776873	-1.178753616849945	-0.3475480257299713	0.0662835537480945
BAND	ghostA	4168	56BenzeneMeNH2NHpi	CC-QZPGTO	-34.46317735714707	-1.139773101357417	-0.3360553961734078	0.07606055410185238
BAND	ghostB	4177	65PyridineEthyne	CC-QZPGTO	-11.39959416687546	-0.3709221274592013	-0.4077634135258638	0.05669989117437719
BAND	ghostB	4142	30BenzeneEthene	CC-QZPGTO	-12.2168426213727	-0.3978241198105798	-0.37675730546125	0.06195310429530497
BAND	ghostB	4119	07MeOHPeptide	CC-QZPGTO	-34.06520790501033	-1.129264809693364	-0.390956870074697	0.08597343325775189
BAND	ghostNone	4133	21AcNH2AcNH2	CC-QZPGTO	-55.9074445313833	-1.853278257304259	-0.4008481994850621	0.108007040959544
BAND	ghostB	4126	14PeptideMeNH2	CC-QZPGTO	-14.08549673793321	-0.4759529057551927	-0.3939278066548208	0.06676125991233262
BAND	ghostA	4172	60EthyneAcOHOHpi	CC-QZPGTO	-11.39983473178034	-0.3710225363781223	-0.4079172993979323	0.06700787338380308
BAND	ghostNone	4120	08MeOHWater	CC-QZPGTO	-24.59154809010658	-0.8142147552623215	-0.4252157668352614	0.09918913822808068
BAND	ghostB	4168	56BenzeneMeNH2NHpi	CC-QZPGTO	-14.08523296054602	-0.4758612556747559	-0.3940730065073202	0.05121052531510024
BAND	ghostNone	4126	14PeptideMeNH2	CC-QZPGTO	-48.16274691410922	-1.611928006134957	-0.3710214227237653	0.09017258193685769
BAND	ghostA	4122	10MeNH2MeNH2	CC-QZPGTO	-14.08534374912377	-0.475943885547929	-0.3932898756485385	0.0651590882481641
BAND	ghostB	4146	34PentanePentane	CC-QZPGTO	-31.42272028178488	-1.05825828482443	-0.4465445938309929	0.05080766170503159
BAND	ghostNone	4160	48PyridinePyridineTS	CC-QZPGTO	-71.05819902700004	-2.365163359488715	-0.3379881073731275	0.09025194324343647
BAND	ghostB	4125	13PeptideMeOH	CC-QZPGTO	-15.34498099260137	-0.5045182339246438	-0.4518386675043631	0.06628611062679569
BAND	ghostA	4132	20AcOHAcOH	CC-QZPGTO	-29.20628127194112	-0.9532621789672114	-0.451517988926164	0.06341242557330998
BAND	ghostA	4124	12MeNH2Water	CC-QZPGTO	-14.08526373310846	-0.4757738528797268	-0.3932785991703862	0.102839136473486
BAND	ghostB	4115	03WaterMeNH2	CC-QZPGTO	-14.08558467202124	-0.4759645748542647	-0.3933271216458467	0.1032886690924094
BAND	ghostA	4147	35NeopentanePentane	CC-QZPGTO	-31.42269059585233	-1.058177616714064	-0.4464901408726051	0.04767091358294945
BAND	ghostNone	4117	05MeOHMeOH	CC-QZPGTO	-30.69870647680051	-1.012637458525585	-0.4252458109839028	0.1019194193743587
BAND	ghostB	4164	52BenzeneAcOHOHpi	CC-QZPGTO	-29.20813470636306	-0.9524094722859123	-0.4559208129404304	0.05068035738038269
BAND	ghostA	4136	24BenzeneBenzenepipi	CC-QZPGTO	-34.46333997609212	-1.139801349596979	-0.3361664502581974	0.06315546097460624
BAND	ghostA	4118	06MeOHMeNH2	CC-QZPGTO	-15.34458388882143	-0.5049916633637312	-0.4499466566973482	0.05341184886550281
BAND	ghostB	4162	50BenzeneEthyneCHpi	CC-QZPGTO	-11.39983055734804	-0.3708797186299482	-0.4080588622625928	0.05079886432931183
BAND	ghostB	4132	20AcOHAcOH	CC-QZPGTO	-29.2062838267824	-0.9532713559048878	-0.4515242638480074	0.06341422416800592
BAND	ghostNone	4114	02WaterMeOH	CC-QZPGTO	-24.59202885182213	-0.8147678078648211	-0.4704560409994988	0.1034519419918135
BAND	ghostA	4177	65PyridineEthyne	CC-QZPGTO	-35.5254624163891	-1.178437705108428	-0.3477164085335182	0.09109444132867875
BAND	ghostNone	4145	33PyridineEthene	CC-QZPGTO	-47.74665485632776	-1.584517784791468	-0.3444661005763895	0.1036800442064065
BAND	ghostNone	4170	58PyridinePyridineCHN	CC-QZPGTO	-71.05829845898558	-2.362283851161526	-0.3403891039719976	0.1045539292193192
BAND	ghostNone	4148	36NeopentaneNeopentane	CC-QZPGTO	-62.86244971620837	-2.135956230627417	-0.4438221773022097	0.1043763469838293
BAND	ghostB	4172	60EthyneAcOHOHpi	CC-QZPGTO	-29.20798005219017	-0.9523309407979077	-0.4555741243299294	0.07104701165351235
BAND	ghostB	4137	25PyridinePyridinepipi	CC-QZPGTO	-35.52578775356373	-1.178630583826606	-0.3474838857650146	0.06161779214313372
BAND	ghostA	4174	62PentaneAcNH2	CC-QZPGTO	-31.42259340798521	-1.058232584473218	-0.4460367028665212	0.06331648238963107
BAND	ghostA	4152	40BenzeneNeopentane	CC-QZPGTO	-34.4631569857317	-1.139863478114287	-0.3361374664031939	0.05362734206381378
BAND	ghostNone	4142	30BenzeneEthene	CC-QZPGTO	-46.68302703355612	-1.545339354778715	-0.3337719777943864	0.1105866786379147
BAND	ghostA	4146	34PentanePentane	CC-QZPGTO	-31.42271980194623	-1.058259214390469	-0.4465449118116306	0.05080712460616564
BAND	ghostA	4129	17UracilUracilBP	CC-QZPGTO	-53.57660620466159	-1.762813532604043	-0.3669235401178348	0.06980187057919306
BAND	ghostNone	4176	64PeptideEthene	CC-QZPGTO	-46.28702065562491	-1.532886444829005	-0.3684115632994477	0.1000930226943494
BAND	ghostNone	4119	07MeOHPeptide	CC-QZPGTO	-49.42281963418328	-1.63863001600074	-0.4064453365625059	0.09440993523040224
BAND	ghostA	4116	04WaterPeptide	CC-QZPGTO	-9.238693846213964	-0.307636412673219	-0.5081714412838222	0.05146593560264913
BAND	ghostB	4153	41UracilPentane	CC-QZPGTO	-31.42270937164749	-1.058244255275298	-0.4461963609922082	0.05944931411847122
BAND	ghostB	4134	22AcOHUracil	CC-QZPGTO	-53.57655805621836	-1.762838322093631	-0.3708239755654986	0.05585602542238671
BAND	ghostB	4148	36NeopentaneNeopentane	CC-QZPGTO	-31.42989897392939	-1.065316493887456	-0.4522605273125597	0.04767795672837515
BAND	ghostB	4117	05MeOHMeOH	CC-QZPGTO	-15.34484787778528	-0.5044897847972263	-0.4518870307421539	0.08302954094896126
BAND	ghostA	4114	02WaterMeOH	CC-QZPGTO	-9.238780259328353	-0.3075631135413589	-0.5081815583516712	0.06103660927953174
BAND	ghostNone	4137	25PyridinePyridinepipi	CC-QZPGTO	-71.06047114736737	-2.371518858890618	-0.3352124028792716	0.09929426486111816
BAND	ghostB	4167	55BenzeneMeOHOHpi	CC-QZPGTO	-15.34504904711946	-0.5046971636072184	-0.4506972315769508	0.0463956028191916
BAND	ghostNone	4158	46PeptidePentane	CC-QZPGTO	-65.49550658682617	-2.199442090392135	-0.3927316840546304	0.09786540429974085
BAND	ghostB	4122	10MeNH2MeNH2	CC-QZPGTO	-14.08525997650373	-0.4757622737039395	-0.3935951681311308	0.07580761562735672
BAND	ghostB	4121	09MeNH2MeOH	CC-QZPGTO	-15.34482690872198	-0.5044341194394206	-0.4516235586487161	0.07349477814626862
BAND	ghostNone	4118	06MeOHMeNH2	CC-QZPGTO	-29.44202994050389	-0.9860934455855354	-0.416028843425773	0.09937134813215731
BAND	ghostNone	4132	20AcOHAcOH	CC-QZPGTO	-58.44199083036113	-1.911112777813589	-0.4545579431303245	0.1131381542161
BAND	ghostB	4169	57BenzenePeptideNHpi	CC-QZPGTO	-34.06536562411511	-1.12947814603541	-0.3912937055198463	0.03969496038454724
BAND	ghostA	4117	05MeOHMeOH	CC-QZPGTO	-15.34494521631975	-0.5048282618049099	-0.4504504034623975	0.06023437417452158
BAND	ghostB	4178	66MeNH2Pyridine	CC-QZPGTO	-35.52570143987565	-1.178528580598979	-0.3476117052556077	0.07775881470621039
BAND	ghostB	4130	18WaterPyridine	CC-QZPGTO	-35.52600584219047	-1.178543268550308	-0.347837197331479	0.1020755483884207
BAND	ghostNone	4141	29PyridineUracilpipi	CC-QZPGTO	-89.11677320152728	-2.957349561980159	-0.3452529959921942	0.08862664075120705
BAND	ghostB	4154	42UracilCyclopentane	CC-QZPGTO	-30.651229557723	-1.034305295738732	-0.4486061991633379	0.05804654437945999
BAND	ghostA	4113	01WaterWater	CC-QZPGTO	-9.238577335592392	-0.3074251067607467	-0.5081187403372516	0.07594224250134468
BAND	ghostA	4126	14PeptideMeNH2	CC-QZPGTO	-34.06538477192001	-1.129626027796807	-0.3927624541314276	0.04784677190798173
BAND	ghostB	4161	49BenzenePyridineTS	CC-QZPGTO	-35.52560657758485	-1.178656951961318	-0.3473593087658536	0.04849300224518414
BAND	ghostNone	4127	15PeptidePeptide	CC-QZPGTO	-68.14385742078207	-2.265491982673202	-0.3659384530247923	0.08635686923393586
BAND	ghostA	4175	63BenzeneAcOH	CC-QZPGTO	-34.46313039154166	-1.139789857528699	-0.3360492033441402	0.07419204189530887
BAND	ghostB	4129	17UracilUracilBP	CC-QZPGTO	-53.57669545316379	-1.762667846753208	-0.3703073490527863	0.05465502286838424
BAND	ghostB	4176	64PeptideEthene	CC-QZPGTO	-12.21696703369237	-0.3980182819594515	-0.3765016207333344	0.05706067098192908
BAND	ghostB	4138	26UracilUracilpipi	CC-QZPGTO	-53.57796817613828	-1.762824117614229	-0.3693517610640831	0.05719434351237122
BAND	ghostB	4140	28BenzeneUracilpipi	CC-QZPGTO	-53.57812465546303	-1.762241342711873	-0.36884543511736	0.05778888004456909
BAND	ghostA	4120	08MeOHWater	CC-QZPGTO	-15.34471135892681	-0.5046008931750876	-0.4504086745507428	0.07558250088173418
BAND	ghostA	4115	03WaterMeNH2	CC-QZPGTO	-9.238738519811305	-0.3077741451064532	-0.5081677040658187	0.05105455016278193
BAND	ghostNone	4163	51EthyneEthyneTS	CC-QZPGTO	-22.80193851946771	-0.7430248723512812	-0.400824774760446	0.1221151061944326
BAND	ghostB	4124	12MeNH2Water	CC-QZPGTO	-9.238652854536578	-0.3077024774783812	-0.5079950240472403	0.05729021311331921
BAND	ghostNone	4168	56BenzeneMeNH2NHpi	CC-QZPGTO	-48.55413903225712	-1.623062455829888	-0.343059848957472	0.1075941303843631
BAND	ghostNone	4149	37CyclopentaneNeopentane	CC-QZPGTO	-62.08491998516099	-2.107020505990647	-0.4473263398307166	0.1062204902896768
BAND	ghostA	4138	26UracilUracilpipi	CC-QZPGTO	-53.57796820121569	-1.762824122942253	-0.369351763284076	0.05719434341874015
BAND	ghostNone	4153	41UracilPentane	CC-QZPGTO	-85.00921679872181	-2.834176591875568	-0.3693686019867204	0.08280926750514053
BAND	ghostB	4151	39BenzeneCyclopentane	CC-QZPGTO	-30.65125378110162	-1.034328772978443	-0.4488784090318159	0.05619806920907759
BAND	ghostNone	4171	59EthyneWaterCHO	CC-QZPGTO	-20.64310498805526	-0.6790262134370438	-0.3899691205058025	0.1050861213277749
BAND	ghostNone	4169	57BenzenePeptideNHpi	CC-QZPGTO	-68.53820786468373	-2.279612698650426	-0.3546659642046673	0.0977182212312239
BAND	ghostA	4173	61PentaneAcOH	CC-QZPGTO	-31.42262048477485	-1.058174531693774	-0.4463282151209259	0.06613763975297343
BAND	ghostB	4174	62PentaneAcNH2	CC-QZPGTO	-27.94298985985583	-0.9236272642769263	-0.4153377322168085	0.0513042005592735
BAND	ghostNone	4125	13PeptideMeOH	CC-QZPGTO	-49.42022103539031	-1.63859618197296	-0.3739158275639052	0.09011556651270231
BAND	ghostNone	4130	18WaterPyridine	CC-QZPGTO	-44.77557253059872	-1.490115870394347	-0.3593593920647419	0.08836832906030093
BAND	ghostB	4141	29PyridineUracilpipi	CC-QZPGTO	-53.57805059022746	-1.762363267974257	-0.369267851440968	0.06018877225741368
BAND	ghostNone	4154	42UracilCyclopentane	CC-QZPGTO	-84.23634162370922	-2.808569846984889	-0.3694867159852932	0.08411697391651836
BAND	ghostNone	4178	66MeNH2Pyridine	CC-QZPGTO	-49.61774142078232	-1.661999292950203	-0.3502595740821006	0.09700082508653007
BAND	ghostNone	4174	62PentaneAcNH2	CC-QZPGTO	-59.37097599596981	-1.990688515606606	-0.4158247138411503	0.09600944961399371
BAND	ghostA	4148	36NeopentaneNeopentane	CC-QZPGTO	-31.4298969991057	-1.065316501340243	-0.4522522598551321	0.04767784755726925
BAND	ghostNone	4156	44EthenePentane	CC-QZPGTO	-43.64284131689309	-1.462247391647674	-0.376763963190299	0.1168265562785483
BAND	ghostA	4121	09MeNH2MeOH	CC-QZPGTO	-14.0850949112477	-0.4757906405063563	-0.3933094172344083	0.0648663808211543
BAND	ghostA	4127	15PeptidePeptide	CC-QZPGTO	-34.06547902631586	-1.130077148748289	-0.391619952024528	0.04229683503050966
BAND	ghostA	4163	51EthyneEthyneTS	CC-QZPGTO	-11.39973595032841	-0.3706903408062713	-0.4081754981237078	0.08353647450908523
BAND	ghostA	4151	39BenzeneCyclopentane	CC-QZPGTO	-34.46333383704822	-1.139933853915246	-0.3361536543046323	0.05774605878381307
BAND	ghostB	4150	38CyclopentaneCyclopentane	CC-QZPGTO	-30.65121464117289	-1.034308418312104	-0.4487575080758194	0.05098239744777861
BAND	ghostB	4136	24BenzeneBenzenepipi	CC-QZPGTO	-34.46334167423324	-1.139801187296334	-0.3361665635015559	0.06314974229123377
BAND	ghostA	4161	49BenzenePyridineTS	CC-QZPGTO	-34.46316526139513	-1.139765978202548	-0.3360289098138302	0.06759432176998761
BAND	ghostNone	4140	28BenzeneUracilpipi	CC-QZPGTO	-88.05263293818334	-2.918851950528962	-0.3348115493291944	0.08480971882815948
BAND	ghostNone	4157	45EthynePentane	CC-QZPGTO	-42.82553142615326	-1.434388178896759	-0.4084713752936253	0.1114835978819772
BAND	ghostNone	4155	43UracilNeopentane	CC-QZPGTO	-85.01445594020149	-2.837136125135847	-0.3686470453317856	0.08478583426236817
BAND	ghostB	4173	61PentaneAcOH	CC-QZPGTO	-29.20847291781207	-0.9526706787003889	-0.4569010947941847	0.04880496538648386
BAND	ghostA	4171	59EthyneWaterCHO	CC-QZPGTO	-11.39960443792259	-0.3707118321992074	-0.4079431422272236	0.08351251954024808
BAND	ghostB	4158	46PeptidePentane	CC-QZPGTO	-31.42272185357783	-1.058364330917089	-0.4459856253912299	0.05823484366096601
BAND	ghostNone	4113	01WaterWater	CC-QZPGTO	-18.48507010396112	-0.6165299955065281	-0.4784707689183179	0.1009636535583953
BAND	ghostB	4175	63BenzeneAcOH	CC-QZPGTO	-29.2081990345458	-0.952602623990725	-0.4569519808209822	0.05362079563720802
BAND	ghostA	4164	52BenzeneAcOHOHpi	CC-QZPGTO	-34.46317890545237	-1.139833889285924	-0.3359334457190235	0.07038718612865262
BAND	ghostNone	4166	54BenzeneWaterOHpi	CC-QZPGTO	-43.70760122735874	-1.451600937272117	-0.3484733166625564	0.1084515918744136
BAND	ghostB	4128	16PeptideWater	CC-QZPGTO	-9.23930766189787	-0.3075597526333795	-0.5089610612362114	0.06829837538396491
BAND	ghostB	4133	21AcNH2AcNH2	CC-QZPGTO	-27.94125173800438	-0.9239711788331395	-0.4131947050659451	0.06597907388034069
BAND	ghostB	4114	02WaterMeOH	CC-QZPGTO	-15.34468740403963	-0.5044628812160186	-0.4519057549674698	0.1015617638520456
BAND	ghostNone	4128	16PeptideWater	CC-QZPGTO	-43.31256485221378	-1.439735239293905	-0.3723857766735566	0.08746223877200054
BAND	ghostNone	4129	17UracilUracilBP	CC-QZPGTO	-107.179858431844	-3.531587063609916	-0.356321147297445	0.07893521992070811
BAND	ghostNone	4151	39BenzeneCyclopentane	CC-QZPGTO	-65.12154641290228	-2.185754770375413	-0.3386937866332335	0.1084471094187734
BAND	ghostNone	4164	52BenzeneAcOHOHpi	CC-QZPGTO	-63.67921927957126	-2.098974320878748	-0.3447931713241144	0.1130054289816891
BAND	ghostNone	4135	23AcNH2Uracil	CC-QZPGTO	-81.54712883282549	-2.692313444762882	-0.3532456047919888	0.09734533285100565
BAND	ghostB	4123	11MeNH2Peptide	CC-QZPGTO	-34.06561097669281	-1.129371131503206	-0.3913179713869938	0.07492968102442851
BAND	ghostA	4159	47BenzeneBenzeneTS	CC-QZPGTO	-34.46316873100457	-1.139740288839037	-0.3360585374838062	0.06682632461839982
BAND	ghostB	4127	15PeptidePeptide	CC-QZPGTO	-34.06508113270384	-1.129436277966363	-0.3906465336301174	0.07077043224478126
BAND	ghostNone	4123	11MeNH2Peptide	CC-QZPGTO	-48.15936729777573	-1.611332975108677	-0.3780710238576643	0.0993251218596343
BAND	ghostB	4163	51EthyneEthyneTS	CC-QZPGTO	-11.39972147118489	-0.3707056425631999	-0.4081082797268406	0.0696048772661278
BAND	ghostNone	4136	24BenzeneBenzenepipi	CC-QZPGTO	-68.93358243650499	-2.292870627320637	-0.3183108727510265	0.106075816964347
BAND	ghostB	4156	44EthenePentane	CC-QZPGTO	-31.42263782682913	-1.058155675975592	-0.4463610601330198	0.07133924525659677
BAND	ghostA	4160	48PyridinePyridineTS	CC-QZPGTO	-35.52590907927824	-1.178556720310314	-0.3474674392033246	0.06844373032341067
BAND	ghostB	4149	37CyclopentaneNeopentane	CC-QZPGTO	-31.43002582277229	-1.065422951584004	-0.4521208653297394	0.0511205146160072
BAND	ghostNone	4115	03WaterMeNH2	CC-QZPGTO	-23.33489261605733	-0.7871685911627353	-0.4184308623517606	0.0983577950263476
BAND	ghostB	4159	47BenzeneBenzeneTS	CC-QZPGTO	-34.46308047523445	-1.139670401725823	-0.3359640842185728	0.05450550397421476
BAND	ghostB	4157	45EthynePentane	CC-QZPGTO	-31.42260386642588	-1.058195468728123	-0.4461573609466513	0.07527594352505876
BAND	ghostNone	4161	49BenzenePyridineTS	CC-QZPGTO	-69.99508777377234	-2.326182945353414	-0.3391557022890422	0.1051943249021982
BAND	ghostA	4140	28BenzeneUracilpipi	CC-QZPGTO	-34.46339813223663	-1.140002257362535	-0.3359624688465696	0.06608120490084329
BAND	ghostB	4171	59EthyneWaterCHO	CC-QZPGTO	-9.238974204956309	-0.3073913027032272	-0.5087635674056185	0.09119762713271055
BAND	ghostA	4158	46PeptidePentane	CC-QZPGTO	-34.06604821790739	-1.129886104092759	-0.3910726442786542	0.05343429864951337
BAND	ghostNone	4165	53BenzeneAcNH2NHpi	CC-QZPGTO	-62.4124550218636	-2.068806289671239	-0.3344566114594626	0.1027875657453137
BAND	ghostB	4120	08MeOHWater	CC-QZPGTO	-9.239021878227055	-0.3074156115106328	-0.5087669932021803	0.08420552950913694
BAND	ghostA	4142	30BenzeneEthene	CC-QZPGTO	-34.46298314899901	-1.139685002917309	-0.3361199371855627	0.07884417077254843
BAND	ghostB	4131	19MeOHPyridine	CC-QZPGTO	-35.52621465395519	-1.178690317106939	-0.3479178736308712	0.08627085377982707
BAND	ghostB	4144	32UracilEthyne	CC-QZPGTO	-11.39985523459044	-0.3709174885340678	-0.4080433259979935	0.06464656527401152
BAND	ghostNone	4144	32UracilEthyne	CC-QZPGTO	-64.98378999632328	-2.139754109152413	-0.3655593270229928	0.08882100487880802
BAND	ghostNone	4131	19MeOHPyridine	CC-QZPGTO	-50.88283923278028	-1.688853758339418	-0.360581335433578	0.0870204103265894
BAND	ghostA	4143	31UracilEthene	CC-QZPGTO	-53.57778894819812	-1.761951976546368	-0.3691674091315301	0.06517983840395881
