# Supplementary material for: Toward Pair Atomic Density Fitting for Correlation Energies with Benchmark Accuracy
Source: J Chem Theory Comput. 2023 Feb 14;19(5):1499–516. doi: 10.1021/acs.jctc.2c01201 (PMC10018742; doi:10.1021/acs.jctc.2c01201)
Supplement: Supplementary file 2 — ct2c01201_si_002.zip [file ct2c01201_si_002.zip › data/L7/L7_TZ_MP2_normal.txt]

cbht08	-138853.0308	-4255.1206
cbht08Acp	-69423.9971	-2121.4040
cbht08Bcp	-69423.9623	-2121.3971
c2c2PDt08	-166349.5701	-4770.5077
c2c2PDt08Acp	-83164.9418	-2367.3502
c2c2PDt08Bcp	-83164.9418	-2367.3502
gggt08	-133401.4869	-3836.1813
gggt08Acp	-88930.1300	-2554.7652
gggt08Bcp	-44471.3202	-1273.1791
c3at08	-224200.2309	-6407.6915
c3at08Acp	-184999.7190	-5254.5861
c3at08Bcp	-39186.5740	-1129.7135
phet08	-177797.2888	-5162.8775
phet08Acp	-118524.9770	-3440.7166
phet08Bcp	-59253.1659	-1716.4968
c3gct08	-262147.5509	-7509.2444
c3gct08Acp	-185001.6754	-5256.3491
c3gct08Bcp	-77123.7477	-2212.9221
gcgct08	-154235.4677	-4410.1123
gcgct08Acp	-77114.4218	-2195.4792
gcgct08Bcp	-77114.3827	-2195.4765
