# Supplementary material for: Toward Pair Atomic Density Fitting for Correlation Energies with Benchmark Accuracy
Source: J Chem Theory Comput. 2023 Feb 14;19(5):1499–516. doi: 10.1021/acs.jctc.2c01201 (PMC10018742; doi:10.1021/acs.jctc.2c01201)
Supplement: Supplementary file 2 — ct2c01201_si_002.zip [file ct2c01201_si_002.zip › data/L7/c3a.xyz]

87

 C -2.230000 -0.152000 2.591000
 C -0.950000 -0.739000 2.643000
 C 0.131000 0.153000 2.667000
 C -1.196000 1.917000 2.639000
 C 0.791000 -1.962000 2.624000
 N -2.328000 1.192000 2.594000
 N 0.075000 1.492000 2.674000
 N -0.520000 -2.058000 2.616000
 N 1.248000 -0.659000 2.668000
 N -3.378000 -0.885000 2.563000 
 H -1.335000 2.995000 2.632000
 H 1.478000 -2.796000 2.584000
 H 2.209000 -0.350000 2.597000
 H -4.215000 -0.388000 2.285000
 H -3.310000 -1.855000 2.283000
C 6.220000 -1.272000 -0.103000
C 6.356000 0.086000 -0.067000
C 5.220000 0.956000 -0.165000
C 3.923000 0.366000 -0.304000
C 3.782000 -1.049000 -0.351000
C 4.934000 -1.892000 -0.240000
C 2.493000 -1.631000 -0.480000
C 4.770000 -3.283000 -0.265000
C 3.506000 -3.877000 -0.385000
C 2.348000 -3.043000 -0.500000
C 3.325000 -5.299000 -0.390000
C 2.082000 -5.857000 -0.476000
C 0.902000 -5.047000 -0.564000
C 1.053000 -3.625000 -0.579000
C -0.094000 -2.794000 -0.668000
C 0.051000 -1.376000 -0.669000
C 1.342000 -0.795000 -0.596000
C 2.777000 1.198000 -0.411000
C 1.483000 0.616000 -0.539000
C 0.335000 1.447000 -0.612000
C -0.954000 0.866000 -0.706000
C -1.098000 -0.545000 -0.714000
C -1.388000 -3.374000 -0.698000
C -2.540000 -2.541000 -0.725000
C -2.397000 -1.129000 -0.764000
C -0.384000 -5.600000 -0.613000
C -1.531000 -4.796000 -0.667000
C -3.848000 -3.122000 -0.735000
C -4.970000 -2.283000 -0.758000
C -4.850000 -0.887000 -0.776000
C -3.547000 -0.297000 -0.768000
C -2.110000 1.699000 -0.715000
C -3.403000 1.117000 -0.763000
C -2.853000 -5.350000 -0.684000
C -3.959000 -4.551000 -0.713000
C -4.561000 1.957000 -0.756000
C -5.853000 1.338000 -0.775000
C -5.992000 -0.020000 -0.782000
C -4.398000 3.348000 -0.723000
C -3.131000 3.942000 -0.678000
C -1.967000 3.110000 -0.676000
C -0.674000 3.692000 -0.579000
C 0.478000 2.863000 -0.555000
C 1.768000 3.443000 -0.435000 
C 2.916000 2.610000 -0.345000
C 4.218000 3.190000 -0.215000
C 5.337000 2.351000 -0.126000
C 4.325000 4.619000 -0.169000
C 1.904000 4.865000 -0.368000
C 3.221000 5.418000 -0.243000
C -0.527000 5.114000 -0.521000
C 0.756000 5.667000 -0.421000
C -2.953000 5.364000 -0.625000
C -1.710000 5.923000 -0.552000
H 7.095000 -1.912000 -0.024000
H 7.340000 0.535000 0.037000
H 5.648000 -3.920000 -0.181000
H 4.205000 -5.932000 -0.315000
H 1.965000 -6.939000 -0.470000
H -0.497000 -6.682000 -0.594000
H -5.963000 -2.729000 -0.763000
H -2.959000 -6.432000 -0.666000
H -4.953000 -4.992000 -0.720000
H -6.732000 1.979000 -0.778000
H -6.982000 -0.470000 -0.790000
H -5.281000 3.984000 -0.719000
H 6.324000 2.797000 -0.023000
H 5.314000 5.059000 -0.070000
H 3.324000 6.500000 -0.201000
H 0.865000 6.749000 -0.375000
H -3.838000 5.995000 -0.639000
H -1.596000 7.004000 -0.509000 
