# Supplementary material for: Toward Pair Atomic Density Fitting for Correlation Energies with Benchmark Accuracy
Source: J Chem Theory Comput. 2023 Feb 14;19(5):1499–516. doi: 10.1021/acs.jctc.2c01201 (PMC10018742; doi:10.1021/acs.jctc.2c01201)
Supplement: Supplementary file 2 — ct2c01201_si_002.zip [file ct2c01201_si_002.zip › data/L7/L7_TZ_RPA_normal.txt]

cbhtn	-13975.8818	-7082.9108
cbhtnAcp	-6987.7166	-3532.5681
cbhtnBcp	-6987.7354	-3532.5583
c2c2PDtn	-11983.0135	-7678.8680
c2c2PDtnAcp	-5994.2532	-3823.2022
c2c2PDtnBcp	-5994.2532	-3823.2020
gggtn	-7619.1813	-6119.4915
gggtnAcp	-5077.2271	-4076.3689
gggtnBcp	-2546.4023	-2033.8024
c3atn	-15157.5984	-10269.0336
c3atnAcp	-12767.7725	-8437.2191
c3atnBcp	-2392.4866	-1809.1732
phetn	-12482.2832	-8365.6614
phetnAcp	-8316.2475	-5575.3671
phetnBcp	-4149.3533	-2781.1653
c3gctn	-17309.8519	-12029.7725
c3gctnAcp	-12768.5252	-8439.9263
c3gctnBcp	-4546.9303	-3549.7656
gcgctn	-9070.2876	-7066.7638
gcgctnAcp	-4537.2395	-3521.7724
gcgctnBcp	-4537.1886	-3521.7670
