# Supplementary material for: Toward Pair Atomic Density Fitting for Correlation Energies with Benchmark Accuracy
Source: J Chem Theory Comput. 2023 Feb 14;19(5):1499–516. doi: 10.1021/acs.jctc.2c01201 (PMC10018742; doi:10.1021/acs.jctc.2c01201)
Supplement: Supplementary file 2 — ct2c01201_si_002.zip [file ct2c01201_si_002.zip › data/L7/L7_TZ_RPA_vg_1l2.txt]

cbhtvg	-13976.5308	-6981.1405
cbhtvgAcp	-6988.0460	-3482.2266
cbhtvgBcp	-6988.0637	-3482.2440
c2c2PDtvg	-11983.5034	-7579.9849
c2c2PDtvgAcp	-5994.5165	-3775.2009
c2c2PDtvgBcp	-5994.5165	-3775.2011
gggtvg	-7618.9120	-6028.6934
gggtvgAcp	-5076.7892	-4016.2895
gggtvgBcp	-2546.5850	-2003.6281
c3atvg	-15158.3233	-10127.4228
c3atvgAcp	-12768.4587	-8324.3991
c3atvgBcp	-2392.5465	-1782.4373
phetvg	-12482.3038	-8253.2176
phetvgAcp	-8316.1378	-5501.0021
phetvgBcp	-4149.5004	-2743.7913
c3gctvg	-17309.4289	-11862.2090
c3gctvgAcp	-12768.0374	-8325.7109
c3gctvgBcp	-4547.0377	-3499.8615
gcgctvg	-9069.7384	-6968.0201
gcgctvgAcp	-4536.8264	-3473.1153
gcgctvgBcp	-4537.0820	-3473.1256
