# Supplementary material for: Toward Pair Atomic Density Fitting for Correlation Energies with Benchmark Accuracy
Source: J Chem Theory Comput. 2023 Feb 14;19(5):1499–516. doi: 10.1021/acs.jctc.2c01201 (PMC10018742; doi:10.1021/acs.jctc.2c01201)
Supplement: Supplementary file 2 — ct2c01201_si_002.zip [file ct2c01201_si_002.zip › data/L7/L7_TZ_MP2_e10L.txt]

cbht08	-139163.8010	-4415.7951
cbht08Acp	-69579.5382	-2201.9248
cbht08Bcp	-69579.5280	-2201.9295
c2c2PDt08	-166763.9602	-4970.0733
c2c2PDt08Acp	-83373.0974	-2468.1615
c2c2PDt08Bcp	-83373.0972	-2468.1613
gggt08	-133634.8000	-3960.5255
gggt08Acp	-89093.7181	-2645.2884
gggt08Bcp	-44540.9049	-1306.8689
c3at08	-225115.9456	-7048.1491
c3at08Acp	-185461.7806	-5476.0302
c3at08Bcp	-39634.9571	-1543.5366
phet08	-178123.5963	-5328.8282
phet08Acp	-118744.5059	-3553.0675
phet08Bcp	-59359.5615	-1769.7432
c3gct08	-262731.9023	-7788.6068
c3gct08Acp	-185465.1897	-5478.5815
c3gct08Bcp	-77246.3438	-2271.9668
gcgct08	-154519.0915	-4557.6459
gcgct08Acp	-77250.8724	-2263.9336
gcgct08Bcp	-77250.8646	-2263.9633
