# Supplementary material for: Toward Pair Atomic Density Fitting for Correlation Energies with Benchmark Accuracy
Source: J Chem Theory Comput. 2023 Feb 14;19(5):1499–516. doi: 10.1021/acs.jctc.2c01201 (PMC10018742; doi:10.1021/acs.jctc.2c01201)
Supplement: Supplementary file 2 — ct2c01201_si_002.zip [file ct2c01201_si_002.zip › data/L7/L7_TZ_MP2_e12d.txt]

cbht08	-138851.5247	-4243.7768
cbht08Acp	-69423.5413	-2116.0385
cbht08Bcp	-69423.5043	-2116.0296
c2c2PDt08	-166344.4704	-4741.6867
c2c2PDt08Acp	-83163.3967	-2353.9965
c2c2PDt08Bcp	-83163.3957	-2353.9957
gggt08	-133401.0402	-3826.4724
gggt08Acp	-88929.9347	-2548.2743
gggt08Bcp	-44471.3560	-1270.2695
c3at08	-224192.7994	-6369.2431
c3at08Acp	-184993.5770	-5220.3963
c3at08Bcp	-39186.6199	-1126.8776
phet08	-177813.8778	-5166.9090
phet08Acp	-118526.8750	-3434.3077
phet08Bcp	-59265.3313	-1724.4195
c3gct08	-262139.3046	-7467.6507
c3gct08Acp	-184995.3221	-5221.8624
c3gct08Bcp	-77124.0252	-2208.1216
gcgct08	-154239.3027	-4402.4694
gcgct08Acp	-77116.5774	-2191.9393
gcgct08Bcp	-77116.5333	-2191.9342
