# Supplementary material for: Toward Pair Atomic Density Fitting for Correlation Energies with Benchmark Accuracy
Source: J Chem Theory Comput. 2023 Feb 14;19(5):1499–516. doi: 10.1021/acs.jctc.2c01201 (PMC10018742; doi:10.1021/acs.jctc.2c01201)
Supplement: Supplementary file 2 — ct2c01201_si_002.zip [file ct2c01201_si_002.zip › data/L7/L7_TZ_MP2_e06L.txt]

cbht08	-139167.6957	-4421.0048
cbht08Acp	-69580.9802	-2204.0203
cbht08Bcp	-69580.9717	-2204.0272
c2c2PDt08	-166767.4343	-4974.8543
c2c2PDt08Acp	-83374.2901	-2470.0157
c2c2PDt08Bcp	-83374.2901	-2470.0155
gggt08	-133611.6386	-3938.0944
gggt08Acp	-89071.0590	-2623.1309
gggt08Bcp	-44540.4810	-1306.6695
c3at08	-224730.4160	-6664.4466
c3at08Acp	-185462.6728	-5478.5417
c3at08Bcp	-39254.2043	-1163.0026
phet08	-178120.7586	-5327.0132
phet08Acp	-118741.2344	-3550.4896
phet08Bcp	-59360.2132	-1770.7060
c3gct08	-262735.2734	-7793.9462
c3gct08Acp	-185466.7743	-5481.7785
c3gct08Bcp	-77246.9236	-2272.9124
gcgct08	-154498.8064	-4538.1293
gcgct08Acp	-77245.8671	-2259.3035
gcgct08Bcp	-77245.8243	-2259.2998
