# Supplementary material for: Toward Pair Atomic Density Fitting for Correlation Energies with Benchmark Accuracy
Source: J Chem Theory Comput. 2023 Feb 14;19(5):1499–516. doi: 10.1021/acs.jctc.2c01201 (PMC10018742; doi:10.1021/acs.jctc.2c01201)
Supplement: Supplementary file 2 — ct2c01201_si_002.zip [file ct2c01201_si_002.zip › data/L7/L7_TZ_MP2_good_dep1e2.txt]

cbht08	-138710.0692	-4196.8977
cbht08Acp	-69352.8630	-2092.6658
cbht08Bcp	-69352.8554	-2092.6745
c2c2PDt08	-166228.8514	-4718.2537
c2c2PDt08Acp	-83105.5934	-2342.2637
c2c2PDt08Bcp	-83105.5935	-2342.2637
gggt08	-133242.7868	-3789.0243
gggt08Acp	-88825.1020	-2523.6748
gggt08Bcp	-44417.9323	-1257.4113
c3at08	-224017.1859	-6333.7799
c3at08Acp	-184864.4809	-5196.0289
c3at08Bcp	-39140.1110	-1115.7364
phet08	-177613.0252	-5101.6156
phet08Acp	-118403.0399	-3400.3786
phet08Bcp	-59191.3226	-1696.0418
c3gct08	-261919.2406	-7421.2224
c3gct08Acp	-184864.0145	-5196.8868
c3gct08Bcp	-77035.3333	-2186.6387
gcgct08	-154061.9934	-4358.7892
gcgct08Acp	-77027.9116	-2170.2085
gcgct08Bcp	-77028.1701	-2170.2133
