# Supplementary material for: Toward Pair Atomic Density Fitting for Correlation Energies with Benchmark Accuracy
Source: J Chem Theory Comput. 2023 Feb 14;19(5):1499–516. doi: 10.1021/acs.jctc.2c01201 (PMC10018742; doi:10.1021/acs.jctc.2c01201)
Supplement: Supplementary file 2 — ct2c01201_si_002.zip [file ct2c01201_si_002.zip › data/L7/L7_TZ_MP2_e08d.txt]

cbht08	-138852.1013	-4244.7232
cbht08Acp	-69423.7588	-2116.4410
cbht08Bcp	-69423.7227	-2116.4328
c2c2PDt08	-166344.9300	-4742.2332
c2c2PDt08Acp	-83163.5642	-2354.2165
c2c2PDt08Bcp	-83163.5641	-2354.2166
gggt08	-133400.7869	-3826.3452
gggt08Acp	-88929.7705	-2548.1958
gggt08Bcp	-44471.2725	-1270.2287
c3at08	-224193.6801	-6370.1835
c3at08Acp	-184994.3387	-5221.2116
c3at08Bcp	-39186.6556	-1126.9344
phet08	-177796.8661	-5150.2631
phet08Acp	-118524.8146	-3432.4067
phet08Bcp	-59253.3399	-1712.6327
c3gct08	-262140.0364	-7468.4555
c3gct08Acp	-184996.1597	-5222.7474
c3gct08Bcp	-77123.8046	-2207.9486
gcgct08	-154234.9555	-4398.3011
gcgct08Acp	-77114.5204	-2189.9775
gcgct08Bcp	-77114.4790	-2189.9750
