# Supplementary material for: Toward Pair Atomic Density Fitting for Correlation Energies with Benchmark Accuracy
Source: J Chem Theory Comput. 2023 Feb 14;19(5):1499–516. doi: 10.1021/acs.jctc.2c01201 (PMC10018742; doi:10.1021/acs.jctc.2c01201)
Supplement: Supplementary file 2 — ct2c01201_si_002.zip [file ct2c01201_si_002.zip › data/L7/L7_TZ_MP2_e06.txt]

cbht08	-139171.0169	-4424.9037
cbht08Acp	-69582.5259	-2205.8530
cbht08Bcp	-69582.5177	-2205.8601
c2c2PDt08	-166768.3859	-4976.0647
c2c2PDt08Acp	-83374.7172	-2470.5703
c2c2PDt08Bcp	-83374.7170	-2470.5701
gggt08	-133612.2164	-3938.9235
gggt08Acp	-89071.4554	-2623.6917
gggt08Bcp	-44540.6395	-1306.9140
c3at08	-224731.4040	-6665.7701
c3at08Acp	-185463.1634	-5479.2837
c3at08Bcp	-39254.6514	-1163.5305
phet08	-178122.5014	-5329.2133
phet08Acp	-118742.4262	-3551.9882
phet08Bcp	-59360.7155	-1771.3505
c3gct08	-262736.2932	-7795.3773
c3gct08Acp	-185467.2558	-5482.5130
c3gct08Bcp	-77247.3575	-2273.4985
gcgct08	-154499.6209	-4539.2560
gcgct08Acp	-77246.2186	-2259.8102
gcgct08Bcp	-77246.1790	-2259.8098
