# Supplementary material for: Toward Pair Atomic Density Fitting for Correlation Energies with Benchmark Accuracy
Source: J Chem Theory Comput. 2023 Feb 14;19(5):1499–516. doi: 10.1021/acs.jctc.2c01201 (PMC10018742; doi:10.1021/acs.jctc.2c01201)
Supplement: Supplementary file 2 — ct2c01201_si_002.zip [file ct2c01201_si_002.zip › data/L7/L7_TZ_MP2_e12.txt]

cbht08	-139167.5501	-4420.2628
cbht08Acp	-69581.2568	-2203.9971
cbht08Bcp	-69581.2462	-2204.0024
c2c2PDt08	-166766.6072	-4973.2975
c2c2PDt08Acp	-83374.1862	-2469.5404
c2c2PDt08Bcp	-83374.1857	-2469.5398
gggt08	-133618.6694	-3944.9056
gggt08Acp	-89077.2468	-2629.1695
gggt08Bcp	-44541.0247	-1307.1444
c3at08	-224729.5362	-6662.4938
c3at08Acp	-185461.7813	-5476.6228
c3at08Bcp	-39254.6068	-1163.3419
phet08	-2763126.3112	-2298902.4957
phet08Acp	-118766.3302	-3575.3688
phet08Bcp	-1865064.3022	-1434308.0253
c3gct08	-262736.6774	-7794.2873
c3gct08Acp	-185465.7694	-5479.7674
c3gct08Bcp	-77249.7509	-2275.6672
gcgct08	-154524.2325	-4563.3040
gcgct08Acp	-77257.3285	-2270.6454
gcgct08Bcp	-77256.9278	-2270.2839
