# Supplementary material for: Toward Pair Atomic Density Fitting for Correlation Energies with Benchmark Accuracy
Source: J Chem Theory Comput. 2023 Feb 14;19(5):1499–516. doi: 10.1021/acs.jctc.2c01201 (PMC10018742; doi:10.1021/acs.jctc.2c01201)
Supplement: Supplementary file 2 — ct2c01201_si_002.zip [file ct2c01201_si_002.zip › data/L7/L7_TZ_MP2_e08d_base5.txt]

cbht08	-138853.3578	-4245.4609
cbht08Acp	-69424.3866	-2116.8084
cbht08Bcp	-69424.3505	-2116.8003
c2c2PDt08	-166350.6455	-4745.1799
c2c2PDt08Acp	-83166.3756	-2355.6505
c2c2PDt08Bcp	-83166.3752	-2355.6505
gggt08	-133402.7691	-3827.7256
gggt08Acp	-88931.1416	-2549.1158
gggt08Bcp	-44471.8631	-1270.6747
c3at08	-224201.4634	-6374.0903
c3at08Acp	-185001.3292	-5224.5925
c3at08Bcp	-39187.3473	-1127.3989
phet08	-177799.4087	-5151.9307
phet08Acp	-118526.5657	-3433.5450
phet08Bcp	-59254.1329	-1713.1485
c3gct08	-262148.1004	-7472.8942
c3gct08Acp	-185002.6514	-5226.0460
c3gct08Bcp	-77125.2211	-2208.9689
gcgct08	-154237.3484	-4399.9563
gcgct08Acp	-77115.6847	-2190.7852
gcgct08Bcp	-77115.6436	-2190.7827
