# Supplementary material for: Toward Pair Atomic Density Fitting for Correlation Energies with Benchmark Accuracy
Source: J Chem Theory Comput. 2023 Feb 14;19(5):1499–516. doi: 10.1021/acs.jctc.2c01201 (PMC10018742; doi:10.1021/acs.jctc.2c01201)
Supplement: Supplementary file 2 — ct2c01201_si_002.zip [file ct2c01201_si_002.zip › data/L7/L7_TZ_RPA_vg.txt]

cbhtn	-13975.8818	-7062.2183
cbhtnAcp	-6987.7166	-3522.7429
cbhtnBcp	-6987.7354	-3522.7318
c2c2PDtn	-11983.0135	-7637.9248
c2c2PDtnAcp	-5994.2532	-3803.9690
c2c2PDtnBcp	-5994.2532	-3803.9694
gggtn	-7619.1813	-6104.3510
gggtnAcp	-5077.2271	-4066.2503
gggtnBcp	-2546.4023	-2029.2472
c3atn	-15157.5984	-10214.9350
c3atnAcp	-12767.7725	-8389.2068
c3atnBcp	-2392.4866	-1804.8347
phetn	-12482.2832	-8344.6010
phetnAcp	-8316.2475	-5561.4667
phetnBcp	-4149.3533	-2774.7003
c3gctn	-17309.8519	-11970.5319
c3gctnAcp	-12768.5252	-8391.4858
c3gctnBcp	-4546.9303	-3541.9123
gcgctn	-9070.2876	-7048.3185
gcgctnAcp	-4537.2395	-3513.1819
gcgctnBcp	-4537.1886	-3513.1765
