# Supplementary material for: Toward Pair Atomic Density Fitting for Correlation Energies with Benchmark Accuracy
Source: J Chem Theory Comput. 2023 Feb 14;19(5):1499–516. doi: 10.1021/acs.jctc.2c01201 (PMC10018742; doi:10.1021/acs.jctc.2c01201)
Supplement: Supplementary file 2 — ct2c01201_si_002.zip [file ct2c01201_si_002.zip › data/L7/L7_TZ_MP2_e10.txt]

cbht08	-139168.0762	-4420.9182
cbht08Acp	-69581.4613	-2204.2670
cbht08Bcp	-69581.4525	-2204.2735
c2c2PDt08	-166766.5105	-4973.3094
c2c2PDt08Acp	-83374.1516	-2469.5557
c2c2PDt08Bcp	-83374.1508	-2469.5548
gggt08	-133610.8274	-3937.1620
gggt08Acp	-89070.6485	-2622.6311
gggt08Bcp	-44540.2498	-1306.4050
c3at08	-224728.9293	-6662.0300
c3at08Acp	-185461.9305	-5476.8978
c3at08Bcp	-39254.0132	-1162.7644
phet08	-178119.4090	-5325.5054
phet08Acp	-118740.4334	-3549.5853
phet08Bcp	-59359.9678	-1770.4102
c3gct08	-262733.2250	-7790.9800
c3gct08Acp	-185465.9286	-5480.0426
c3gct08Bcp	-77246.6237	-2272.5566
gcgct08	-154497.1828	-4536.4046
gcgct08Acp	-77245.3596	-2258.7445
gcgct08Bcp	-77245.3196	-2258.7437
