# Supplementary material for: Toward Pair Atomic Density Fitting for Correlation Energies with Benchmark Accuracy
Source: J Chem Theory Comput. 2023 Feb 14;19(5):1499–516. doi: 10.1021/acs.jctc.2c01201 (PMC10018742; doi:10.1021/acs.jctc.2c01201)
Supplement: Supplementary file 2 — ct2c01201_si_002.zip [file ct2c01201_si_002.zip › data/L7/L7_TZ_MP2_good.txt]

cbht08	-138849.4392	-4243.9010
cbht08Acp	-69422.5605	-2116.1552
cbht08Bcp	-69422.5337	-2116.1556
c2c2PDt08	-166342.0105	-4755.2691
c2c2PDt08Acp	-83161.9782	-2360.5685
c2c2PDt08Bcp	-83161.9782	-2360.5685
gggt08	-133399.3752	-3830.9567
gggt08Acp	-88928.7896	-2551.2910
gggt08Bcp	-44470.7870	-1271.6776
c3at08	-224190.1613	-6388.5898
c3at08Acp	-184991.1946	-5238.0607
c3at08Bcp	-39186.1136	-1128.2614
phet08	-177793.8987	-5153.8505
phet08Acp	-118522.8281	-3434.7944
phet08Bcp	-59252.3831	-1713.8612
c3gct08	-262136.1065	-7487.8865
c3gct08Acp	-184992.9943	-5239.6454
c3gct08Bcp	-77122.7969	-2210.1352
gcgct08	-154233.0462	-4403.3714
gcgct08Acp	-77113.5223	-2192.4425
gcgct08Bcp	-77113.4834	-2192.4398
