# Supplementary material for: Toward Pair Atomic Density Fitting for Correlation Energies with Benchmark Accuracy
Source: J Chem Theory Comput. 2023 Feb 14;19(5):1499–516. doi: 10.1021/acs.jctc.2c01201 (PMC10018742; doi:10.1021/acs.jctc.2c01201)
Supplement: Supplementary file 2 — ct2c01201_si_002.zip [file ct2c01201_si_002.zip › data/L7/L7_TZ_RPA_normal_1l2.txt]

cbhtn	-13976.5308	-6999.1810
cbhtnAcp	-6988.0460	-3490.7956
cbhtnBcp	-6988.0637	-3490.8163
c2c2PDtn	-11983.5034	-7611.6287
c2c2PDtnAcp	-5994.5165	-3790.0499
c2c2PDtnBcp	-5994.5165	-3790.0502
gggtn	-7618.9120	-6044.2493
gggtnAcp	-5076.7892	-4026.6787
gggtnBcp	-2546.5850	-2008.4178
c3atn	-15158.3233	-10170.4816
c3atnAcp	-12768.4587	-8361.5452
c3atnBcp	-2392.5465	-1786.9640
phetn	-12482.3038	-8272.8584
phetnAcp	-8316.1378	-5514.1594
phetnBcp	-4149.5004	-2749.7342
c3gctn	-17309.4289	-11909.8563
c3gctnAcp	-12768.0374	-8362.6522
c3gctnBcp	-4547.0377	-3508.2110
gcgctn	-9069.7384	-6987.5813
gcgctnAcp	-4536.8264	-3482.2924
gcgctnBcp	-4537.0820	-3482.3020
