# Supplementary material for: Toward Pair Atomic Density Fitting for Correlation Energies with Benchmark Accuracy
Source: J Chem Theory Comput. 2023 Feb 14;19(5):1499–516. doi: 10.1021/acs.jctc.2c01201 (PMC10018742; doi:10.1021/acs.jctc.2c01201)
Supplement: Supplementary file 2 — ct2c01201_si_002.zip [file ct2c01201_si_002.zip › data/L7/L7_TZ_MP2_e06d.txt]

cbht08	-138852.6425	-4246.1969
cbht08Acp	-69423.9403	-2117.0904
cbht08Bcp	-69423.9040	-2117.0821
c2c2PDt08	-166345.7136	-4743.4339
c2c2PDt08Acp	-83163.8397	-2354.7065
c2c2PDt08Bcp	-83163.8396	-2354.7065
gggt08	-133400.9956	-3826.7584
gggt08Acp	-88929.8929	-2548.4552
gggt08Bcp	-44471.3283	-1270.3508
c3at08	-224194.2690	-6371.3816
c3at08Acp	-184994.7639	-5222.1831
c3at08Bcp	-39186.6979	-1127.0479
phet08	-177797.4207	-5151.3103
phet08Acp	-118525.1680	-3433.0868
phet08Bcp	-59253.4675	-1712.9178
c3gct08	-262140.7869	-7469.8663
c3gct08Acp	-184996.5621	-5223.6955
c3gct08Bcp	-77123.9486	-2208.2216
gcgct08	-154235.3382	-4398.9153
gcgct08Acp	-77114.6581	-2190.2302
gcgct08Bcp	-77114.6167	-2190.2277
