# Supplementary material for: Toward Pair Atomic Density Fitting for Correlation Energies with Benchmark Accuracy
Source: J Chem Theory Comput. 2023 Feb 14;19(5):1499–516. doi: 10.1021/acs.jctc.2c01201 (PMC10018742; doi:10.1021/acs.jctc.2c01201)
Supplement: Supplementary file 2 — ct2c01201_si_002.zip [file ct2c01201_si_002.zip › data/L7/L7_TZ_MP2_e10d.txt]

cbht08	-138851.8904	-4244.1578
cbht08Acp	-69423.6861	-2116.1910
cbht08Bcp	-69423.6494	-2116.1826
c2c2PDt08	-166344.4327	-4741.7139
c2c2PDt08Acp	-83163.3782	-2354.0096
c2c2PDt08Bcp	-83163.3775	-2354.0094
gggt08	-133400.6722	-3826.1841
gggt08Acp	-88929.7043	-2548.0960
gggt08Bcp	-44471.2383	-1270.1795
c3at08	-224192.7509	-6369.3069
c3at08Acp	-184993.5735	-5220.4916
c3at08Bcp	-39186.5800	-1126.8533
phet08	-177796.4641	-5149.7387
phet08Acp	-118524.5588	-3432.0624
phet08Bcp	-59253.2272	-1712.4871
c3gct08	-262138.9689	-7467.4231
c3gct08Acp	-184995.3224	-5221.9597
c3gct08Bcp	-77123.7216	-2207.8299
gcgct08	-154234.7297	-4398.0196
gcgct08Acp	-77114.4410	-2189.8658
gcgct08Bcp	-77114.3994	-2189.8630
