# Supplementary material for: Toward Pair Atomic Density Fitting for Correlation Energies with Benchmark Accuracy
Source: J Chem Theory Comput. 2023 Feb 14;19(5):1499–516. doi: 10.1021/acs.jctc.2c01201 (PMC10018742; doi:10.1021/acs.jctc.2c01201)
Supplement: Supplementary file 2 — ct2c01201_si_002.zip [file ct2c01201_si_002.zip › data/L7/L7_TZ_MP2_e08.txt]

cbht08	-139168.8852	-4422.0607
cbht08Acp	-69581.7490	-2204.7206
cbht08Bcp	-69581.7412	-2204.7280
c2c2PDt08	-166767.2110	-4974.2362
c2c2PDt08Acp	-83374.3663	-2469.8878
c2c2PDt08Bcp	-83374.3662	-2469.8876
gggt08	-133611.3400	-3937.7973
gggt08Acp	-89070.9561	-2623.0250
gggt08Bcp	-44540.3697	-1306.5642
c3at08	-224732.2213	-6665.6461
c3at08Acp	-185464.6327	-5479.8976
c3at08Bcp	-39254.3137	-1163.1003
phet08	-178121.1144	-5327.4003
phet08Acp	-118741.6186	-3550.8993
phet08Bcp	-59360.3690	-1770.8685
c3gct08	-262737.3246	-7795.4290
c3gct08Acp	-185469.3828	-5483.7830
c3gct08Bcp	-77246.8295	-2272.8355
gcgct08	-154497.8735	-4537.2428
gcgct08Acp	-77245.5947	-2259.0548
gcgct08Bcp	-77245.5531	-2259.0524
