# Supplementary material for: Toward Pair Atomic Density Fitting for Correlation Energies with Benchmark Accuracy
Source: J Chem Theory Comput. 2023 Feb 14;19(5):1499–516. doi: 10.1021/acs.jctc.2c01201 (PMC10018742; doi:10.1021/acs.jctc.2c01201)
Supplement: Supplementary file 2 — ct2c01201_si_002.zip [file ct2c01201_si_002.zip › data/L7/L7_TZ_MP2_vg_dep1e2.txt]

cbht08	-138710.3529	-4194.0986
cbht08Acp	-69353.0270	-2091.2913
cbht08Bcp	-69353.0196	-2091.2993
c2c2PDt08	-166234.7891	-4708.5396
c2c2PDt08Acp	-83108.7283	-2337.6043
c2c2PDt08Bcp	-83108.7284	-2337.6043
gggt08	-133245.1172	-3783.8081
gggt08Acp	-88826.5881	-2520.0778
gggt08Bcp	-44418.8479	-1255.8742
c3at08	-224025.1919	-6319.9642
c3at08Acp	-184871.8200	-5183.9214
c3at08Bcp	-39141.0037	-1114.2966
phet08	-177615.9487	-5096.5786
phet08Acp	-118404.8176	-3396.8311
phet08Bcp	-59192.5099	-1694.5895
c3gct08	-261927.8671	-7406.1675
c3gct08Acp	-184871.4627	-5184.8100
c3gct08Bcp	-77036.8820	-2184.1107
gcgct08	-154064.9624	-4353.0219
gcgct08Acp	-77029.4797	-2167.4355
gcgct08Bcp	-77029.7445	-2167.4402
