# Supplementary material for: Toward Pair Atomic Density Fitting for Correlation Energies with Benchmark Accuracy
Source: J Chem Theory Comput. 2023 Feb 14;19(5):1499–516. doi: 10.1021/acs.jctc.2c01201 (PMC10018742; doi:10.1021/acs.jctc.2c01201)
Supplement: Supplementary file 2 — ct2c01201_si_002.zip [file ct2c01201_si_002.zip › data/L7/L7_QZ_MP2_e06.txt]

cbht08	-139237.9379	-4663.9250
cbht08Acp	-69615.5508	-2325.6065
cbht08Bcp	-69615.5142	-2325.6745
c2c2PDt08	-166867.9848	-5281.3656
c2c2PDt08Acp	-83423.3328	-2622.8697
c2c2PDt08Bcp	-83423.3318	-2622.8697
gggt08	-133804.2462	-4254.8614
gggt08Acp	-89201.2283	-2833.9120
gggt08Bcp	-44602.3942	-1412.4168
c3at08	-224912.6169	-7100.2825
c3at08Acp	-185593.4893	-5824.9671
c3at08Bcp	-39304.1109	-1251.7783
phet08	-178302.8640	-5711.2177
phet08Acp	-118859.6413	-3805.8330
phet08Bcp	-59422.3607	-1898.7650
c3gct08	-262978.7741	-8321.8849
c3gct08Acp	-185597.7816	-5827.2443
c3gct08Bcp	-77356.8761	-2454.0617
gcgct08	-154705.5185	-4897.5720
gcgct08Acp	-77348.4998	-2438.6771
gcgct08Bcp	-77348.6238	-2438.6788
