# Supplementary material for: Toward Pair Atomic Density Fitting for Correlation Energies with Benchmark Accuracy
Source: J Chem Theory Comput. 2023 Feb 14;19(5):1499–516. doi: 10.1021/acs.jctc.2c01201 (PMC10018742; doi:10.1021/acs.jctc.2c01201)
Supplement: Supplementary file 2 — ct2c01201_si_002.zip [file ct2c01201_si_002.zip › data/L7/L7_TZ_MP2_e08L.txt]

cbht08	-139164.9488	-4417.3008
cbht08Acp	-69579.9583	-2202.5220
cbht08Bcp	-69579.9499	-2202.5288
c2c2PDt08	-166765.4974	-4971.8682
c2c2PDt08Acp	-83373.6229	-2468.8205
c2c2PDt08Bcp	-83373.6236	-2468.8210
gggt08	-133610.5398	-3936.4610
gggt08Acp	-89070.4071	-2622.1230
gggt08Bcp	-44540.1741	-1306.1891
c3at08	-224728.5306	-6661.1281
c3at08Acp	-185461.0941	-5475.6786
c3at08Bcp	-39254.3041	-1162.9521
phet08	-178118.4025	-5323.8660
phet08Acp	-118739.7117	-3548.4466
phet08Bcp	-59359.6543	-1769.8913
c3gct08	-262732.1590	-7789.2582
c3gct08Acp	-185465.1438	-5478.8681
c3gct08Bcp	-77246.2514	-2271.9434
gcgct08	-154496.8220	-4535.5618
gcgct08Acp	-77245.1478	-2258.2983
gcgct08Bcp	-77245.1021	-2258.2914
