# Supplementary material for: Toward Pair Atomic Density Fitting for Correlation Energies with Benchmark Accuracy
Source: J Chem Theory Comput. 2023 Feb 14;19(5):1499–516. doi: 10.1021/acs.jctc.2c01201 (PMC10018742; doi:10.1021/acs.jctc.2c01201)
Supplement: Supplementary file 2 — ct2c01201_si_002.zip [file ct2c01201_si_002.zip › data/L7/cbh.xyz]

112

 C 20.737000 13.092000 2.121000
 C 20.064000 11.721000 1.997000
 C 18.539000 11.784000 2.146000
 C 17.856000 10.417000 2.022000 
 C 16.330000 10.486000 2.157000
 C 15.644000 9.122000 2.026000
 C 14.117000 9.196000 2.146000
 C 13.427000 7.835000 2.005000
 C 11.900000 7.916000 2.116000
 C 11.204000 6.557000 1.972000
 C 9.678000 6.644000 2.084000
 C 8.976000 5.288000 1.945000
 C 7.451000 5.379000 2.067000
 C 6.746000 4.024000 1.939000
 C 5.222000 4.116000 2.078000
 C 4.516000 2.760000 1.964000
 C 2.993000 2.850000 2.120000
 C 2.297000 1.489000 2.014000
 H 1.211000 1.588000 2.119000
 H 20.542000 13.536000 3.104000
 H 21.822000 13.016000 1.994000
 H 20.357000 13.784000 1.361000
 H 20.311000 11.278000 1.023000
 H 20.472000 11.042000 2.758000
 H 18.289000 12.227000 3.120000
 H 18.130000 12.463000 1.384000
 H 18.113000 9.971000 1.051000
 H 18.257000 9.741000 2.789000
 H 16.073000 10.929000 3.130000
 H 15.930000 11.167000 1.393000
 H 15.909000 8.675000 1.057000
 H 16.035000 8.443000 2.797000
 H 13.852000 9.638000 3.117000
 H 13.728000 9.880000 1.379000
 H 13.696000 7.390000 1.037000
 H 13.810000 7.152000 2.777000
 H 11.631000 8.358000 3.086000
 H 11.518000 8.601000 1.347000
 H 11.472000 6.113000 1.004000
 H 11.585000 5.872000 2.743000
 H 9.412000 7.089000 3.053000
 H 9.297000 7.330000 1.314000
 H 9.237000 4.841000 0.975000
 H 9.359000 4.602000 2.714000
 H 7.194000 5.829000 3.037000
 H 7.066000 6.063000 1.298000
 H 6.995000 3.575000 0.968000
 H 7.137000 3.340000 2.706000
 H 4.976000 4.570000 3.049000
 H 4.828000 4.796000 1.311000
 H 4.754000 2.307000 0.991000
 H 4.917000 2.079000 2.728000
 H 2.758000 3.307000 3.091000 
 H 2.593000 3.527000 1.354000
 H 2.500000 1.019000 1.045000
 H 2.651000 0.807000 2.796000
C 4.969000 4.711000 -2.053000
C 4.286000 3.344000 -2.177000
C 2.761000 3.407000 -2.028000
C 2.088000 2.036000 -2.152000
C 6.494000 4.642000 -2.189000
C 7.181000 6.007000 -2.057000
C 8.707000 5.932000 -2.177000
C 9.398000 7.293000 -2.036000
C 10.925000 7.212000 -2.147000
C 11.620000 8.571000 -2.003000
C 13.147000 8.484000 -2.115000
C 13.848000 9.841000 -1.976000
C 15.373000 9.749000 -2.098000
C 16.078000 11.105000 -1.970000
C 17.602000 11.012000 -2.110000
C 18.308000 12.368000 -1.995000
C 19.831000 12.278000 -2.151000
C 20.527000 13.639000 -2.046000
H 21.613000 13.541000 -2.151000
H 20.173000 14.321000 -2.828000
H 20.066000 11.821000 -3.122000
H 20.231000 11.601000 -1.385000
H 18.070000 12.822000 -1.023000
H 17.907000 13.049000 -2.760000
H 17.848000 10.558000 -3.080000
H 17.996000 10.332000 -1.342000
H 15.829000 11.554000 -0.999000
H 15.687000 11.788000 -2.737000
H 15.630000 9.299000 -3.068000
H 15.759000 9.066000 -1.329000
H 13.588000 10.287000 -1.006000
H 13.465000 10.526000 -2.745000
H 13.412000 8.039000 -3.084000
H 13.527000 7.799000 -1.345000
H 11.352000 9.016000 -1.035000
H 11.240000 9.256000 -2.774000
H 11.194000 6.770000 -3.117000
H 11.307000 6.527000 -1.378000
H 9.128000 7.738000 -1.069000
H 9.015000 7.976000 -2.808000
H 8.972000 5.490000 -3.149000
H 9.096000 5.248000 -1.410000
H 6.916000 6.453000 -1.089000
H 6.789000 6.685000 -2.828000
H 6.751000 4.200000 -3.162000
H 6.894000 3.961000 -1.425000 
H 4.712000 5.157000 -1.082000
H 4.536000 2.901000 -3.152000
H 4.694000 2.665000 -1.416000
H 2.514000 3.850000 -1.054000
H 2.353000 4.086000 -2.789000
H 1.003000 2.112000 -2.026000
H 2.283000 1.592000 -3.136000
H 2.468000 1.344000 -1.393000
H 4.567000 5.387000 -2.821000
H 20.324000 14.109000 -1.076000 
