# Supplementary material for: Toward Pair Atomic Density Fitting for Correlation Energies with Benchmark Accuracy
Source: J Chem Theory Comput. 2023 Feb 14;19(5):1499–516. doi: 10.1021/acs.jctc.2c01201 (PMC10018742; doi:10.1021/acs.jctc.2c01201)
Supplement: Supplementary file 2 — ct2c01201_si_002.zip [file ct2c01201_si_002.zip › data/L7/c2c2PD.xyz]

72

 C -1.487532 -1.231543 -1.729000
 C -0.065468 -1.231543 -1.729000
 C 0.645564 0.000000 -1.729000
 C -0.065468 1.231543 -1.729000
 C -1.487532 1.231543 -1.729000
 C -2.198564 0.000000 -1.729000
 C 0.642292 -2.457420 -1.729000
 C -0.093378 -3.670823 -1.729000
 C -1.459622 -3.670823 -1.729000
 C -2.195292 -2.457420 -1.729000
 C -3.614084 0.000000 -1.729000
 C -4.297087 -1.243810 -1.729000
 C -3.613965 -2.427013 -1.729000
 C -4.297087 1.243810 -1.729000
 C -3.613965 2.427013 -1.729000
 C -2.195292 2.457420 -1.729000
 C -1.459622 3.670823 -1.729000
 C -0.093378 3.670823 -1.729000
 C 0.642292 2.457420 -1.729000
 C 2.060965 2.427013 -1.729000
 C 2.744087 1.243810 -1.729000
 C 2.061084 0.000000 -1.729000
 C 2.744087 -1.243810 -1.729000
 C 2.060965 -2.427013 -1.729000
 H 0.449580 -4.607417 -1.729000
 H -2.002581 -4.607417 -1.729000
 H -4.153600 -3.365525 -1.729000
 H -5.379680 -1.241892 -1.729000
 H -5.379680 1.241892 -1.729000
 H -4.153600 3.365525 -1.729000
 H -2.002581 4.607417 -1.729000
 H 0.449580 4.607417 -1.729000
 H 2.600600 3.365525 -1.729000
 H 3.826680 1.241892 -1.729000
 H 3.826680 -1.241892 -1.729000
 H 2.600600 -3.365525 -1.729000
C 0.065468 -1.231543 1.729000
C 1.487532 -1.231543 1.729000
C 2.198564 0.000000 1.729000
C 1.487532 1.231543 1.729000 
C 0.065468 1.231543 1.729000
C -0.645564 0.000000 1.729000
C 2.195292 -2.457420 1.729000
C 1.459622 -3.670823 1.729000
C 0.093378 -3.670823 1.729000
C -0.642292 -2.457420 1.729000
C -2.061084 0.000000 1.729000
C -2.744087 -1.243810 1.729000
C -2.060965 -2.427013 1.729000
C -2.744087 1.243810 1.729000
C -2.060965 2.427013 1.729000
C -0.642292 2.457420 1.729000
C 0.093378 3.670823 1.729000
C 1.459622 3.670823 1.729000
C 2.195292 2.457420 1.729000
C 3.613965 2.427013 1.729000
C 4.297087 1.243810 1.729000
C 3.614084 0.000000 1.729000
C 4.297087 -1.243810 1.729000
C 3.613965 -2.427013 1.729000
H 2.002581 -4.607417 1.729000
H -0.449580 -4.607417 1.729000
H -2.600600 -3.365525 1.729000
H -3.826680 -1.241892 1.729000
H -3.826680 1.241892 1.729000
H -2.600600 3.365525 1.729000
H -0.449580 4.607417 1.729000
H 2.002581 4.607417 1.729000
H 4.153600 3.365525 1.729000
H 5.379680 1.241892 1.729000
H 5.379680 -1.241892 1.729000
H 4.153600 -3.365525 1.729000
