# Supplementary material for: Toward Pair Atomic Density Fitting for Correlation Energies with Benchmark Accuracy
Source: J Chem Theory Comput. 2023 Feb 14;19(5):1499–516. doi: 10.1021/acs.jctc.2c01201 (PMC10018742; doi:10.1021/acs.jctc.2c01201)
Supplement: Supplementary file 2 — ct2c01201_si_002.zip [file ct2c01201_si_002.zip › data/L7/L7_TZ_MP2_normal_dep1e2.txt]

cbht08	-138710.3223	-4206.4844
cbht08Acp	-69352.6617	-2097.1294
cbht08Bcp	-69352.6559	-2097.1397
c2c2PDt08	-166232.3269	-4730.1035
c2c2PDt08Acp	-83106.7015	-2347.5392
c2c2PDt08Bcp	-83106.7015	-2347.5392
gggt08	-133243.2559	-3794.0001
gggt08Acp	-88825.2643	-2526.8797
gggt08Bcp	-44418.0559	-1258.9885
c3at08	-224022.6968	-6349.1916
c3at08Acp	-184868.9929	-5209.0365
c3at08Bcp	-39140.2559	-1117.2454
phet08	-177613.8756	-5109.8216
phet08Acp	-118403.4428	-3405.7006
phet08Bcp	-59191.4018	-1698.5447
c3gct08	-261925.3363	-7438.5547
c3gct08Acp	-184868.3652	-5209.7853
c3gct08Bcp	-77035.6537	-2189.5940
gcgct08	-154063.0438	-4365.9415
gcgct08Acp	-77028.1412	-2173.4650
gcgct08Bcp	-77028.3995	-2173.4695
