# Supplementary material for: Toward Pair Atomic Density Fitting for Correlation Energies with Benchmark Accuracy
Source: J Chem Theory Comput. 2023 Feb 14;19(5):1499–516. doi: 10.1021/acs.jctc.2c01201 (PMC10018742; doi:10.1021/acs.jctc.2c01201)
Supplement: Supplementary file 2 — ct2c01201_si_002.zip [file ct2c01201_si_002.zip › data/L7/c3gc.xyz]

101

 C -2.997000 2.282000 -1.321000
 C -5.086000 2.109000 -0.090000
 C -4.420000 2.181000 1.091000
 C -2.988000 2.283000 1.033000
 C 1.169000 2.375000 1.018000
 C 1.174000 2.413000 -1.463000
 C 3.126000 2.365000 -0.406000
 C 2.588000 2.374000 0.888000
 C 4.698000 2.287000 1.157000
 N -4.403000 2.166000 -1.266000
 N -2.330000 2.342000 -0.140000
 N -2.257000 2.321000 2.153000
 N 0.537000 2.401000 -0.242000
 N 2.498000 2.388000 -1.597000 
 N 3.587000 2.326000 1.849000
 N 4.487000 2.320000 -0.214000
 N 0.396000 2.471000 -2.566000
 O -2.454000 2.311000 -2.436000
 O 0.482000 2.340000 2.059000
 H -4.871000 2.039000 -2.156000
 H -6.160000 1.987000 -0.158000
 H -4.950000 2.118000 2.032000
 H -2.709000 2.171000 3.044000
 H -1.212000 2.331000 2.112000
 H -0.509000 2.390000 -0.222000
 H 5.695000 2.224000 1.569000
 H 5.179000 2.214000 -0.945000
 H 0.870000 2.330000 -3.447000
 H -0.630000 2.383000 -2.529000
C 6.163000 -0.981000 1.035000
C 5.791000 -0.981000 2.349000
C 4.412000 -0.949000 2.736000
C 3.418000 -0.942000 1.709000
C 3.804000 -0.954000 0.341000
C 5.189000 -0.947000 -0.017000
C 2.814000 -0.909000 -0.675000
C 5.546000 -0.893000 -1.371000
C 4.583000 -0.834000 -2.389000
C 3.196000 -0.853000 -2.040000
C 4.935000 -0.753000 -3.777000
C 3.981000 -0.696000 -4.751000
C 2.583000 -0.728000 -4.433000
C 2.203000 -0.818000 -3.057000
C 0.827000 -0.850000 -2.709000
C 0.443000 -0.917000 -1.339000
C 1.432000 -0.912000 -0.324000
C 2.043000 -0.932000 2.061000
C 1.049000 -0.929000 1.042000
C -0.325000 -0.947000 1.391000
C -1.315000 -0.973000 0.377000
C -0.932000 -0.939000 -0.988000
C -0.166000 -0.827000 -3.723000
C -1.543000 -0.881000 -3.373000
C -1.926000 -0.956000 -2.009000
C 1.588000 -0.684000 -5.418000
C 0.224000 -0.738000 -5.096000
C -2.546000 -0.865000 -4.392000
C -3.896000 -0.936000 -4.026000
C -4.295000 -1.017000 -2.686000
C -3.301000 -1.010000 -1.657000
C -2.696000 -1.031000 0.728000
C -3.685000 -1.075000 -0.289000
C -0.804000 -0.716000 -6.096000 
C -2.125000 -0.780000 -5.760000
C -5.069000 -1.143000 0.070000
C -6.042000 -1.163000 -0.982000
C -5.673000 -1.095000 -2.297000
C -5.426000 -1.160000 1.425000
C -4.466000 -1.086000 2.444000
C -3.079000 -1.024000 2.095000
C -2.086000 -0.965000 3.112000
C -0.711000 -0.919000 2.762000
C 0.281000 -0.885000 3.776000
C 1.658000 -0.887000 3.425000
C 2.660000 -0.869000 4.444000
C 4.012000 -0.908000 4.077000
C 2.238000 -0.816000 5.813000
C -0.111000 -0.841000 5.151000
C 0.916000 -0.799000 6.151000
C -2.469000 -0.919000 4.490000
C -1.475000 -0.850000 5.476000
C -4.820000 -1.045000 3.833000
C -3.867000 -0.958000 4.808000
H 7.216000 -0.999000 0.763000
H 6.547000 -0.997000 3.131000
H 6.601000 -0.890000 -1.641000
H 5.989000 -0.737000 -4.041000
H 4.270000 -0.630000 -5.798000
H 1.881000 -0.616000 -6.464000
H -4.656000 -0.933000 -4.805000
H -0.507000 -0.650000 -7.140000
H -2.888000 -0.765000 -6.535000
H -7.094000 -1.230000 -0.712000
H -6.430000 -1.112000 -3.078000
H -6.480000 -1.210000 1.693000
H 4.771000 -0.897000 4.856000
H 3.002000 -0.788000 6.587000
H 0.618000 -0.758000 7.196000
H -1.769000 -0.815000 6.523000
H -5.873000 -1.087000 4.099000
H -4.158000 -0.926000 5.856000 
