# Supplementary material for: Toward Pair Atomic Density Fitting for Correlation Energies with Benchmark Accuracy
Source: J Chem Theory Comput. 2023 Feb 14;19(5):1499–516. doi: 10.1021/acs.jctc.2c01201 (PMC10018742; doi:10.1021/acs.jctc.2c01201)
Supplement: Supplementary file 2 — ct2c01201_si_002.zip [file ct2c01201_si_002.zip › data/L7/L7_TZ_MP2_basic_dep1e2.txt]

cbht08	-138713.8322	-4214.9958
cbht08Acp	-69354.4810	-2101.4562
cbht08Bcp	-69354.4766	-2101.4692
c2c2PDt08	-166232.6400	-4758.0221
c2c2PDt08Acp	-83106.1953	-2360.8575
c2c2PDt08Bcp	-83106.1953	-2360.8575
gggt08	-133282.3239	-3843.7793
gggt08Acp	-88829.7427	-2538.5731
gggt08Bcp	-44426.2990	-1270.7452
c3at08	-224023.7257	-6388.1784
c3at08Acp	-184869.4045	-5244.0359
c3at08Bcp	-39140.0428	-1120.4172
phet08	-177614.3832	-5123.1852
phet08Acp	-118403.7502	-3414.6033
phet08Bcp	-59191.4390	-1702.8435
c3gct08	-261926.8965	-7480.6074
c3gct08Acp	-184868.5197	-5244.5883
c3gct08Bcp	-77035.4722	-2195.2767
gcgct08	-154063.5809	-4378.8766
gcgct08Acp	-77028.0326	-2179.5653
gcgct08Bcp	-77028.2913	-2179.5701
