# Supplementary material for: Toward Pair Atomic Density Fitting for Correlation Energies with Benchmark Accuracy
Source: J Chem Theory Comput. 2023 Feb 14;19(5):1499–516. doi: 10.1021/acs.jctc.2c01201 (PMC10018742; doi:10.1021/acs.jctc.2c01201)
Supplement: Supplementary file 2 — ct2c01201_si_002.zip [file ct2c01201_si_002.zip › data/L7/L7_TZ_RPA_good.txt]

cbhtn	-13975.8818	-7067.3894
cbhtnAcp	-6987.7166	-3525.2613
cbhtnBcp	-6987.7354	-3525.2629
c2c2PDtn	-11983.0135	-7658.8047
c2c2PDtnAcp	-5994.2532	-3814.0949
c2c2PDtnBcp	-5994.2532	-3814.0949
gggtn	-7619.1813	-6112.2123
gggtnAcp	-5077.2271	-4071.5320
gggtnBcp	-2546.4023	-2031.7028
c3atn	-15157.5984	-10243.8449
c3atnAcp	-12767.7725	-8415.3464
c3atnBcp	-2392.4866	-1807.1642
phetn	-12482.2832	-8353.5326
phetnAcp	-8316.2475	-5567.4040
phetnBcp	-4149.3533	-2777.5904
c3gctn	-17309.8519	-12001.5918
c3gctnAcp	-12768.5252	-8417.7918
c3gctnBcp	-4546.9303	-3545.9323
gcgctn	-9070.2876	-7057.3800
gcgctnAcp	-4537.2395	-3517.5485
gcgctnBcp	-4537.1886	-3517.5430
