# Supplementary material for: Toward Pair Atomic Density Fitting for Correlation Energies with Benchmark Accuracy
Source: J Chem Theory Comput. 2023 Feb 14;19(5):1499–516. doi: 10.1021/acs.jctc.2c01201 (PMC10018742; doi:10.1021/acs.jctc.2c01201)
Supplement: Supplementary file 2 — ct2c01201_si_002.zip [file ct2c01201_si_002.zip › data/L7/L7_TZ_MP2_vg.txt]

cbht08	-138848.8801	-4240.8448
cbht08Acp	-69422.3155	-2114.6648
cbht08Bcp	-69422.2805	-2114.6567
c2c2PDt08	-166342.7685	-4742.5384
c2c2PDt08Acp	-83162.5798	-2354.4555
c2c2PDt08Bcp	-83162.5800	-2354.4555
gggt08	-133400.0641	-3826.1223
gggt08Acp	-88929.2786	-2548.0520
gggt08Bcp	-44471.0743	-1270.1794
c3at08	-224191.0083	-6370.8636
c3at08Acp	-184992.0543	-5222.0918
c3at08Bcp	-39186.4009	-1126.8452
phet08	-177794.8367	-5148.5377
phet08Acp	-118523.4681	-3431.2630
phet08Bcp	-59252.7468	-1712.1473
c3gct08	-262136.9777	-7468.8073
c3gct08Acp	-184993.7920	-5223.5583
c3gct08Bcp	-77123.3639	-2207.7099
gcgct08	-154233.9831	-4397.8380
gcgct08Acp	-77114.1000	-2189.8047
gcgct08Bcp	-77114.0589	-2189.8021
