# Supplementary material for: Toward Pair Atomic Density Fitting for Correlation Energies with Benchmark Accuracy
Source: J Chem Theory Comput. 2023 Feb 14;19(5):1499–516. doi: 10.1021/acs.jctc.2c01201 (PMC10018742; doi:10.1021/acs.jctc.2c01201)
Supplement: Supplementary file 2 — ct2c01201_si_002.zip [file ct2c01201_si_002.zip › data/L7/L7_TZ_RPA_good_1l2.txt]

cbhtg	-13976.5308	-6986.1612
cbhtgAcp	-6988.0460	-3484.6960
cbhtgBcp	-6988.0637	-3484.7150
c2c2PDtg	-11983.5034	-7596.1992
c2c2PDtgAcp	-5994.5165	-3783.0634
c2c2PDtgBcp	-5994.5165	-3783.0628
gggtg	-7618.9120	-6037.1690
gggtgAcp	-5076.7892	-4022.1033
gggtgBcp	-2546.5850	-2006.1892
c3atg	-15158.3233	-10150.2972
c3atgAcp	-12768.4587	-8344.5125
c3atgBcp	-2392.5465	-1784.8583
phetg	-12482.3038	-8261.8377
phetgAcp	-8316.1378	-5507.0045
phetgBcp	-4149.5004	-2746.3443
c3gctg	-17309.4289	-11887.0917
c3gctgAcp	-12768.0374	-8345.7753
c3gctgBcp	-4547.0377	-3504.1060
gcgctg	-9069.7384	-6977.5462
gcgctgAcp	-4536.8264	-3477.7406
gcgctgBcp	-4537.0820	-3477.7509
