# Supplementary material for: Toward Pair Atomic Density Fitting for Correlation Energies with Benchmark Accuracy
Source: J Chem Theory Comput. 2023 Feb 14;19(5):1499–516. doi: 10.1021/acs.jctc.2c01201 (PMC10018742; doi:10.1021/acs.jctc.2c01201)
Supplement: Supplementary file 2 — ct2c01201_si_002.zip [file ct2c01201_si_002.zip › data/L7/L7_QZ_MP2_vg.txt]

cbht08	-139240.1674	-4669.2877
cbht08Acp	-69616.6574	-2328.2655
cbht08Bcp	-69616.5617	-2328.2781
c2c2PDt08	-166879.1770	-5298.7442
c2c2PDt08Acp	-83428.4042	-2631.0416
c2c2PDt08Bcp	-83428.4045	-2631.0416
gggt08	-133807.8449	-4262.1228
gggt08Acp	-89203.6038	-2838.7594
gggt08Bcp	-44603.4840	-1414.6949
c3at08	-224926.7284	-7122.9822
c3at08Acp	-185605.9512	-5844.8918
c3at08Bcp	-39305.1589	-1253.9411
phet08	-178307.4933	-5720.0318
phet08Acp	-118862.6628	-3811.6355
phet08Bcp	-59423.8367	-1901.6536
c3gct08	-262991.6807	-8344.3232
c3gct08Acp	-185608.0773	-5845.0749
c3gct08Bcp	-77358.5773	-2457.7439
gcgct08	-154709.5269	-4905.7668
gcgct08Acp	-77350.3507	-2442.6206
gcgct08Bcp	-77350.4727	-2442.6202
