# Supplementary material for: Toward Pair Atomic Density Fitting for Correlation Energies with Benchmark Accuracy
Source: J Chem Theory Comput. 2023 Feb 14;19(5):1499–516. doi: 10.1021/acs.jctc.2c01201 (PMC10018742; doi:10.1021/acs.jctc.2c01201)
Supplement: Supplementary file 2 — ct2c01201_si_002.zip [file ct2c01201_si_002.zip › data/L7/phe.xyz]

87

 C -4.127538 -8.273547 -15.224887
 C -4.997304 -7.682800 -16.150263
 C -6.056402 -8.450504 -16.653267
 C -6.260255 -9.759694 -16.217693
 C -5.400847 -10.326978 -15.275882
 C -4.326629 -9.582890 -14.788046
 C -4.820615 -6.240143 -16.558153
 C -5.697086 -5.258939 -15.718866
 C -5.414712 -3.817756 -16.179678
 C -7.938789 -6.041588 -14.998100 
 C -9.397268 -6.178134 -15.394150
 N -4.474220 -3.160081 -15.461406
 N -7.120764 -5.492756 -15.925400
 O -7.534296 -6.441358 -13.892727
 O -5.989625 -3.354134 -17.169427
 H -9.632640 -7.243384 -15.485983
 H -4.267606 -2.202197 -15.716412
 H -10.022254 -5.766658 -14.596809
 H -9.640526 -5.679899 -16.336960
 H -7.504470 -5.059242 -16.761218
 H -5.482756 -5.389188 -14.656556
 H -5.074894 -6.099082 -17.615077
 H -3.776712 -5.936398 -16.426167
 H -6.727090 -8.012860 -17.388869
 H -3.288316 -7.699108 -14.838954
 H -7.089663 -10.338585 -16.615527
 H -3.650657 -10.017818 -14.057445
 H -5.563781 -11.342466 -14.927066
 H -4.170184 -3.512149 -14.551471
C -3.969850 -4.923724 -11.758047
C -4.851107 -6.024975 -11.146590
C -7.159686 -5.649346 -10.366778
C -4.456498 -7.385828 -11.789262
C -5.180606 -8.557111 -11.171394
C -6.442163 -8.946222 -11.643416
C -7.132821 -9.992330 -11.029697
C -6.572851 -10.666029 -9.942816
C -5.309207 -10.298036 -9.478795
C -4.619419 -9.253655 -10.093286
C -8.609740 -5.527168 -10.792593
C -3.166800 -5.116687 -7.134488
C -4.301976 -5.956929 -6.502813
C -5.942867 -4.271725 -5.766063
C -4.394794 -7.358398 -7.127439
C -5.394350 -8.255824 -6.432851
C -5.024113 -9.002966 -5.307343
C -5.943664 -9.832048 -4.664863
C -7.251823 -9.925929 -5.143321
C -7.630287 -9.186551 -6.264839
C -6.708502 -8.359150 -6.905830
C -7.324477 -3.687297 -5.987531
N -6.261056 -5.743958 -11.375104
N -2.982201 -4.469610 -10.962843
N -2.761063 -4.089719 -6.351989
N -5.565673 -5.231404 -6.648939
O -4.139587 -4.532793 -12.924495
O -6.836362 -5.645194 -9.164767
O -2.683774 -5.362826 -8.250422
O -5.211745 -3.909627 -4.825979 
H -7.975253 -4.021614 -5.172459
H -2.120934 -3.406650 -6.739461
H -7.266046 -2.596549 -5.941347
H -2.336485 -3.787525 -11.341477
H -9.199942 -6.249716 -10.222306
H -8.969421 -4.524949 -10.536114
H -7.761900 -3.997789 -6.939896
H -6.111309 -5.396827 -7.500547
H -4.110491 -6.038844 -5.427481
H -4.657155 -7.265591 -8.183670
H -3.395714 -7.804539 -7.083216
H -7.002167 -7.795141 -7.786922
H -4.003663 -8.938422 -4.933935
H -8.644799 -9.259768 -6.647536
H -5.638534 -10.408023 -3.795133
H -7.968855 -10.574257 -4.647102
H -3.347789 -3.835840 -5.549570
H -8.746692 -5.704229 -11.861657
H -6.615231 -5.861317 -12.329945
H -4.707388 -6.061012 -10.065901
H -4.678428 -7.324391 -12.858505
H -3.372769 -7.507198 -11.678320
H -6.878366 -8.426737 -12.492101
H -3.635739 -8.967934 -9.727744
H -8.111024 -10.283061 -11.403870
H -4.867631 -10.814273 -8.631675
H -7.115799 -11.472677 -9.458594
H -2.854914 -4.784767 -9.994774 
