# Supplementary material for: Toward Pair Atomic Density Fitting for Correlation Energies with Benchmark Accuracy
Source: J Chem Theory Comput. 2023 Feb 14;19(5):1499–516. doi: 10.1021/acs.jctc.2c01201 (PMC10018742; doi:10.1021/acs.jctc.2c01201)
Supplement: Supplementary file 2 — ct2c01201_si_002.zip [file ct2c01201_si_002.zip › data/L7/ggg.xyz]

48

 N 6.392000 8.215000 35.830000
 C 7.166000 7.124000 35.519000
 N 6.952000 6.084000 36.266000
 C 5.944000 6.488000 37.137000
 C 5.338000 5.822000 38.204000
 O 5.492000 4.688000 38.607000
 N 4.395000 6.661000 38.871000
 C 4.080000 7.958000 38.559000
 N 3.196000 8.624000 39.322000
 N 4.632000 8.592000 37.526000
 C 5.581000 7.803000 36.882000
 H 6.360000 9.115000 35.370000
 H 3.905000 6.201000 39.663000
 H 7.894000 7.170000 34.719000
 H 2.998000 9.576000 39.055000
 H 2.769000 8.213000 40.159000 
N 6.665000 8.853000 40.553000
C 7.635000 8.238000 39.879000
N 7.807000 6.982000 40.232000
C 6.865000 6.766000 41.223000
C 6.571000 5.612000 41.963000
O 7.103000 4.485000 41.897000
N 5.522000 5.859000 42.882000
C 4.907000 7.088000 43.075000
N 4.067000 7.176000 44.053000
N 5.151000 8.148000 42.354000
C 6.159000 7.913000 41.451000
H 6.292000 9.782000 40.410000
H 5.265000 5.069000 43.495000
H 8.202000 8.733000 39.102000
H 3.862000 6.413000 44.701000
H 3.576000 8.051000 44.161000
N 6.807000 8.076000 45.803000
C 7.701000 8.119000 44.791000
N 8.170000 6.960000 44.522000
C 7.597000 6.103000 45.431000
C 7.781000 4.665000 45.638000
O 8.506000 3.870000 44.936000
N 7.042000 4.200000 46.733000
C 6.203000 5.003000 47.484000
N 5.593000 4.383000 48.504000
N 6.020000 6.303000 47.246000
C 6.754000 6.770000 46.226000
H 6.271000 8.839000 46.195000
H 7.067000 3.177000 46.909000
H 7.925000 9.033000 44.257000
H 5.654000 3.371000 48.664000
H 4.916000 4.925000 49.020000 
