# Supplementary material for: Toward Pair Atomic Density Fitting for Correlation Energies with Benchmark Accuracy
Source: J Chem Theory Comput. 2023 Feb 14;19(5):1499–516. doi: 10.1021/acs.jctc.2c01201 (PMC10018742; doi:10.1021/acs.jctc.2c01201)
Supplement: Supplementary file 2 — ct2c01201_si_002.zip [file ct2c01201_si_002.zip › data/S66_rpa/S66_TZ_RPA_e12L_1l8.txt]

32_Uracil-Ethynet08	-2378.8422	-1901.4431
32_Uracil-Ethynet08Acp	-524.4670	-349.9476
32_Uracil-Ethynet08Bcp	-1853.4324	-1548.6301
34_Pentane-Pentanet08	-4129.2578	-2100.5354
34_Pentane-Pentanet08Acp	-2064.8443	-1047.0619
34_Pentane-Pentanet08Bcp	-2064.8437	-1047.0627
12_MeNH2-Watert08	-1143.0060	-728.6879
12_MeNH2-Watert08Acp	-320.5887	-267.9466
12_MeNH2-Watert08Bcp	-815.6779	-458.9028
22_AcOH-Uracilt08	-2935.2637	-2404.7101
22_AcOH-Uracilt08Acp	-1853.2061	-1551.0906
22_AcOH-Uracilt08Bcp	-1063.7240	-851.1367
08_MeOH-Watert08	-1014.3577	-736.6971
08_MeOH-Watert08Acp	-321.3027	-267.8889
08_MeOH-Watert08Bcp	-688.0529	-467.7716
65_Pyridine-Ethynet08	-2156.1069	-1426.0589
65_Pyridine-Ethynet08Acp	-524.3679	-349.3268
65_Pyridine-Ethynet08Bcp	-1628.1273	-1075.5992
52_Benzene-AcOH_OH-pit08	-2805.9923	-1910.0361
52_Benzene-AcOH_OH-pit08Acp	-1064.6343	-849.5170
52_Benzene-AcOH_OH-pit08Bcp	-1739.0522	-1057.6332
02_Water-MeOHt08	-1013.9807	-737.0276
02_Water-MeOHt08Acp	-688.5595	-468.2523
02_Water-MeOHt08Bcp	-320.5314	-267.6526
11_MeNH2-Peptidet08	-2380.5527	-1504.0154
11_MeNH2-Peptidet08Acp	-1561.5964	-1042.2106
11_MeNH2-Peptidet08Bcp	-815.6043	-458.8133
57_Benzene-Peptide_NH-pit08	-3302.5319	-2104.6360
57_Benzene-Peptide_NH-pit08Acp	-1561.6128	-1042.3322
57_Benzene-Peptide_NH-pit08Bcp	-1739.2079	-1057.8636
18_Water-Pyridinet08	-1955.2668	-1345.5377
18_Water-Pyridinet08Acp	-1628.1939	-1075.8033
18_Water-Pyridinet08Bcp	-320.8572	-268.1049
44_Ethene-Pentanet08	-2797.2562	-1446.1060
44_Ethene-Pentanet08Acp	-2064.8342	-1046.8481
44_Ethene-Pentanet08Bcp	-732.4440	-396.0333
07_MeOH-Peptidet08	-2257.6506	-1513.2677
07_MeOH-Peptidet08Acp	-1561.5704	-1042.4796
07_MeOH-Peptidet08Bcp	-688.9964	-468.6441
03_Water-MeNH2t08	-1143.0604	-728.2565
03_Water-MeNH2t08Acp	-815.8669	-458.8585
03_Water-MeNH2t08Bcp	-320.5687	-267.8965
42_Uracil-Cyclopentanet08	-3739.8213	-2558.6581
42_Uracil-Cyclopentanet08Acp	-1886.4403	-1002.5968
42_Uracil-Cyclopentanet08Bcp	-1853.9804	-1549.8749
04_Water-Peptidet08	-1889.4970	-1312.0149
04_Water-Peptidet08Acp	-1561.8519	-1042.8715
04_Water-Peptidet08Bcp	-320.7740	-267.9800
62_Pentane-AcNH2t08	-3252.7738	-1891.4674
62_Pentane-AcNH2t08Acp	-1187.7525	-839.6328
62_Pentane-AcNH2t08Bcp	-2064.7664	-1047.0098
21_AcNH2-AcNH2t08	-2389.2223	-1684.4312
21_AcNH2-AcNH2t08Acp	-1187.1004	-840.7240
21_AcNH2-AcNH2t08Bcp	-1187.0963	-840.7268
31_Uracil-Ethenet08	-2586.2577	-1948.3760
31_Uracil-Ethenet08Acp	-732.4690	-396.0591
31_Uracil-Ethenet08Bcp	-1853.5278	-1548.7717
27_Benzene-Pyridine_pi-pit08	-3366.1534	-2138.2538
27_Benzene-Pyridine_pi-pit08Acp	-1627.8681	-1075.6033
27_Benzene-Pyridine_pi-pit08Bcp	-1739.1383	-1057.1857
63_Benzene-AcOHt08	-2803.8794	-1910.7583
63_Benzene-AcOHt08Acp	-1064.3460	-849.6019
63_Benzene-AcOHt08Bcp	-1739.0985	-1057.4021
59_Ethyne-Water_CH-Ot08	-848.3168	-617.4259
59_Ethyne-Water_CH-Ot08Acp	-321.0907	-267.6870
59_Ethyne-Water_CH-Ot08Bcp	-524.3500	-349.4504
61_Pentane-AcOHt08	-3129.3947	-1901.0724
61_Pentane-AcOHt08Acp	-1064.6683	-849.9232
61_Pentane-AcOHt08Bcp	-2064.8100	-1046.9188
17_Uracil-Uracil_BPt08	-3722.1556	-3105.0572
17_Uracil-Uracil_BPt08Acp	-1853.3427	-1550.8668
17_Uracil-Uracil_BPt08Bcp	-1853.4205	-1551.2086
50_Benzene-Ethyne_CH-pit08	-2264.6954	-1408.0674
50_Benzene-Ethyne_CH-pit08Acp	-524.3812	-348.8911
50_Benzene-Ethyne_CH-pit08Bcp	-1738.9837	-1057.4186
24_Benzene-Benzene_pi-pit08	-3477.0943	-2119.3744
24_Benzene-Benzene_pi-pit08Acp	-1739.1726	-1057.0295
24_Benzene-Benzene_pi-pit08Bcp	-1739.1724	-1057.0299
43_Uracil-Neopentanet08	-3919.7636	-2604.2705
43_Uracil-Neopentanet08Acp	-2066.1240	-1050.0088
43_Uracil-Neopentanet08Bcp	-1853.7651	-1549.4257
14_Peptide-MeNH2t08	-2383.2855	-1504.5216
14_Peptide-MeNH2t08Acp	-815.9108	-459.1310
14_Peptide-MeNH2t08Bcp	-1561.1630	-1042.0837
13_Peptide-MeOHt08	-2254.7505	-1512.3824
13_Peptide-MeOHt08Acp	-688.8738	-468.4386
13_Peptide-MeOHt08Bcp	-1561.2662	-1041.8083
29_Pyridine-Uracil_pi-pit08	-3482.2999	-2632.5344
29_Pyridine-Uracil_pi-pit08Acp	-1853.7574	-1549.6141
29_Pyridine-Uracil_pi-pit08Bcp	-1627.9898	-1076.2025
36_Neopentane-Neopentanet08	-4132.3024	-2103.0644
36_Neopentane-Neopentanet08Acp	-2066.1723	-1049.9135
36_Neopentane-Neopentanet08Bcp	-2066.1731	-1049.9135
64_Peptide-Ethenet08	-2295.0735	-1440.9225
64_Peptide-Ethenet08Acp	-732.3932	-396.1104
64_Peptide-Ethenet08Bcp	-1561.7651	-1042.1449
16_Peptide-Watert08	-1887.5778	-1311.2921
16_Peptide-Watert08Acp	-321.5431	-267.9936
16_Peptide-Watert08Bcp	-1561.3645	-1042.2097
37_Cyclopentane-Neopentanet08	-3952.5203	-2056.7276
37_Cyclopentane-Neopentanet08Acp	-2066.1756	-1049.9653
37_Cyclopentane-Neopentanet08Bcp	-1886.5471	-1002.4404
38_Cyclopentane-Cyclopentanet08	-3772.7702	-2009.9042
38_Cyclopentane-Cyclopentanet08Acp	-1886.4799	-1002.4335
38_Cyclopentane-Cyclopentanet08Bcp	-1886.4191	-1002.4382
23_AcNH2-Uracilt08	-3057.9141	-2394.3540
23_AcNH2-Uracilt08Acp	-1853.1811	-1550.9743
23_AcNH2-Uracilt08Bcp	-1187.0699	-840.9310
19_MeOH-Pyridinet08	-2323.3803	-1546.8778
19_MeOH-Pyridinet08Acp	-1628.2664	-1075.9412
19_MeOH-Pyridinet08Bcp	-688.5220	-468.4603
60_Ethyne-AcOH_OH-pit08	-1593.0942	-1200.8427
60_Ethyne-AcOH_OH-pit08Acp	-1064.5466	-849.4403
60_Ethyne-AcOH_OH-pit08Bcp	-524.3927	-349.9708
54_Benzene-Water_OH-pit08	-2061.8936	-1326.5857
54_Benzene-Water_OH-pit08Acp	-321.0494	-267.9016
54_Benzene-Water_OH-pit08Bcp	-1738.9837	-1057.1128
49_Benzene-Pyridine_TSt08	-3367.4204	-2135.9497
49_Benzene-Pyridine_TSt08Acp	-1627.6659	-1075.2441
49_Benzene-Pyridine_TSt08Bcp	-1739.1206	-1057.4343
20_AcOH-AcOHt08	-2146.2099	-1705.2835
20_AcOH-AcOHt08Acp	-1063.7492	-851.3017
20_AcOH-AcOHt08Bcp	-1063.7533	-851.2940
55_Benzene-MeOH_OH-pit08	-2429.3974	-1528.7888
55_Benzene-MeOH_OH-pit08Acp	-688.4993	-468.0681
55_Benzene-MeOH_OH-pit08Bcp	-1739.0659	-1057.5032
53_Benzene-AcNH2_NH-pit08	-2928.7631	-1898.8151
53_Benzene-AcNH2_NH-pit08Acp	-1187.4911	-839.2702
53_Benzene-AcNH2_NH-pit08Bcp	-1738.9995	-1057.0163
58_Pyridine-Pyridine_CH-Nt08	-3258.7057	-2154.0092
58_Pyridine-Pyridine_CH-Nt08Acp	-1628.1115	-1075.7349
58_Pyridine-Pyridine_CH-Nt08Bcp	-1628.1112	-1075.7348
41_Uracil-Pentanet08	-3918.3495	-2604.3571
41_Uracil-Pentanet08Acp	-2064.7963	-1047.1243
41_Uracil-Pentanet08Bcp	-1854.1053	-1550.2213
06_MeOH-MeNH2t08	-1511.1222	-930.0020
06_MeOH-MeNH2t08Acp	-815.8656	-459.0294
06_MeOH-MeNH2t08Bcp	-688.2066	-468.3614
51_Ethyne-Ethyne_TSt08	-1049.9838	-699.3762
51_Ethyne-Ethyne_TSt08Acp	-524.3511	-349.2096
51_Ethyne-Ethyne_TSt08Bcp	-524.3666	-349.5752
39_Benzene-Cyclopentanet08	-3625.3375	-2065.4676
39_Benzene-Cyclopentanet08Acp	-1886.4341	-1002.4997
39_Benzene-Cyclopentanet08Bcp	-1739.1747	-1057.6936
40_Benzene-Neopentanet08	-3805.2245	-2111.6075
40_Benzene-Neopentanet08Acp	-2066.1627	-1049.9462
40_Benzene-Neopentanet08Bcp	-1739.1212	-1057.5646
35_Neopentane-Pentanet08	-4130.7946	-2101.3567
35_Neopentane-Pentanet08Acp	-2066.1573	-1049.8961
35_Neopentane-Pentanet08Bcp	-2064.7868	-1046.9801
66_MeNH2-Pyridinet08	-2444.7300	-1537.8380
66_MeNH2-Pyridinet08Acp	-1628.0042	-1075.7030
66_MeNH2-Pyridinet08Bcp	-815.1330	-458.5980
56_Benzene-MeNH2_NH-pit08	-2555.0377	-1519.3011
56_Benzene-MeNH2_NH-pit08Acp	-815.2017	-458.6187
56_Benzene-MeNH2_NH-pit08Bcp	-1739.0996	-1057.4139
46_Peptide-Pentanet08	-3626.8933	-2096.1188
46_Peptide-Pentanet08Acp	-2064.8139	-1047.1364
46_Peptide-Pentanet08Bcp	-1562.1558	-1042.9188
47_Benzene-Benzene_TSt08	-3478.3409	-2117.3362
47_Benzene-Benzene_TSt08Acp	-1739.0377	-1056.6349
47_Benzene-Benzene_TSt08Bcp	-1739.0951	-1057.3643
33_Pyridine-Ethenet08	-2359.7763	-1474.6170
33_Pyridine-Ethenet08Acp	-732.4205	-395.9082
33_Pyridine-Ethenet08Bcp	-1627.8518	-1075.3280
28_Benzene-Uracil_pi-pit08	-3592.4789	-2614.2349
28_Benzene-Uracil_pi-pit08Acp	-1853.8228	-1549.5540
28_Benzene-Uracil_pi-pit08Bcp	-1739.1636	-1057.6410
10_MeNH2-MeNH2t08	-1633.9434	-920.0623
10_MeNH2-MeNH2t08Acp	-815.5622	-458.7457
10_MeNH2-MeNH2t08Bcp	-815.3185	-458.6461
09_MeNH2-MeOHt08	-1505.7965	-928.1259
09_MeNH2-MeOHt08Acp	-688.6878	-468.1263
09_MeNH2-MeOHt08Bcp	-814.9183	-458.3231
25_Pyridine-Pyridine_pi-pit08	-3255.2547	-2156.8640
25_Pyridine-Pyridine_pi-pit08Acp	-1627.8939	-1075.6821
25_Pyridine-Pyridine_pi-pit08Bcp	-1627.8848	-1075.6822
15_Peptide-Peptidet08	-3130.1138	-2088.7931
15_Peptide-Peptidet08Acp	-1562.0535	-1043.0373
15_Peptide-Peptidet08Bcp	-1561.7755	-1042.7654
26_Uracil-Uracil_pi-pit08	-3709.7783	-3107.8670
26_Uracil-Uracil_pi-pit08Acp	-1853.6750	-1550.1130
26_Uracil-Uracil_pi-pit08Bcp	-1853.6750	-1550.1130
30_Benzene-Ethenet08	-2470.6814	-1455.8638
30_Benzene-Ethenet08Acp	-732.4539	-395.8245
30_Benzene-Ethenet08Bcp	-1739.0371	-1056.7724
48_Pyridine-Pyridine_TSt08	-3256.5108	-2154.5438
48_Pyridine-Pyridine_TSt08Acp	-1627.7213	-1075.3382
48_Pyridine-Pyridine_TSt08Bcp	-1628.0464	-1075.8388
45_Ethyne-Pentanet08	-2589.3762	-1399.1129
45_Ethyne-Pentanet08Acp	-2064.8005	-1046.7923
45_Ethyne-Pentanet08Bcp	-524.4717	-349.8087
05_MeOH-MeOHt08	-1382.1426	-937.9417
05_MeOH-MeOHt08Acp	-688.6910	-468.2934
05_MeOH-MeOHt08Bcp	-688.4330	-468.0643
01_Water-Watert08	-646.3157	-535.9258
01_Water-Watert08Acp	-321.2104	-267.8328
01_Water-Watert08Bcp	-320.2228	-267.4309
