# Supplementary material for: Toward Pair Atomic Density Fitting for Correlation Energies with Benchmark Accuracy
Source: J Chem Theory Comput. 2023 Feb 14;19(5):1499–516. doi: 10.1021/acs.jctc.2c01201 (PMC10018742; doi:10.1021/acs.jctc.2c01201)
Supplement: Supplementary file 2 — ct2c01201_si_002.zip [file ct2c01201_si_002.zip › data/S30L/9.xyz]

148

c     4.41838033500000     -2.61487185500000    -11.98726950295946      
c     2.83811320200000     -1.33048992800000    -10.28750999295946      
c     2.83811320200000      1.33048992800000    -10.28750999295946      
c     4.41838033500000      2.61487185500000    -11.98726950295946      
c     5.95528635700000      1.31742797400000    -13.68222526095946      
c     5.95528635700000     -1.31742797400000    -13.68222526095946      
c     1.33578335500000      2.86796024600000     -8.48215258295946      
c     2.60772071900000      4.56772203400000     -6.92173950795946      
c     1.37044715000000      6.32435235800000     -5.37247426395946      
c    -1.37044715000000      6.32435235800000     -5.37247426395946      
c    -2.60772071900000      4.56772203400000     -6.92173950795946      
c    -1.33578335500000      2.86796024600000     -8.48215258295946      
c     2.78885574400000      8.05370114000000     -3.73099407495946      
c     1.35097844200000      9.91334748600000     -2.60488531295946      
c    -1.35097844200000      9.91334748600000     -2.60488531295946      
c    -2.78885574400000      8.05370114000000     -3.73099407495946      
c    -2.17055560200000     11.27878857700000     -0.45508808095946      
c    -0.00000000000000     12.11515002600000      0.87570238304054      
c     2.17055560200000     11.27878857700000     -0.45508808095946      
c    -0.00000000000000     12.57411288200000      3.45500940904054      
c    -2.47682018600000     12.52075968700000      4.60783235504054      
c    -4.60635119500000     11.71121823400000      3.30382584604054      
c    -4.48416466300000     10.86319100200000      0.71008064404054      
c    -6.14647752900000      9.20494678900000     -0.66878480895946      
c    -5.33334093000000      7.86122767600000     -2.77909455295946      
c     2.47682018600000     12.52075968700000      4.60783235504054      
c     4.60635119500000     11.71121823400000      3.30382584604054      
c     4.48416466300000     10.86319100200000      0.71008064404054      
c     6.14647752900000      9.20494678900000     -0.66878480895946      
c     5.33334093000000      7.86122767600000     -2.77909455295946      
c    -2.83811320200000      1.33048992800000    -10.28750999295946      
c    -2.83811320200000     -1.33048992800000    -10.28750999295946      
c    -4.41838033500000     -2.61487185500000    -11.98726950295946      
c    -5.95528635700000     -1.31742797400000    -13.68222526095946      
c    -5.95528635700000      1.31742797400000    -13.68222526095946      
c    -4.41838033500000      2.61487185500000    -11.98726950295946      
c     1.33578335500000     -2.86796024600000     -8.48215258295946      
c     2.60772071900000     -4.56772203400000     -6.92173950795946      
c     1.37044715000000     -6.32435235800000     -5.37247426395946      
c    -1.37044715000000     -6.32435235800000     -5.37247426395946      
c    -2.60772071900000     -4.56772203400000     -6.92173950795946      
c    -1.33578335500000     -2.86796024600000     -8.48215258295946      
c    -2.78885574400000     -8.05370114000000     -3.73099407495946      
c    -1.35097844200000     -9.91334748600000     -2.60488531295946      
c     1.35097844200000     -9.91334748600000     -2.60488531295946      
c     2.78885574400000     -8.05370114000000     -3.73099407495946      
c     2.17055560200000    -11.27878857700000     -0.45508808095946      
c    -0.00000000000000    -12.11515002600000      0.87570238304054      
c    -2.17055560200000    -11.27878857700000     -0.45508808095946      
c    -5.33334093000000     -7.86122767600000     -2.77909455295946      
c    -6.14647752900000     -9.20494678900000     -0.66878480895946      
c    -4.48416466300000    -10.86319100200000      0.71008064404054      
c    -4.60635119500000    -11.71121823400000      3.30382584604054      
c    -2.47682018600000    -12.52075968700000      4.60783235504054      
c    -0.00000000000000    -12.57411288200000      3.45500940904054      
c     5.33334093000000     -7.86122767600000     -2.77909455295946      
c     6.14647752900000     -9.20494678900000     -0.66878480895946      
c     4.48416466300000    -10.86319100200000      0.71008064404054      
c     4.60635119500000    -11.71121823400000      3.30382584604054      
c     2.47682018600000    -12.52075968700000      4.60783235504054      
h    -8.02878913000000      8.82002181500000      0.05890052204054      
h    -6.62391717200000      6.48557211900000     -3.59048443795946      
h     6.62391717200000      6.48557211900000     -3.59048443795946      
h     8.02878913000000      8.82002181500000      0.05890052204054      
h     6.37176454600000     11.53633832900000      4.34024033504054      
h     2.66682090800000     12.94551392300000      6.60912407904054      
h    -2.66682090800000     12.94551392300000      6.60912407904054      
h    -6.37176454600000     11.53633832900000      4.34024033504054      
h    -6.37176454600000    -11.53633832900000      4.34024033504054      
h    -2.66682090800000    -12.94551392300000      6.60912407904054      
h     2.66682090800000    -12.94551392300000      6.60912407904054      
h     6.37176454600000    -11.53633832900000      4.34024033504054      
h     8.02878913000000     -8.82002181500000      0.05890052204054      
h     6.62391717200000     -6.48557211900000     -3.59048443795946      
h    -6.62391717200000     -6.48557211900000     -3.59048443795946      
h    -8.02878913000000     -8.82002181500000      0.05890052204054      
h     4.66077634400000      4.56215217500000     -6.95941215695946      
h    -4.66077634400000      4.56215217500000     -6.95941215695946      
h     4.66077634400000     -4.56215217500000     -6.95941215695946      
h    -4.66077634400000     -4.56215217500000     -6.95941215695946      
h    -4.40961230500000      4.66821297000000    -11.97085081095946      
h    -7.14193551300000      2.35843122500000    -14.99417670995946      
h    -7.14193551300000     -2.35843122500000    -14.99417670995946      
h    -4.40961230500000     -4.66821297000000    -11.97085081095946      
h     4.40961230500000      4.66821297000000    -11.97085081095946      
h     7.14193551300000      2.35843122500000    -14.99417670995946      
h     7.14193551300000     -2.35843122500000    -14.99417670995946      
h     4.40961230500000     -4.66821297000000    -11.97085081095946      
	c    -6.58065102900000      1.31967944800000      5.51158393804054      
	c    -5.73285989200000      2.69341233700000      3.28915692104054      
	c    -4.35711531500000      4.91007724300000      4.14081517704054      
	c    -4.35826430100000      4.91404006200000      6.88593043804054      
	c    -2.21895782200000      5.71588650800000      2.82541127004054      
	c    -4.91664221800000      1.37363890700000      1.15165669904054      
	c    -5.73074287100000      2.69238921700000      7.73443689004054      
	c    -6.58065102900000     -1.31967944800000      5.51158393804054      
	c    -4.91459208900000      1.37292403600000      9.86959608404054      
	c    -2.22254866000000      5.73043140300000      8.20673398104054      
	c    -0.00000000000000      6.56356737200000      4.19735611004054      
	c    -1.37253789000000      4.34822475200000      0.60378547604054      
	c    -0.00000000000000      6.57360791700000      6.83403227804054      
	c    -1.37363571900000      4.35656945300000     10.42728767804054      
	c    -2.69308448600000      2.22122291200000     11.24216217204054      
	c    -4.91459208900000     -1.37292403600000      9.86959608404054      
	c    -5.73074287100000     -2.69238921700000      7.73443689004054      
	c    -5.73285989200000     -2.69341233700000      3.28915692104054      
	c    -4.91664221800000     -1.37363890700000      1.15165669904054      
	c    -2.69212319400000      2.21833897700000     -0.21913357795946      
	c     2.21895782200000      5.71588650800000      2.82541127004054      
	c     1.37253789000000      4.34822475200000      0.60378547604054      
	c    -2.69212319400000     -2.21833897700000     -0.21913357795946      
	c    -1.32071373200000      0.00000000000000     -1.07686001695946      
	c    -4.35826430100000     -4.91404006200000      6.88593043804054      
	c    -4.35711531500000     -4.91007724300000      4.14081517704054      
	c    -2.69308448600000     -2.22122291200000     11.24216217204054      
	c    -1.31953892100000      0.00000000000000     12.09019009804054      
	c     1.37363571900000      4.35656945300000     10.42728767804054      
	c     2.22254866000000      5.73043140300000      8.20673398104054      
	c     4.35826430100000      4.91404006200000      6.88593043804054      
	c     4.35711531500000      4.91007724300000      4.14081517704054      
	c     2.69212319400000      2.21833897700000     -0.21913357795946      
	c     1.32071373200000      0.00000000000000     -1.07686001695946      
	c    -2.21895782200000     -5.71588650800000      2.82541127004054      
	c    -1.37253789000000     -4.34822475200000      0.60378547604054      
	c    -1.37363571900000     -4.35656945300000     10.42728767804054      
	c    -2.22254866000000     -5.73043140300000      8.20673398104054      
	c     1.31953892100000      0.00000000000000     12.09019009804054      
	c     2.69308448600000      2.22122291200000     11.24216217204054      
	c     5.73285989200000      2.69341233700000      3.28915692104054      
	c     4.91664221800000      1.37363890700000      1.15165669904054      
	c     2.69212319400000     -2.21833897700000     -0.21913357795946      
	c     1.37253789000000     -4.34822475200000      0.60378547604054      
	c    -0.00000000000000     -6.56356737200000      4.19735611004054      
	c    -0.00000000000000     -6.57360791700000      6.83403227804054      
	c     1.37363571900000     -4.35656945300000     10.42728767804054      
	c     2.69308448600000     -2.22122291200000     11.24216217204054      
	c     4.91459208900000      1.37292403600000      9.86959608404054      
	c     5.73074287100000      2.69238921700000      7.73443689004054      
	c     4.91459208900000     -1.37292403600000      9.86959608404054      
	c     6.58065102900000      1.31967944800000      5.51158393804054      
	c     4.91664221800000     -1.37363890700000      1.15165669904054      
	c     2.21895782200000     -5.71588650800000      2.82541127004054      
	c     2.22254866000000     -5.73043140300000      8.20673398104054      
	c     4.35826430100000     -4.91404006200000      6.88593043804054      
	c     5.73074287100000     -2.69238921700000      7.73443689004054      
	c     6.58065102900000     -1.31967944800000      5.51158393804054      
	c     5.73285989200000     -2.69341233700000      3.28915692104054      
	c     4.35711531500000     -4.91007724300000      4.14081517704054      
