# Supplementary material for: Toward Pair Atomic Density Fitting for Correlation Energies with Benchmark Accuracy
Source: J Chem Theory Comput. 2023 Feb 14;19(5):1499–516. doi: 10.1021/acs.jctc.2c01201 (PMC10018742; doi:10.1021/acs.jctc.2c01201)
Supplement: Supplementary file 2 — ct2c01201_si_002.zip [file ct2c01201_si_002.zip › data/S30L/8.xyz]

180

c   -18.35770741932944     -1.94309471640556      0.56191221040778      
c   -18.48107280052944     -0.55540222240556      2.83683559100778      
c   -18.36433847322945      2.05886685159444      2.81663289180778      
c   -18.12722461102944      3.39958103539444      0.52084436610778      
c   -18.20604773822944      2.01812480129444     -1.76356100149222      
c   -18.31674059042944     -0.59432870750556     -1.74309254199222      
c   -17.98390341192944     -4.58884356360556      0.57219751090778      
c   -17.27230813862944     -6.78238142340556      0.54999932830778      
c   -17.55914760602944      6.01014642029444      0.49903285490778      
c   -16.71661922232945      8.15632272059444      0.46118011010778      
c   -15.34640902152945     10.44951987719444      0.41462145960778      
c   -14.48561250632945     11.57353691279445      2.67712162750778      
c   -12.76127740902944     13.54022146009445      2.62329836570778      
c   -11.82099565682945     14.46775036719444      0.30501460260778      
c   -12.84153963072944     13.48421646869445     -1.95831047389222      
c   -14.56630607182945     11.51899834189445     -1.90483090369222      
c   -16.03477029412944     -9.14932735330556      0.47558206920778      
c   -15.58450422032945    -10.56481371820556      2.69142249110778      
c   -13.99853232842945    -12.64595704220556      2.65100205960778      
c   -12.79578087562945    -13.40200071740556      0.39302705440778      
c   -13.40124477132944    -12.10090185140556     -1.86020103479222      
c   -14.98344560432944    -10.02198213890556     -1.81974042709222      
c    -9.71716172712945     16.11328163259444      0.24182773980778      
c    -7.68297900422944     17.19801536659444      0.17983715460778      
c    -5.14551271842944     18.03068659259445      0.11155987340778      
c    -3.77415138412944     18.41986838869444      2.36873547350778      
c    -1.18426757062944     18.77601438519444      2.31485465250778      
c     0.14793448747056     18.75409479299444      0.00227570000778      
c    -1.25242696422944     18.57254904589444     -2.26408366339222      
c    -3.84208179572944     18.22053219289445     -2.21047608759222      
c    12.02288386897055     14.20841781789444     -0.26524471329222      
c    10.86806916167055     15.02104008549444     -2.53007910769222      
c     8.67241067077055     16.44115009249444     -2.47721568069222      
c     7.53622420317056     17.11300348429445     -0.15797472439222      
c     8.80875427707055     16.48216013479444      2.10313620410778      
c    11.00421063777056     15.06147084229444      2.05072060640778      
c     5.06622340487056     18.12864983979444     -0.09648336599222      
c     2.81621767437056     18.63156088569444     -0.04355455579222      
c    17.79551853767056      4.31162920789444      1.78732930100778      
c    16.99775894437056      6.80101775689444      1.84435228050778      
c    16.56691672657056      8.14858846739445     -0.42044486749222      
c    17.15551000197055      6.95337135289444     -2.73326925599222      
c    17.96008679907056      4.46397644789444     -2.79017823989222      
c    13.95808676937055     12.36708609419444     -0.31195842449222      
c    15.33560663767055     10.51882766339445     -0.36836850339222      
c    18.20274572127056      3.05884354629444     -0.53598746599222      
c   -10.84039380882944    -15.22283201320556      0.38505759900778      
c    -8.90591162092945    -16.47722245850555      0.33279697690778      
c    -6.45765547432944    -17.54226403060555      0.25023861010778      
c    -5.18932885042944    -17.82283804360556     -2.08307360639222      
c    -2.64783370612944    -18.43019758680555     -2.16217113899222      
c    -1.25753565252944    -18.77493286330555      0.09085681510778      
c    -2.57149266242944    -18.69273457320556      2.41243936540778      
c    -5.11635518842944    -18.09006750420556      2.49068931930778      
c    15.89477761567055     -9.46793186980556     -0.47748321089222      
c    16.88357038037056     -8.41800477980556     -2.72112498289222      
c    17.85565968077056     -5.98815818410556     -2.74739682719222      
c    17.87818201137055     -4.50398763320556     -0.53143441439222      
c    17.05896761377056     -5.62344703000556      1.75171119150778      
c    16.09068317677056     -8.04977482360556      1.77820291650778      
c    18.44689337967056     -1.89385020280556     -0.58905463459222      
c    18.54818107167056      0.40991539849444     -0.58349520739222      
c     6.22394342937056    -17.73366395510556     -0.14944748949222      
c     7.49640840727056    -17.04824705080556      2.09526852280778      
c     9.78406003847055    -15.78595984200556      2.00105418790778      
c    10.90687032407055    -15.16000598250556     -0.34002333749222      
c     9.73308404747056    -16.02149880050555     -2.57506719609222      
c     7.44021017807056    -17.27818532740556     -2.48111483039222      
c     3.69171801757056    -18.58049874500556     -0.06348118869222      
c     1.41011287367056    -18.90120425030555      0.02217272620778      
c    12.98302616287055    -13.48133993070556     -0.42876781429222      
c    14.50534776507055    -11.75012661870556     -0.48161271389222      
h   -18.53659169102944     -1.56747481270556      4.61894792810778      
h   -18.33442552872944      3.09987277059444      4.58267945820778      
h   -18.08015580182945      3.03044818309444     -3.54302831059222      
h   -18.27298196682944     -1.64100493600556     -3.50646698319222      
h   -15.09743075942944     10.79042815369444      4.47046829410778      
h   -12.01750709762945     14.30308313899445      4.37482611790778      
h   -12.17370313322944     14.21999581069444     -3.75253258869222      
h   -15.26029161082945     10.70978027189445     -3.65726516679222      
h   -16.40953093192944     -9.93557071810556      4.46003031230778      
h   -13.57975038282945    -13.65252943340556      4.38768068700778      
h   -12.52928416532944    -12.70001887600556     -3.61741908499222      
h   -15.36086120782945     -8.97934299840556     -3.54529171629222      
h    -4.76415520872944     18.32436653039445      4.16217077030778      
h    -0.13411687482944     18.96283665599444      4.06644512650778      
h    -0.25251406022944     18.60316794429444     -4.05439209569222      
h    -4.88492437882944     17.97493712209445     -3.95928397739222      
h    11.65434630687055     14.40691093109444     -4.32125047089222      
h     7.73343946837056     16.94838920659445     -4.22768135619222      
h     7.98179735907056     17.03404647149445      3.89696870380778      
h    11.90763614037055     14.49749955069444      3.80372575930778      
h    18.02424745377056      3.26284700849444      3.53515468370778      
h    16.60180537707055      7.71565933979444      3.63706403150778      
h    16.85854977387056      7.97760110809444     -4.48443179359222      
h    18.28834233117056      3.53085985759444     -4.58596487329222      
h    -6.21401975602944    -17.45205798340556     -3.82037454919222      
h    -1.66725696782944    -18.53243507330556     -3.96016944899222      
h    -1.53365952612944    -19.00078965070556      4.15439892390778      
h    -6.07891474992944    -17.92015024420555      4.29316428460778      
h    16.77365870877056     -9.49923055090555     -4.45982599779222      
h    18.51018454757056     -5.16226739800556     -4.50626370889222      
h    17.11797992577056     -4.51681405190556      3.47777112240778      
h    15.38620004487055     -8.86098301160555      3.52550668720778      
h     6.60334941457056    -17.43082630950556      3.90140124400778      
h    10.69407517877055    -15.17322461830556      3.73400805410778      
h    10.59085026807055    -15.57936708800556     -4.38397554189222      
h     6.49769379037056    -17.82787518210555     -4.21738289369222      
	c    -5.14271249232944    -10.92553851980556      3.60735870230778      
	c    -8.71140687432945      8.64308238119444      0.18440238930778      
	c    -6.26427445532944    -10.51978527080556     -0.81948697969222      
	c     5.03091243467056     10.89172040819444     -3.85295868369222      
	c     7.85551607267056     -9.06492829980556     -4.52358662269222      
	c    -7.72095840832944      9.09905803719444      4.63838782630778      
	c     8.69405602967055     -8.67649640380556     -0.03279365369222      
	c     6.22082431467056     10.55701476719444      0.56205403130778      
	c     6.66025348767056    -10.23257496680556      0.48328731030778      
	c    -6.71702076232944     10.21589344719444     -0.42228897869222      
	c     3.90446246067056     11.54257621019444      1.26246006530778      
	c     5.81118932367055    -10.61418430480555     -4.00540639969222      
	c    -2.80877645432944    -11.89050886080556      2.92403592830778      
	c    -3.93724414932944    -11.49239777680556     -1.50045004269222      
	c    -5.71713411832944     10.66916827219444      4.02847160130778      
	c     2.70980505867056     11.87330489319444     -3.15055170969222      
	c    12.14120112267056      0.28825871719444     -0.96333012969222      
	c    11.42552059667056      2.91624498519444     -5.48598930069222      
	c    11.80954396467055      0.32588794619444     -5.53669876769222      
	c    11.75946970167055      2.87012214419444     -0.91273472369222      
	c   -11.72923957132945     -0.42055717380556      5.61854780330778      
	c   -11.40481302832945     -3.01470052080556      5.45531158730778      
	c   -12.12687872332945     -0.18988633180556      1.05557345630778      
	c   -11.80702262332944     -2.77490044780556      0.89397842030778      
	c   -11.28241871332945     -4.21813518680556      3.07839470930778      
	c   -11.94403152732944      1.05731869719444      3.41011599730778      
	c    12.01763859867055     -1.05834307080556     -3.26587095469222      
	c    11.24302358867055      4.21228104919444     -3.16315746769222      
	c    -5.08302021032944     11.13049719919444      1.47881350730778      
	c    -2.10341191232944    -12.05138243980556      0.35704218930778      
	c     5.08432972167056    -11.10611562480556     -1.48653179669222      
	c     2.04457092767056     12.07337108919444     -0.57429757969222      
	c     6.77139639767056     10.07356632119444     -2.00400030069222      
	c    -9.15927255132945      7.93366169019444      2.71868280230778      
	c     9.23935209467055     -7.93972527880556     -2.53928984769222      
	c    -6.85331178432944    -10.07698715980556      1.74599976930778      
	c    -2.69407577632944     12.11310960119445      0.80777696930778      
	c     2.66795177267056    -12.08350027380556     -0.91191107269222      
	c     0.45480331467056    -12.37180606280556     -0.33215385769222      
	c    -0.50076957532944     12.40087235019444      0.15789222430778      
	c     8.81307292867055      8.47112735719444     -2.62936607069222      
	c   -10.72445343132945      5.83045025919444      3.22320455830778      
	c    10.82021260867055     -5.83361967480556     -2.97788742669222      
	c    -8.89226949132945     -8.47485062080556      2.37700973930778      
	c    11.68157768067056     -3.70646284480555     -3.20828748969222      
	c    10.19840401267055      6.66386211219444     -2.99395456469222      
	c   -11.58911381632945      3.70359282819445      3.44127198430778      
	c   -10.26396688732945     -6.66979342780556      2.79929390830778      
	h    -8.10532107532945      8.63251507119444      6.59845335730778      
	h    -5.61439000432944    -10.67115649380556      5.58709123730778      
	h     7.59263175367056     10.02460054119445      1.98865399330778      
	h    -7.61515050132944     -9.96014238780556     -2.25656432769222      
	h    -9.87909331832945      7.83526611819444     -1.29317759569222      
	h     5.47334993767056     10.60785463719444     -5.83559509669222      
	h     9.81365696467055     -7.89429807180556      1.49611278230778      
	h     8.31062390867056     -8.57297782580556     -6.46212879769222      
	h    -1.44337032732944    -12.40694518780556      4.36405612530778      
	h    -4.52072000032944     11.43627458619445      5.50731840730778      
	h    -3.44221368032944    -11.69854569080556     -3.47951996969222      
	h    -6.30322300132945     10.65131753519444     -2.38273858169222      
	h     6.16755344167056    -10.68019025580556      2.42200635630778      
	h     3.44266974667056     11.78639370019444      3.24541212230778      
	h     1.32014165667056     12.36171522419444     -4.57769947669222      
	h     4.66205678967056    -11.35069385480556     -5.53631668269222      
	h    11.79106963067055     -0.68253167980556     -7.32272350369222      
	h    12.40570592167055     -0.75340840780556      0.78220912130778      
	h   -11.08267130632944     -4.12071956080556      7.15245733330778      
	h   -11.66769910032945      0.51182162719444      7.44447858930778      
	h   -12.39995091232945      0.92634925619444     -0.64111433569222      
	h   -11.82318626932945     -3.70802322180556     -0.93121647469222      
	h    11.72548410867056      3.87606611919444      0.87252034730778      
	h    11.11223630267055      3.94479966519445     -7.23280779769222      
