# Supplementary material for: Toward Pair Atomic Density Fitting for Correlation Energies with Benchmark Accuracy
Source: J Chem Theory Comput. 2023 Feb 14;19(5):1499–516. doi: 10.1021/acs.jctc.2c01201 (PMC10018742; doi:10.1021/acs.jctc.2c01201)
Supplement: Supplementary file 2 — ct2c01201_si_002.zip [file ct2c01201_si_002.zip › data/S30L/13.xyz]

205

c    -1.03737932269415      1.04688776009122      6.34823602779024      
c     1.05893370300585      1.92152405839122      7.71051831659024      
c     2.23819398770585      4.20004573649122      7.15780222849024      
c     1.25879968470585      5.65296861409122      5.20972857909024      
c    -0.87870300199415      4.94836527999122      3.81718972499024      
c    -1.92756943469415      2.58897789239122      4.39316594249024      
o     2.47923184320585      7.95928300629122      4.59952686069024      
c     4.65165158800585      7.72211866179122      3.23178328199024      
n     6.75818460920585      6.99865620519122      4.38636640349024      
c     8.76794777890585      6.85196151929122      2.86497401309024      
c     8.68255677310585      7.41859103509122      0.30548588469024      
n     6.58267989950585      8.15326244669122     -0.88394449080976      
c     4.56772240760585      8.29255934179122      0.60020984679024      
c    11.24253790650585      6.98725263829122     -0.81383539800976      
n    12.73882718880585      6.16414338069122      1.22369806469024      
c    11.39479616170585      6.01710708469122      3.51944909439024      
c    15.34088990230585      5.24988592449122      0.92242213299024      
c    15.38646520240585      2.47205945599122      0.23392729449024      
c    15.68012722500585      0.62942459029122      2.10271700509024      
c    15.61419941590585     -1.92824788420878      1.47750166749024      
c    15.25787286570585     -2.68604853730878     -1.02751039120976      
c    14.97123144620585     -0.83982039110878     -2.90292126830976      
c    15.03203557870585      1.71503315849122     -2.27656166330976      
o    12.28545516150585      5.33621669929122      5.52041293199024      
o    11.97826895170585      7.23735938589122     -2.97426213000976      
o     2.31829172930585      9.03393626839122     -0.41213452430976      
c     1.05502572160585      7.21176490669122     -1.90442091130976      
c     1.89952041410585      6.77237269439122     -4.34592140370976      
c     0.60464729980585      5.00822125489122     -5.79532259440976      
c    -1.49355865539415      3.67579118939122     -4.87281750560976      
c    -2.26558867899415      4.21353649379122     -2.39973663510976      
c    -1.05103981589415      5.99311532699122     -0.86325537740976      
o     1.98014451740585      0.44416052619122      9.72197302719024      
c     4.25263980140585     -0.75333586640878      9.29248448019024      
n     6.35053180340585      0.50854263049122      9.52765769869024      
c     8.55600530610585     -0.76797736480878      9.06971776569024      
c     8.51289112180585     -3.37508628720878      8.35504836609024      
n     6.26675528570585     -4.64462158420878      8.14431039369024      
c     4.21250628390585     -3.37556143100878      8.60741427599024      
c    10.80311145040585     -4.64422986770878      7.84741069409024      
c    13.05826780320585     -3.35439910920878      8.07006724149024      
c    13.10118942300585     -0.77833020760878      8.77408439029024      
c    10.88821690940585      0.51194377769122      9.25905883429024      
o     1.90214592280585     -4.57106084020878      8.47597151169024      
c     0.92657915220585     -4.98532532910878      6.04144437429024      
c     2.03703550090585     -6.80498762690878      4.50779026169024      
c     1.00381617020585     -7.21022526510878      2.13224652609024      
c    -1.10554983669415     -5.88427879460878      1.23446922409024      
c    -2.08789178039415     -4.00945303120878      2.82672698549024      
c    -1.15721656609415     -3.54406523160878      5.26014106789024      
o     2.11044560260585     -9.05403508960878      0.53756478659024      
c     4.29593922980585     -8.32912902880878     -0.63192026340976      
n     6.42045094150585     -8.24870093010878      0.70830812309024      
c     8.44294324910585     -7.52706057080878     -0.60677975310976      
c     8.35773814220585     -6.91659471680878     -3.15785633490976      
n     6.25173619550585     -7.00445882130878     -4.53463815070976      
c     4.21404078220585     -7.71159751250878     -3.24811417630976      
c    11.08230922770585     -7.13029523960878      0.33156099779024      
n    12.43817930340585     -6.30347138730878     -1.80404508410976      
c    10.93282424880585     -6.09746020540878     -3.98491354440976      
c    15.07831426860585     -5.46305069740878     -1.69539509900976      
c    -2.16336724359415     -1.51157569890878      7.03652751479024      
c    -5.03972047019415     -1.51215377980878      7.62413747939024      
c    -6.99699623409415     -1.32218383970878      5.50255520729024      
c    -9.73556442639415     -1.27863213820878      6.47253593959024      
c    -2.14499892769415     -6.52582842640878     -1.37390615420976      
c    -5.03033869099415     -7.07706691610878     -1.56400702190976      
c    -6.93974950929415     -5.22870632000878     -0.41149096180976      
c    -9.66036202089415     -5.63106367990878     -1.33361553170976      
o    11.67592481960585     -5.37898211150878     -6.03540677360976      
o     1.95629252190585     -7.86592753360878     -4.49463985290976      
c     0.78444475530585     -5.51501303740878     -4.99896334710976      
c     1.60661526810585     -4.09656684840878     -7.04408005220976      
c     0.40601518170585     -1.80951888880878     -7.53241566570976      
c    -1.55386421519415     -0.88478902420878     -6.00621581500976      
c    -2.25881416459415     -2.37606931670878     -3.93732369830976      
c    -1.19725413319415     -4.74076579470878     -3.42511400070976      
o    11.97989173500585     -7.41312047630878      2.42419911249024      
o     1.18553244840585     -0.38039648170878     -9.63340120760976      
c     3.53034808840585      0.73681701669122     -9.39061098050976      
n     5.55984100050585     -0.57824251870878     -9.83527349690976      
c     7.83307597120585      0.62885651879122     -9.54373012280976      
c     7.92761158420585      3.21940763269122     -8.77347931330976      
n     5.74659630970585      4.54455082629122     -8.33876572210976      
c     3.62606923600585      3.33868543319122     -8.64644183720976      
c    10.28895901900585      4.41244963299122     -8.43389178040976      
c    12.47890658310585      3.06654755839122     -8.87334587520976      
c    12.38647522350585      0.50652767609122     -9.63126958730976      
c    10.10288513270585     -0.70948757430878     -9.95531549530976      
c    -2.71538919209415      1.69220964609122     -6.56799643030976      
c    -5.64592341379415      1.80644333689122     -6.77084262830976      
c    -7.33017930939415      0.59897643479122     -4.74548425510976      
c   -10.16038577209415      1.07118563079122     -5.19140082620976      
o     1.36358306380585      4.57453140879122     -8.29921486470976      
c    -1.90623485149415      6.72068669849122      1.79028949579024      
c    -4.76093927309415      7.40495969329122      1.97794511739024      
c    -6.76897799879415      5.33814410719122      2.28016646479024      
c    -9.48200336479415      6.34253963479122      2.02006796199024      
h     3.89339463800585      4.80336675579122      8.19844047219024      
h    10.87935778380585      2.50122292199122      9.74816170959024      
h    14.89795647390585      0.20257468259122      8.92277341009024      
h    14.82346752610585     -4.33005220440878      7.68938886089024      
h    10.73049062400585     -6.60442618940878      7.25737956379024      
h     3.67793151940585     -7.84976208970878      5.14141588119024      
h    -3.61593717779415     -2.84485086250878      2.13167409269024      
h     3.15012475320585     -4.73786309030878     -8.22469168430976      
h    -3.68362819699415     -1.65701722040878     -2.66193566690976      
h     9.99402273040585     -2.68660319970878    -10.48093097180976      
h    14.13541176920585     -0.52056524820878     -9.94578823790976      
h    14.29909799770585      3.98177059079122     -8.62252678960976      
h    10.32299307300585      6.36022602409122     -7.79896890610976      
h    -3.86720621079415      3.19641660729122     -1.63534787310976      
h     3.52700871710585      7.75734424589122     -5.09847440530976      
h    16.20604284740585      6.39881984619122     -0.55858624970976      
h    16.30151835010586      5.58605818669122      2.71732831419024      
h    15.91716818200585      1.20193289859122      4.05903831379024      
h    15.80120428560585     -3.35036507580878      2.94470384059024      
h    14.67836601170585     -1.41260664840878     -4.85220640490976      
h    14.77803536720585      3.13557897909122     -3.73477193100976      
h    15.89405916470585     -5.83464971380878     -3.55507843800976      
h    16.01830636530585     -6.62759605170878     -0.27459100060976      
h    -3.48030201529415      1.91026577489122      3.24982006559024      
h    -1.30965888649415     -1.95972819730878      8.85666425769024      
h    -1.26723403409415     -8.32924580700878     -1.84385999070976      
h    -2.05914079779415      2.16542490559122     -8.46310113750976      
h    -0.95027073599415      8.51168351749122      2.14430924979024      
h    -5.32960659289415      0.03811404589122      8.96830644459024      
h    -5.42225610029415     -3.26383320160878      8.67066513859024      
h    -5.17726035319415      8.53005857239122      0.28958834569024      
h    -4.96117507699415      8.68965097669122      3.59467351759024      
h    -6.14140254279415      3.81467084549122     -6.93836521920976      
h    -6.12792370429415      0.93833494529122     -8.58900540870976      
h    -5.43551198989415     -7.29160933520878     -3.58829232780976      
h    -5.33753607869415     -8.93982207160878     -0.71133029830976      
h    -6.68675180369415      0.36843850889122      4.34960617529024      
h    -6.79786858739415     -2.94945283850878      4.25062213699024      
h    -6.41355502889415     -3.27066219160878     -0.82169027950976      
h    -6.90953943449415     -5.42981480200878      1.64759321709024      
h    -6.84162612569415      1.31098731619122     -2.86078896420976      
h    -7.02080653579415     -1.44580225340878     -4.71218785690976      
h    -6.51233326769415      3.82178690539122      0.88788583269024      
h    -6.56288550229415      4.47099929149122      4.14648694099024      
c   -10.43151480229415      1.08722229069122      7.99631634269024      
h   -10.07888201729415     -2.96491943870878      7.63735519699024      
h   -10.99676593929415     -1.43709965830878      4.83441852009024      
h    -9.71811067809415     -5.47733603630878     -3.40461446990976      
h   -10.82136503959415     -4.07849706750878     -0.60035403120976      
c   -10.82415581369415     -8.15938107870878     -0.52915484960976      
h   -10.50448921949415      3.10828000699122     -5.40011900530976      
h   -11.18568507039415      0.47391253389122     -3.49260041110976      
c   -11.24053039349415     -0.31695782970878     -7.49496462620976      
c   -10.14988230269415      7.25783704139122     -0.64808616110976      
h    -9.78225025509415      7.88839840429122      3.37553700199024      
h   -10.78208120709415      4.82466515239122      2.56765796329024      
c   -13.23373172589415      1.20095220859122      8.75324445109024      
h    -9.27264219409415      1.17090416089122      9.71220388139024      
h    -9.95809765219415      2.77859110449122      6.88692425059024      
c   -12.94181109719415      7.99126613479122     -0.97274403480976      
h    -8.97094640279415      8.88985871839122     -1.13861865560976      
h    -9.67621215009415      5.76477985279122     -2.01138314360976      
c   -14.11718255579415     -0.02958466950878     -7.77720848040976      
h   -10.32414300949415      0.37909002229122     -9.21864634530976      
h   -10.76914004659415     -2.33636663890878     -7.35196233370976      
c   -13.62943128509415     -8.42019526540878     -1.23594237010976      
h    -9.76222445609415     -9.71658701530878     -1.39221455800976      
h   -10.61831998539415     -8.37506458130878      1.52833327659024      
h   -14.23587834489415    -10.36668969830878     -0.85849478080976      
c   -15.36782518999415     -6.59709167400878      0.19648687429024      
h   -13.84734175239415     -8.12775946430878     -3.28017091980976      
h   -13.50108867239415      2.75512901709122     10.09955744429024      
c   -15.03523381259415      1.57776696019122      6.51556964799024      
h   -13.73547798469415     -0.54103416310878      9.76520126759024      
h   -13.17575471919415      8.92548648879122     -2.80926135920976      
c   -14.77034279219415      5.74834143159122     -0.82235074310976      
h   -13.44700559719415      9.40043982699122      0.46584133019024      
h   -14.68961306349415     -0.81552673750878     -9.60848375560976      
c   -15.63307568769415     -1.33211547470878     -5.67945599460976      
h   -14.59824492159415      1.98949480139122     -7.83302012690976      
h   -17.00164122279415      1.68281910009122      7.15149962699024      
h   -14.60009407989415      3.33960926959122      5.51592190199024      
h   -14.90427913349415      0.02759794509122      5.15017989509024      
h   -16.72549617209415      6.36417036379122     -1.10644304700976      
h   -14.33063364979415      4.34388860229122     -2.27906221410976      
h   -14.67804259929415      4.80023319359122      1.01419069109024      
h   -17.66769395759415     -1.14755994220878     -6.00839786800976      
h   -15.18433337329415     -3.35302911470878     -5.59479672190976      
h   -15.23010423499415     -0.51981236260878     -3.81931748760976      
h   -17.35022674669415     -6.91157801080878     -0.30665752940976      
h   -15.18181731669415     -6.86132231680878      2.24369280309024      
h   -14.92754190579415     -4.62053328560878     -0.22772597450976      
	c     3.97940281600585      0.35506948999122     -1.19530840200976      
	c     6.19090151800585      0.16772540499122      2.63989889099024      
	c     8.71006308400585     -0.04201741500878      1.27188434699024      
	c     6.42201396100585      0.19166848899122     -2.70111425100976      
	n     8.32316372200585     -1.20602628500878     -1.22240111900976      
	o     4.40544145900585      1.59163540599122      1.18067482499024      
	h     9.99711346400585     -1.17398054800878     -2.17565549200976      
	h    10.01363654300585     -1.21173539100878      2.37185051099024      
	h     6.08982628800585     -0.82981160700878     -4.46890676400976      
	h     2.56464942600585      1.48043182799122     -2.18778153300976      
	h     6.40908551300585      1.18083206199122      4.42239846199024      
	h     7.04667910500585      2.12593564999122     -3.16482103800976      
	h     9.54362721300585      1.86173947599122      1.11313391999024      
	h     5.41899358000585     -1.72891113500878      3.00900389899024      
	h     3.21288341100585     -1.54823616100878     -0.84978298700976      
