# Supplementary material for: Toward Pair Atomic Density Fitting for Correlation Energies with Benchmark Accuracy
Source: J Chem Theory Comput. 2023 Feb 14;19(5):1499–516. doi: 10.1021/acs.jctc.2c01201 (PMC10018742; doi:10.1021/acs.jctc.2c01201)
Supplement: Supplementary file 2 — ct2c01201_si_002.zip [file ct2c01201_si_002.zip › data/S30L/S30L_results_rpa_vg.txt]

11t08	-24816.9257	-19428.1331
11t08Acp	-12712.7510	-10136.8367
11t08Bcp	-12119.8987	-9212.7208
10t08	-28872.1308	-20463.6700
10t08Acp	-14684.2438	-9657.2130
10t08Bcp	-14201.1413	-10741.0146
9t08	-26788.8172	-18928.6955
9t08Acp	-14684.6805	-9656.2264
9t08Bcp	-12116.9731	-9211.1305
12t08	-26898.1130	-20956.9705
12t08Acp	-12712.7122	-10136.7316
12t08Bcp	-14201.8502	-10741.5047
