# Supplementary material for: Toward Pair Atomic Density Fitting for Correlation Energies with Benchmark Accuracy
Source: J Chem Theory Comput. 2023 Feb 14;19(5):1499–516. doi: 10.1021/acs.jctc.2c01201 (PMC10018742; doi:10.1021/acs.jctc.2c01201)
Supplement: Supplementary file 2 — ct2c01201_si_002.zip [file ct2c01201_si_002.zip › data/S30L/12.xyz]

150

c     1.47196810602000     -1.86848036301333     -8.95518125898667      
c     2.29238429902000      2.36782832098667     -8.62296945498667      
c    -0.83269969698000     -0.55180432901333     -9.27896371698667      
c    -0.32736906898000      2.06501608298667     -9.07310178098667      
c     3.40238123002000     -0.06421551901333     -8.54018425198667      
c    -3.17627020998000     -1.65580103201333     -8.88876123398667      
c    -2.16060394298000      3.83039747598667     -8.44621260998667      
c     1.66818139202000     -4.37395809401333     -8.21335677698667      
c     3.32299130002000      4.51158891398667     -7.52354760698667      
c     5.67552382502000     -0.56730859801333     -7.33633321798667      
c     5.87616618502000      4.11964842398667     -6.57718596198667      
c     4.20841005702000     -5.06686529701333     -7.44264075098667      
c    -4.70735838298000      2.80673494098667     -8.51536936398667      
c    -5.19822112698000      0.18036241798667     -8.56507956098667      
c    -3.04528915898000     -4.38316549901333     -8.61798799098667      
c    -1.10696500798000      6.22523884098667     -7.59583483198667      
c    -0.75531553798000     -5.66891069601333     -8.12348814298667      
c     1.52749422802000      6.57851353598667     -7.31713207698667      
c     6.14157073502000     -8.60084303901333     -4.25356304198667      
c     9.17981129102000      5.21620447698667     -2.62548068398667      
c     6.07924720102000     -3.24966685201333     -6.86418049598667      
c     7.03389432402000      1.71109950798667     -6.62484463798667      
c     7.87357465802000     -6.79491204901333     -3.40651792898667      
c    10.41571201502000      2.90225688498667     -2.93064838898667      
c    -9.02992578998000      3.90881616298667     -5.99137512498667      
c    -9.48499553898000      1.31860859098667     -5.75331146998667      
c    -5.93242749898000     -7.79904374101333     -6.13828358498667      
c    -1.58120953098000     10.10491523098667     -4.07726456398667      
c    -3.71651612598000     -8.99435180101333     -5.34067377398667      
c     1.02091812302000     10.55498185998667     -4.11299880198667      
c    -3.70062764198000    -10.36040848701333     -3.07738833498667      
c     2.21332824702000     11.68536107598667     -2.04643808398667      
c    -3.01292208998000     10.82503071598667     -1.97555398198667      
c    -8.12151384798000     -7.91449617801333     -4.66836397398667      
c   -10.92615609698000      0.41517517898667     -3.72912131898667      
c    -9.96387224998000      5.60254648498667     -4.19426701598667      
c     5.40438253202000    -10.59068716201333     -2.68307755298667      
c     9.31933650602000      6.48714218398667     -0.31178830298667      
c     8.91781767402000     -7.01031330601333     -0.98780118098667      
c    11.75130533202000      1.82315755298667     -0.92496869498667      
c    10.73861357602000      5.46083546998667      1.65610149501333      
c     6.49678069202000    -10.82827150001333     -0.29615734398667      
c     8.25832244502000     -9.05164918901333      0.54144338001333      
c    11.93828923902000      3.13007764398667      1.35620050201333      
c   -11.93489824398000      2.11397082398667     -1.98782251598667      
c   -11.44523089398000      4.69811631498667     -2.21168724398667      
c    -1.83710742698000     12.03308398798667      0.04788370701333      
c    -8.10831238498000     -9.31789760201333     -2.43838713898667      
c    -5.90768906898000    -10.54598561201333     -1.65277143898667      
c     0.76837460902000     12.45596663098667      0.01729341501333      
s     7.55003503302000      6.65665610398667     -5.16761445298667      
s     5.02139031602000     -8.30932055401333     -7.38255203898667      
s    -8.34259491998000     -0.85195031301333     -8.03158399598667      
s    -7.29464587198000      4.92191588098667     -8.65764300198667      
s    -0.92465935598000     -8.88238092801333     -7.18698146498667      
s     2.68850977302000      9.68523151898667     -6.86828286098667      
s    -5.83235442798000     -6.18039005701333     -9.05502757798667      
s    -3.13866991298000      8.73573088398667     -6.70588780798667      
s     8.89895234202000     -4.30007297401333     -5.39007127698667      
s    10.30070969202000      1.47989545498667     -5.94713689698667      
h    10.23049319802000     -5.58269194601333     -0.31853914098667      
h    12.65382913402000     -0.00174400201333     -1.17541946498667      
h    -1.96399044798000    -11.24605416101333     -2.43842444198667      
h     4.24408718702000     11.97216151198667     -2.08303893798667      
h    -9.54590361898000      7.60246883198667     -4.37558664598667      
h   -11.23188956698000     -1.60285324801333     -3.52185806098667      
h    -9.80877081698000     -6.92614166401333     -5.28759878398667      
h    -5.02428054398000     10.42339876298667     -1.93061809898667      
h     8.31838214402000      8.26108966498667     -0.06677109198667      
h     4.01522628502000    -11.94421365301333     -3.35074950698667      
h     9.08169903702000     -9.22116714801333      2.41302596101333      
h    13.00207849002000      2.31491749098667      2.90982204801333      
h    10.85729929102000      6.45680509198667      3.44586710001333      
h     5.95634315202000    -12.39126577901333      0.91836192801333      
h   -12.19908944798000      6.01000642898667     -0.82572254498667      
h   -13.05961667598000      1.41179183598667     -0.42228647198667      
h    -9.81150102998000     -9.43506501401333     -1.30005183398667      
h    -2.95174001798000     12.59985991898667      1.67426548901333      
h     1.68035036802000     13.36225354198667      1.61639387001333      
h    -5.89347655398000    -11.60913835801333      0.10158530701333      
	c     4.99044559302000     -3.37229712501333      1.76004555101333      
	c    -0.76093402298000      6.38996006598667      2.38554806001333      
	c     5.39828100502000     -3.43830004601333      6.30132280301333      
	c    -0.36570287398000      6.33839278698667      6.92786104501333      
	c    -6.78320793198000     -0.97470058801333      7.39519450201333      
	c    -4.07408514198000     -5.56878194701333      7.10030126201333      
	c    -4.47143726198000     -5.50953226801333      2.55779284201333      
	c    -7.18220753098000     -0.91727599501333      2.85159196801333      
	c     3.60648662802000     -5.47859458701333      6.43113032301333      
	c    -3.00923441798000      5.74369227998667      7.15202611801333      
	c     3.20084428102000     -5.41346697901333      1.88968022101333      
	c    -3.40478532098000      5.79614542798667      2.60927694001333      
	c    -6.52786505698000      1.73173939298667      7.40756796301333      
	c    -1.98453245998000     -6.58509370401333      2.32748111001333      
	c    -6.92541000198000      1.79060777798667      2.86403293501333      
	c    -1.58931965698000     -6.64625433401333      6.86995924201333      
	c     4.11414538202000      4.27479173798667      1.93507734001333      
	c     5.48565013502000      1.93372044298667      1.78794546701333      
	c     5.89933192302000      1.88420878798667      6.32514697201333      
	c     4.52241640602000      4.22396044298667      6.47544271101333      
	c     4.49135543802000     -1.95679177301333     -0.52329136598667      
	c     0.10172828702000      5.48788539498667     -0.04501406898667      
	c     5.29607114202000     -2.07531329201333      8.66946427801333      
	c     0.90577896602000      5.37173869398667      9.14673308101333      
	c    -5.91027911198000      2.55033187698667      0.44252078301333      
	c    -5.10596473998000      2.43278455498667      9.63417943301333      
	c    -0.96458532898000     -5.83503755001333     -0.09462876798667      
	c    -0.16194477698000     -5.95435288601333      9.09627170801333      
	c    -6.32418387198000     -1.83233350101333      0.42215346701333      
	c    -5.51872979198000     -1.94830001401333      9.61428254301333      
	c    -4.99120412098000     -4.09577110101333      0.27627939101333      
	c    -4.18507489298000     -4.21032883701333      9.46929888801333      
	c    -3.37311392398000      4.40724347998667      9.50781559201333      
	c    -4.17854790098000      4.52522553398667      0.31567212801333      
	c     2.39517528502000     -5.37868801601333      8.87993303801333      
	c     1.59236930702000     -5.26505315201333     -0.31437002698667      
	c     3.31114861702000      4.33028000398667      8.92379003901333      
	c     4.73717363502000      0.65979942098667     -0.50825264298667      
	c     5.54249164702000      0.54380367698667      8.68109158601333      
	c     2.50607220202000      4.44923479898667     -0.26849867198667      
	c     2.39427771302000     -3.13207599901333     -1.83357372098667      
	c    -2.01513707498000      4.34616922998667     -1.35104733298667      
	c    -0.95383722498000      4.18942697198667     10.77038184901333      
	c     3.45139464602000     -3.28399703901333     10.29117127701333      
	c     3.95554043302000      2.06202011498667     10.31529712801333      
	c     2.89438838402000      2.21642683398667     -1.80112264698667      
	c    -1.76931419898000     -4.46018584901333     10.73203493201333      
	c    -2.83064790298000     -4.30728623901333     -1.38858337198667      
	c    -5.55087366198000      0.31257893898667     -1.09032284798667      
	c    -4.49181825598000      0.15864066698667     11.02789484401333      
	c     2.16200643402000      0.90509331998667     11.87223530801333      
	c     0.85682008802000      1.09486065098667     -3.04675248198667      
	c    -0.76253578698000     -2.42674605101333     12.08532458401333      
	c    -2.15330394498000     -0.06736938401333     12.23662615701333      
	c    -2.06843200298000     -2.23763558701333     -2.83724991898667      
	c    -3.45943441698000      0.12189090898667     -2.68965409398667      
	c    -0.34598948098000      1.99190306098667     12.10492014101333      
	c     1.90451766502000     -1.82609259901333     11.86011474801333      
	c    -1.65095965298000      2.18165286298667     -2.81674540598667      
	c     0.59949066602000     -1.63669469601333     -3.06298730398667      
	c    -6.84718088598000     -2.35569387401333      5.09405224301333      
	c    -5.43869097798000     -4.74203496701333      4.94049577101333      
	c     6.16716153502000      0.57690064898667      3.99632352401333      
	c     3.38414106402000      5.31098397698667      4.29930295301333      
	c     0.84706043402000      6.40855444398667      4.53378931001333      
	c     5.91043483902000     -2.18451267201333      3.98286743501333      
	c    -6.33031548798000      3.12074736698667      5.11859270501333      
	c    -0.40924547398000     -6.92113167201333      4.47424942501333      
	c    -4.50144530998000      5.20377764798667      4.98603431401333      
	c     2.28782661102000     -6.31282281501333      4.24574410401333      
