# Supplementary material for: Toward Pair Atomic Density Fitting for Correlation Energies with Benchmark Accuracy
Source: J Chem Theory Comput. 2023 Feb 14;19(5):1499–516. doi: 10.1021/acs.jctc.2c01201 (PMC10018742; doi:10.1021/acs.jctc.2c01201)
Supplement: Supplementary file 2 — ct2c01201_si_002.zip [file ct2c01201_si_002.zip › data/S30L/S30L_results_l1e2.txt]

12t08	-563293.2419	-12843.5419
12t08Acp	-329612.6345	-6118.8846
12t08Bcp	-233634.2908	-6632.4079
20t08	-377793.0070	-10894.3648
20t08Acp	-341914.7608	-9806.3475
20t08Bcp	-35868.9821	-1069.9045
7t08	-359435.7203	-10247.8802
7t08Acp	-221193.1254	-6260.2568
7t08Bcp	-138217.1272	-3921.8812
9t08	-395761.18	-11627.2020
9t08Acp	-201278.58	-5872.0764
9t08Bcp	-194517.40	-5682.7331
21t08	-385945.4989	-11033.0743
21t08Acp	-343363.0674	-9750.6717
21t08Bcp	-42567.1420	-1256.6411
11t08	-517968.96	-11893.4427
11t08Acp	-323493.84	-6118.9920
11t08Bcp	-194520.59	-5683.2533
13t08	-444070.8887	-12787.5222
13t08Acp	-418999.5650	-12024.6000
13t08Bcp	-25054.1035	-737.4134
14t08	-455372.7081	-12781.7570
14t08Acp	-418999.0144	-12024.8243
14t08Bcp	-36355.5993	-725.6138
6t08	-221539.0893	-6342.1408
6t08Acp	-163538.4963	-4647.9730
6t08Bcp	-57981.1778	-1649.8021
1t08	-205487.9417	-5920.5902
1t08Acp	-147481.8421	-4237.4222
1t08Bcp	-57982.2871	-1648.8840
8t08	-414761.1513	-11814.3160
8t08Acp	-248851.7210	-7040.7573
8t08Bcp	-165880.0148	-4700.3374
2t08	-183667.5227	-5286.6111
2t08Acp	-147483.1073	-4236.8866
2t08Bcp	-36169.3551	-1023.0836
5t08	-257667.1347	-7372.6778
5t08Acp	-163539.8267	-4646.8697
5t08Bcp	-94099.9626	-2679.8834
22t08	-252017.3792	-7323.6017
22t08Acp	-108798.0407	-3155.4120
22t08Bcp	-143185.9086	-4160.6311
19t08	-366321.4929	-10538.5015
19t08Acp	-341912.6758	-9805.5150
19t08Bcp	-24399.5815	-721.2764
17t08	-289261.8725	-8364.2007
17t08Acp	-255364.6994	-7383.4780
17t08Bcp	-33868.3513	-962.2041
10t08	-440823.3401	-12581.5232
10t08Acp	-207150.3323	-5872.6592
10t08Bcp	-233632.7386	-6631.7671
4t08	-288618.1121	-7931.1004
4t08Acp	-222263.3257	-6350.6180
4t08Bcp	-66332.5331	-1548.8043
3t08	-316384.2507	-9080.9231
3t08Acp	-222261.9081	-6351.0928
3t08Bcp	-94099.2230	-2679.0698
18t08	-286918.4092	-8285.7681
18t08Acp	-255364.9486	-7382.9192
18t08Bcp	-31535.2248	-884.6334
23t08	-207102.8840	-5944.3589
23t08Acp	-123966.7242	-3574.2205
23t08Bcp	-83076.2170	-2366.5717
24t08	-427190.3718	-12289.4529
24t08Acp	-343361.3765	-9746.4109
24t08Bcp	-83708.8056	-2506.8274
28t08	-310915.1533	-8857.7026
28t08Acp	-294295.9428	-8352.1475
28t08Bcp	-16542.3463	-496.5799
27t08	-314746.7585	-8976.8185
27t08Acp	-294299.1195	-8352.7712
27t08Bcp	-20369.5335	-611.8938
29t08	-232341.8958	-6805.2925
29t08Acp	-214280.2970	-6268.6436
29t08Bcp	-17996.1337	-522.3766
25t08	-291297.1502	-8322.9672
25t08Acp	-228842.5753	-6644.4830
25t08Bcp	-61787.4200	-1722.4907
30t08	-249284.0558	-7308.9094
30t08Acp	-214278.0616	-6267.6969
30t08Bcp	-34869.3576	-1047.6886
26t08	-291299.7227	-8322.9528
26t08Acp	-228841.9012	-6643.9747
26t08Bcp	-61778.6182	-1753.7210
