# Supplementary material for: Toward Pair Atomic Density Fitting for Correlation Energies with Benchmark Accuracy
Source: J Chem Theory Comput. 2023 Feb 14;19(5):1499–516. doi: 10.1021/acs.jctc.2c01201 (PMC10018742; doi:10.1021/acs.jctc.2c01201)
Supplement: Supplementary file 2 — ct2c01201_si_002.zip [file ct2c01201_si_002.zip › data/S30L/10.xyz]

158

c    12.16567394498734     -2.59366482296203      4.59295908901899      
c    10.46168331198734     -1.31107403896203      3.01375613501899      
c    10.45676898698734      1.34625968903797      3.01493744601899      
c    12.15599908998734      2.63375225203797      4.59528118301899      
c    13.85404801698734      1.33998501703798      6.13098711801899      
c    13.85892485498734     -1.29498242496202      6.12981416101899      
c     8.65897271198734      2.89585681203797      1.51828356801899      
c     7.12905441498734      4.60781530503797      2.80988030901899      
c     5.65888604798734      6.44663429003798      1.59966977801899      
c     5.73753819398734      6.55140080303797     -1.13886774598101      
c     7.21114346498734      4.74356679503797     -2.39855967098101      
c     8.67059685498734      2.93235315003797     -1.15366035598101      
c     4.02327772698734      8.15827858603797      3.04373236201899      
c     2.99407276898734     10.10892441203798      1.65600238301899      
c     3.09993384598734     10.23818872603798     -1.03999960598101      
c     4.23506100398734      8.42482684303797     -2.52985381798101      
c     1.01112761998734     11.69006058803797     -1.86879995498101      
c    -0.38574094201266     12.44387338903798      0.28788022401899      
c     0.84662056498734     11.48198724103798      2.46209805301899      
c    -2.95305645401266     12.96217322103798      0.21622596901899      
c    -4.00772093401266     13.06507501003797     -2.30149994998101      
c    -2.63588282101266     12.34351975303798     -4.42176447798101      
c    -0.06773850501266     11.43062408403797     -4.24696530798101      
c     1.35960109898734      9.86033500503797     -5.94827165398101      
c     3.40430648298734      8.42010250103798     -5.12284818998101      
c    -4.19300272701266     12.83059233803798      2.64693461501899      
c    -2.98232298301266     11.90317103203797      4.78524003901899      
c    -0.40849608601266     10.99431369403798      4.71419204201899      
c     0.87551991098734      9.23248291803798      6.34534907801899      
c     2.98177444898734      7.87391102803798      5.54216797801899      
c    10.41882840698734      1.35340540303797     -2.68352305598101      
c    10.42366397498734     -1.31329645696203     -2.68470019498101      
c    12.09488204498734     -2.58551960396202     -4.30927953398101      
c    13.74785503898734     -1.28956835496203     -5.88999480298101      
c    13.74308428498734      1.34455743703797     -5.88883043698101      
c    12.08542319098734      2.63311334903797     -4.30697591298101      
c     8.66957414498734     -2.86594065696202      1.51574834501899      
c     7.14598359698734     -4.58465474596203      2.80583860201899      
c     5.68237060598734     -6.42761833696203      1.59399283701899      
c     5.76118532398734     -6.52951354296203     -1.14466038498101      
c     7.22822852098734     -4.71523960496202     -2.40273886198101      
c     8.68119990698734     -2.89993679596203     -1.15622400198101      
c     4.26528337898734     -8.40696650396202     -2.53730460898101      
c     3.13675817998734    -10.22577124596203     -1.04908069598101      
c     3.03066378298734    -10.09945351596203      1.64704511401899      
c     4.05300695898734     -8.14646926796203      3.03654064801899      
c     0.88818652998734    -11.48093503996203      2.45200613501899      
c    -0.34092154901266    -12.44511865696203      0.27697614701899      
c     1.05308815498734    -11.68430263696203     -1.87909794898101      
c     3.43436555098734     -8.40283556696203     -5.13025665098101      
c     1.39478747098734     -9.84962356596203     -5.95690594498101      
c    -0.02684250601266    -11.42656334996203     -4.25696103698101      
c    -2.59172257101266    -12.34847761896203     -4.43240669598101      
c    -3.96082731201266    -13.07688865396202     -2.31271046298101      
c    -2.90636292001266    -12.97258221696202      0.20503977101899      
c     3.01065522698734     -7.86817721996202      5.53531041901899      
c     0.90934408198734     -9.23503103896203      6.33737800401899      
c    -0.36847881501266    -10.99993000596202      4.70467425701899      
c    -2.93899527101266    -11.91816445696202      4.77509536501899      
c    -4.14654244801266    -12.84783645196202      2.63599838701899      
h     0.71903515698734      9.61064398503797     -7.88417618498101      
h     4.24959492098734      7.11435555803797     -6.46273536198101      
h     3.71332040398734      6.41928041203797      6.79322122501899      
h     0.07470641298734      8.78104688103797      8.18246402801899      
h    -4.08477472001266     11.67998976103797      6.50483596901899      
h    -6.18891676001266     13.29753621803797      2.78818196901899      
h    -5.98990928601266     13.54758906003797     -2.54610463098101      
h    -3.60348984601266     12.29166174703797     -6.23350549198101      
h    -3.55965301201266    -12.29840124196203     -6.24402799598101      
h    -5.94129148201266    -13.56627398696203     -2.55764238098101      
h    -6.14074436701266    -13.32209566796202      2.77698683201899      
h    -4.04209018201266    -11.70057455196203      6.49499765401899      
h     0.10709845298734     -8.78822350896202      8.17499760901899      
h     3.73710484498734     -6.41213465396202      6.78769260601899      
h     4.27495123798734     -7.09289176996202     -6.46899927398101      
h     0.75325476598734     -9.60046769096203     -7.89255738198101      
h     7.13790809398734      4.55015655703798      4.86231209301899      
h     7.27274077398734      4.78324211203797     -4.45037688298101      
h     7.15477786698734     -4.52888298696203      4.85832301901899      
h     7.28987717298734     -4.75279218296203     -4.45459397098101      
h    12.07388057998734      4.68625416403798     -4.29093956598101      
h    15.02351372898734      2.39139350003797     -7.10436136798101      
h    15.03206625398734     -2.33068702996203     -7.10644741198101      
h    12.09078093498734     -4.63870204596202     -4.29505350598101      
h    12.13518586698734      4.68695524703798      4.58688483101899      
h    15.16386626998734      2.38359533903798      7.31770714401899      
h    15.17260745498734     -2.33478942696203      7.31560140601899      
h    12.15246704498734     -4.64692230196203      4.58274119501899      
	c     0.99665616198734      0.00516166903797     -4.68279590098101      
	c    -0.71121609801266      0.00396571103797     -6.70018464698101      
	c    -2.25150188401266     -2.21677809096203     -7.17944696298101      
	c    -4.74505317501266     -1.37318688896203     -7.95544103298101      
	c     1.22669422898734     -2.19513894896202     -3.06856515898101      
	c    -2.01338590201266     -4.33652944396202     -5.62331209798101      
	c     1.21907638198734      2.20344608903797     -3.06474291498101      
	c    -2.25917675001266      2.22020608203797     -7.17559469698101      
	c    -4.74979534401266      1.36936243803797     -7.95306690998101      
	c    -2.02840966701266      4.33803112803797     -5.61575539898101      
	c    -6.88938115001266     -2.69166067296202     -7.14863551898101      
	c    -0.25324272501266     -4.31508734496203     -3.52896394498101      
	c    -4.24080189401266     -5.68713557396203     -4.78042438498101      
	c    -6.89866480001266      2.67902543203797     -7.14397878898101      
	c    -6.62969843001266     -4.88426132796203     -5.52982911798101      
	c    -9.10214177601266     -1.32600267696203     -6.29555132098101      
	c     1.62666657498734     -1.35447178096203     -0.49794015398101      
	c    -0.26819606401266      4.31904631803797     -3.52145971098101      
	c     1.62197628198734      1.35972006303797     -0.49558487098101      
	c    -1.36813957801266     -5.67556986596203     -1.43793085398101      
	c    -3.83213000601266     -6.51676607796202     -2.20844816498101      
	c    -8.68529861601266     -4.88420891396203     -3.72632777998101      
	c   -10.21131739001266     -2.68561670896203     -4.19927137098101      
	c    -9.10668798701266      1.30425536103798     -6.29326681298101      
	c     0.69410173498734     -2.74814147396203      1.59631813701899      
	c    -0.86255117401266     -4.99109142696202      1.10630869901899      
	c    -5.85277203601266     -6.70054904696203     -0.45515272098101      
	c    -8.37383586801266     -5.85208868396202     -1.24144605698101      
	c   -11.46539435101266     -1.40555192896203     -2.20046119898101      
	c   -10.22055642701266      2.65639456803798     -4.19463975798101      
	c     0.27738391298734     -1.36394480096202      3.85658063601899      
	c     0.68460555398734      2.74653195903797      1.60108541701899      
	c    -2.72686661301266     -5.67691457696202      2.90661715201899      
	c    -5.19000745201266     -6.52393870896203      2.13715158801899      
	c   -10.04369351901266     -4.88981570196202      0.62755339501899      
	c   -11.57075787101266     -2.69142268196202      0.15356515101899      
	c   -11.47019290201266      1.36854065303797     -2.19805677398101      
	c    -1.51953197501266     -2.20899179596202      5.73801030301899      
	c     0.27268956598734      1.35699172203798      3.85894215701899      
	c    -2.99673116801266     -4.33316636196203      5.26958388601899      
	c    -6.98969288001266     -5.70272854396203      4.02259131801899      
	c    -9.37992208401266     -4.89668115296203      3.27990537601899      
	c   -11.85315944601266     -1.33838946196203      2.51165682501899      
	c   -11.57998870001266      2.64995305303797      0.15819885801899      
	c    -4.26045909601266      5.67949021803797     -4.77054058898101      
	c    -6.64656365301266      4.86970320103798     -5.52136777798101      
	c    -1.38773402901266      5.67209108303797     -1.42809835698101      
	c    -8.70214139901266      4.85942371403798     -3.71787323298101      
	c    -0.87980924101266      4.98490500103797      1.11494594001899      
	c    -2.63056852701266     -0.01116971696203      6.93504655901899      
	c    -1.52712606401266      2.19255774303798      5.74183639901899      
	c    -5.63752429501266     -4.35893568796202      5.99019119501899      
	c   -10.51661195001266     -2.70779963496203      4.46845868801899      
	c   -11.85769951601266      1.29185140703797      2.51393895101899      
	c   -10.06052265001266      4.85278424203798      0.63601082301899      
	c    -3.85463771801266      6.50610181003797     -2.19715025098101      
	c    -8.39400451701266      5.82405805703798     -1.23131255098101      
	c    -2.74647241801266      5.66115886203797      2.91644621201899      
	c    -5.18462718401266     -0.01617481796203      7.61700741701899      
	c    -3.01166388101266      4.31242040003797      5.27709801201899      
	c    -6.72076308501266     -2.23715638296202      7.13284837201899      
	c    -9.21357879501266     -1.39329493696203      6.35464675301899      
	c   -10.52588659201266      2.66247315103797      4.47312319401899      
	c    -9.39677333301266      4.85732829803797      3.28837512801899      
	c    -5.87588365101266      6.67985141403797     -0.44354595498101      
	c    -5.21251096301266      6.50101308603798      2.14845888501899      
	c    -6.72842612101266      2.20031923203797      7.13670428101899      
	c    -5.65252958901266      4.32780349903797      5.99774211201899      
	c    -9.21831733901266      1.34920534503797      6.35702986801899      
	c    -7.00933855601266      5.67032406803798      4.03246628401899      
