# Supplementary material for: Toward Pair Atomic Density Fitting for Correlation Energies with Benchmark Accuracy
Source: J Chem Theory Comput. 2023 Feb 14;19(5):1499–516. doi: 10.1021/acs.jctc.2c01201 (PMC10018742; doi:10.1021/acs.jctc.2c01201)
Supplement: Supplementary file 2 — ct2c01201_si_002.zip [file ct2c01201_si_002.zip › data/S30L/11.xyz]

141

c     2.49364621303571     -1.26507337604286     -8.01170291899286      
c     2.53494542303571      3.03706102295714     -7.55092608699286      
c     0.02477005603571     -0.35889454204286     -8.49808667199286      
c     0.05354869903571      2.30023333295714     -8.22058254299286      
c     4.04428681803571      0.83289603095714     -7.41509645999286      
c    -2.11573637396429     -1.85802927104286     -8.28298728499286      
c    -2.10092614596429      3.70349470595714     -7.71726855099286      
c     3.06608970903571     -3.72160108204286     -7.30561998899286      
c     3.07658939303571      5.28935768095714     -6.32617824899286      
c     6.26821326903571      0.69226021095714     -6.03061446999286      
c     5.56358484603571      5.31242653695714     -5.15102943999286      
c     5.62633898903571     -3.98941004204286     -6.35593577299286      
c    -4.41782324296429      2.26387162595714     -8.00091368499286      
c    -4.44407934496429     -0.40506423204286     -8.08372697099286      
c    -1.53700404196429     -4.52897137904286     -8.04587631999286      
c    -1.55952568096429      6.21887195095714     -6.75240052099286      
c     0.90447205903571     -5.42157481904286     -7.43472763999286      
c     0.93946502103571      7.01369183995714     -6.24791085699286      
c     7.86723998603571     -7.21682937304286     -3.05992705999286      
c     8.17695885503571      6.87957646495714     -0.87034308099286      
c     7.10287412403571     -1.89617824104286     -5.59685648099286      
c     7.12276192903571      3.14179953595714     -5.12158150199286      
c     9.20092132203571     -5.17035087904286     -2.05507462799286      
c     9.78940939303571      4.79436330095714     -1.03635387799286      
c    -9.06440281896429      2.65966792195714     -5.90122638099286      
c    -9.06573962596429      0.03370789695714     -5.61629018699286      
c    -3.90049571896429     -8.49833916104286     -5.81749654899286      
c    -2.99798165296429      9.82913640695714     -3.22365466699286      
c    -1.55268726296429     -9.35801588404286     -4.96873549199286      
c    -0.51695791196429     10.71240455895714     -3.02158205699286      
c    -1.40553142396429    -10.85831181804286     -2.79478808099286      
c     0.29967127103571     11.91886111295714     -0.82032422999286      
c    -4.69305784496429     10.20032059195714     -1.23062255699286      
c    -6.09833858196429     -9.06350437004286     -4.46955469699286      
c   -10.47767909096429     -1.07462187304286     -3.67523318199286      
c   -10.43846263796429      4.19129639995714     -4.24721889199286      
c     7.32752921303571     -9.32811673204286     -1.56877778899286      
c     7.83453252603571      8.10420410695714      1.44578185200714      
c    10.05561041803571     -5.25818827604286      0.44358679800714      
c    11.01616859703571      3.87941580495714      1.11585305200714      
c     9.13736794003571      7.25267803095714      3.56957871400714      
c     8.23575530103571     -9.43151681704286      0.90256063600714      
c     9.60562828203571     -7.40872946504286      1.89974673400714      
c    10.70972307403571      5.13715611695714      3.41024663900714      
c   -11.90711145496429      0.44736131095714     -2.07136350399286      
c   -11.88564062296429      3.07290574895714     -2.35256864999286      
c    -3.90325112196429     11.48500150695714      0.92928630900714      
c    -5.94542140296429    -10.59438355904286     -2.32917436099286      
c    -3.60833747696429    -11.50612406904286     -1.50763769699286      
c    -1.41156360496429     12.32818394695714      1.14147829400714      
s     6.64325745903571      8.07422269995714     -3.58905797599286      
s     6.99237136403571     -7.04024089404286     -6.27432210399286      
s    -7.39590085496429     -1.95354080704286     -7.73644176599286      
s    -7.29206644096429      3.92030701295714     -8.42994172099286      
s     1.25642616703571     -8.66208331604286     -6.64998728799286      
s     1.48652448103571     10.26088851695714     -5.65059780699286      
s    -3.96198999496429     -6.74708410504286     -8.65900710599286      
s    -4.07136424196429      8.30704509995714     -6.00363116099286      
s     9.94667960303571     -2.50492192804286     -3.93558814199286      
s    10.27865444303571      3.46001030995714     -4.05651299499286      
h    11.05406920803571     -3.65047082204286      1.23542481000714      
h    12.21730669703571      2.22315567195714      0.96992597400714      
h     0.42705631903571    -11.48462475904286     -2.11847706099286      
h     2.24843480503571     12.54102130695714     -0.67201644799286      
h   -10.37365400996429      6.22956334395714     -4.46768460099286      
h   -10.43516566396429     -3.11004813804286     -3.42393767999286      
h    -7.90017396496429     -8.32784177004286     -5.11691506499286      
h    -6.60310010896429      9.46432731695714     -1.37059464099286      
h     6.54253926903571      9.69285451395714      1.57447733000714      
h     6.23778648203571    -10.87427686004286     -2.36189853199286      
h    10.28319586503571     -7.47986519804286      3.83489007900714      
h    11.67854768803571      4.44979508795714      5.08308223600714      
h     8.88285947903571      8.21042134195714      5.36594648000714      
h     7.85654633003571    -11.08434137104286      2.05765752000714      
h   -12.97789182496429      4.25115167095714     -1.07621749199286      
h   -13.00367353896429     -0.41720566104286     -0.56868284499286      
h    -7.65221580196429    -11.06114289704286     -1.29055315699286      
h    -5.22464978496429     11.77780574895714      2.47095687900714      
h    -0.79302114696429     13.28698349295714      2.84680945500714      
h    -3.49323675996429    -12.67444631904286      0.17471549500714      
	c    -1.90843828196429     -1.10953110804286     -2.47899974799286      
	c    -0.88477136596429      1.42760058195714     -2.27544955299286      
	c     0.04612128103571     -0.00823249904286     10.74299451000714      
	c    -0.97953121696429     -2.54664483404286     10.53648671300714      
	c     4.52442156103571     -4.12059109204286      2.55643729100714      
	c    -7.41840034796429      0.46504367595714      5.49662970200714      
	c     5.55675797403571     -1.58460992304286      2.76006019100714      
	c    -6.39219632896429      3.00368799895714      5.70316526800714      
	c    -5.11209762896429     -0.72442752304286      9.37251905700714      
	c     2.26151187903571     -2.83381173304286     -1.30672004299286      
	c    -4.12560296596429      1.71574058495714      9.57006614200714      
	c     3.24422088203571     -0.39553146104286     -1.10990678299286      
	c    -5.05687293096429      1.50426827995714     -0.75028583299286      
	c     3.19060957403571     -2.62219919904286      9.00704861000714      
	c    -4.77886269996429      3.61717241095714      7.70034273700714      
	c    -6.79161688896429     -1.36243107704286      7.29628380900714      
	c     4.92949969203571      0.24176815895714      0.96317032200714      
	c     2.91952566303571     -4.73956220104286      0.55825276600714      
	c    -1.34013477796429     -5.32235982904286     -0.56652506799286      
	c     2.33217717703571      3.75970865595714      0.16637803000714      
	c    -0.52266338596429      4.20841322495714      8.83151975900714      
	c    -4.19626540696429     -4.87917539704286      8.09319431000714      
	c     0.69040146003571     -6.27484846704286      1.01946631500714      
	c     4.36108736103571      2.80726793495714      1.75362315800714      
	c    -6.22589375296429     -3.93018290904286      6.50675513400714      
	c    -2.55139220696429      5.15668920895714      7.24285672000714      
	c    -2.82825852996429      3.04523303895714     -1.20596768599286      
	c    -4.48439693796429     -1.06461554604286     -1.53317710599286      
	c     0.96316570903571     -4.16213954004286      9.46276265500714      
	c     2.62385163603571     -0.05475505404286      9.79730972100714      
	c    -7.50632260496429     -0.19990886304286      2.83348901400714      
	c    -5.84709580096429      3.90735635495714      3.16668213500714      
	c     3.98062464903571     -5.02614280204286      5.08773501300714      
	c     5.64590271903571     -0.91883600004286      5.42219554100714      
	c     4.67006752003571     -3.04578194504286      6.86167131300714      
	c    -6.53929641896429      1.92739067895714      1.39184273400714      
	c     5.09876863903571      1.54974578595714      6.18227115500714      
	c     1.84250024003571     -6.51212373904286      5.52872259700714      
	c    -6.96068323196429     -2.66898377004286      2.07418997100714      
	c    -3.70069099596429      5.37956273295714      2.72999475400714      
	c    -3.50802676396429     -2.89784823004286      9.86460231600714      
	c    -0.36745739496429     -3.19727289804286     -2.00281823899286      
	c    -1.49554916996429      2.08099496695714     10.26954026700714      
	c     1.64172191103571      1.77679518595714     -1.60180314999286      
	c     2.50410927103571      5.06715275095714      5.38433806500714      
	c     0.55474372203571      5.98283742295714      3.85740478700714      
	c    -2.41479646196429     -7.10464826304286      4.39788603600714      
	c    -4.36337755996429     -6.18615544904286      2.87165740700714      
	c     0.30219372203571     -6.06768667804286      7.75848249900714      
	c     3.55867929703571      1.98971429495714      8.41326673500714      
	c    -2.16243256596429      4.94490660995714      0.49808223000714      
	c    -5.42071875696429     -3.10998175404286     -0.15580111399286      
	c    -3.81681028596429     -5.28189664104286      0.33763361300714      
	c     0.46811855603571      5.32001862895714      1.19180772600714      
	c    -2.32839900496429     -6.43328585304286      7.05950483200714      
	c     1.95424187803571      4.16357597695714      7.92022028000714      
	c    -2.02322924496429      6.02254236995714      4.80586108800714      
	c    -6.30664721496429     -4.56990029404286      3.94625723300714      
	c     0.16456495503571     -7.15438284404286      3.45149529900714      
	c     4.44484104303571      3.44750316695714      4.31132709900714      
