# Supplementary material for: Toward Pair Atomic Density Fitting for Correlation Energies with Benchmark Accuracy
Source: J Chem Theory Comput. 2023 Feb 14;19(5):1499–516. doi: 10.1021/acs.jctc.2c01201 (PMC10018742; doi:10.1021/acs.jctc.2c01201)
Supplement: Supplementary file 2 — ct2c01201_si_002.zip [file ct2c01201_si_002.zip › data/S30L/S30L_results_l5e3.txt]

28t08	-311314.5201	-8978.5712
28t08Acp	-294677.1118	-8467.3496
28t08Bcp	-16560.3857	-502.1313
29t08	-232567.2476	-6873.6314
29t08Acp	-214488.0942	-6331.8153
29t08Bcp	-18013.7257	-527.4397
27t08	-315146.3938	-9097.8136
27t08Acp	-294677.1432	-8466.9310
27t08Bcp	-20390.9510	-618.5908
24t08	-427717.0696	-12452.7410
24t08Acp	-343797.7910	-9878.5238
24t08Bcp	-83798.7351	-2537.6800
23t08	-207289.2447	-5996.8989
23t08Acp	-124071.9995	-3605.9116
23t08Bcp	-83157.1687	-2387.3566
25t08	-291516.5611	-8389.5434
25t08Acp	-229018.0901	-6697.2404
25t08Bcp	-61830.4536	-1735.7734
30t08	-249517.3067	-7379.0167
30t08Acp	-214483.8458	-6330.1751
30t08Bcp	-34896.8239	-1055.3771
26t08	-291519.3586	-8389.7587
26t08Acp	-229017.8237	-6696.9384
26t08Bcp	-61821.4425	-1767.0351
7t08	-359668.8049	-10314.4646
7t08Acp	-221336.9969	-6301.1782
7t08Bcp	-138305.6963	-3946.8705
9t08	-407697.3115	-11724.4494
9t08Acp	-207300.3644	-5918.8627
9t08Bcp	-200358.3240	-5732.1468
16t08	9264167.7243	-6510.5973
16t08Acp	9315146.2129	-5067.3522
11t08	-530226.5147	-12006.9028
11t08Acp	-329816.7751	-6181.0510
11t08Bcp	-200362.8003	-5733.4130
18t08	-287185.8198	-8366.6714
18t08Acp	-255606.5592	-7456.6590
18t08Bcp	-31560.7910	-891.6051
8t08	-415028.7673	-11891.1430
8t08Acp	-249012.6538	-7086.6621
8t08Bcp	-165985.9840	-4730.5133
1t08	-205658.9210	-5974.8359
1t08Acp	-147619.3374	-4283.2712
1t08Bcp	-58015.1473	-1656.7713
6t08	-221696.5797	-6386.1735
6t08Acp	-163661.7674	-4683.3513
6t08Bcp	-58014.8304	-1657.9333
19t08	-366683.6724	-10650.3134
19t08Acp	-342249.3096	-9909.4112
19t08Bcp	-24425.0329	-729.1145
10t08	-441157.1261	-12688.0436
10t08Acp	-207299.7407	-5919.3443
10t08Bcp	-233815.9789	-6690.4588
17t08	-289541.0642	-8448.5833
17t08Acp	-255605.1366	-7456.8489
17t08Bcp	-33906.8679	-973.0053
22t08	-252279.4433	-7400.7198
22t08Acp	-108910.0496	-3188.5248
22t08Bcp	-143335.8866	-4204.6145
14t08	-455790.3885	-12908.1243
14t08Acp	-419391.3663	-12142.6216
14t08Bcp	-36380.6658	-733.9063
13t08	-444487.5966	-12913.1403
13t08Acp	-419392.2867	-12142.5120
13t08Bcp	-25077.8582	-744.9140
21t08	-386450.8892	-11194.7493
21t08Acp	-343819.6844	-9896.5206
21t08Bcp	-42615.6391	-1272.2383
5t08	-257883.4297	-7436.9608
5t08Acp	-163662.5994	-4681.8334
5t08Bcp	-94192.8103	-2708.6248
2t08	-183824.7468	-5337.3009
2t08Acp	-147619.7720	-4282.2069
2t08Bcp	-36189.5129	-1028.0901
20t08	-378168.6314	-11011.5608
20t08Acp	-342250.9886	-9910.4788
20t08Bcp	-35908.2220	-1082.8341
12t08	-563681.6304	-12965.6160
12t08Acp	-329816.4432	-6180.7424
12t08Bcp	-233817.6404	-6691.3634
15t08	9280545.0850	-6231.9208
15t08Acp	9316976.2904	-5069.2552
3t08	-316693.1323	-9176.1765
3t08Acp	-222476.8923	-6416.7915
3t08Bcp	-94192.5130	-2708.0376
4t08	-288882.5045	-8011.3289
4t08Acp	-222479.3626	-6416.3913
4t08Bcp	-66380.5200	-1562.9031
