# Supplementary material for: Toward Pair Atomic Density Fitting for Correlation Energies with Benchmark Accuracy
Source: J Chem Theory Comput. 2023 Feb 14;19(5):1499–516. doi: 10.1021/acs.jctc.2c01201 (PMC10018742; doi:10.1021/acs.jctc.2c01201)
Supplement: Supplementary file 2 — ct2c01201_si_002.zip [file ct2c01201_si_002.zip › data/S30L/29.xyz]

121
-1 1 B
c     5.88813734100000   -0.70500110680000   -3.88530632970000           
c     7.46496904420000   -2.38289009240000   -5.13073508640000           
c     6.19761534920000   -4.75225757810000   -5.25814494430000           
c     3.87407689080000   -4.48234433980000   -4.08010157880000           
c     6.25655001960000    2.06836852420000   -3.23433814860000           
c     8.85211164810000    2.91570881110000   -4.30422838300000           
c     4.19501577220000    3.67170285490000   -4.42889895370000           
c     4.06490585200000    4.65917783700000   -6.85091128100000           
c     1.83667183080000   -6.42713275370000   -3.52896086720000           
c     1.66054487390000   -6.81481300180000   -0.62701933180000           
c     2.59980313750000   -8.95714944150000   -4.74227315700000           
c    -0.72601664530000   -5.65077837460000   -4.54910354390000           
c    -2.04838460110000   -6.39009229210000   -6.68976864290000           
n     3.71857384840000   -2.01252911920000   -3.25806351610000           
n     1.98310131500000    4.30774631670000   -3.20879382620000           
n    -2.24478317880000   -3.97802916500000   -3.26667210300000           
c    -4.15907598700000    4.64798436210000   -4.41568789380000           
c    -6.48028542100000    4.84512158190000   -5.60879226310000           
c    -7.71677151160000    2.47038682590000   -5.40867640880000           
c    -6.12996902650000    0.84925868270000   -4.10611217800000           
c    -2.13848754350000    6.65231739020000   -4.03003250670000           
c    -2.13974459910000    7.53613285380000   -1.24140135550000           
c    -2.79846058590000    8.95469296490000   -5.68922148840000           
c     0.44688383350000    5.68912479520000   -4.79872978070000           
c     1.71037523510000    5.92415029110000   -7.08301053340000           
c    -6.53010342340000   -1.91484081450000   -3.43211770770000           
c    -9.11172712500000   -2.75083008510000   -4.53092405080000           
c    -4.48358575700000   -3.60980255960000   -4.52650732990000           
c    -4.41508377510000   -5.10700054910000   -6.67533547430000           
n    -3.97269821200000    2.20828396490000   -3.49967860370000           
c     6.34575111050000    2.44193288030000   -0.38789317190000           
c     6.46192400490000    4.64729940640000    1.07351646010000           
n     6.52036132250000    0.43558406990000    1.21210909280000           
c     6.71927213070000    3.90486131680000    3.63441499280000           
c     6.74847942480000    1.25794116700000    3.68513218920000           
c    -6.62919027010000   -2.29882687770000   -0.58046949600000           
c    -6.88286682630000   -4.52582838810000    0.83617045900000           
n    -6.54204615430000   -0.33167843380000    1.07238091270000           
c    -6.95682670820000   -3.83118729260000    3.42368179430000           
c    -6.71194690770000   -1.19616926020000    3.53401959870000           
c     6.86095941650000   -0.46080545430000    5.79072433780000           
c    -6.40633110840000    0.44657984460000    5.69220925500000           
o     7.08720382620000    0.09769553140000    8.02584204940000           
o    -6.49219102420000   -0.19914441670000    7.91542886160000           
o     6.64746837680000   -2.94317411780000    4.99414516260000           
o    -5.91207735730000    2.88315326190000    4.94930276840000           
c    -5.20137715870000    4.61259768170000    6.95610639220000           
c     6.62421050130000   -4.79673047840000    7.00371187300000           
c    -3.79805298610000    6.79601002990000    5.74249841500000           
c     5.90891400900000   -7.31357742650000    5.83219569180000           
c    -7.13144072420000   -5.61262006660000    5.62542875000000           
c     6.75959021120000    5.63813158670000    5.87596072660000           
c     4.12038685610000    5.94432366940000    7.06961147250000           
c    -4.51637395300000   -6.37341901250000    6.65528981140000           
c    -7.02473318550000   -7.17245329330000   -0.17684895930000           
c     6.24446126050000    7.31676830620000    0.14252853860000           
h     9.31498528460000   -1.95545822970000   -5.88328917460000           
h     6.91294824130000   -6.46186696620000   -6.11718602910000           
h     9.16706939210000    4.90725356890000   -3.86821717850000           
h     8.90569234940000    2.66076619300000   -6.35423917430000           
h    10.36192276250000    1.79274581530000   -3.44938126010000           
h     5.49230339880000    4.46937291450000   -8.30021360900000           
h     0.20941129860000   -8.22259998150000   -0.17816968280000           
h     1.18063680650000   -5.05205538810000    0.33889174360000           
h     3.48813808320000   -7.46672343270000    0.09094467380000           
h     2.79245819330000   -8.77488393470000   -6.79269918350000           
h     1.15872397950000  -10.38408544360000   -4.33996148640000           
h     4.40939192260000   -9.59764278020000   -3.97103940280000           
h    -1.40065386330000   -7.71858140040000   -8.10060452440000           
h     1.56219357590000    3.88484538450000   -1.34327131280000           
h    -1.71532599880000   -2.97192382440000   -1.68660339910000           
h    -7.20937914910000    6.51244613370000   -6.53536591880000           
h    -9.55595727250000    1.99757261700000   -6.15930541690000           
h    -0.73431614800000    9.03527580650000   -0.97223097610000           
h    -1.68925479240000    5.99272455410000    0.05090364160000           
h    -4.01221237850000    8.27914065170000   -0.76426059460000           
h    -2.92312634420000    8.43875333210000   -7.68669174870000           
h    -1.34122735250000   10.40399610200000   -5.46637760760000           
h    -4.61803796110000    9.74920400520000   -5.10632734340000           
h     1.01355427000000    6.89403705270000   -8.74037588750000           
h    -9.12249244740000   -2.52377793690000   -6.58537112830000           
h   -10.62590526030000   -1.60320878620000   -3.72039091970000           
h    -9.45337065380000   -4.73359669250000   -4.07621549230000           
h    -5.90238621910000   -5.28683589640000   -8.06451726110000           
h    -2.44705541070000    1.48027630380000   -2.52964105780000           
h     6.48226195760000   -1.39395833010000    0.65771515230000           
h    -6.22768383850000    1.48903708280000    0.57502657200000           
h    -4.02601228610000    3.58539466140000    8.30971823910000           
h    -6.92452666260000    5.22097299860000    7.93380824010000           
h     5.27000758270000   -4.19470698110000    8.44563693090000           
h     8.50078411970000   -4.85093127490000    7.87942904250000           
h    -2.12171029030000    6.10476613250000    4.75288768570000           
h    -3.20715825820000    8.13611141310000    7.20755759280000           
h    -5.00338124670000    7.79435422920000    4.39022116340000           
h     4.01772574370000   -7.22508598920000    5.00338353680000           
h     5.91844328080000   -8.78752515790000    7.28682169240000           
h     7.24863120440000   -7.84747544620000    4.34922478110000           
h    -8.15857165460000   -7.31414931810000    5.03354954190000           
h    -8.21137019020000   -4.72431101470000    7.14789058530000           
h     7.46137826420000    7.49463896640000    5.27407413900000           
h     8.06347995120000    4.90374260720000    7.30394796450000           
h     2.74330913260000    6.55993501710000    5.65827201610000           
h     4.17210667080000    7.32415403700000    8.61589661230000           
h     3.47719308780000    4.13405397090000    7.82962167570000           
h    -3.34347641220000   -7.19970451490000    5.16235007970000           
h    -4.70150603110000   -7.75987303950000    8.18457188550000           
h    -3.53862739610000   -4.71351156790000    7.40203371620000           
h    -6.17458099760000   -7.29211994040000   -2.05696732570000           
h    -8.98493975570000   -7.84467075170000   -0.32037590030000           
h    -6.01609636710000   -8.48818237160000    1.06297989490000           
h     6.15549118310000    7.38845943890000   -1.91903822880000           
h     7.85037306630000    8.47030622760000    0.76942182900000           
h     4.51739228070000    8.20878202460000    0.86280576290000           
h     2.21107366000000   -1.24238444240000   -2.29141503300000           
	c     0.12641946360000    0.84327463770000    1.85072377080000           
	o     0.62417665720000    3.15239372640000    1.95379794290000           
	c     0.09726621080000   -0.73161655740000    4.25299077120000           
	o    -0.34183390850000   -0.33569482070000   -0.23102396230000           
	h     1.71111944280000   -2.02673591870000    4.21447903190000           
	h    -1.61899499720000   -1.87693379780000    4.32292943920000           
	h     0.23542234000000    0.46209330480000    5.92860916360000           
