# Supplementary material for: Toward Pair Atomic Density Fitting for Correlation Energies with Benchmark Accuracy
Source: J Chem Theory Comput. 2023 Feb 14;19(5):1499–516. doi: 10.1021/acs.jctc.2c01201 (PMC10018742; doi:10.1021/acs.jctc.2c01201)
Supplement: Supplementary file 2 — ct2c01201_si_002.zip [file ct2c01201_si_002.zip › data/S30L/15.xyz]

69

c     0.99983097823446      2.27022842492609      4.28976171616408  
c     2.48710807036607      0.09584961370551      4.39163541930099  
c     1.17615422990932     -2.19117404904681      4.48559973502162  
c    -1.45226928819989     -2.39010747388276      4.46730795951921  
c    -2.78628344455592     -0.12300939307452      4.35759328647374  
c    -1.63793068270465      2.25055547523676      4.23535275361588  
c    -3.11407188083441      4.62659342425365      4.11977595622037  
c    -3.08840783869336      6.26697104216765      6.18672876932053  
c    -4.41646637859473      8.53991404562776      6.18264080553092  
c    -5.82011738537552      9.20888475760512      4.06146507221746  
c    -5.87524501182818      7.60273202219250      1.97368050496712  
c    -4.53661592428190      5.33855564418116      1.98829001642923  
c    -2.75030830033916     -4.87040524732123      4.67298263867702  
c    -3.55171108776405     -6.25271537262555      2.55143576049680  
c    -4.75463167926606     -8.56476524732101      2.89864097804936  
c    -5.17724157956097     -9.54052767635622      5.30850748895290  
c    -4.38623897668069     -8.18377154801137      7.41816738480569  
c    -3.18404773585737     -5.86848175878136      7.07458721530029  
c     5.28649566940818      0.19888668092030      4.47054318295454  
c     6.75361330756492      0.96847579353776      2.39078995850118  
c     9.37121131079833      1.02923140009361      2.61221743135303  
c    10.57622704967633      0.33338672697165      4.84870459422837  
c     9.13917161313176     -0.44205910144377      6.91024675081588  
c     6.51753572339159     -0.50056906172782      6.69710277446843  
f     2.17055652834728      4.53148357540747      4.24585004854767  
f    -5.33166529398782     -0.22509560558636      4.40915431338690  
f     2.53078935333692     -4.34374056399819      4.59245764074999  
f    -1.77099150887584      5.65992825713456      8.27334732380838  
f    -4.36022207433821     10.06979857987681      8.19775174419743  
f    -7.10409534348095     11.39032406855929      4.03085675187112  
f    -7.23620930971162      8.31980688899276     -0.04731399014322  
f    -5.55104975999402     -9.94758327531467      0.91227971597982  
f    -6.33821694443303    -11.77446441389798      5.60951590462727  
f    -4.78461973805354     -9.10390981426128      9.74574966675480  
f    -2.43885162787905     -4.58425191454072      9.14502183889878  
f    10.84072745210324      1.74962521873988      0.65825925049328  
f    13.10484608869716      0.39960172594728      5.02748196121859  
f    10.27660789671337     -1.11001676558430      9.07483649403330  
f     5.16825873966067     -1.23490832257162      8.72936779751719  
i    -4.64886567550290      3.05669374440473     -1.24295189968124  
i    -2.98668179714238     -4.93812541701359     -1.21244390308461  
i     5.10080244771958      1.97086225684866     -1.14747160258901  
	n     3.32504863361493      3.53778945038630     -5.88195487650377  
	c     5.31113175268266      2.71334240748244     -7.63579179758651  
	c     3.28614670293650      6.30798210486282     -5.69960577776964  
	c     0.81458646170584      2.57125423131037     -6.60132363624804  
	h     5.41722187269515      0.65317738601985     -7.66922896016408  
	h     4.95804471029596      3.40575991380678     -9.57173914037315  
	h     7.12955213418592      3.44209590550608     -6.98263473930387  
	h     1.87201027473965      6.87726282450890     -4.30604713114561  
	h     5.14008849231465      6.97231737295301     -5.07616450288017  
	h     2.83153003183134      7.20013373466485     -7.52906246129566  
	c     0.48896952619269     -0.25633627439014     -6.10784758471022  
	h    -0.57917337952038      3.61545875417556     -5.48431276465347  
	h     0.43811969517310      2.99824916147204     -8.61368356967673  
	c    -2.05549796047461     -1.15671996202517     -7.12882732111793  
	h     2.02220717533034     -1.31170110218155     -7.00935219425996  
	h     0.59750572496181     -0.62164878403636     -4.07356775547480  
	n    -2.68152853825726     -3.77552331997595     -6.43226601239750  
	h    -3.57121007234001      0.04075393113095     -6.37395579559243  
	h    -2.09912193385252     -0.93656317665526     -9.20897350361882  
	c    -5.25288824400234     -4.39542433564734     -7.27486292300896  
	c    -0.86146093246680     -5.61042528358141     -7.44374141664252  
	h    -5.73228255127072     -6.30458080602069     -6.64998977770651  
	h    -6.58817107582802     -3.06771482339591     -6.42407349458879  
	h    -5.43249559924659     -4.29629914880625     -9.35048576518321  
	h    -1.46669079324590     -7.50977585983105     -6.90544491254993  
	h    -0.73504392558507     -5.50754309815083     -9.52417590339207  
	h     1.00652162630657     -5.27402854855167     -6.63639349212701  
