# Supplementary material for: Toward Pair Atomic Density Fitting for Correlation Energies with Benchmark Accuracy
Source: J Chem Theory Comput. 2023 Feb 14;19(5):1499–516. doi: 10.1021/acs.jctc.2c01201 (PMC10018742; doi:10.1021/acs.jctc.2c01201)
Supplement: Supplementary file 2 — ct2c01201_si_002.zip [file ct2c01201_si_002.zip › data/S30L/14.xyz]

204

c    -0.91146234089167      1.48014379499902      6.17950112390098      
c     1.20108279450833      2.43962856779902      7.46188923880098      
c     2.37267149680833      4.68247104779902      6.75800446390098      
c     1.37088314490833      6.01960202269902      4.73404013020098      
c    -0.77407085789167      5.21409543999902      3.40388023910098      
c    -1.81240518759167      2.89055240459902      4.13269058790098      
o     2.55798739160833      8.29870295819902      3.98605803240098      
c     4.73319622500833      7.99617660829902      2.61822547190098      
n     6.85567924030833      7.41352102609902      3.82898847130098      
c     8.86501616130833      7.15678637179902      2.32861568820098      
c     8.76412682240833      7.45544435549902     -0.27591995049902      
n     6.65687211820833      8.05084576279902     -1.51953967029902      
c     4.63804444380833      8.32291982729902     -0.04927796099902      
c    11.31330154370833      6.86498199189902     -1.35388440689902      
n    12.81912123110833      6.27969378149902      0.75298624580098      
c    11.48120708440833      6.35435498139902      3.04818334650098      
c    15.39847857380833      5.28403687209902      0.52727414070098      
c    15.39203993240833      2.46588659589902      0.03008809270098      
c    15.02246661610833      0.76576796429902      2.02198643880098      
c    14.93292446600833     -1.82019144800098      1.56575124900098      
c    15.20753142080833     -2.75793007840098     -0.89377263349902      
c    15.56941862790833     -1.06141372390098     -2.88366573059902      
c    15.66225837520833      1.53162338009902     -2.42374154749902      
o    12.35414800920833      5.83381087289902      5.10652505740098      
o    12.03208727900833      6.84413024009902     -3.53396498139902      
o     2.38616550120833      8.96360537269902     -1.12895656279902      
c     1.12001916740833      7.02419010499902     -2.46453180539902      
c     1.93744206440833      6.39298547359902     -4.87382818499902      
c     0.61756192630833      4.52885824689902     -6.16958294429902      
c    -1.47139257949167      3.27273651329902     -5.12708978559902      
c    -2.21500005469167      4.00197761659902     -2.69656872479902      
c    -0.98426379149167      5.89760364689902     -1.32031489059902      
o     2.13431885470833      1.09097529419902      9.55165657340098      
c     4.39041145640833     -0.16362207440098      9.19722718650098      
n     6.50316765090833      1.08851069499902      9.33267703200098      
c     8.69576950930833     -0.25013139260098      9.01488861190098      
c     8.62315943190833     -2.90849412550098      8.52616054020098      
n     6.36171058850833     -4.15973836100098      8.38777626870098      
c     4.31811998710833     -2.83307746460098      8.72637378720098      
c    10.90201826600833     -4.24921709690098      8.17242215260098      
c    13.17334248980833     -2.97833340210098      8.33083597780098      
c    13.24461419160833     -0.35093936460098      8.81229616200098      
c    11.04410794560833      1.00933325579902      9.13754321140098      
o     1.99679730350833     -4.01261081620098      8.68340610020098      
c     0.99757203560833     -4.59177834990098      6.28987107690098      
c     2.06760050200833     -6.53799815040098      4.88777472150098      
c     1.00051051940833     -7.11156086850098      2.56140818980098      
c    -1.10400615689167     -5.83449890820098      1.58662610360098      
c    -2.03906904059167     -3.82525131280098      3.03710627500098      
c    -1.07571222099167     -3.18558366490098      5.41858849030098      
o     2.07355211240833     -9.07865516230098      1.09527602230098      
c     4.25574183670833     -8.44858994270098     -0.13194243529902      
n     6.38090362290833     -8.29099099940098      1.18852038640098      
c     8.38914827140833     -7.60398131300098     -0.17383906079902      
c     8.28900023480833     -7.12409642840098     -2.75044140869902      
n     6.17741735010833     -7.32594320840098     -4.11704101259902      
c     4.15567867760833     -7.98453276630098     -2.78519540079902      
c    11.03297287070833     -7.16558450840098      0.73255837080098      
n    12.37365769640833     -6.41373500560098     -1.43840681209902      
c    10.86491625000833     -6.34387403910098     -3.62955359679902      
c    15.01705325960833     -5.56993716040098     -1.38703662419902      
c    -2.04520847299167     -1.01875117980098      7.05188454950098      
c    -4.91574557119167     -0.95883115340098      7.66569912320098      
c    -6.89216243069167     -0.85474999040098      5.55606116870098      
c    -9.62110878099167     -0.75973498640098      6.54923206370098      
c    -2.18705041869167     -6.66594634180098     -0.95086441529902      
c    -5.07962623549167     -7.20552096450098     -1.04631330499902      
c    -6.95157735129167     -5.25521946020098     -0.00412982399902      
c    -9.69027662689167     -5.68567348650098     -0.85825963379902      
o    11.60846035340833     -5.75962909540098     -5.71995342319902      
o     1.89286684560833     -8.23676177920098     -3.99812432809902      
c     0.70472794940833     -5.93356496080098     -4.67387732809902      
c     1.52246167360833     -4.66007789430098     -6.81380105479902      
c     0.33584061250833     -2.39953144100098     -7.44173379149902      
c    -1.60174845989167     -1.36099321730098     -5.96290585989902      
c    -2.31011091509167     -2.71602205550098     -3.80491423559902      
c    -1.26488760019167     -5.04908876880098     -3.14692908879902      
o    11.93334632140833     -7.37218599590098      2.83379554250098      
o     1.10756781800833     -1.11797551060098     -9.64232574539902      
c     3.46063186210833     -0.00504987070098     -9.49659888369902      
n     5.47963454980833     -1.36334014700098     -9.85502623079902      
c     7.76454371950833     -0.16168580450098     -9.63185768959902      
c     7.88313888850833      2.47073045099902     -9.02163144649902      
n     5.71315184360833      3.84270958399902     -8.69070896739902      
c     3.58242531120833      2.63966205159902     -8.92949244619902      
c    10.25430947510833      3.65277387899902     -8.71457688939902      
c    12.43200023750833      2.25194285809902     -9.02368458699902      
c    12.31641085440833     -0.34637330060098     -9.62937013739902      
c    10.02246409580833     -1.54904324420098     -9.92690022499902      
c    -2.73622499009167      1.19194644579902     -6.66970841859902      
c    -5.66789676739167      1.33036556099902     -6.84556256819902      
c    -7.34529616689167      0.29666992409902     -4.72012233339902      
c   -10.17330237999167      0.78200129899902     -5.16687295739902      
o     1.33399898320833      3.91579240559902     -8.64868885359902      
c    -1.81852146029167      6.84045270699902      1.26954987850098      
c    -4.66774889719167      7.55063060539902      1.43258465070098      
c    -6.67649961289167      5.52333668089902      1.92479898700098      
c    -9.39100940969167      6.51976567779902      1.64969513130098      
h     4.03413117990833      5.35223574569902      7.74738378600098      
h    11.05794958030833      3.03365958719902      9.45500594470098      
h    15.05557639170833      0.60975569299902      8.91244040400098      
h    14.93086034310833     -4.00545579120098      8.06839406280098      
h    10.80757946190833     -6.25225299600098      7.75324175040098      
h     3.70407611220833     -7.55211900810098      5.58005643090098      
h    -3.55553956449167     -2.69428836170098      2.26621586470098      
h     3.05443356310833     -5.38750429690098     -7.95864852939902      
h    -3.70818853839167     -1.89692967470098     -2.56134578959902      
h     9.89625390540833     -3.55348398470098    -10.32946554709902      
h    14.05424090680833     -1.41749205110098     -9.83776466899902      
h    14.25857481220833      3.15527404129902     -8.78110916169902      
h    10.30591035620833      5.63350454629902     -8.19312361499902      
h    -3.81292635029167      3.05519481629902     -1.83952491879902      
h     3.55412808460833      7.31568180779902     -5.72251363649902      
h    16.30581669530833      6.30475456539902     -1.01996737269902      
h    16.35057385260833      5.72524158069902      2.30502161880098      
h    14.77655806060833      1.47850013839902      3.93037288770098      
h    14.62445214700833     -3.12516469010098      3.11875136530098      
h    15.74396353460833     -1.77239756310098     -4.80142313759902      
h    15.90968796630833      2.84456776039902     -3.98149548549902      
h    15.83453116460833     -6.05756932460098     -3.21799040089902      
h    15.94876582000833     -6.65284097160098      0.10373184390098      
h    -3.37020429659167      2.13940540429902      3.04315176470098      
h    -1.17723469129167     -1.34480320760098      8.89118254410098      
h    -1.32907066469167     -8.50712941810098     -1.29391828879902      
h    -2.10190944669167      1.53424465349902     -8.60038998949902      
h    -0.85060095719167      8.64717535569902      1.47841223860098      
h    -5.17772409029167      0.66010250939902      8.93255968070098      
h    -5.30195129119167     -2.65170348010098      8.80368473580098      
h    -5.09777520969167      8.53527202409902     -0.33789662299902      
h    -4.84540369879167      8.96450157069902      2.94051281810098      
h    -6.14072828939167      3.32763429319902     -7.15333771609902      
h    -6.18220014089167      0.33915980839902     -8.59060222429902      
h    -5.52316935409167     -7.56766434310098     -3.04108014589902      
h    -5.38712641739167     -8.99517361520098     -0.04928588169902      
h    -6.58883517909167      0.78553424809902      4.33191850550098      
h    -6.71065982329167     -2.53251220920098      4.37050911390098      
h    -6.40826944449167     -3.33933151670098     -0.56328751139902      
h    -6.89345457479167     -5.30733108050098      2.06408430590098      
h    -6.82236102899167      1.13173993219902     -2.89610266439902      
h    -7.06786461169167     -1.74545389380098     -4.54550799219902      
h    -6.45352850819167      3.90960321899902      0.64016695640098      
h    -6.43517912919167      4.79332705209902      3.84511414030098      
c   -10.29387366579167      1.67248714539902      7.97584495610098      
h    -9.95954518759167     -2.39325742730098      7.78840657870098      
h   -10.89788513289167     -0.98315746950098      4.93108626560098      
h    -9.77412798459167     -5.68612425170098     -2.93404513659902      
h   -10.81948545199167     -4.06536825300098     -0.22913358089902      
c   -10.87821675219167     -8.12866033380098      0.14848148880098      
h   -10.48922098029167      2.80444396339902     -5.51579283919902      
h   -11.18721222139167      0.32234882829902     -3.41902946059902      
c   -11.30171379259167     -0.74778114650098     -7.35474743719902      
c   -10.10673094589167      7.26293206659902     -1.05934794189902      
h    -9.66120974479167      8.15141944289902      2.90721966260098      
h   -10.68440952239167      5.04566616549902      2.31925693990098      
c   -13.08723915389167      1.82784962309902      8.75747140270098      
h    -9.11633302589167      1.82715784919902      9.67405804440098      
h    -9.82804458459167      3.31236565389902      6.78850822000098      
c   -12.90498250559167      7.97377339099902     -1.38031749439902      
h    -8.93904790969167      8.86103098839902     -1.67322938899902      
h    -9.65511885599167      5.68639179149902     -2.33312988729902      
c   -14.17716225399167     -0.43697851140098     -7.62465641129902      
h   -10.39619577749167     -0.18839993380098     -9.13308871899902      
h   -10.85739040869167     -2.75897069150098     -7.07535657969902      
c   -13.69464266539167     -8.40258414420098     -0.50752696609902      
h    -9.84692883279167     -9.76181265730098     -0.60439640859902      
h   -10.65174356309167     -8.19010888120098      2.21425417040098      
h   -14.32302802139167    -10.30579650630098      0.02340191450098      
c   -15.39294553999167     -6.45117298340098      0.79863781750098      
h   -13.93123730419167     -8.26342406280098     -2.56583617799902      
h   -13.33596675629167      3.44341617899902     10.03327503570098      
c   -14.91279808219167      2.10570412489902      6.52488270290098      
h   -13.58131956179167      0.13597290329902      9.85458432840098      
h   -13.17154623829167      8.79316156269902     -3.26648494129902      
c   -14.72731429069167      5.74340561419902     -1.06148599169902      
h   -13.38764142569167      9.46858252479902     -0.02270647009902      
h   -14.78296548859167     -1.33632573340098     -9.39189418479902      
c   -15.68693042089167     -1.57108516110098     -5.42700496499902      
h   -14.62954498059167      1.58084245219902     -7.81237229329902      
h   -16.87063136839167      2.25670705889902      7.17774241550098      
h   -14.47797514699167      3.81247587259902      5.43363744770098      
h   -14.80894264589167      0.48849547419902      5.23712354430098      
h   -16.68809686589167      6.34063483219902     -1.34640284139902      
h   -14.31229795349167      4.25416803599902     -2.43891241729902      
h   -14.60045856289167      4.90752638429902      0.82676258830098      
h   -17.72231241479167     -1.37147232260098     -5.74222414649902      
h   -15.27221131589167     -3.58986273760098     -5.21490267699902      
h   -15.24478868289167     -0.64588272770098     -3.62955218999902      
h   -17.38468036569166     -6.77496622670098      0.34016102890098      
h   -15.18854069219167     -6.56121307240098      2.85815773430098      
h   -14.93089984989167     -4.51906525590098      0.22044996580098      
	c     7.50692778500833      0.49846163699902      2.36346489800098      
	c     8.62078804100833      0.33290276399902     -2.00597124699902      
	c     5.95819787700833     -0.05647425800098     -3.01401355899902      
	c     4.67770150800833      0.14224075499902      2.00197626500098      
	s     3.96939402000833     -1.75974743100098     -0.77643697099902      
	o     8.64833882800833      1.79137475699902      0.27536560700098      
	h     3.86277564000833     -0.88265373600098      3.59788084900098      
	h     6.00096551400833     -1.22493619500098     -4.71658316199902      
	h     5.08432889200833      1.76184989999902     -3.46516245299902      
	h     3.72100413600833      1.96827377999902      1.84572994700098      
	h     8.44060540400833     -1.33869743000098      2.63880989500098      
	h     9.54137451500833     -1.49520973700098     -1.65532081199902      
	h     9.75438188600833      1.40172678699902     -3.36242583099902      
	h     7.87100102200833      1.69123866199902      4.01077685200098      
