# Supplementary material for: Toward Pair Atomic Density Fitting for Correlation Energies with Benchmark Accuracy
Source: J Chem Theory Comput. 2023 Feb 14;19(5):1499–516. doi: 10.1021/acs.jctc.2c01201 (PMC10018742; doi:10.1021/acs.jctc.2c01201)
Supplement: Supplementary file 2 — ct2c01201_si_002.zip [file ct2c01201_si_002.zip › data/S30L/28.xyz]

122
1 1 B
c    -1.45507076502459     -0.18117687401639     -9.52271730600000      
c     1.50694907197541     -0.19355039401639     -9.48385079800000      
n     2.12404334297541      2.03945280398361     -8.00569874200000      
c     0.01646672797541      3.36018705598361     -7.21206028100000      
n    -2.08591654702459      2.09778578198361     -8.13413163500000      
n    -2.11121139802459     -2.53465552801639     -8.30613591700000      
c    -0.00725821802459     -4.02169335301639     -7.73304406500000      
n     2.12062499097541     -2.59098082901639     -8.33444487200000      
o    -0.03645480302459     -6.16684829801639     -6.93789638900000      
o    -0.00895429502459      5.31224645098361     -5.97634610300000      
c     4.64215940897541     -3.65890099401639     -8.16070741200000      
c     4.65250269297541      3.05454039198361     -7.73168786300000      
c    -9.05653956402459     -0.26688066701639     -3.51066174800000      
c    -7.56616278602459     -0.22543326701639     -6.07306319300000      
n    -6.12363902202459      2.11448184798361     -5.91063073100000      
c    -9.37087755502459      3.09774873198361      0.00000000000000      
n    -8.30424817802459      2.09293413898361     -2.31069123600000      
n    -8.17098030202459     -2.54512430001639     -2.30449983300000      
c    -6.52184818902459     -3.94131954701639     -3.81933293900000      
n    -6.11013836502459     -2.52685118401639     -6.00348541700000      
o    -5.67367306302459     -6.01402944901639     -3.35444777700000      
o    -5.63975621902459      5.48395751798361     -3.13933303200000      
c    -4.64531785602459     -3.53893151601639     -8.09164027000000      
c    -4.58761025902459      3.15923529098361     -7.92668777100000      
c     9.10584356297541     -0.57312059401639      3.51304468100000      
c     7.58458019397541     -0.42534634201639      6.05000366800000      
n     6.13150545197541      1.88976476698361      5.75576661200000      
c     6.82701598597541      3.27045435298361      3.63359919200000      
n     8.57312560097541      1.83190209798361      2.31407943700000      
n     8.06120808397541     -2.79177146901639      2.29738863900000      
c     6.45234667597541     -4.16066455001639      3.87110417800000      
n     6.15125279497541     -2.74246543201639      6.07185755100000      
o     5.54266319097541     -6.21721752501639      3.44176170200000      
o     6.07315631497541      5.37345656298361      3.07907200000000      
c     4.64215940897541     -3.65890099401639      8.16070741200000      
c     4.65250269297541      3.05454039198361      7.73168786300000      
c     7.58458019397541     -0.42534634201639     -6.05000366800000      
c     9.10584356297541     -0.57312059401639     -3.51304468100000      
n     8.57312560097541      1.83190209798361     -2.31407943700000      
c     6.82701598597541      3.27045435298361     -3.63359919200000      
n     6.13150545197541      1.88976476698361     -5.75576661200000      
n     6.15125279497541     -2.74246543201639     -6.07185755100000      
c     6.45234667597541     -4.16066455001639     -3.87110417800000      
n     8.06120808397541     -2.79177146901639     -2.29738863900000      
o     5.54266319097541     -6.21721752501639     -3.44176170200000      
o     6.07315631497541      5.37345656298361     -3.07907200000000      
c     9.04266087197541     -3.90976718601639      0.00000000000000      
c     9.71688649297541      2.74495286798361      0.00000000000000      
c    -7.56616278602459     -0.22543326701639      6.07306319300000      
c    -9.05653956402459     -0.26688066701639      3.51066174800000      
n    -8.30424817802459      2.09293413898361      2.31069123600000      
c    -6.57075440202459      3.43611532798361      3.71760572000000      
n    -6.12363902202459      2.11448184798361      5.91063073100000      
n    -6.11013836502459     -2.52685118401639      6.00348541700000      
c    -6.52184818902459     -3.94131954701639      3.81933293900000      
n    -8.17098030202459     -2.54512430001639      2.30449983300000      
o    -5.67367306302459     -6.01402944901639      3.35444777700000      
o    -5.63975621902459      5.48395751798361      3.13933303200000      
c    -9.20056302002459     -3.60705911401639      0.00000000000000      
c    -6.57075440202459      3.43611532798361     -3.71760572000000      
c     1.50694907197541     -0.19355039401639      9.48385079800000      
c    -1.45507076502459     -0.18117687401639      9.52271730600000      
n    -2.08591654702459      2.09778578198361      8.13413163500000      
c     0.01646672797541      3.36018705598361      7.21206028100000      
n     2.12404334297541      2.03945280398361      8.00569874200000      
n     2.12062499097541     -2.59098082901639      8.33444487200000      
c    -0.00725821802459     -4.02169335301639      7.73304406500000      
n    -2.11121139802459     -2.53465552801639      8.30613591700000      
o    -0.03645480302459     -6.16684829801639      6.93789638900000      
o    -0.00895429502459      5.31224645098361      5.97634610300000      
c    -4.64531785602459     -3.53893151601639      8.09164027000000      
c    -4.58761025902459      3.15923529098361      7.92668777100000      
h    -2.26133433802459     -0.09001059401639    -11.43386181000000      
h     2.36251987297541     -0.04667049201639    -11.36963695500000      
h     5.65622881497541     -3.29653341801639     -9.93270546800000      
h     4.39137829697541     -5.68873750401639     -7.86687831800000      
h     5.63960430197541      2.85914940298361     -9.54698586400000      
h     4.45818735697541      5.04774115798361     -7.22533809800000      
h   -11.11797305202459     -0.30458010801639     -3.74737322200000      
h    -8.79102163602459     -0.17696830701639     -7.74736180000000      
h    -4.44147356002459     -5.56620872301639     -7.74468423400000      
h    -5.67764392802459     -3.20046934601639     -9.85896623800000      
h     5.63960430197541      2.85914940298361      9.54698586400000      
h    -5.58166558702459      2.89153037498361     -9.72543919900000      
h    11.15296026097541     -0.78687566101639      3.78716908600000      
h     8.79328968097541     -0.30078055101639      7.73402993400000      
h     5.65622881497541     -3.29653341801639      9.93270546800000      
h     4.39137829697541     -5.68873750401639      7.86687831800000      
h    -4.36645185302459      5.17033159998361     -7.51660904000000      
h     4.45818735697541      5.04774115798361      7.22533809800000      
h     8.79328968097541     -0.30078055101639     -7.73402993400000      
h    11.15296026097541     -0.78687566101639     -3.78716908600000      
h     8.44330393997541     -5.88824688001639      0.00000000000000      
h    11.11502132497541     -3.77504628801639      0.00000000000000      
h     9.49052781497541      4.79718868898361      0.00000000000000      
h    11.72369771097541      2.23367265198361      0.00000000000000      
h    -8.79102163602459     -0.17696830701639      7.74736180000000      
h   -11.11797305202459     -0.30458010801639      3.74737322200000      
h   -11.26239143602459     -3.37189418801639      0.00000000000000      
h    -8.69678513002459     -5.61186371201639      0.00000000000000      
h   -11.41193843402459      2.74206516298361      0.00000000000000      
h    -8.99306200802459      5.12698520698361      0.00000000000000      
h     2.36251987297541     -0.04667049201639     11.36963695500000      
h    -2.26133433802459     -0.09001059401639     11.43386181000000      
h    -4.44147356002459     -5.56620872301639      7.74468423400000      
h    -5.67764392802459     -3.20046934601639      9.85896623800000      
h    -4.36645185302459      5.17033159998361      7.51660904000000      
h    -5.58166558702459      2.89153037498361      9.72543919900000      
	c     0.49539520897541      3.67413208898361      0.00000000000000      
	c    -0.92366084402459      1.16806727998361      0.00000000000000      
	c     0.92859185897541     -1.05942440701639      0.00000000000000      
	n    -1.30210196902459      5.89433350298361      0.00000000000000      
	h    -2.48358102002459      5.87193216998361      1.56883530300000      
	h    -2.48358102002459      5.87193216998361     -1.56883530300000      
	h    -0.30102330202459      7.54808609398361      0.00000000000000      
	h    -2.14965761702459      1.05488508898361      1.66764213400000      
	h    -2.14965761702459      1.05488508898361     -1.66764213400000      
	h     1.67224908597541      3.89810879498361     -1.67535704300000      
	h     1.67224908597541      3.89810879498361      1.67535704300000      
	h    -0.07237718502459     -2.86560193401639      0.00000000000000      
	h     2.14382288797541     -1.00456044701639     -1.67326302700000      
	h     2.14382288797541     -1.00456044701639      1.67326302700000      
