# Supplementary material for: Toward Pair Atomic Density Fitting for Correlation Energies with Benchmark Accuracy
Source: J Chem Theory Comput. 2023 Feb 14;19(5):1499–516. doi: 10.1021/acs.jctc.2c01201 (PMC10018742; doi:10.1021/acs.jctc.2c01201)
Supplement: Supplementary file 2 — ct2c01201_si_002.zip [file ct2c01201_si_002.zip › data/S30L/16.xyz]

74

c     1.29102895881063      2.23612775070273      5.35940406463791  
c     2.68444732289975      0.00000000000000      5.34775669314440  
c     1.29102895881063     -2.23612775070273      5.35940406463791  
c    -1.34222366144986     -2.32479957675229      5.34775669314440  
c    -2.58205791762122      0.00000000000000      5.35940406463791  
c    -1.34222366144986      2.32479957675229      5.34775669314440  
c    -2.74209097783681      4.74944089258957      5.17369627611944  
c    -3.47165960892854      6.01309082924890      7.36565770610300  
c    -4.78742224697188      8.29205856904080      7.27396970152668  
c    -5.38971831412021      9.33526595854065      4.93546262704974  
c    -4.67190964340649      8.09198487075101      2.72597714829391  
c    -3.35880377039535      5.81761878297872      2.81855316494871  
c    -2.74209097783681     -4.74944089258957      5.17369627611944  
c    -3.35880377039535     -5.81761878297872      2.81855316494871  
c    -4.67190964340649     -8.09198487075101      2.72597714829391  
c    -5.38971831412021     -9.33526595854065      4.93546262704974  
c    -4.78742224697188     -8.29205856904080      7.27396970152668  
c    -3.47165960892854     -6.01309082924890      7.36565770610300  
c     5.48418195567356      0.00000000000000      5.17369627611944  
c     6.71760754079077      0.00000000000000      2.81855316494871  
c     9.34381928681297      0.00000000000000      2.72597714829391  
c    10.77943662824040      0.00000000000000      4.93546262704974  
c     9.57484449394371      0.00000000000000      7.27396970152668  
c     6.94331921785707      0.00000000000000      7.36565770610300  
f     2.56458095523208      4.44198451458554      5.30703898145190  
f    -5.12916191046421      0.00000000000000      5.30703898145190  
f     2.56458095523208     -4.44198451458554      5.30703898145190  
f    -2.90994878887933      5.04017914976248      9.65013892894497  
f    -5.47160393272196      9.47709601036816      9.40663767674625  
f    -6.65606661796830     11.52864556088424      4.82298141772833  
f    -5.29334332702463      9.16833958431229      0.50315810998850  
f    -5.29334332702463     -9.16833958431229      0.50315810998850  
f    -6.65606661796830    -11.52864556088424      4.82298141772833  
f    -5.47160393272196     -9.47709601036816      9.40663767674625  
f    -2.90994878887933     -5.04017914976248      9.65013892894497  
f    10.58668665404922      0.00000000000000      0.50315810998850  
f    13.31213323593662      0.00000000000000      4.82298141772833  
f    10.94320786544399      0.00000000000000      9.40663767674625  
f     5.81989757775861      0.00000000000000      9.65013892894497  
i    -2.31430977090290      4.00850210765689     -0.59311698447056  
i    -2.31430977090290     -4.00850210765689     -0.59311698447056  
i     4.62861954180577      0.00000000000000     -0.59311698447056  
	c     3.99736086887915     -2.26207693110538     -6.71003915394914  
	h     5.92734477325828     -2.13882400077683     -5.97866723366867  
	h     4.10220135205029     -2.23748545903570     -8.79875308844049  
	c     2.68582354994429     -4.65198284866851     -5.81886616036049  
	h     3.64577575616563     -6.31466884268170     -6.59083898837275  
	h     2.75180701657623     -4.76626956533455     -3.75428210826885  
	c    -0.03966434678758     -4.59285452609586     -6.71003915394914  
	h    -0.11338142790194     -4.67135331183229     -8.79875308844049  
	h    -1.11139646773257     -6.20264315101900     -5.97866723366867  
	c    -3.95769652209157     -2.33077759499049     -6.71003915394914  
	h    -4.81594830552575     -4.06381915024220     -5.97866723366867  
	h    -3.98881992414834     -2.43386785279658     -8.79875308844049  
	c    -5.37164709988858      0.00000000000000     -5.81886616036049  
	h    -5.50361403315244      0.00000000000000     -3.75428210826885  
	h    -7.29155151233126      0.00000000000000     -6.59083898837275  
	c    -3.95769652209157      2.33077759499049     -6.71003915394914  
	h    -3.98881992414834      2.43386785279658     -8.79875308844049  
	h    -4.81594830552575      4.06381915024220     -5.97866723366867  
	c    -0.03966434678758      4.59285452609586     -6.71003915394914  
	h    -1.11139646773257      6.20264315101900     -5.97866723366867  
	h    -0.11338142790194      4.67135331183229     -8.79875308844049  
	c     2.68582354994429      4.65198284866851     -5.81886616036049  
	h     3.64577575616563      6.31466884268170     -6.59083898837275  
	h     2.75180701657623      4.76626956533455     -3.75428210826885  
	c     3.99736086887915      2.26207693110538     -6.71003915394914  
	h     4.10220135205029      2.23748545903570     -8.79875308844049  
	h     5.92734477325828      2.13882400077683     -5.97866723366867  
	c     0.00000000000000      0.00000000000000     -6.67566965848276  
	h     0.00000000000000      0.00000000000000     -8.80405437911133  
	n     2.63800736635532      0.00000000000000     -5.79850129056324  
	n    -1.31900368317767     -2.28458139463419     -5.79850129056324  
	n    -1.31900368317767      2.28458139463419     -5.79850129056324  
