# Supplementary material for: Toward Pair Atomic Density Fitting for Correlation Energies with Benchmark Accuracy
Source: J Chem Theory Comput. 2023 Feb 14;19(5):1499–516. doi: 10.1021/acs.jctc.2c01201 (PMC10018742; doi:10.1021/acs.jctc.2c01201)
Supplement: Supplementary file 2 — ct2c01201_si_002.zip [file ct2c01201_si_002.zip › data/S30L/17.xyz]

144

c     5.15646713599306      3.55641122400000    -13.99529726600000      
c     5.39945019899306      1.43999345600000    -15.54136532900000      
c     4.90799877099306     -0.94331596700000    -14.53847173500000      
c     4.23781840299306     -1.12193070700000    -11.99113751300000      
n     4.05169092999306      0.90290133400000    -10.47823678400000      
c     4.46957250999306      3.19659843700000    -11.47196723800000      
c     3.58357930899306     -3.67470139900000    -10.89464246300000      
o     3.38404816599306     -5.55631250700000    -12.24908876500000      
c     4.05627373699306      5.47140671400000     -9.80113526100000      
o     4.13016380499305      7.63298851200000    -10.65904370800000      
n     3.22438498299306     -3.63390859400000     -8.35029865300000      
c     2.30430158099306     -5.66524119200000     -6.85060945500000      
c    -0.13526865600694     -6.62954585200000     -7.23863708700000      
c    -1.04805734800694     -8.45604985100000     -5.55421318300000      
c     0.37339320299306     -9.32615730300000     -3.50726326400000      
c     2.81663809999306     -8.35069363500000     -3.20934483200000      
c     3.81650587199306     -6.54915142800000     -4.85336029400000      
c    -0.70132605200694    -11.20575728500000     -1.55874366500000      
c    -3.09805796900694    -12.54697541900000     -2.56889594300000      
c    -4.11457888100694    -14.54475836300000     -0.73267205600000      
c    -2.12167913000694    -16.57009344400000     -0.17903991800000      
c     0.31488466699306    -15.34572939100000      0.79239133900000      
c     1.27172650999306    -13.31531073100000     -1.04147458500000      
h    -1.71387886700694    -17.62372298300000     -1.92262034300000      
h    -2.84313238400694    -17.93707698900000      1.20017457400000      
c    -1.30505520400694     -9.65328477500000      0.83367815600000      
c    -3.59925676800694     -8.35434285400000      1.06225768300000      
c    -4.16376990500694     -6.84646779500000      3.15590565500000      
c    -2.33526217200694     -6.58151281900000      5.07092309200000      
c    -0.00621280900694     -7.85093307300000      4.90456226900000      
c     0.44638909799306     -9.37374629400000      2.79118310200000      
c    -6.67290684400694     -5.51480956900000      3.36626043700000      
n    -2.82391016600694     -4.87496688500000      7.08551974900000      
c    -2.86383266000694     -5.49167466500000      9.58404671700000      
o    -2.69045345100694     -7.65369655600000     10.42572706100000      
c     1.98795005899306     -7.55206153300000      6.90785621300000      
c    -1.77642664800694     -5.68806546800000     -9.36108792100000      
c     6.44557368799305     -5.51941925400000     -4.47840232900000      
c    -3.09777575600694     -3.23771822800000     11.31492922800000      
n    -2.94260065300694     -0.92925234500000     10.28098961600000      
c    -2.97173839900694      1.08644741300000     11.81696235800000      
c    -3.22337172800694      0.88128850900000     14.43699295000000      
c    -3.44416322300694     -1.52029490000000     15.49101342500000      
c    -3.35583458400694     -3.62550097800000     13.91326747600000      
c    -2.58987202500694      3.66093796800000     10.64742561200000      
o    -2.25740706700694      5.54957071800000     11.96560196300000      
n     3.56544742699306      4.87303781200000     -7.34712691300000      
c     2.78439475699306      6.59977591800000     -5.44453906200000      
c     0.51325605199306      7.95118127000000     -5.69292565700000      
c    -0.27047496700694      9.48152316700000     -3.67940314200000      
c     1.09870366499306      9.67699403600000     -1.43225789400000      
c     3.35611711299306      8.30251074700000     -1.25209784300000      
c     4.24644684899306      6.79418101000000     -3.22601332800000      
c     0.18615519099306     11.27906193900000      0.82227823800000      
c    -2.03698559500694     13.02445970000000      0.07191131900000      
c    -2.86126802000694     14.76244978500000      2.23905969400000      
c    -0.67047711400694     16.43340056700000      3.12951669400000      
c     1.61314580999306     14.80698659900000      3.85273696800000      
c     2.37082474399306     13.04260524300000      1.68192399500000      
h    -0.13262492700694     17.72970054100000      1.59738503400000      
h    -1.26037849000694     17.60400898200000      4.73354588400000      
c    -0.60559342500694      9.40653844900000      2.90960745200000      
c    -3.03449401700694      8.35808316100000      2.94256034100000      
c    -3.75165894700694      6.52634822600000      4.70041886200000      
c    -1.96166033500694      5.68831460700000      6.47286843900000      
c     0.48158070999306      6.72451353300000      6.53116224300000      
c     1.10034235799306      8.57548516400000      4.74732556600000      
c    -6.37834298800694      5.42640116200000      4.67817221100000      
n    -2.60986268500694      3.63310441700000      8.07734382700000      
c     2.42467715799306      5.83635654700000      8.40732074900000      
c    -1.09198150700694      7.73173561400000     -8.02847574400000      
c     6.71098507199306      5.38303171200000     -2.99648423100000      
h    -3.08685578700694     -3.01346415800000      6.62225628600000      
h     3.50605529699306     -1.94939029400000     -7.44494974500000      
h    -5.01502322100694     -8.50510760300000     -0.41509152300000      
h     2.25463660499306    -10.33822741400000      2.69137279100000      
h    -2.94609827300694     -9.16724684700000     -5.86597229700000      
h     3.98380538799306     -8.97634933500000     -1.63983092100000      
h    -7.61526918900694     -6.01767518000000      5.13960951400000      
h    -7.90415068600695     -6.03516919500000      1.79127988100000      
h    -6.43581027400694     -3.45722646200000      3.36891532700000      
h     2.20499927699306     -5.56354012300000      7.44411087600000      
h     3.80737637599306     -8.26147689700000      6.23317724000000      
h     1.45494288899306     -8.58374956300000      8.62115727200000      
h     6.40142500299306     -3.49522611600000     -4.03517604200000      
h     7.40381403499306     -6.51054881700000     -2.93920619600000      
h     7.57030211899306     -5.73209552700000     -6.20310284200000      
h    -1.74314201100694     -3.61935894500000     -9.46067357800000      
h    -3.73006887500694     -6.30851434700000     -9.10124827200000      
h    -1.08336854600694     -6.38913993200000    -11.18115903200000      
h    -4.58949743000694    -11.18149237900000     -2.99911211200000      
h    -2.59791447700694    -13.45187757100000     -4.36802650000000      
h    -4.67709279100694    -13.62632545400000      1.04074652500000      
h    -5.82035823100694    -15.40694136200000     -1.53278397500000      
h    -0.04224422200694    -14.49279299400000      2.64863243900000      
h     1.78944205999306    -16.77697463400000      1.05989889100000      
h     1.71623944299306    -14.18635277000000     -2.87113507900000      
h     3.04616685499306    -12.51480306400000     -0.34655620300000      
h    -3.45747141500694     -5.54622310000000     14.62036991400000      
h    -3.65332448200694     -1.75015158600000     17.51996121700000      
h     5.00601986099306     -2.65860070100000    -15.65559278600000      
h     5.93831529299305      1.64816650700000    -17.51099334800000      
h    -2.98826347500694      1.94573180700000      7.21414007500000      
h     3.64837379999306      3.00274674200000     -6.85270852900000      
h    -4.42880640600694      8.95488302200000      1.55967166300000      
h     2.99997043099306      9.34910840000000      4.80793327800000      
h    -2.03233494900694     10.50693259100000     -3.90071547400000      
h     4.46876084399306      8.38931724600000      0.47136309400000      
h    -6.33867707800694      3.41000156100000      4.20331894200000      
h    -7.56573304900694      6.40574061400000      3.29932119000000      
h    -7.25881604900694      5.59052358700000      6.54439744900000      
h     2.46394350599306      3.76794997500000      8.51064169500000      
h     4.30555655899306      6.50958060300000      7.87960799200000      
h     1.97035508399306      6.52490953800000     10.30565804800000      
h     6.42100870399306      3.33462544100000     -3.09070662800000      
h     7.64209614999306      5.83672104400000     -1.20906472400000      
h     7.98128743899306      5.88513851200000     -4.55222934000000      
h    -1.27434537200694      5.75465171000000     -8.61710037000000      
h    -2.97922522900694      8.50058615200000     -7.68761188400000      
h    -0.22208444600694      8.75224835700000     -9.60522968700000      
h    -3.65566370700694     11.92249601200000     -0.59408095900000      
h    -1.41489800100694     14.17978079300000     -1.53592019300000      
h    -3.54087444200694     13.61037184600000      3.82461810600000      
h    -4.45406711200694     15.93101257900000      1.61415435800000      
h     1.14769774499306     13.68078500900000      5.53059292500000      
h     3.22612134499306     16.00603417200000      4.35758852200000      
h     2.92308827599306     14.16980651700000      0.03000092800000      
h     4.04155314799306     11.94316251500000      2.20560489100000      
h    -3.21705117100694      2.59160581400000     15.56593159600000      
h     5.45605707299306      5.46651762700000    -14.67436091000000      
	c    -0.98135931600694      2.39897047500000      0.85754602800000      
	c     0.71446459099306     -2.37371888500000     -1.39700457000000      
	n    -0.78504474600694     -2.22088647900000      0.90373723300000      
	n     0.64628342499306      2.24959336200000     -1.35484880900000      
	c     1.52645023499306      0.14744776900000     -2.46505869800000      
	c    -1.64082459300694     -0.12025376400000      2.03432595700000      
	o     2.97373358599306      0.20162942300000     -4.31233669100000      
	o    -2.95695121600694     -0.17531934100000      3.97856573800000      
	h     1.26802495699306      3.92141529200000     -2.09556770800000      
	h    -1.30107264000694     -3.89119703400000      1.72399102000000      
	h    -2.75928855400694      3.34035179800000      0.36890570400000      
	h    -0.32901971900694     -3.39090870400000     -2.87093058000000      
	h    -0.08075015000694      3.56548014500000      2.31083132300000      
	h     2.42521866499306     -3.47385114200000     -1.03428251000000      
