# Supplementary material for: Toward Pair Atomic Density Fitting for Correlation Energies with Benchmark Accuracy
Source: J Chem Theory Comput. 2023 Feb 14;19(5):1499–516. doi: 10.1021/acs.jctc.2c01201 (PMC10018742; doi:10.1021/acs.jctc.2c01201)
Supplement: Supplementary file 2 — ct2c01201_si_002.zip [file ct2c01201_si_002.zip › data/S30L/26.xyz]

142
4 1 A
n    -1.00170128990141      2.31805570597676     15.84505276470141      
n     5.31260054239859      8.80247573517676    -12.26789569329859      
c    -5.74252517310141     -8.72741373682324     15.08786915520141      
h    -4.70351651320141    -10.31159045282324     15.90297894380141      
h    -7.75911269350141     -9.02351561482324     15.40229565070141      
c    -4.83412851190141     -6.21303683102324     16.10287350590141      
c    -2.50911659920141     -6.02458570252324     17.33950788520141      
h    -1.41258511040141     -7.71326968752324     17.74521999100141      
c    -1.59098968100141     -3.66999474892324     18.09590118120141      
h     0.20824256279859     -3.55691127602324     19.08011523660141      
c    -2.98868314220141     -1.48057958502324     17.62299554920141      
c    -5.36331130580141     -1.68293163442324     16.46955188230141      
h    -6.52010132600141     -0.01093773922324     16.17715670620141      
c    -6.27720277670141     -4.02715808162324     15.71622017420141      
h    -8.13399519020141     -4.15067539552324     14.84637518900141      
c    -1.91148342620141      1.09507496137676     18.24237660910141      
h    -3.31697044960141      2.36282001867676     19.06142616440141      
h    -0.30063391730141      0.97232014407676     19.52443429340141      
c     1.16576937099859      1.48095751317676     14.75656208570141      
h     2.24884659589859      0.12121889757676     15.83781087250141      
c     1.87912817289859      2.28831353737676     12.39291116520141      
h     3.59743877959859      1.52294874187676     11.58630486730141      
c     0.35672335289859      3.99004817117676     11.01374326270141      
c    -1.81730941080141      4.90346857897676     12.25761134080141      
h    -3.01516031340141      6.31867981617676     11.38873098240141      
c    -2.45234309590141      4.04966733167676     14.63320827670141      
h    -4.10882303990141      4.70865952917676     15.64068547140141      
c     0.97905750849859      4.71514027167676      8.41938944120141      
c     3.48019550949859      4.61072615837676      7.51685567100141      
h     5.01971819279859      4.13678800817676      8.78711448050141      
c     4.03574125209859      5.22839933137676      5.03444311440141      
h     5.99361278639859      5.22219551367676      4.42670163130141      
c     2.11863297629859      5.94397410377676      3.33390844250141      
c    -0.37523467940141      6.05787375067676      4.24465543270141      
h    -1.90801451300141      6.54103236787676      2.97409509660141      
c    -0.93247103510141      5.47330923407676      6.73447633280141      
h    -2.88889797460141      5.51223131227676      7.34635280840141      
c     2.70470807079859      6.55490058967676      0.67874189150141      
c     4.84118023749859      5.52430218377676     -0.51917879199859      
h     6.04707843089859      4.21250961717676      0.49193042320141      
c     5.39338444109859      6.08571887057676     -3.01523261149859      
h     7.01713588539859      5.19510864827676     -3.89469236969859      
c     3.81285694249859      7.68177810567676     -4.43742283919859      
c     1.67615841879859      8.72372230697676     -3.24108993809859      
h     0.46975974639859     10.04505874027676     -4.24467028989859      
c     1.14638867769859      8.18346480457676     -0.73487075029859      
h    -0.45949799390141      9.09388558297676      0.15672476440141      
c     4.35244874789859      8.17984595487676     -7.10282861039859      
c     6.81490817869859      7.99237540167676     -8.10778451719859      
h     8.42599044729859      7.63803371027676     -6.89494045059859      
c     7.24231209469859      8.29999251237676    -10.65682116099859      
h     9.10739619819859      8.16588729167676    -11.49142434039859      
c     2.93422847299859      9.10981974037676    -11.35539154069859      
h     1.48735407979859      9.53541992807676    -12.73973165089859      
c     2.42106265539859      8.82815464657676     -8.82460402359859      
h     0.48325161849859      9.04166319437676     -8.20138957499859      
n     1.01094285999859     -2.32119822952324    -15.83105176429859      
n    -5.33239581930141     -8.79516515292324     12.27764423070141      
c     5.72327903339859      8.73562218737676    -15.07805192769859      
h     4.68061692699859     10.31746070877676    -15.89302713809859      
h     7.73911851749859      9.03646443097676    -15.39254293579859      
c     4.82124995789859      6.21888502367676    -16.09294023849859      
c     2.49013572059859      6.02156372387676    -17.31673453079859      
h     1.38352354189859      7.70579594167676    -17.71349191209859      
c     1.57903022009859      3.66413182417676    -18.07223093039859      
h    -0.22491056600141      3.54436046627676    -19.04698368119859      
c     2.99002731579859      1.48048341797676    -17.61181574179859      
c     5.37047993069859      1.69214112537676    -16.47228437559859      
h     6.53764746949859      0.02550809727676    -16.19081487939859      
c     6.27757098499859      4.03953103297676    -15.71983842529859      
h     8.13934180769859      4.17038410917676    -14.86183332689859      
c     1.92101527939859     -1.09916962732324    -18.22869491859859      
h     3.33157681679859     -2.36376765262324    -19.04376436269859      
h     0.31151322029859     -0.98346403512324    -19.51308880689859      
c    -1.16832260810141     -1.49954892812324    -14.75441867379859      
h    -2.25999455790141     -0.15460202032324    -15.84543426349859      
c    -1.88414116090141     -2.30460191522324    -12.39072073599859      
h    -3.61326061380141     -1.55173836662324    -11.59527643819859      
c    -0.35342695800141     -3.98873204832324    -10.99915147449859      
c     1.83308349199859     -4.88799005712324    -12.23164007949859      
h     3.03858310609859     -6.29154179962324    -11.35458651909859      
c     2.47096516959859     -4.03639716492324    -14.60705718309859      
h     4.13697294499859     -4.68494521022324    -15.60552284969859      
c    -0.98115635240141     -4.71315812882324     -8.40592867559859      
c    -3.48623301780141     -4.62098571472324     -7.51256475259859      
h    -5.02374356880141     -4.15533681782324     -8.78824647609859      
c    -4.04832498870141     -5.24071468452324     -5.03214127939859      
h    -6.00827087180141     -5.24344540572324     -4.43099064889859      
c    -2.13412591350141     -5.94791940152324     -3.32484650629859      
c     0.36342967439859     -6.05125498932324     -4.22650350129859      
h     1.89248198749859     -6.52922443332324     -2.94944556079859      
c     0.92744756979859     -5.46253879562324     -6.71366004059859      
h     2.88636985369859     -5.49218065892324     -7.31804186979859      
c    -2.72492498420141     -6.56014301992324     -0.67121554199859      
c    -4.86578518150141     -5.53426471062324      0.52292871280141      
h    -6.07474914580141     -4.22758157162324     -0.49140044179859      
c    -5.41903852040141     -6.09456421232324      3.01912594320141      
h    -7.04672316770141     -5.20793515862324      3.89546387080141      
c    -3.83554995290141     -7.68456337582324      4.44494114260141      
c    -1.69655750310141     -8.72458343712324      3.25107917800141      
h    -0.48904186480141    -10.04362536472324      4.25628259740141      
c    -1.16565330830141     -8.18562892492324      0.74504855920141      
h     0.44208116509859     -9.09411628022324     -0.14519497499859      
c    -4.37447647690141     -8.17878446332324      7.11109455050141      
c    -6.83688800740141     -7.99375438272324      8.11654935040141      
h    -8.44921659900141     -7.64341663582324      6.90416362500141      
c    -7.26321215740141     -8.29832281882324     10.66619542980141      
h    -9.12842907990141     -8.16636903902324     11.50088249460141      
c    -2.95343092030141     -9.09843697802324     11.36524810280141      
h    -1.50532110340141     -9.51974040822324     12.74965163270141      
c    -2.44145026420141     -8.82025112932324      8.83391633020141      
h    -0.50321876990141     -9.03023917072324      8.21054562730141      
	c     0.41762679599859      0.94097171897676     -3.47075614899859      
	c    -0.38115718500141     -0.94193257402324      3.43201589900141      
	c    -0.69331974800141      0.58671566797676     -0.99239774999859      
	c     0.73023825099859     -0.58754150702324      0.95372771600141      
	c     2.94185545599859      0.10085069497676     -3.91927674599859      
	c    -2.90529027500141     -0.10101985302324      3.88035189300141      
	c     4.04926869099859      0.43815509497676     -6.33093317199859      
	c    -4.01279636900141     -0.43716305702324      6.29196394100141      
	c     0.92422366099859     -2.09667831302324      5.46266008400141      
	c    -0.88857707100141      2.09470090297676     -5.50138177199859      
	c    -3.20832493400141      1.39735653897676     -0.45224206099859      
	c     3.24579843299859     -1.39682503302324      0.41349112800141      
	c    -4.27076249400141      1.06930893597676      1.87797054200141      
	c     4.30813403599859     -1.06867137502324     -1.91692406499859      
	c     0.23170403999859      2.40280920197676     -7.84029745899859      
	c    -0.19677597100141     -2.40462339402324      7.80142071400141      
	c     2.72369888399859      1.57093868897676     -8.26894026299859      
	c    -2.68779127200141     -1.57073571102324      8.23003627100141      
	h    -4.31889928200141      2.29834900897676     -1.91882446099859      
	h     4.35657888199859     -2.29762129102324      1.88009713100141      
	h    -2.80911487600141      2.75823662297676     -5.23977913299859      
	h     2.84463916999859     -2.76087409802324      5.20174937900141      
	h    -6.19114228300141      1.70668972197676      2.23324461100141      
	h     6.22915746999859     -1.70442052402324     -2.27153996799859      
	h    -5.93777388400141      0.21999428397676      6.58552550700141      
	h     5.97470309199859     -0.21756099702324     -6.62488792499859      
	h     0.85850225499859     -3.29934505402324      9.31874425200141      
	h    -0.82403300800141      3.29616516497676     -9.35803065099859      
	h     3.58810965399859      1.82255327697676    -10.11510006599859      
	h    -3.55449246700141     -1.82059259202324     10.07538999500141      
