# Supplementary material for: Toward Pair Atomic Density Fitting for Correlation Energies with Benchmark Accuracy
Source: J Chem Theory Comput. 2023 Feb 14;19(5):1499–516. doi: 10.1021/acs.jctc.2c01201 (PMC10018742; doi:10.1021/acs.jctc.2c01201)
Supplement: Supplementary file 2 — ct2c01201_si_002.zip [file ct2c01201_si_002.zip › data/S30L/27.xyz]

125
1 1 B
c    -1.46652159606400     -0.15991502005600      9.49727352500000      
c     1.49516606693600     -0.17859406505600      9.46302769600000      
n     2.10343012693600     -2.56929294605600      8.29798435400000      
c    -0.02576611706400     -3.98500611405600      7.67166552800000      
n    -2.12693558106400     -2.49833794305600      8.25305887400000      
n    -2.08986113206400      2.13688032794400      8.13632035800000      
c     0.01809350093600      3.41425250894400      7.24465874100000      
n     2.12197108593600      2.06504823294400      8.00473833300000      
o    -0.00055563606400      5.39703345494400      6.06078375700000      
o    -0.05889358906400     -6.12079920505600      6.85004874600000      
c     4.65269103993600      3.08946220694400      7.77174478000000      
c     4.62358432693600     -3.63190321405600      8.10120599400000      
c    -9.08417139506400     -0.17132669905600      3.51222268500000      
c    -7.57789690306400     -0.15718751605600      6.06550345300000      
n    -6.13005036906400     -2.46361145405600      5.96500274900000      
c    -6.61475008706400     -3.88882775805600      3.80252008400000      
n    -8.26025792206400     -2.47106320505600      2.30535046800000      
n    -8.29029462406400      2.17313838894400      2.30712147200000      
c    -6.57051536506400      3.51261175494400      3.73295390700000      
n    -6.13245024806400      2.18120256294400      5.92087743200000      
o    -5.64802747706400      5.57046296894400      3.17410503500000      
o    -5.82026579406400     -5.98396748205600      3.34265273800000      
c    -4.58937434006400      3.20585191094400      7.94283946600000      
c    -4.66268417506400     -3.49842294805600      8.03991543100000      
c     9.11565555293600     -0.49315757605600     -3.51592060200000      
c     7.58197817893600     -0.37548214905600     -6.04921875600000      
n     6.12252183293600     -2.67911816905600     -6.02093764300000      
c     6.48795733793600     -4.10334670005600     -3.83579631300000      
n     8.12931844793600     -2.73550348405600     -2.29861552400000      
n     8.53536136393600      1.89901685994400     -2.31176446700000      
c     6.81814326193600      3.33983843994400     -3.66537060400000      
n     6.15756059093600      1.95891970494400     -5.79674341200000      
o     6.06351915193600      5.44729498994400     -3.12781822100000      
o     5.60048926393600     -6.16773218805600     -3.39169436800000      
c     4.65269103993600      3.08946220694400     -7.77174478000000      
c     4.62358432693600     -3.63190321405600     -8.10120599400000      
c     7.58197817893600     -0.37548214905600      6.04921875600000      
c     9.11565555293600     -0.49315757605600      3.51592060200000      
n     8.12931844793600     -2.73550348405600      2.29861552400000      
c     6.48795733793600     -4.10334670005600      3.83579631300000      
n     6.12252183293600     -2.67911816905600      6.02093764300000      
n     6.15756059093600      1.95891970494400      5.79674341200000      
c     6.81814326193600      3.33983843994400      3.66537060400000      
n     8.53536136393600      1.89901685994400      2.31176446700000      
o     6.06351915193600      5.44729498994400      3.12781822100000      
o     5.60048926393600     -6.16773218805600      3.39169436800000      
c     9.66840794293600      2.82997225794400      0.00000000000000      
c     9.13163653793600     -3.83119812705600      0.00000000000000      
c    -7.57789690306400     -0.15718751605600     -6.06550345300000      
c    -9.08417139506400     -0.17132669905600     -3.51222268500000      
n    -8.26025792206400     -2.47106320505600     -2.30535046800000      
c    -6.61475008706400     -3.88882775805600     -3.80252008400000      
n    -6.13005036906400     -2.46361145405600     -5.96500274900000      
n    -6.13245024806400      2.18120256294400     -5.92087743200000      
c    -6.57051536506400      3.51261175494400     -3.73295390700000      
n    -8.29029462406400      2.17313838894400     -2.30712147200000      
o    -5.64802747706400      5.57046296894400     -3.17410503500000      
o    -5.82026579406400     -5.98396748205600     -3.34265273800000      
c    -9.35012696706400      3.19163587894400      0.00000000000000      
c    -9.31376690906400     -3.50842638505600      0.00000000000000      
c     1.49516606693600     -0.17859406505600     -9.46302769600000      
c    -1.46652159606400     -0.15991502005600     -9.49727352500000      
n    -2.12693558106400     -2.49833794305600     -8.25305887400000      
c    -0.02576611706400     -3.98500611405600     -7.67166552800000      
n     2.10343012693600     -2.56929294605600     -8.29798435400000      
n     2.12197108593600      2.06504823294400     -8.00473833300000      
c     0.01809350093600      3.41425250894400     -7.24465874100000      
n    -2.08986113206400      2.13688032794400     -8.13632035800000      
o    -0.00055563606400      5.39703345494400     -6.06078375700000      
o    -0.05889358906400     -6.12079920505600     -6.85004874600000      
c    -4.58937434006400      3.20585191094400     -7.94283946600000      
c    -4.66268417506400     -3.49842294805600     -8.03991543100000      
h    -2.27539676006400     -0.09045301605600     11.40835932400000      
h     2.34750781993600     -0.04926369705600     11.35175277400000      
h     5.62188724093600      2.86967241494400      9.59369867100000      
h     4.45800746593600      5.08934255794400      7.29296627800000      
h     5.64201670293600     -3.29632085805600      9.87649046200000      
h     4.37509075693600     -5.65730218505600      7.77568755800000      
h   -11.14451920506400     -0.16292726105600      3.76225711200000      
h    -8.79361487306400     -0.12209208705600      7.74712082000000      
h    -4.36323837506400      5.21977225294400      7.54975730900000      
h    -5.58217371606400      2.92536074794400      9.74043161400000      
h    -4.46555666006400     -5.52282472205600      7.67215514400000      
h    -5.68649978906400     -3.17496754505600      9.81550843400000      
h    11.16584817193600     -0.66186618805600     -3.79816717700000      
h     8.78411700393600     -0.29829927205600     -7.74083899100000      
h     5.62188724093600      2.86967241494400     -9.59369867100000      
h     4.45800746593600      5.08934255794400     -7.29296627800000      
h     5.64201670293600     -3.29632085805600     -9.87649046200000      
h     4.37509075693600     -5.65730218505600     -7.77568755800000      
h     8.78411700393600     -0.29829927205600      7.74083899100000      
h    11.16584817193600     -0.66186618805600      3.79816717700000      
h     9.41086742793600      4.87879952394400      0.00000000000000      
h    11.68342371093600      2.34900922294400      0.00000000000000      
h     8.57411429593600     -5.82165991505600      0.00000000000000      
h    11.19992598193600     -3.65262539505600      0.00000000000000      
h    -8.79361487306400     -0.12209208705600     -7.74712082000000      
h   -11.14451920506400     -0.16292726105600     -3.76225711200000      
h   -11.39498750706400      2.85599932694400      0.00000000000000      
h    -8.95317542606400      5.21726850894400      0.00000000000000      
h   -11.36930705706400     -3.22643339205600      0.00000000000000      
h    -8.85579664606400     -5.52407022405600      0.00000000000000      
h     2.34750781993600     -0.04926369705600    -11.35175277400000      
h    -2.27539676006400     -0.09045301605600    -11.40835932400000      
h    -4.36323837506400      5.21977225294400     -7.54975730900000      
h    -5.58217371606400      2.92536074794400     -9.74043161400000      
h    -4.46555666006400     -5.52282472205600     -7.67215514400000      
h    -5.68649978906400     -3.17496754505600     -9.81550843400000      
	c    -0.66783210606400      1.57591195794400      0.00000000000000      
	c     0.56754830693600      4.17422704694400      0.00000000000000      
	c     1.31660378293600     -0.54062934105600      0.00000000000000      
	c     0.12930207493600     -3.17817242405600      0.00000000000000      
	n    -1.40340842306400      6.24357089294400      0.00000000000000      
	h    -2.58211335906400      6.12094905594400     -1.56679281200000      
	h    -2.58211335906400      6.12094905594400      1.56679281200000      
	h    -1.88439454106400      1.36938490794400     -1.66855125000000      
	h    -1.88439454106400      1.36938490794400      1.66855125000000      
	h     2.53749247893600     -0.31331599105600     -1.66122876400000      
	h     2.53749247893600     -0.31331599105600      1.66122876400000      
	h    -0.54908601506400      7.97687844894400      0.00000000000000      
	h     1.72360393593600      4.48401968994400     -1.67596659300000      
	h     1.72360393593600      4.48401968994400      1.67596659300000      
	h     1.57434669893600     -4.65162212105600      0.00000000000000      
	h    -1.05557793106400     -3.46650515305600      1.67069705800000      
	h    -1.05557793106400     -3.46650515305600     -1.67069705800000      
