# Supplementary material for: Toward Pair Atomic Density Fitting for Correlation Energies with Benchmark Accuracy
Source: J Chem Theory Comput. 2023 Feb 14;19(5):1499–516. doi: 10.1021/acs.jctc.2c01201 (PMC10018742; doi:10.1021/acs.jctc.2c01201)
Supplement: Supplementary file 2 — ct2c01201_si_002.zip [file ct2c01201_si_002.zip › data/S30L/25.xyz]

142
4 1 B
n    -0.29620677840986      6.06902116062183     14.96060106970563      
n     0.13396701939014      6.36741847042183    -14.56819755049437      
c    -0.02222308170986     -5.66218013967817     17.61321467540563      
h     1.67261956019014     -6.52157005627817     18.41468210770563      
h    -1.68000535580986     -6.51987665727817     18.49061991040563      
c    -0.02915002150986     -2.81327148217817     17.86104810460563      
c     2.15939285709014     -1.43011482837817     17.30535208870564      
h     3.91762144849014     -2.40038534887817     16.87343448220564      
c     2.11076262679014      1.19510436572183     17.32691632340563      
h     3.83156279209014      2.23693669822183     16.91123023140564      
c    -0.12719271490986      2.48682763652183     17.90514801100564      
c    -2.28289650640986      1.10992772062183     18.55748387300563      
h    -4.00568141560986      2.08290655952183     19.10851632490563      
c    -2.23416226610986     -1.52806191037817     18.53532632020563      
h    -3.91971482350986     -2.57318311457817     19.06917457200564      
c    -0.22561360990986      5.33768699672183     17.70523289360564      
h    -1.91281628200986      6.11870818632183     18.59804318750563      
h     1.43734948949014      6.24523557692183     18.52017498360564      
c     1.83129052269014      6.84842876112183     13.76192247910564      
h     3.46270374519014      7.19952784542183     14.94860293260563      
c     1.87370791439014      7.17222528082183     11.17909969330563      
h     3.60795474249014      7.83990178252183     10.31983250630563      
c    -0.29578803830986      6.69171534122183      9.70524112860564      
c    -2.49946147870986      6.00088060702183     11.04151195910563      
h    -4.25601860950986      5.63230822432183     10.05680466590563      
c    -2.45153000320986      5.69144045142183     13.62014299770563      
h    -4.08753108290986      5.09537940492183     14.69681189180563      
c    -0.25989399470986      6.84692861162183      6.94484803740563      
c     2.00966478419014      6.49477441392183      5.60478259250563      
h     3.74913935169014      6.08471726642183      6.60850508530563      
c     2.04113714579014      6.53816244842183      2.98842791980563      
h     3.80534516739014      6.17217645022183      2.01133389370563      
c    -0.18002197230986      6.96618611862183      1.59365693920563      
c    -2.44221094360986      7.35423207682183      2.93835066110563      
h    -4.17175405510986      7.78852966122183      1.92680420640563      
c    -2.48674598860986      7.28436030052183      5.55542941810563      
h    -4.25352689860986      7.66771562562183      6.52483527780563      
c    -0.13396510810986      7.00483232022183     -1.19192775629437      
c     2.06636668809014      7.69549087962183     -2.51789760459437      
h     3.72799198649014      8.31751536032183     -1.49040963329437      
c     2.12612027549014      7.68507909972183     -5.13529320769437      
h     3.83654661429014      8.29884750612183     -6.08656850819437      
c    -0.02765861640986      7.01064775242183     -6.54506335139437      
c    -2.24077661560986      6.36261245862183     -5.22057047399437      
h    -3.91698994490986      5.76809085772183     -6.23983008059437      
c    -2.28680197350986      6.34747856902183     -2.60400155819437      
h    -3.99411369160986      5.74305211052183     -1.64616689319437      
c     0.03784851669014      6.91372357812183     -9.30716395899437      
c     2.31723203029014      6.54270263842183    -10.64164833479436      
h     4.10310712619014      6.38696636272183     -9.65414334519437      
c     2.31721760009014      6.26505978552183    -13.22440904869437      
h     4.02194121579014      5.90986074242183    -14.30065812399437      
c    -2.08027290850986      6.84935910102183    -13.36917885439436      
h    -3.73966643850986      7.00048443262183    -14.55903782389437      
c    -2.17127769150986      7.13325863472183    -10.78452122999436      
h    -3.97876543570986      7.56063225892183     -9.92344393499437      
n     0.42699943779014     -6.10847053377817    -14.67286391329437      
n    -0.06413078890986     -6.34847901637817     14.85635337060564      
c     0.15324266009014      5.65529238602183    -17.31760415159437      
h    -1.53578702320986      6.48388321312183    -18.16215656069437      
h     1.81710518139014      6.52863061102183    -18.16714512619437      
c     0.19947363489014      2.80485432842183    -17.54746499079437      
c    -2.02813933470986      1.40997727762183    -17.23564518509437      
h    -3.82918016690986      2.37003770092183    -17.00565680099437      
c    -1.96448403440986     -1.21717487737817    -17.25760300919437      
h    -3.71698895880986     -2.26674199157817    -17.04435530949436      
c     0.32800039549014     -2.49716764707817    -17.59160041569437      
c     2.53652646449014     -1.10632579377817    -17.99572128549437      
h     4.31308531279014     -2.06847786737817    -18.36482566029436      
c     2.47258707929014      1.52953996732183    -17.97414987479436      
h     4.20028579579014      2.58250125322183    -18.32722380749437      
c     0.41976850679014     -5.34998164597817    -17.40979217199436      
h     2.12659861689014     -6.12691495047817    -18.26758052519437      
h    -1.22445221770986     -6.24532187827817    -18.27438674369436      
c    -1.76712970360986     -6.70434611157817    -13.48795853579437      
h    -3.41571473060986     -6.90800457957817    -14.68487912979437      
c    -1.85157833630986     -7.03272617157817    -10.90839913619437      
h    -3.64111615360986     -7.55101743267817    -10.05977501589437      
c     0.34290717279014     -6.74202741017817     -9.42162289079437      
c     2.60721910059014     -6.25262576577817    -10.74338488039437      
h     4.38247699299014     -6.03640064377817     -9.74816084319437      
c     2.60091458219014     -5.93366724337817    -13.32140336969437      
h     4.29097857579014     -5.48782425197817    -14.38701811549437      
c     0.27526242169014     -6.88564382747817     -6.66159103969437      
c    -1.96667409420986     -6.35358969697817     -5.33383956559437      
h    -3.66349938890986     -5.81336561687817     -6.34915140189437      
c    -2.02016460350986     -6.38394016487817     -2.71742218029437      
h    -3.75434606830986     -5.86869476277817     -1.75557503819437      
c     0.15505997899014     -6.97298819237817     -1.30963397999437      
c     2.38620302209014     -7.54766640037817     -2.63950810059437      
h     4.06979574099014     -8.11583374717817     -1.61661704729437      
c     2.45199061759014     -7.49157908467817     -5.25612460889437      
h     4.18901533379014     -8.01707590187817     -6.21211255739437      
c     0.10117090899014     -6.98486753287817      1.47612794750563      
c    -2.14343477930986     -7.49928972227817      2.80770360640563      
h    -3.84982624180986     -7.99243120877817      1.78380673890563      
c    -2.19502781730986     -7.48077986887817      5.42579526310563      
h    -3.94386070800986     -7.96194592747817      6.38415247130563      
c     0.00819280549014     -6.97061928097817      6.82783069810563      
c     2.26120568069014     -6.48951518677817      5.50013272990563      
h     3.97792158479014     -6.01829862857817      6.51610017390563      
c     2.29826768549014     -6.48140150077817      2.88360758900563      
h     4.04482170849014     -6.01532142487817      1.91743553860563      
c    -0.03648795620986     -6.87107329207817      9.59072441830564      
c    -2.26705659310986     -6.29543089037817     10.93677480720564      
h    -4.03636848630986     -5.97932015707817      9.95654245350563      
c    -2.23245297280986     -6.03265278987817     13.52091308870564      
h    -3.89136897900986     -5.52266102887817     14.60674949090564      
c     2.09326764479014     -7.02037532477817     13.64603157700564      
h     3.73669634599014     -7.32853284447817     14.82806547510564      
c     2.14978572929014     -7.29296845087817     11.05764189670563      
h     3.90923065889014     -7.87535134357817     10.18739597480563      
	c     0.06516788299014      0.04206372002183     -3.95980038499437      
	c    -0.15965863300986      0.01591326602183     -1.20830831799437      
	c    -2.17088748900986      0.00308335002183     -5.46184240799437      
	c     1.66741497199014      0.01568181202183      3.05310968200563      
	c    -0.82042858100986     -0.04088871497817      4.14885967900563      
	c    -2.64782367500986     -0.04309041697817     -0.09720690399437      
	c    -2.91660747900986     -0.06839276297817      2.52538835600563      
	c     1.92109393499014      0.04324274502183      0.40572280100563      
	c    -1.97495884000986      0.02510142502183     -8.12201862899436      
	c     2.41232968299014      0.10414812702183     -5.21746088199437      
	c     3.79792700099014      0.04055788802183      4.69417650800563      
	c    -1.06238988900986     -0.06871053697817      6.82834788500563      
	c    -4.83380414900986     -0.07787301497817     -1.70690100499437      
	c    -4.60706934600986     -0.05763725397817     -4.26413560699437      
	c     2.56417378599014      0.12624233202183     -7.83370975799437      
	c     0.35591974799014      0.08584843302183     -9.30458089599436      
	c     1.03867920099014     -0.04361767697817      8.35411334300563      
	c     3.49495138799014      0.01120852602183      7.27538433100563      
	h     3.82397365899014      0.08548265302183     -0.36159970799437      
	h     4.15173799399014      0.13649263402183     -4.13324592099437      
	h    -4.80885818800986     -0.11250934197817      3.32820749200563      
	h    -6.68876444100986     -0.12287835397817     -0.82554066299437      
	h    -6.28058528900986     -0.08813983997817     -5.45575288599437      
	h    -3.70413872800986     -0.00824892797817     -9.23284522799437      
	h     5.68068791799014      0.08254973202183      3.87263668600563      
	h    -2.94932636400986     -0.11066660597817      7.64217141400563      
	h     4.40577015499014      0.17463630202183     -8.74005549799437      
	h     5.14231722399014      0.02979873802183      8.50039452300564      
	h     0.83243877999014     -0.06566648497817     10.39832945300564      
	h     0.47577364899014      0.10204616902183    -11.35478196999436      
