# Supplementary material for: Toward Pair Atomic Density Fitting for Correlation Energies with Benchmark Accuracy
Source: J Chem Theory Comput. 2023 Feb 14;19(5):1499–516. doi: 10.1021/acs.jctc.2c01201 (PMC10018742; doi:10.1021/acs.jctc.2c01201)
Supplement: Supplementary file 2 — ct2c01201_si_002.zip [file ct2c01201_si_002.zip › data/S30L/19.xyz]

163

c    -9.02003411121411      2.12505454271595      0.72891931120000      
c   -10.25393449451411      2.03151309461595     -1.90366342310000      
c   -10.82768021221411     -0.71606252338405     -2.56255756780000      
c   -12.44102823881411     -1.93843591528405     -0.51758723880000      
c   -11.23103558701411     -1.58008507008405      2.09550926930000      
o   -10.80880911661411      1.04002796841595      2.51300080200000      
o    -8.60229458511411      2.92179582161595     -3.85242592910000      
c    -9.05815124181411      5.37000226131595     -4.87038879330000      
c    -8.61319000321411      5.20075301771595     -7.73440591600000      
c    -5.79135632771411      4.86274006051595     -8.30775800610000      
c    -4.22674925851411      6.77188652951595     -6.79400361530000      
c    -4.83102516561411      6.57112097801595     -3.97946060920000      
o    -7.48483343721411      7.19985592711595     -3.69999292360000      
o    -1.61875627341411      6.17651911571595     -7.28234475560000      
c    -0.06141149951411      8.14942053931595     -8.15214417410000      
c     1.70625241558589      7.08639131491595    -10.17958247030000      
c     3.51728717198589      5.20930441031595     -8.98816816820000      
c     4.89561331278589      6.42207310451595     -6.76512084080000      
c     2.96655416228589      7.40328289721595     -4.83893259140000      
o     1.39138216988589      9.23766137951595     -6.16337766860000      
o     6.45721058278589      4.43330203631595     -5.76631534730000      
c     8.98005956548589      5.01361450421595     -5.18270112660000      
c    10.62324537198589      2.76844694131595     -6.00798164980000      
c    10.07103853298589      0.45839586671595     -4.38303156990000      
c    10.28178598078589      1.12234605371595     -1.58537221900000      
c     8.49648478088589      3.34279373001595     -1.01051802840000      
o     9.32892713488589      5.46110054801595     -2.56268063200000      
o     9.61503064058589     -1.12229430488405     -0.23208845600000      
c    11.16924999458589     -1.83879364098405      1.84162578430000      
c    11.47614805538589     -4.72186109918405      1.71622312140000      
c     8.96557499238589     -6.00523272158405      2.36688570510000      
c     7.86796198708589     -4.87974602538405      4.79747130890000      
c     7.57957434058589     -2.01445869398405      4.56087732050000      
o    10.11140770708589     -1.02780848648405      4.16555842830000      
o     5.47563867198589     -6.13509944318405      5.16283988860000      
c     4.98493068358589     -7.16220790308405      7.56160878660000      
c     3.65094113538589     -9.71316300278405      7.20211607600000      
c     1.05280878058589     -9.32094785008405      6.03197374600000      
c    -0.46946708981411     -7.40913872268405      7.56008531830000      
c     1.05497385368589     -4.94665327708405      7.78903770260000      
o     3.42108480418589     -5.55928042698405      9.04961857080000      
o    -2.78669134121411     -7.04846322018405      6.21084535020000      
c    -5.07830546411411     -7.13725699928405      7.61339290510000      
o    -5.92465483031411     -4.67334008338405      8.23612992710000      
c    -6.31340705291411     -3.09767825148405      6.02109783970000      
c    -8.44083720771411     -4.33124937678405      4.50202152870000      
c    -7.72242666811411     -7.01255582598405      3.68496572030000      
c    -7.00250798751411     -8.59147837718405      6.00062316180000      
c    -6.81459870151411     -0.40699294918405      6.98693773390000      
o    -4.92656749071411      1.35842277481595      6.18752437380000      
o    -6.07368241261411    -11.03501776208405      5.41296243220000      
o    -9.80232428091411     -8.17573268868405      2.43328511390000      
o    -8.97749148521411     -2.98360928498405      2.19129474570000      
o    -0.34272791441411    -11.63913168548405      5.96850433350000      
o     5.03054303708589    -11.37418490528405      5.53632140980000      
c    -0.18480883491411     -2.79943630128405      9.29904044180000      
o    -0.43039427811411     -0.52108281198405      7.86074848140000      
o     9.38069214768589     -8.64652151578405      2.68432887190000      
o    12.49161671808589     -5.44707724988405     -0.65549987000000      
c     6.46308796648589     -0.61651519818405      6.84534480480000      
o     4.26988961928589      0.83240654191595      6.19937253130000      
o    11.83064568718589     -1.53043363328405     -4.90881695510000      
o    10.15186649558589      2.06042856021595     -8.60479740930000      
c     8.44978032428589      4.27972311731595      1.73511934170000      
o     5.94967681788589      4.35964496741595      2.76258239240000      
o     5.24755536018589      4.41159088261595    -10.90818128830000      
o     0.20588819078589      5.95399761441595    -12.12568100720000      
c     4.05967090318589      8.76940603371595     -2.52086367640000      
o     3.24144995208589      7.74346862241595     -0.14689727240000      
o    -5.39561647741411      5.21042474091595    -10.93980276420000      
o   -10.17998162601411      3.30055191351595     -8.79568972830000      
c    -3.31491236591411      8.29423929291595     -2.21851355460000      
o    -2.02373891171411      6.88623064811595     -0.27555543570000      
o   -12.10224754261411     -0.75451770848405     -4.94774803000000      
o   -12.70363562871411     -4.57029890888405     -1.18099894880000      
c    -8.31989898811411      4.75278772171595      1.74047513880000      
o    -5.75473465201411      4.90415747111595      2.59806630230000      
h     6.24568234728589    -12.32421436058405      6.52647091750000      
h     0.68403427988589    -12.84302819038405      5.03414625340000      
h    11.72856802248589     -4.36738902448405     -1.94954844900000      
h     7.75185120518589     -9.37332559778405      3.16762095300000      
h    11.29745127928589      3.00021491201595     -9.68291969480000      
h    11.66903659678589     -1.91653865558405     -6.69746066950000      
h     1.34545627278589      4.90803986981595    -13.11880307610000      
h     6.47757819148589      3.29975935751595    -10.08807891580000      
h   -10.20322873701411      1.87308547631595     -7.62117930580000      
h    -3.57164013591411      5.12168031821595    -11.24175397260000      
h   -14.29847083731411     -5.18794911548405     -0.52176438390000      
h   -12.49408107801411     -2.51428751618405     -5.30283802690000      
h    -4.25177980681411    -10.89688054858405      5.12203985420000      
h   -10.26411812451411     -7.05302057458405      1.03979288940000      
h     6.74007175308589     -7.36803464958405      8.64372651810000      
h     3.42115131778589    -10.59993632028405      9.06186115960000      
h     1.28982478268589     -8.57441377638405      4.10808432960000      
h    -0.87100255971411     -8.17415868008405      9.44890490810000      
h     1.47075310348589     -4.25031001048405      5.88643715280000      
h    13.01061443588589     -0.90410172038405      1.70718801570000      
h    12.86715510388589     -5.28159693938405      3.14625992980000      
h     7.60916879788589     -5.65526435338405      0.82863821580000      
h     9.12015918388589     -5.32303882928405      6.39397502320000      
h     6.41578407018589     -1.58395326098405      2.90400424950000      
h     9.56599402028589      6.76692038331595     -6.12164424920000      
h    12.61554173378589      3.28650309981595     -5.76746401470000      
h     8.13063426998589     -0.18391860978405     -4.75303906790000      
h    12.23758222388589      1.65499046891595     -1.13118707460000      
h     6.56844376138589      2.81938684621595     -1.55662017460000      
h    -1.20325000051411      9.70264119751595     -8.90455726470000      
h     2.79873419508589      8.67129909681595    -10.96382291580000      
h     2.43723090938589      3.58817477481595     -8.26594567170000      
h     6.10037748278589      7.97667899961595     -7.43551214910000      
h     1.81198883158589      5.80333219991595     -4.21279870040000      
h   -11.00138563931411      5.95671399491595     -4.46823775790000      
h    -9.21518500211411      6.99328506481595     -8.58045801480000      
h    -5.20679026611411      2.95363427841595     -7.71317700080000      
h    -4.63704817661411      8.69421989031595     -7.46265253240000      
h    -4.54298580251411      4.61301824541595     -3.37130296080000      
h   -12.51930489651411     -2.16897953888405      3.60822508420000      
h   -14.29958196571411     -1.01994461988405     -0.50299520000000      
h    -9.02335485401411     -1.73820538428405     -2.69638338590000      
h   -12.00811081101411      3.14369302941595     -1.90931776400000      
h    -7.31180355321411      0.95628672651595      0.69407842310000      
h    -4.77062966411411     -8.09639196378405      9.42113644640000      
h    -8.71231499121411     -8.87025582598405      7.13750191340000      
h    -6.07872703771411     -6.88399305348405      2.41534128860000      
h   -10.16433224031411     -4.40663173078405      5.65912735140000      
h    -4.58293400771411     -3.08273301258405      4.88340958980000      
h     9.52174947588589      3.01515218051595      2.95926186250000      
h     9.31943247808589      6.16216277071595      1.78431856090000      
h     4.90418870448589      5.52328605351595      1.72914679200000      
h     5.85128885058589     -1.94739535618405      8.29669492120000      
h     7.93829566438589      0.60632123451595      7.63803074290000      
h     4.75288408708589      2.15693656391595      4.96034678010000      
h    -2.09950680541411     -3.31148623898405      9.86747072720000      
h     0.95696320908589     -2.46988545938405     10.99878022020000      
h     1.26010681938589      0.05861602341595      7.28558941510000      
h    -8.60223887851411      0.31876387701595      6.25991180560000      
h    -6.91214121901411     -0.47793466178405      9.05722237180000      
h    -3.24691280921411      0.77702552551595      6.79449856350000      
h     6.11656764918589      8.62369786201595     -2.48369928350000      
h     3.53468816168589     10.77168221481595     -2.65583212540000      
h    -8.49810100401411      6.17493977971595      0.26066190270000      
h    -9.62495481971411      5.21432793021595      3.28423535840000      
h    -5.45242314221411      3.64704276081595      3.96548634080000      
h    -1.84903229601411      9.29759484261595     -3.26486146780000      
h    -4.59892693341411      9.67543457101595     -1.36304835100000      
h    -3.31769053981411      6.22046703231595      0.92485594980000      
h     1.38363638248589      7.62682881851595     -0.08922172330000      
	c    -1.97105871401411     -1.08499759898405     -0.43552369800000      
	c     1.07560242398589     -1.70790063198405     -3.73048879200000      
	c    -0.77035477001411      0.26308713601595     -2.70618921800000      
	c     0.23629797798589     -2.57054356198405      0.78139947500000      
	c     2.25518786898589     -2.89231339498405     -1.33569826000000      
	o     0.72309693198589      2.38848921701595     -1.91063398700000      
	h    -0.40103404501411      3.69546687301595     -1.23184628200000      
	h     1.02523776898589     -1.50860739498405      2.36554082300000      
	h     2.47125999398589     -0.85638271998405     -4.99658616500000      
	h    -3.44456862001411     -2.37729964798405     -1.11573952700000      
	h    -2.16713384201411      0.86190570801595     -4.12209802100000      
	h     2.76901023898589     -4.87322229298405     -1.63294110600000      
	h     0.01262085898589     -3.12613256998405     -4.80363660300000      
	h     3.98392240898589     -1.88132412898405     -0.82940765400000      
	h    -0.40989247001411     -4.39033528698405      1.51962141900000      
	h    -2.86245629501411      0.24242990201595      0.87518379800000      
