# Supplementary material for: Toward Pair Atomic Density Fitting for Correlation Energies with Benchmark Accuracy
Source: J Chem Theory Comput. 2023 Feb 14;19(5):1499–516. doi: 10.1021/acs.jctc.2c01201 (PMC10018742; doi:10.1021/acs.jctc.2c01201)
Supplement: Supplementary file 2 — ct2c01201_si_002.zip [file ct2c01201_si_002.zip › data/S30L/18.xyz]

142

c     5.14667671297183      3.54004493000000    -14.14371523600704      
c     5.32102048997183      1.40053156000000    -15.66646164800704      
c     4.82182133597183     -0.96133673800000    -14.61941066300704      
c     4.21504164297183     -1.09832343100000    -12.05418066500704      
n     4.09211795697183      0.95005586100000    -10.56414608900704      
c     4.51448159097183      3.22639039700000    -11.60111800600704      
c     3.54900230297183     -3.63323360200000    -10.91837712200704      
o     3.27285013997183     -5.51884397000000    -12.25164808100704      
c     4.16005417797183      5.53915231900000     -9.96045643200704      
o     4.30924050997183      7.68546303300000    -10.84363884200704      
n     3.26706030497183     -3.57192576500000     -8.36156350300704      
c     2.32117110497183     -5.56063225700000     -6.81748226200704      
c    -0.14334891802817     -6.47149549500000     -7.15713417200704      
c    -1.05164951302817     -8.29518067700000     -5.46988694600704      
c     0.38779124497183     -9.20167881600000     -3.45427490500704      
c     2.84845142297183     -8.26092912900000     -3.18798793400704      
c     3.85292431797183     -6.47861107700000     -4.85080876800704      
c    -0.68067291702817    -11.09730478500000     -1.51853186200704      
c    -3.08615532302817    -12.41857579100000     -2.53967791400704      
c    -4.08792816102817    -14.45672949400000     -0.74238535500704      
c    -2.09644377202817    -16.50435215500000     -0.27619939900704      
c     0.34406574997183    -15.31263664400000      0.72231294299296      
c     1.29420469797183    -13.21335614400000     -1.03861211600704      
h    -1.70348695502817    -17.49555832800000     -2.05947915000704      
h    -2.80715692202817    -17.91931233600000      1.05950083799296      
c    -1.29897108902817     -9.58109292900000      0.89325367399296      
c    -3.50692637202817     -8.12894147700000      1.02626808299296      
c    -4.11820523302817     -6.68467072200000      3.14402014699296      
c    -2.42396687202817     -6.64110091900000      5.19279945199296      
c    -0.18030695402817     -8.05783612300000      5.12716797199296      
c     0.32323751197183     -9.51093798300000      2.97317135599296      
c    -6.55715380502817     -5.21835718400000      3.25568895399296      
n    -2.92701553802817     -4.95668959500000      7.22369686499296      
c    -3.07391163002817     -5.55636064500000      9.72261588499296      
o    -3.04897187802817     -7.71284101900000     10.59205749099296      
c     1.69319054297183     -7.98224372000000      7.26418237499296      
c    -1.80964091002817     -5.49144120000000     -9.24177711900704      
c     6.52260753397183     -5.52903661100000     -4.54960947800704      
c    -3.21949055102817     -3.26708541500000     11.42436399199296      
n    -2.99927210402817     -0.97449915200000     10.36245380499296      
c    -2.93806736802817      1.05827357000000     11.87757776499296      
c    -3.15327443102817      0.88801779400000     14.50276166499296      
c    -3.44634315702817     -1.49225326500000     15.58515614399296      
c    -3.45950125002817     -3.61493529800000     14.02926222799296      
c    -2.49671898202817      3.61284851700000     10.68108222499296      
o    -2.04020069202817      5.49110585800000     11.97382575799296      
n     3.62625389297183      4.96731161200000     -7.51061315600704      
c     2.82974022297183      6.66669126200000     -5.58702523400704      
c     0.60013873597183      8.07539155200000     -5.86054626800704      
c    -0.22693463102817      9.53210180300000     -3.80678685700704      
c     1.06511470597183      9.59870987200000     -1.50816208200704      
c     3.28482289997183      8.16850710200000     -1.31126205000704      
c     4.21078254197183      6.72851607900000     -3.31319925100704      
c     0.13722007197183     11.16050955600000      0.76964765099296      
c    -2.09575883302817     12.90367228100000      0.04497223799296      
c    -2.92573797002817     14.61041077700000      2.23514863999296      
c    -0.74149873002817     16.27987160800000      3.14450988599296      
c     1.55690398297183     14.65955725700000      3.83573262499296      
c     2.31581892497183     12.92999106200000      1.63823008599296      
h    -0.21813955502817     17.60246383500000      1.63134839099296      
h    -1.33323427902817     17.42192668500000      4.76821141299296      
c    -0.63428757802817      9.27734866900000      2.85341072299296      
c    -3.08513598202817      8.28442856600000      2.95968561699296      
c    -3.78870474602817      6.46715487400000      4.73861106299296      
c    -1.96398152102817      5.58478836500000      6.45263702099296      
c     0.50616941197183      6.55121187000000      6.42503997099296      
c     1.10676604097183      8.39701674100000      4.63198475699296      
c    -6.44613121002817      5.44266823900000      4.81124397199296      
n    -2.62529818802817      3.57596021300000      8.11158117899296      
c     2.48929042697183      5.60872029400000      8.23089049299296      
c    -0.92431659202817      7.99111982700000     -8.25944143800704      
c     6.65304178097183      5.28449017000000     -3.06803084900704      
h    -3.08130893302817     -3.08174123400000      6.78854304699296      
h     3.63614623197183     -1.88472426700000     -7.50479014200704      
h    -4.81277131702817     -8.10915410500000     -0.55712643800704      
h     2.06901725997183    -10.58806673000000      2.95011137999296      
h    -2.96530127202817     -8.97377949500000     -5.75306626400704      
h     4.03132172997183     -8.91329736700000     -1.64044259700704      
h    -7.63610730302817     -5.72795034200000      4.94785824299296      
h    -7.71529580402817     -5.60981214900000      1.59072251799296      
h    -6.22070448502817     -3.17742241200000      3.35010157999296      
h     2.01804653797183     -6.03702028800000      7.89743390299296      
h     3.49851184097183     -8.79534585500000      6.67335956799296      
h     0.98065978297183     -9.03289878400000      8.89871062499296      
h     7.47678573897183     -6.51096465600000     -3.00233587100704      
h     6.56951088597183     -3.49352637300000     -4.15857144600704      
h     7.60546060397183     -5.82802851600000     -6.28783103600704      
h    -1.18973838002817     -6.22387674900000    -11.07543608400704      
h    -3.77341221502817     -6.04959887500000     -8.92485402800704      
h    -1.71792125402817     -3.42586625900000     -9.35485430100704      
h    -4.58022496902817    -11.04153291500000     -2.91607395100704      
h    -2.60587012602817    -13.28171855000000     -4.36548042100704      
h    -4.61778157902817    -13.58043018100000      1.06246070399296      
h    -5.80981647302817    -15.28712385200000     -1.53967148700704      
h    -0.00746646202817    -14.53519289100000      2.61132951599296      
h     1.82327498197183    -16.74930443400000      0.92816980299296      
h     1.76371684197183    -14.02650472700000     -2.88850556200704      
h     3.05559589697183    -12.42248483900000     -0.30086481400704      
h    -3.62230025802817     -5.52334920400000     14.75807299499296      
h    -3.63154268102817     -1.69345630400000     17.61946801499296      
h     4.86527939597183     -2.69174165200000    -15.71588997500704      
h     5.81197015697183      1.57471483700000    -17.65126807800704      
h    -3.11522537002817      1.89271705600000      7.31067127299296      
h     3.64649192997183      3.09193882200000     -7.05364663000704      
h    -4.51185806502817      8.92521938700000      1.63068843599296      
h     3.02384975797183      9.12781510600000      4.63546984699296      
h    -1.95793928202817     10.60556025200000     -4.04510930600704      
h     4.33652129297183      8.16081238300000      0.45158769599296      
h    -6.48951536602817      3.42647949300000      4.32985494999296      
h    -7.25485981402817      5.62677919700000      6.70787321099296      
h    -7.65532108202817      6.45558967400000      3.47666215099296      
h     2.46992158297183      3.54078486500000      8.34052076099296      
h     4.36803338597183      6.22213249300000      7.62932452199296      
h     2.13037431997183      6.31675561500000     10.14278301899296      
h     6.36322740997183      3.24498673700000     -3.26933491700704      
h     7.52478545697183      5.63921614800000     -1.22855371000704      
h     7.98293882997183      5.85039407800000     -4.55018136200704      
h    -1.14438537702817      6.04347453000000     -8.92821189000704      
h    -2.80032017302817      8.80195933500000     -7.95664759900704      
h     0.02978004397183      9.03909323000000     -9.76721034300704      
h    -3.70719337102817     11.80155641400000     -0.63909160700704      
h    -1.48024202702817     14.08710274700000     -1.54422613800704      
h    -3.59837655302817     13.43790671900000      3.80742919699296      
h    -4.52380712202817     15.78114837500000      1.62724887599296      
h     1.10816726997183     13.50694856200000      5.49975528899296      
h     3.16297179697183     15.86389448600000      4.34841710299296      
h     2.84763835797183     14.08063173200000     -0.00318410700704      
h     3.99578749597183     11.83227868900000      2.13423934199296      
h    -3.06642706802817      2.60778913400000     15.61349653899296      
h     5.45415689597183      5.43690089300000    -14.85593062900704      
	c    -1.46662524602817     -0.06442067600000      2.06439101699296      
	c    -1.59632650402817      2.16336804000000      0.39930505199296      
	c    -0.19363949602817      2.30583203200000     -1.71543619100704      
	c     1.52635518097183      0.22771893600000     -2.41334900900704      
	c     1.65549539697183     -1.99789843900000     -0.74698962600704      
	c     0.25705740597183     -2.13704040200000      1.36817249599296      
	o    -2.79570776702817     -0.20060322900000      3.98988476099296      
	o     2.85725861397183      0.34983713800000     -4.33680007000704      
	h    -2.84324141902817      3.68069156900000      0.98219926899296      
	h    -0.24492477002817      3.93635117700000     -2.95961561400704      
	h     2.90154268397183     -3.51463139500000     -1.32887611700704      
	h     0.31071256697183     -3.76795585400000      2.61066616599296      
