# Supplementary material for: Toward Pair Atomic Density Fitting for Correlation Energies with Benchmark Accuracy
Source: J Chem Theory Comput. 2023 Feb 14;19(5):1499–516. doi: 10.1021/acs.jctc.2c01201 (PMC10018742; doi:10.1021/acs.jctc.2c01201)
Supplement: Supplementary file 2 — ct2c01201_si_002.zip [file ct2c01201_si_002.zip › data/S30L/24.xyz]

184
2 1 B
o    -8.26074556965544     -0.09925660778098     -5.64686763794185      
o    -5.23460913595543      6.23039173731902     -5.87351637074185      
o     1.62417978164457      7.57163621471902     -5.90935396644185      
o     7.30566246594457      3.45648751441902     -6.16382604284185      
o     6.99564126514456     -3.54547898008098     -5.78982797514185      
o     1.69860174074457     -8.18268478498098     -5.79444860024185      
o    -5.08141916915543     -6.32356405828098     -5.50537609284185      
o    -7.99645219245544      0.09993897161902      6.00759223615815      
o    -4.82551693195543      6.32563777661902      5.72683430055815      
o     1.96198417874457      8.18141367861902      5.71220506235815      
o     7.25042370984456      3.54582229441902      5.47190386015815      
o     7.57249564394457     -3.46075813828098      5.83194494785815      
o     1.88463343044457     -7.57313668778098      5.83221572815815      
o    -4.97484839205543     -6.22831347888098      6.10226405975815      
n    -9.76440876965544     -2.14590746998098     -2.05967548334185      
n    -9.78749973235544      2.08061452061902     -2.14445562194185      
n    -7.79655043825543      6.23942818031902     -2.29412620704185      
n    -4.47986324055544      8.85328659261902     -2.42521856694185      
n     0.02709820324457      9.81153364831902     -2.48199843994185      
n     4.15102772374457      8.86364040691902     -2.55144865144185      
n     7.83006629254456      6.08800129571902     -2.67620178964185      
n     9.65496138264457      2.28097836451902     -2.63325298724185      
n     9.55396160154456     -2.32358277818098     -2.43317166934185      
n     7.71051351014457     -6.13237206778098     -2.31043003254185      
n     4.16771242154457     -9.08103584758098     -2.26622150974185      
n     0.05365464344457    -10.02928657308098     -2.15610225784185      
n    -4.41896123465543     -8.90989022548098     -2.01143105804185      
n    -7.73040889535543     -6.27868610728098     -1.99761457424185      
n    -9.68418615975544     -2.07724407698098      2.57820321675815      
n    -9.65802360375544      2.14934970241902      2.49220252665815      
n    -7.62897125665543      6.28252699921902      2.34143968095815      
n    -4.31868607435543      8.91150675391902      2.20652493585815      
n     0.15640749084457     10.02819490261902      2.15097015505815      
n     4.27177416934457      9.08234294241902      2.07813910215815      
n     7.81088408194457      6.13084545171902      1.96308645755815      
n     9.65382458894456      2.31995426561902      2.00381796045815      
n     9.76075841064456     -2.28505762158098      2.19934969325815      
n     7.93786982274456     -6.09148562568098      2.32335740465815      
n     4.25670552814457     -8.86714213038098      2.36433860955815      
n     0.13222231904457     -9.80809727598098      2.47794575235815      
n    -4.37238228915543     -8.84934411528098      2.62268213065815      
n    -7.69395131465543     -6.23866105058098      2.64093779165815      
c   -11.03660612275544     -1.47681531378098      0.27166619635815      
c   -11.03536263475543      1.48220903171902      0.22078930565815      
c    -5.66770963815543     -7.07429404628098     -3.40567113004185      
c    -2.46271799205544    -10.47187288428098     -3.13539152834185      
c    -8.03177924615544      7.68504376481902      0.02164070095815      
c    -5.71341520835543      9.51987450761902     -0.07447424914185      
c     1.94152098754457     -8.98887545758098     -3.65173782574185      
c     6.57320504704457     -8.39343564018098     -3.37108825574185      
c     1.00087637314457     11.05679507861902     -0.24385316654185      
c     3.88410273444457     10.39444736981902     -0.29365783524185      
c     7.96412606564457     -3.94771419078098     -3.73777641134185      
c    10.59022965964456     -0.08465384238098     -3.63588411584185      
c     9.27885209554456      6.10845908261902     -0.35335092544185      
c    10.56262569104456      3.44279839211902     -0.32660385534185      
c     8.15073431634456      3.88531722491902     -4.06657197424185      
c    10.56434909754456     -3.44728824848098     -0.14554643904185      
c     9.28100185864457     -6.11201020768098     -0.06218119244185      
c    -9.66875352085544     -4.67938914598098     -3.09033003754185      
c    -9.15398410355544     -0.05740771938098     -3.52441968414185      
c     3.88697709344456    -10.39536951908098      0.11944907335815      
c     1.00404259514457    -11.05601268548098      0.19942397995815      
c    -9.73708964065544      4.57556702341902     -3.27874397434185      
c    -5.76790051645543      7.00607026361902     -3.77157801754185      
c    -5.71009893385543     -9.51727106118098      0.32998115725815      
c    -8.03066624425544     -7.68273414578098      0.33703860165815      
c    -2.44801600845543     10.29255602331902     -3.55790757554185      
c     1.90030328924457      8.61607463601902     -3.87478289344185      
c    -9.58716659965544     -4.57223892788098      3.70952296615815      
c    -8.98518310175544      0.05971141481902      3.92789843635815      
c     6.55964611954457      8.27042543581902     -3.72515387234185      
c    -5.60067779155543     -7.00374993248098      4.02601427765815      
c    -2.29232131605543    -10.28887424438098      3.66374658785815      
c    -9.51580497365543      4.68224322711902      3.51917375385815      
c    -5.50462112445543      7.07667048011902      3.65541866235815      
c     2.06771975744456     -8.61677935058098      3.78672074695815      
c     6.71612566534457     -8.27437024288098      3.42801786305815      
c    -2.31329376755544     10.47226132941902      3.24196985065815      
c     2.10932383534456      8.98831601611902      3.56106441165815      
c     8.32185119034456     -3.88927279188098      3.69850940105815      
c    10.74079228904457      0.08020661551902      3.15954097515815      
c     6.72428423744457      8.39322126631902      3.07322463645815      
c     8.12612100554457      3.94625920751902      3.37822103405815      
h   -12.93882675135544     -2.30620564288098      0.31807168015815      
h    10.27488524784456      0.14549440201902      5.17034379755815      
h     6.46595103014457      8.01954488151902      5.08769808075815      
h     8.04391694184456      9.97034587971902      2.79505767805815      
h    12.79836041014456      0.12751878991902      2.89372301275815      
h     7.94952671264457     -9.92945563448098      3.21514563155815      
h    -2.82383135975543     12.46727938391902      2.98748571145815      
h    -2.16584029815544     10.01843768541902      5.25108112135815      
h     6.42764758184457     -7.84572799698098      5.42732193655815      
h    -2.72112989085544    -12.31340147958098      3.51021078455815      
h   -11.37194418685544      5.59284013671902      3.34201849035815      
h    -8.99353442045544      4.49374655251902      5.50802942025815      
h    -2.11827311215544     -9.73917422258098      5.64643553095815      
h     6.18083965064457      7.84091395131902     -5.70916539714185      
h    -9.10060687145543     -4.31096644608098      5.69933209455815      
h   -11.45165784715543     -5.46497192708098      3.53212653385815      
h     7.80156879074457      9.92548538231902     -3.56920502384185      
h    -9.86303262115544     -8.65720938008098      0.35843089285815      
h    -2.86934546335543     12.31707079371902     -3.38547227554185      
h    -6.23612998765543    -11.52497365158098      0.35782637905815      
h    -2.36287936575544      9.74274062101902     -5.54638061374185      
h     0.62019299034456    -13.09316099338098      0.30525644295815      
h   -11.59076161955544      5.47081111121902     -3.01958766914185      
h     5.12335721674457    -12.06202231698098      0.17565539175815      
h    -9.33871000155544      4.31387663911902     -5.28798399884185      
h    10.63111227044456     -7.68740802188098     -0.11829564704185      
h   -11.51482255535544     -5.58994083998098     -2.82875382354185      
h    12.63630293644457     -3.52507174388098     -0.24122806894185      
h    -9.23685330505544     -4.49219590068098     -5.10081844254185      
h    12.63681331034456      3.51904065761902     -0.32283753154185      
h    10.03609322204457     -0.14957714368098     -5.62417913644185      
h    10.63125955204456      7.68285042551902     -0.35841370884185      
h    12.65744806054456     -0.13327261488098     -3.46092675184185      
h     5.11766427844457     12.06019075961902     -0.40743462634185      
h     7.90298675494456     -9.97152769728098     -3.15371844294185      
h     0.61400053024457     13.09428280551902     -0.33034616964185      
h     6.22400686204457     -8.01878782218098     -5.37166461834185      
h    -6.24037612205543     11.52751080061902     -0.07784420734185      
h    -2.40495975795544    -10.01824066578098     -5.14912893754185      
h    -9.86340442665544      8.65938686451902      0.08021748855815      
h    -2.96263253485544    -12.46653292398098     -2.85817537034185      
h   -12.93642133795544      2.31462775651902      0.26026761945815      
	c     0.03087598704457     -2.73416032628098     -0.43315890864185      
	c    -2.32492522295543      1.34882737971902     -0.49239403664185      
	c     0.05509231004457      2.73389290171902      0.43154702735815      
	c     2.40615524704456     -1.34276488328098      0.50452141635815      
	c     2.38288228904457      1.33884599771902     -0.61353516864185      
	c    -2.30234052095544     -1.34527729328098      0.59815730135815      
	c     0.13077800604457      0.12974653271902      4.37881870835815      
	c    -0.06895955195543     -0.12999671728098     -4.37989498764185      
	c     2.31134358404457      1.27276831371902     -3.51941693564185      
	c    -2.25663040195544     -1.24308821628098      3.49676875535815      
	c     0.01744014904457     -2.82753677628098     -3.33677485564185      
	c     0.17384500104457      2.82719858971902      3.33278816235815      
	c    -2.41176526195544      1.24611913671902     -3.39006169064185      
	c     2.46763028204456     -1.27591944228098      3.41054115135815      
	c    -2.76648499195544     -0.99879608528098     -8.28419171264185      
	c     2.09969971304456      2.07070759871902      8.33242655335815      
	c     1.71125477304457     -2.07841833428098     -8.41806727264185      
	c    -2.38316152695544      1.00730486571902      8.40255702735815      
	c     0.40457875804457      2.33887916871902     -8.49432431164185      
	c     0.78209353804457     -2.34158960528098      8.46740403335815      
	n     0.15846523604457      0.21627394071902      7.37103785635815      
	n    -0.17756290295543     -0.21675732628098     -7.37023349164185      
	h     0.03944332104457     -4.67918433828098      0.28364704335815      
	h     0.03424120204457      4.67902699671902     -0.28479132964185      
	h     4.09656008704457      2.34492829071902     -0.02738461864185      
	h    -4.02292896095543     -2.33841596728098      0.00250677035815      
	h    -4.01505365795544      2.34487119071902      0.18070508335815      
	h     4.08965300404457     -2.35195462728098     -0.15890532164185      
	h    -1.59127142195543     -3.93649316028098     -4.00939423564185      
	h     1.92668215604457      3.76470230271902      3.88863655335815      
	h    -2.50236860695543      3.15916908371902     -4.16225813464185      
	h     2.49909599804456     -3.21403409028098      4.11908976935815      
	h     4.00258750204457      0.32962736171902     -4.24092116164185      
	h    -3.94374408695543     -0.25336198128098      4.15179363435815      
	h    -2.31430019595544     -3.15606282328098      4.27172998535815      
	h     2.31193354304457      3.21108953571902     -4.22799836564185      
	h    -1.40078436195543      3.93882099571902      4.07767023435815      
	h     1.74156186804457     -3.76803455228098     -3.97181178364185      
	h     4.19121906304457     -0.33407120128098      4.05313634435815      
	h    -4.12863223095543      0.25872648771902     -3.96675017964185      
	h    -3.34795517595543     -2.72578206728098     -7.32711783664185      
	h     1.49873379604457      3.98680389271902      7.88520287435815      
	h    -0.80277392995543      3.76407304071902     -7.63368526264185      
	h     2.74739339704456     -2.79602628228098      8.06643843735815      
	h     3.57312071804456     -1.68618719028098     -7.63956304564185      
	h    -3.74598080695544     -0.50262170728098      8.10447346135815      
	h     3.92313974204456      1.67081588371902      7.47160243935815      
	h    -4.10856704995543      0.51629284571902     -7.92480512664185      
	h    -3.00141281495543      2.73700379571902      7.47412372535815      
	h     1.12317483404457     -3.99229021128098     -7.94488750964185      
	h    -0.46864081795543     -3.76220344728098      7.66308086735815      
	h     2.38785423204456      2.78613150871902     -8.18372631464185      
	h    -2.60841765695544     -1.33897679628098    -10.31152828464185      
	h     2.21048654204456      1.82031207971902     10.37602475235815      
	h     1.73169440604457     -1.82762116428098    -10.46447359764185      
	h    -2.13129758395544      1.34529221471902     10.42080075135815      
	h     0.01258724404457      2.21192085171902    -10.51445861464185      
	h     0.48347917304457     -2.21336169128098     10.50339038135815      
