# Supplementary material for: Toward Pair Atomic Density Fitting for Correlation Energies with Benchmark Accuracy
Source: J Chem Theory Comput. 2023 Feb 14;19(5):1499–516. doi: 10.1021/acs.jctc.2c01201 (PMC10018742; doi:10.1021/acs.jctc.2c01201)
Supplement: Supplementary file 2 — ct2c01201_si_002.zip [file ct2c01201_si_002.zip › data/S30L/30.xyz]

128
1 1 B
c     5.86996451610000   -0.78810253810000   -4.59530629670000           
c     7.20248184010000   -2.16823900720000   -6.37688640390000           
c     5.98856740760000   -4.55049024710000   -6.64348741630000           
c     3.94112507520000   -4.59330807420000   -5.01176180340000           
c     6.29749316140000    1.89636701680000   -3.66209585550000           
c     8.96057846710000    2.74243961140000   -4.56337073460000           
c     4.36827642460000    3.72189068270000   -4.75217594060000           
c     4.57209074960000    5.31103057300000   -6.82226675520000           
c     2.02585289830000   -6.66679485860000   -4.49609734890000           
c     2.15946136220000   -7.49993501590000   -1.68763425490000           
c     2.70692670330000   -8.97332811480000   -6.13283275360000           
c    -0.63200151760000   -5.82595865640000   -5.17165721170000           
c    -2.18946355130000   -6.59098894090000   -7.13295898670000           
n     3.89372150780000   -2.29167674360000   -3.78596449010000           
n     1.99611797830000    4.08040386070000   -3.73881469590000           
n    -1.95752616840000   -4.04736185650000   -3.79724205940000           
c    -3.88934083020000    4.63851548490000   -5.00129268110000           
c    -5.91655276710000    4.61016526450000   -6.65855596120000           
c    -7.13296347350000    2.22544997370000   -6.42853201310000           
c    -5.82189328690000    0.82984778130000   -4.64304707690000           
c    -1.98006397740000    6.70752327700000   -4.44654613950000           
c    -2.13941314280000    7.51253059440000   -1.63126704810000           
c    -2.64664291140000    9.03046599410000   -6.06599175160000           
c     0.68406045600000    5.87410078860000   -5.10627890470000           
c     2.26012975910000    6.65977073660000   -7.04443430580000           
c    -6.25980184230000   -1.86341403290000   -3.74009524130000           
c    -8.91395134060000   -2.69986270890000   -4.67609994690000           
c    -4.32008849330000   -3.67836240850000   -4.82929909200000           
c    -4.50374296950000   -5.24516385280000   -6.91821726200000           
n    -3.85582791920000    2.32586336050000   -3.79585482610000           
c     6.35509136390000    2.00987675840000   -0.79159773770000           
c     6.38393197770000    4.08213528520000    0.86217414730000           
n     6.84371750440000   -0.10058737230000    0.59846547260000           
c     6.93232982010000    3.14682125680000    3.31610643000000           
c     7.19371220720000    0.51967001650000    3.11306771490000           
c    -6.34652617230000   -2.00485465290000   -0.87169613500000           
c    -6.38973230160000   -4.09282910260000    0.76212348570000           
n    -6.85265460420000    0.09156321650000    0.53309720370000           
c    -6.96503740990000   -3.18148679110000    3.21880792290000           
c    -7.22828845580000   -0.55280642910000    3.03790760120000           
c     7.68599876710000   -1.36851565150000    5.01392803200000           
c    -7.74236889380000    1.31659317880000    4.95135086000000           
o     8.11603215760000   -1.00663996830000    7.25803697950000           
o    -8.19529203140000    0.93272070670000    7.18737116040000           
o     7.60789561100000   -3.76714503540000    3.97962708250000           
o    -7.65577468890000    3.72515326810000    3.94087854890000           
c    -8.03113816950000    5.75204027520000    5.73199356230000           
c     7.96242575570000   -5.81101950970000    5.75563576470000           
c    -7.30477860240000    8.19128579120000    4.41152112380000           
c     7.26184325420000   -8.23856141710000    4.40014961410000           
c    -7.19025594130000   -4.74458231980000    5.57157870880000           
c     7.13650369190000    4.68787793850000    5.68523712220000           
c     4.58600594440000    4.96070009610000    7.05613621950000           
c    -4.65394389490000   -5.02033524060000    6.96816596160000           
c    -5.92955308010000   -6.80699184530000    0.07893158680000           
c     5.93519977250000    6.80349281840000    0.20035782830000           
h     8.85164948930000   -1.53068756660000   -7.39867582240000           
h     6.55187313760000   -6.06026124180000   -7.89841259820000           
h     9.33024400260000    4.66681300980000   -3.91575985660000           
h     9.08001400690000    2.69659663530000   -6.62586834290000           
h    10.38969694000000    1.47242858740000   -3.78198419330000           
h     6.19978605230000    5.48822786350000   -8.04280279260000           
h     0.81560353120000   -9.04169105590000   -1.35719598620000           
h     1.71346587230000   -5.94894508800000   -0.40214217470000           
h     4.07120818380000   -8.17551841120000   -1.26458684780000           
h     2.67645417910000   -8.50587216030000   -8.14630038520000           
h     1.35288832400000  -10.49750305500000   -5.78774845390000           
h     4.60183272940000   -9.64301516250000   -5.64361997810000           
h    -1.71878451190000   -7.96606600750000   -8.56799749490000           
h     2.63838462440000   -1.84919386580000   -2.35954215720000           
h     1.29777653480000    3.19725814860000   -2.15368887140000           
h    -1.27563756470000   -3.18166148180000   -2.19525633000000           
h    -6.46427657230000    6.13091227890000   -7.90711539760000           
h    -8.76909980370000    1.59680150660000   -7.47645652800000           
h    -0.79918711100000    9.05132970410000   -1.27338991120000           
h    -1.70456878440000    5.94891166350000   -0.35731597180000           
h    -4.05515665030000    8.18337265400000   -1.21885509900000           
h    -2.59640498460000    8.58385089180000   -8.08380624020000           
h    -1.29680224620000   10.55162429370000   -5.69223924770000           
h    -4.54656695950000    9.69416257840000   -5.58824270950000           
h     1.80334213270000    8.05048751000000   -8.46884668460000           
h    -9.01288940320000   -2.63374126480000   -6.73913336350000           
h   -10.35040755190000   -1.43702279910000   -3.89654904000000           
h    -9.29055763840000   -4.63039482500000   -4.05120677440000           
h    -6.11969779710000   -5.40935952150000   -8.15603777760000           
h    -2.62015144810000    1.87042764160000   -2.35441224300000           
h     6.84377010220000   -1.88219369860000   -0.09515547930000           
h    -6.84897284880000    1.87950696460000   -0.14406924620000           
h    -6.86521844900000    5.38824141230000    7.40049927160000           
h   -10.01364554840000    5.75205801870000    6.33445921880000           
h     6.77101750100000   -5.46722413580000    7.41039772080000           
h     9.93573669020000   -5.81206673230000    6.38738499430000           
h    -5.31972216220000    8.14749808720000    3.83698401520000           
h    -7.58507624870000    9.79281030560000    5.69432847080000           
h    -8.46300115470000    8.49183525780000    2.72446370350000           
h     5.28546094130000   -8.19369292790000    3.79660747640000           
h     7.52704131720000   -9.85219788570000    5.67092503470000           
h     8.44584728260000   -8.51936468960000    2.72766079910000           
h    -7.90263772550000   -6.62539870340000    5.06055604210000           
h    -8.56688742100000   -3.87197527120000    6.84321449600000           
h     7.86134459680000    6.57057591030000    5.19899115210000           
h     8.49578882810000    3.79896247270000    6.96424045920000           
h     3.16091814080000    5.80012632000000    5.81408160440000           
h     4.77992924220000    6.15874131080000    8.73649834620000           
h     3.89335542390000    3.10974254970000    7.65139193140000           
h    -3.21203058800000   -5.84250684720000    5.73399798450000           
h    -4.86155365690000   -6.23481189810000    8.63502602730000           
h    -3.97505580260000   -3.17238356080000    7.58817529230000           
h    -6.03297554190000   -7.10472402480000   -1.96163376690000           
h    -7.31650740050000   -8.04446925020000    0.99699119050000           
h    -4.04745501410000   -7.42383874740000    0.69182890420000           
h     6.05165976110000    7.11906883550000   -1.83677978470000           
h     7.32003977900000    8.02906108010000    1.13752322500000           
h     4.05123181820000    7.41991947060000    0.80779656510000           
	c     1.35323060530000   -1.83487763640000    8.35180463220000           
	c     1.33432773170000   -1.84971328630000    5.72023981760000           
	c    -0.05038535500000   -0.03022455430000    9.66981845920000           
	c    -0.02339181020000   -0.01634269680000    4.38825803270000           
	c    -1.44026824890000    1.78151055220000    8.34706624310000           
	c    -1.39448303330000    1.81020132630000    5.71590595540000           
	c    -0.01002541380000   -0.00957737170000    1.54688684390000           
	o    -0.71244439630000    1.99678101610000    0.43861827970000           
	o     0.70197594180000   -2.01005326280000    0.43554591810000           
	h     2.45749504350000   -3.22647612010000    9.38068689250000           
	h     2.37404004810000   -3.25582621120000    4.65113500610000           
	h    -0.06095465350000   -0.03560796040000   11.72386454440000           
	h    -2.55457623470000    3.16809885550000    9.37191360380000           
	h    -2.42389049620000    3.22158305210000    4.64376839310000           
