# Supplementary material for: Toward Pair Atomic Density Fitting for Correlation Energies with Benchmark Accuracy
Source: J Chem Theory Comput. 2023 Feb 14;19(5):1499–516. doi: 10.1021/acs.jctc.2c01201 (PMC10018742; doi:10.1021/acs.jctc.2c01201)
Supplement: Supplementary file 2 — ct2c01201_si_002.zip [file ct2c01201_si_002.zip › data/S30L/20.xyz]

172

c    -9.01164310730639      2.20047997040116      0.88984015020407      
c   -10.28644232660639      2.18382491220116     -1.71865885159593      
c   -10.92269958530640     -0.55413184339884     -2.36773961419593      
c   -12.52827798520640     -1.74911212849884     -0.29304591329593      
c   -11.30543863220639     -1.38935561949884      2.31685548620407      
o   -10.82947681520639      1.22960695410116      2.70521796250407      
o    -8.63810178820640      3.07493335440116     -3.66187623639593      
c    -9.13444307750640      5.51421918080116     -4.70286385859593      
c    -8.71869894110639      5.31292867110116     -7.56594616259593      
c    -5.90383647830639      4.96352999900116     -8.12814842309593      
c    -4.34349528180639      6.95445009860116     -6.71727950969593      
c    -4.90122535800639      6.92349917260116     -3.87944216359593      
o    -7.60076997210640      7.39088653000116     -3.57447060759593      
o    -1.74547420760640      6.29201146610116     -7.21258322339593      
c    -0.11378430810640      8.19822703720116     -8.06596688369593      
c     1.66725486609360      7.05905877610116    -10.04501814759593      
c     3.41637617689360      5.14746859770116     -8.80484868049593      
c     4.74863807359360      6.33824173150116     -6.54366319049593      
c     2.76403898719360      7.32773659730116     -4.68276659989593      
o     1.34223399619360      9.24253806970116     -6.04815881679593      
o     6.31046523869361      4.36831299680116     -5.49894591519593      
c     8.83834242819361      4.98294820190116     -4.96167738559593      
c    10.51131262499361      2.73460336390116     -5.71982015939593      
c    10.06709774739361      0.48313831120116     -3.98112004609593      
c    10.31963884929361      1.28031448680116     -1.22027530629593      
c     8.45830458289361      3.45636868220116     -0.72660111559593      
o     9.21137110879360      5.53555838030116     -2.36245978729593      
o     9.76342548389361     -0.91828435709884      0.24814946770407      
c    11.34176466559360     -1.48191502359884      2.35420048120407      
c    11.78326879179360     -4.34979529899884      2.31630163790407      
c     9.29879582859360     -5.70660229199884      2.90695589250407      
c     8.05872430349361     -4.58258676279884      5.26872246770407      
c     7.72651174919361     -1.72163566699884      5.03257833060407      
o    10.22731690959361     -0.65731012049884      4.64553951020407      
o     5.65018651209361     -5.84939373819884      5.48763641100407      
c     5.05098431299360     -6.95800244809884      7.82224546600407      
c     3.70361511239360     -9.47865328139884      7.31864563220407      
c     1.13340217119360     -9.03026592789884      6.09873934240407      
c    -0.40916520470640     -7.18025881379884      7.68216528400407      
c     1.12084454689360     -4.73191763949884      7.99962586170407      
o     3.44800896029360     -5.38867267649884      9.30673925400407      
o    -2.73495800600640     -6.78046921079884      6.35864442010407      
c    -5.01302179170639     -6.89279607519884      7.78628078750407      
o    -5.88411764940640     -4.43829352129884      8.41452456940407      
c    -6.34963181320640     -2.87592430749884      6.20613456870407      
c    -8.49599731440640     -4.13872417859884      4.73359780460407      
c    -7.74893897230640     -6.81292330949884      3.91462701340407      
c    -6.94707211540640     -8.37739836649884      6.21197727950407      
c    -6.84709752810639     -0.18652856769884      7.17204467660407      
o    -4.89210075230640      1.56376967550116      6.49439988910407      
o    -5.99032864860640    -10.80361831089884      5.60127377860407      
o    -9.83279673570640     -8.01390096119884      2.70719382730407      
o    -9.07283082620640     -2.82741295599884      2.41084110690407      
o    -0.25935321730640    -11.34275124179884      5.91336169010407      
o     5.12939478139361    -11.08708465689884      5.63788226830407      
c    -0.14339557850640     -2.60747600709884      9.51959163930407      
o    -0.39658239010640     -0.32873445269884      8.08435571610407      
o     9.77345607089361     -8.33089975209884      3.29056861220407      
o    12.90049771919361     -5.08322671289884     -0.00741422109593      
c     6.57212780489361     -0.37220998589884      7.32876395700407      
o     4.37247600489361      1.07308622190116      6.69644473280407      
o    11.87324965909361     -1.47382937919884     -4.46414156549593      
o    10.00564156529360      1.90381250440116     -8.27256141909593      
c     8.34552611009360      4.49167893930116      1.98313393840407      
o     5.84898513839360      4.40276140540116      3.01688430420407      
o     5.18350559239361      4.31880574530116    -10.67848155159593      
o     0.17406200279360      5.94122035370116    -12.00330455639593      
c     3.76676879359360      8.55878905620116     -2.25238222699593      
o     2.87113061039360      7.31561760050116     -0.02428100919593      
o    -5.50536894820639      5.18995362810116    -10.77601434449593      
o   -10.29049945300640      3.39858320660116     -8.59558625899593      
c    -3.54820502660640      8.96014457480116     -2.31836328079593      
o    -2.25464526580640      8.00589375520116     -0.12839482289593      
o   -12.23174021470640     -0.58161919929884     -4.73222676909593      
o   -12.81838013450639     -4.38387028099884     -0.93270435799593      
c    -8.03170147790640      4.74165945520116      1.86229391860407      
o    -5.37812045680639      4.62215595520116      2.46306336850407      
h     6.21955667119361    -12.16287022189884      6.64420793730407      
h     0.77889030379360    -12.50389956479884      4.93869556780407      
h    12.06528055849360     -4.13491786659884     -1.35873516239593      
h     8.12883939759361     -9.10700322949884      3.61719031530407      
h    11.14034754429361      2.78779091350116     -9.40779941809593      
h    11.67659074369361     -1.94823108789884     -6.22788875539593      
h     1.31059135219360      4.88322930500116    -12.98666875499593      
h     6.36410863669361      3.17860615810116     -9.82607966119593      
h   -10.30350265500640      1.98427934520116     -7.40580260469593      
h    -3.68076500780640      5.09407285550116    -11.06291964529593      
h   -14.42837643620640     -4.97386135349884     -0.28565591089593      
h   -12.62244820750639     -2.33941954949884     -5.09710463949593      
h    -4.18413339180639    -10.63116734019884      5.23835028050407      
h   -10.33401175490640     -6.90630972619884      1.31569438570407      
h     6.75744166679361     -7.22724292009884      8.96591914810407      
h     3.41245355899360    -10.43389049939884      9.13502796410407      
h     1.41055792939360     -8.20611831289884      4.21200134570407      
h    -0.80263459360640     -8.00818264259884      9.54603467380407      
h     1.58994814349360     -3.99583503999884      6.12254793020407      
h    13.13450220799361     -0.46030419049884      2.19649440660407      
h    13.15452573069360     -4.81481425299884      3.79737365970407      
h     7.99705091699361     -5.42921582669884      1.31235090630407      
h     9.21747645679361     -5.02363440299884      6.93473818270407      
h     6.55845952869361     -1.31725414839884      3.37416741290407      
h     9.39798717409361      6.70584318280116     -5.96878524339593      
h    12.49365611919361      3.31447068910116     -5.54654716509593      
h     8.13960720459361     -0.23229341259884     -4.27608715689593      
h    12.26111355829361      1.90895338670116     -0.83325258039593      
h     6.55540658229360      2.83670819490116     -1.25971920619593      
h    -1.18050426050640      9.78848329010116     -8.85119457349593      
h     2.81592577249360      8.60609819620116    -10.82543352919593      
h     2.28768720399360      3.54462438820116     -8.12251644699593      
h     5.95541862829361      7.90764271600116     -7.17172943279593      
h     1.49238323189360      5.77978766500116     -4.15489743899593      
h   -11.08617574070639      6.06750049210116     -4.29112226869593      
h    -9.32955321090640      7.09400126870116     -8.42978297009593      
h    -5.30638914580639      3.09207595090116     -7.44380385129593      
h    -4.73772801170639      8.83260353820116     -7.51228768929593      
h    -4.42997006670640      5.04688435240116     -3.14161413779593      
h   -12.59518145200640     -1.94463137639884      3.84065023540407      
h   -14.37784309320639     -0.81282930339884     -0.27307749609593      
h    -9.13800378700640     -1.60719615169884     -2.52454875929593      
h   -12.01816042170639      3.32990472640116     -1.67718648179593      
h    -7.40393392690639      0.90139422490116      0.82022792600407      
h    -4.67072284980639     -7.84105197099884      9.59336867730407      
h    -8.62441552880640     -8.68778147009884      7.38838679460407      
h    -6.13570194720640     -6.65422443549884      2.60952874430407      
h   -10.20503287600640     -4.22436910829884      5.91065961890407      
h    -4.65060128860639     -2.85514350239884      5.02425148000407      
h     9.52042780119361      3.36774310690116      3.25004024220407      
h     9.05718403849361      6.43945993640116      1.95422599700407      
h     4.70555841639360      5.47165873230116      1.97769396050407      
h     5.95802989509361     -1.73624660239884      8.74839887820407      
h     8.03027310609360      0.84708600960116      8.15871406290407      
h     4.82562592229361      2.34121747330116      5.38861526780407      
h    -2.05641267960640     -3.13505888899884     10.07847251330407      
h     0.99070298449360     -2.27529441369884     11.22339183770407      
h     1.30607678159360      0.28161508450116      7.57590614000407      
h    -8.58078937130639      0.57543224840116      6.35804832060407      
h    -7.05399352400639     -0.27168802789884      9.23346534510407      
h    -3.23312580520640      0.94051110950116      7.12254386510407      
h     5.82517637359360      8.46049008500116     -2.16718104609593      
h     3.19242173579360     10.55148008820116     -2.25752331339593      
h    -8.22283866370639      6.20234446460116      0.42136408900407      
h    -9.12131691180639      5.28562074090116      3.53681048350407      
h    -5.14693660470639      3.59594559930116      4.03203179730407      
h    -2.08985556900640      9.88597113280116     -3.44302588049593      
h    -4.95566833770639     10.37541994820116     -1.75437219999593      
h    -3.40416101840640      6.97011370830116      0.90933787020407      
h     0.99968983069360      7.46577708550116      0.03174869170407      
	c    -2.74493223000640     -1.87671404899884     -4.00081948699593      
	c    -1.13049587200640     -2.23546927499884      0.70217177400407      
	c     2.71710405199360     -3.61459693899884     -3.70375763399593      
	c     2.07077279699360     -1.07807224299884     -4.99373223499593      
	c     1.69489422799360     -1.57651789499884      0.65949743800407      
	c     3.41007012999360     -3.32159325999884     -0.89660365399593      
	c    -2.84586354100640     -0.92471946899884     -1.26137466499593      
	c    -0.71858182000640     -0.78804431499884     -5.77869191899593      
	o    -2.42991600000640      1.75977869900116     -1.29578863799593      
	h    -3.26559073600640      2.52091046400116      0.16926918800407      
	h    -4.78753679800639     -1.30159675699884     -0.61291551699593      
	h     2.57390285099360      0.47896757600116     -3.72744465999593      
	h     1.11798151999360     -4.91850822299884     -3.88702245699593      
	h     1.88787656299360      0.38846290100116      0.03605391800407      
	h    -4.57481236300640     -1.42692601699884     -4.86645455999593      
	h    -2.63098388200640     -3.94653987299884     -3.94794012599593      
	h    -1.11833575800640      1.21996094200116     -6.07566089499593      
	h    -1.86660059800640     -1.66872136199884      2.55519685300407      
	h     2.39331048599360     -1.59863218799884      2.60808291800407      
	h    -0.99794644900640     -1.71811174599884     -7.61330710299593      
	h     5.34211858899361     -2.57887175299884     -0.76702191399593      
	h    -1.42181338200640     -4.28870859499884      0.57175932400407      
	h     3.23972190299360     -0.82545009899884     -6.68533024799593      
	h     4.29985449899361     -4.53789125499884     -4.67175952099593      
	h     3.45082774699360     -5.19848836799884     -0.00954923799593      
