# Supplementary material for: Toward Pair Atomic Density Fitting for Correlation Energies with Benchmark Accuracy
Source: J Chem Theory Comput. 2023 Feb 14;19(5):1499–516. doi: 10.1021/acs.jctc.2c01201 (PMC10018742; doi:10.1021/acs.jctc.2c01201)
Supplement: Supplementary file 2 — ct2c01201_si_002.zip [file ct2c01201_si_002.zip › data/S30L/21.xyz]

153

o    -8.24558966704575      0.09513071700654     -5.82330973800000      
o    -5.11261785004575      6.43919704500654     -5.83659187800000      
o     2.10724774395425      8.07260535300654     -5.77211167900000      
o     7.74273393495425      3.79555484900654     -5.86986780100000      
o     6.95555532695425     -3.28463382999346     -5.64598694400000      
o     1.65982771895425     -8.12844744899346     -5.96844768800000      
o    -5.24120460904575     -6.39928821199346     -5.86038408700000      
o    -8.26503644304575      0.02827030900654      5.94467880200000      
o    -5.13150786604575      6.53008935800654      6.00599759000000      
o     1.73840485495425      7.89917786300654      6.04105194600000      
o     7.39989664495425      3.23220280500654      5.95816687700000      
o     7.64963875695425     -3.77195922599346      5.99486976900000      
o     1.80047480795425     -7.93489966699346      5.87026621900000      
o    -5.20699753304575     -6.28924972799346      5.90305583300000      
n    -9.74781167804575     -2.01395301899346     -2.26491272700000      
n    -9.72670775004575      2.21485715200654     -2.26188817400000      
n    -7.70235997904575      6.35675594300654     -2.28072600900000      
n    -4.25061232504575      8.79734143000653     -2.21919596300000      
n     0.24328058695425      9.74266157800654     -2.14709600500000      
n     4.41544917895425      9.03262694600654     -2.15016682100000      
n     8.04318155595425      6.18157000900654     -2.18139871500000      
n     9.73138337895425      2.30899159700654     -2.23655831900000      
n     9.57397326995425     -2.29368664099346     -2.25750537300000      
n     7.61667757695425     -6.04375350899346     -2.28564386700000      
n     4.06402376495425     -8.97671531199346     -2.38294760000000      
n    -0.05451524004575     -9.91146173199346     -2.32678053700000      
n    -4.54311415604575     -8.88910753299347     -2.30070562300000      
n    -7.78772002704575     -6.18032475599346     -2.27632627600000      
n    -9.82076256804575     -2.04260856999346      2.38745887700000      
n    -9.70421086404575      2.18085421400654      2.38693954500000      
n    -7.60451659704575      6.27252277900654      2.37290509500000      
n    -4.35047192304575      8.97138566900654      2.42970939300000      
n     0.15255953095425      9.97898359700653      2.50268899500000      
n     4.19562871195425      8.74771686500653      2.48651928600000      
n     7.77943371995425      5.87838764500654      2.46058779700000      
n     9.76642341795425      2.14695309600654      2.41296754600000      
n     9.78975228895425     -2.45869024899346      2.37984349200000      
n     7.87682819395425     -6.22361072899346      2.34771494900000      
n     4.13446007795425     -8.90768286799346      2.26629174400000      
n     0.00505273195425     -9.83052675299346      2.32772154400000      
n    -4.47873431304575     -8.77688914699347      2.34595594400000      
n    -7.83576704804575     -6.20724674199346      2.37512187900000      
c   -11.06251693104575     -1.37653150899346      0.04645239500000      
c   -11.01592078804575      1.58359406100654      0.06364660100000      
c    -5.77379606804575     -7.05314284599346     -3.72711529800000      
c    -2.53448929804575    -10.40036286699346     -3.36852449100000      
c    -7.93490678904575      7.72016016200654      0.07208609200000      
c    -5.58646210504575      9.51956303800653      0.05797763300000      
c     1.85634843895425     -8.88376988399346     -3.81171043800000      
c     6.45975047595425     -8.23730965399347     -3.45276245100000      
c     1.10771232995425     10.96841976700654      0.14635811700000      
c     3.98405602795425     10.28908062900654      0.23159859600000      
c     7.91716190295425     -3.80237898999346     -3.61886153700000      
c    10.63859270595425     -0.01201746399346     -3.34010946500000      
c     9.34137827195425      6.01755329400654      0.21463246000000      
c    10.63285980095425      3.35617840700654      0.12289060300000      
c     8.39244541095425      4.05394313400654     -3.68780144900000      
c    10.54343965295425     -3.52973539499346     -0.01720834300000      
c     9.18843420695425     -6.16176127699346     -0.04642397100000      
c    -9.67457011004575     -4.51968290499346     -3.35185497200000      
c    -9.10469634604575      0.09909139000654     -3.69665532100000      
c     3.76231151295425    -10.33880410499346     -0.03382944300000      
c     0.87497098495425    -10.98663291199346      0.00857742600000      
c    -9.62510530804575      4.72892026500654     -3.33572976500000      
c    -5.60968798504575      7.09360617700654     -3.69602432700000      
c    -5.81218587104575     -9.44496845999346      0.05245564100000      
c    -8.12335703804575     -7.59563639799346      0.04089930800000      
c    -2.19065325204575     10.23616422500653     -3.29245643800000      
c     2.23569348595425      8.82645699000654     -3.61175151800000      
c    -9.73994780004575     -4.56161229999346      3.44211217700000      
c    -9.12773014304575      0.05209275600654      3.81780039400000      
c     6.88175062595425      8.44862665500654     -3.17575633900000      
c    -5.75673881904575     -6.98121251499346      3.78574026600000      
c    -2.45827121504575    -10.26267443499346      3.43219601500000      
c    -9.54538883604575      4.68587291600654      3.46358791000000      
c    -5.61567234004575      7.15891815600654      3.85304856700000      
c     1.95307197095425     -8.76209946799347      3.73638337800000      
c     6.59128972395425     -8.40929133999346      3.36200894900000      
c    -2.33793609004575     10.47282985800654      3.51110321700000      
c     1.98870147495425      8.74339619400654      3.92241914500000      
c     8.32784967695425     -4.09661201599346      3.82767683300000      
c    10.81242581795425     -0.15691138099346      3.44258742000000      
c     6.58173409395425      8.04605567900654      3.61552500000000      
c     8.19264194495425      3.68607216700654      3.85266043000000      
h   -12.98408175504575     -2.17364536099346      0.01135503200000      
h    10.34104289295425     -0.18459261199346      5.45484050500000      
h     6.18640669095425      7.53808277400654      5.57977471600000      
h     7.88458206095425      9.66779465600654      3.52854284100000      
h    12.87341502195425     -0.13792172199346      3.17206085100000      
h     7.79397284895425    -10.08682685699346      3.10600156800000      
h    -2.78051166604575     12.48542722400654      3.24242485300000      
h    -2.26734915404575     10.00314368900654      5.52216999300000      
h     6.28888565295425     -8.03055791399346      5.37129442400000      
h    -2.93138384604575    -12.28075194099346      3.25723798300000      
h   -11.38948231004575      5.62778852700654      3.26019431900000      
h    -9.06618896604575      4.44853477300654      5.46009842100000      
h    -2.32085416804575     -9.71749881699346      5.42105522800000      
h     6.62369324995425      8.13509749400654     -5.20234999100000      
h    -9.28284356104575     -4.34718231599346      5.44610925500000      
h   -11.60339726504575     -5.45232423099346      3.20597333600000      
h     8.14702647095425     10.06243201900653     -2.83784018500000      
h    -9.96209354404575     -8.56909226999347      0.01716830200000      
h    -2.62205640204575     12.26710811100654     -3.13479288500000      
h    -6.35866335004575    -11.45197371899346      0.10798791500000      
h    -2.04044797104575      9.67956800300654     -5.27758565400000      
h     0.48811736695425    -13.03104902699346      0.04839118700000      
h   -11.48142202804575      5.63522588300654     -3.10264266900000      
h     4.98631243695425    -12.02228182599347     -0.02205469400000      
h    -9.17109380404575      4.50071256400654     -5.33908090600000      
h    10.50039754195425     -7.76914448799346     -0.19042672900000      
h   -11.54792747104575     -5.40062316399346     -3.14906100800000      
h    12.61608671295425     -3.66061384899346     -0.12478272900000      
h    -9.19062299304575     -4.28836262499346     -5.34813949700000      
h    12.71201439695425      3.44707013600654      0.11629031000000      
h    10.08311783795425      0.03440678200654     -5.33039096100000      
h    10.69706845995425      7.58613112900654      0.39471353500000      
h    12.70837287695425     -0.11033016299346     -3.16155671400000      
h     5.22255607195425     11.95407567800654      0.39153745300000      
h     7.79538327395425     -9.82664937399347     -3.32786122400000      
h     0.74359696795425     13.01457598500654      0.03856660400000      
h     6.08976062095425     -7.75255022899346     -5.42752892600000      
h    -6.09183971904575     11.53678029500654     -0.02657114500000      
h    -2.43473387104575     -9.92653323499347     -5.37781487300000      
h    -9.75217876104575      8.73281205600654      0.12915697900000      
h    -2.99478744804575    -12.41185553499347     -3.11157983200000      
h   -12.91184576604575      2.44039740400654      0.07835486300000      
	c    -1.38581418904575      1.46807764200654     -2.82760167300000      
	c     2.89484766395425      1.29342802900654     -0.81267932800000      
	c     0.62595938995425     -2.70999205699346     -1.91491900700000      
	c    -0.84191932704575      2.73180018300654      1.71807876300000      
	c    -3.11413250404575     -1.28772261999346      0.63796062900000      
	c     1.17752287595425     -1.47136881299346      2.64043772400000      
	c     1.12533202195425      0.02772754900654     -2.74518007500000      
	c    -2.61914529204575      1.45421273800654     -0.19428928100000      
	c     1.67357171795425      1.27721277100654      1.82935399900000      
	c    -0.59926511104575     -2.74277788999346      0.72347562900000      
	o     2.13936176495425      0.14352190700654     -5.25207684500000      
	h     3.63242897795425     -0.92977009899346     -5.35489049800000      
	h    -4.41627831304575      2.48430299700654     -0.26913341800000      
	h     2.93158512095425      2.18089470900654      3.20391250300000      
	h    -0.95646940504575     -4.70140506499346      1.29672435100000      
	h    -1.01976371804575      3.40427449700654     -3.46646376200000      
	h    -2.62159945904575      0.58266468000654     -4.23401934600000      
	h    -0.58857627204575     -3.62093034599346     -3.32455195300000      
	h     3.27733506795425      3.23338269200654     -1.43252227900000      
	h    -1.71031030504575      2.79027685600654      3.59835125400000      
	h    -3.99501314104575     -1.31561704599346      2.51430354800000      
	h     0.33873003495425     -1.52213986399346      4.53362831200000      
	h    -4.41948356904575     -2.20146140599346     -0.68796660400000      
	h    -0.49362393004575      4.69127596900654      1.13062779700000      
	h     4.70658285595425      0.27715057700654     -0.76814312500000      
	h     2.42612203295425     -3.74489865899346     -1.86732149400000      
	h     2.96979462995425     -2.50947278499346      2.74585402300000      
