# Supplementary material for: Toward Pair Atomic Density Fitting for Correlation Energies with Benchmark Accuracy
Source: J Chem Theory Comput. 2023 Feb 14;19(5):1499–516. doi: 10.1021/acs.jctc.2c01201 (PMC10018742; doi:10.1021/acs.jctc.2c01201)
Supplement: Supplementary file 2 — ct2c01201_si_002.zip [file ct2c01201_si_002.zip › data/S30L/23.xyz]

98
1 1 B
c     1.47400130238775     12.97840855133673     10.46321876697959      
c    -1.42194711461225    -12.95236317766327     10.50711918397959      
c    -3.51827851761224     -8.71488287066327     10.67272268797959      
c     1.22919143938775     -9.05957628766327     10.95273739297959      
c     3.57308962738776      8.74214503933674     10.61880143097959      
c    -1.17165288861225      9.08563621233673     10.94293406097959      
c    -1.17288083261225    -10.16974409266327      9.71264373597959      
c     1.21820003638775     10.19389350433674      9.67760254397959      
c    -0.01577676561224     -0.00081709966327     -0.61100156002041      
c     0.15429197138776      4.37565313033673     -0.69054107802041      
c    -0.19402612861224     -4.37709457866327     -0.67856040302041      
c    -0.55929318261224     -7.03123590766327      3.21036313097959      
c     0.54805533938776      7.03986008633674      3.18853603797959      
c    -0.31877961161224     -4.55516328266327      2.04416645797959      
c     0.30345126838776      4.56044963733673      2.03044874697959      
c     0.58076876738776      9.15982629333674      1.54879572797959      
c    -0.61478593561224     -9.15470963666326      1.57576986797959      
c     0.99711247238776      9.87365786833674      6.81274843597959      
c    -0.97953425961224     -9.85618032366327      6.84504120997959      
c    -0.00403022861224      0.00250862833673      2.11154218597959      
c    -0.74392528361224     -7.43475782166327      5.81861435097959      
c     0.75850110038776      7.44933784933674      5.79386139497959      
c     0.34070211638776      8.73142991433673     -1.10144086002041      
c    -0.39861827361224     -8.73309227166327     -1.07762388602041      
c    -0.17910655161224     -2.31709542866327      3.38716174997959      
c     0.18085093838776      2.32528402433673      3.37988951697959      
c     1.02479053538776     11.95094914633673      5.14064543197959      
c    -1.03036373461224    -11.93691487166327      5.17780973097959      
c     0.81990586138776     11.60622568333673      2.55789493197959      
c    -0.85134166361224    -11.59820735166327      2.59240284297959      
n     0.02193857638776      2.18166975133673     -1.94927934002041      
n    -0.06672775161224     -2.18648606166327     -1.94364909002041      
n     0.13355147138776      6.51560640433673     -2.18085242802041      
n    -0.19352270561224     -6.52056992366327     -2.16406655702041      
h    -0.71180296361224     -5.82922646866326      7.09345345797959      
h     0.74579439238776      5.84626805333673      7.07218421197959      
h     1.20982306938775     13.85044837533673      5.88201126097959      
h    -1.21256394761224    -13.83432519766327      5.92511799297959      
h    -0.20128702361224     -2.31305349266327      5.43959802697959      
h     0.22184873638776      2.32620337633673      5.43205972097959      
h     0.84152149338776     13.22104768633674      1.28896669897959      
h    -0.89126968661224    -13.21558199666327      1.32720077197959      
h    -0.39306323461224    -10.36850454166327     -2.33336201902041      
h     0.31715197138776     10.36393540833673     -2.36071769502041      
h    -1.55225091261225    -13.06116623766327     12.56760512697959      
h     1.62652034338776     13.09185296833673     12.52191891897959      
h    -1.39328015861224      7.07229742433673     10.52134693197959      
h     3.44669246038776      6.72205728333673     10.19043377597959      
h    -3.39522541061224     -6.69602570366327     10.23763233197959      
h     1.44796068738776     -7.04728950966327     10.52466264497959      
h    -3.12774185661224    -13.82428810666327      9.72380578097959      
h     0.22085681838776    -14.06739060166326      9.92284383097959      
h     3.17055301638776     13.84961217233674      9.65934363197959      
h    -0.17576721661224     14.09116735933674      9.89447375097959      
h     5.29559351638775      9.48212418733674      9.74469141197959      
h    -2.87285748561224     10.07196213833674     10.30104757197959      
h    -5.24932510361224     -9.45656504066327      9.81712782697959      
h     2.92380070338776    -10.04822525366327     10.29713432797959      
h    -3.66821505861224     -8.91595502266327     12.72633172897959      
h     1.10891263938776     -9.26470624766326     13.00791868597959      
h    -1.03209869261225      9.29552242533673     12.99640534097959      
h     3.74274054638776      8.94867301933673     12.67033744297959      
	c    -0.84814141261224      4.47218903333673     -8.79567113702041      
	c     0.81896534438776     -4.49550028266327     -8.78139520102041      
	c    -1.49614267661224      7.45629374233673    -11.46780436002041      
	c     1.48658442238775     -7.48375388566327    -11.44404955802041      
	c    -1.49589039761225      8.57397075233673     -9.03489232402041      
	c     1.46332170438776     -8.59858307766327     -9.00995190802041      
	n    -1.09024651061224      6.59284858133673     -7.35621345102041      
	n     1.04432085438775     -6.61494435866327     -7.33756960202041      
	n    -0.40861416861224      2.14786198433673     -7.64611350302041      
	n     0.37367405738776     -2.16880994166327     -7.63903931302041      
	c    -0.01304932461224     -0.01188409266327     -8.97979584702041      
	c     2.21135033038776    -12.64119085666326    -10.79833240602041      
	c    -2.23118529261224     12.61383351533673    -10.83481508102041      
	c    -2.23663620761224     11.52605367333673    -13.25999341302041      
	c     2.23878575238776    -11.55643552166327    -13.22470920202041      
	c     1.88149258638775     -8.97457527266327    -13.58563517702041      
	c    -1.87400758961225      8.94403752133674    -13.61459919902041      
	c    -1.86355778161225     11.15545834833673     -8.67229110702041      
	c     1.82519046438776    -11.18001114666327     -8.64096946302041      
	n    -0.00471789961224     -0.01434527166327    -11.46794495602041      
	n    -1.08398584761225      4.86113095433674    -11.25197458102041      
	n     1.07543500638775     -4.88799923466327    -11.23503526502041      
	h    -0.36777718661224      1.70183559433673    -12.33223066702041      
	h     0.36616560938776     -1.73163786366327    -12.32642127102041      
	h     0.23428445738776     -2.11911297866327     -5.68423120102041      
	h    -0.27995443261224      2.10225325433673     -5.69047296602041      
	h    -0.72184931361224      6.65146467333673     -5.42799265202041      
	h     0.66821319838776     -6.66976077866327     -5.41114838902041      
	h    -2.53368811661224     12.73388195833673    -14.89121729402041      
	h     2.54856118738776    -12.76661878266327    -14.85179836202041      
	h     2.50261419738776    -14.66226769566327    -10.60136625102041      
	h    -2.52416370861224     14.63517378233673    -10.64298104402041      
	h     1.90756116938775     -8.13960166966327    -15.45831900402041      
	h    -1.88305295261225      8.10667095933673    -15.48639617702041      
	h     1.82476451938776    -12.02599826166326     -6.77114724902041      
	h    -1.88145707861225     12.00355345233674     -6.80351126502041      
