# Supplementary material for: Toward Pair Atomic Density Fitting for Correlation Energies with Benchmark Accuracy
Source: J Chem Theory Comput. 2023 Feb 14;19(5):1499–516. doi: 10.1021/acs.jctc.2c01201 (PMC10018742; doi:10.1021/acs.jctc.2c01201)
Supplement: Supplementary file 2 — ct2c01201_si_002.zip [file ct2c01201_si_002.zip › data/S30L/22.xyz]

133

c    12.63968419368421     -1.83655793924812      3.92503315036090      
c    -2.25399145831579     12.40612890875188     -3.12066364563910      
c    -3.48368066231579     13.22846418275188     -0.60607139063910      
c    13.36855988568421     -3.13342015224812      1.41975574436090      
c    13.97392768968421     -7.34067937424812     -0.86157106063910      
c    -7.55426511731579     13.28346424775188      1.98199250636090      
c    13.30824364368421     -6.01964490624812      1.62749182036090      
c    -6.30493728031579     12.58972413475188     -0.53497676963910      
c   -10.34524068831579     12.51900229575188      2.10836032036090      
c    14.04132935668421    -10.22875398824812     -0.64875190663910      
c    14.72168976568421    -11.52775375624812     -3.14435584063910      
c   -11.58322160231579     13.19003954175188      4.63749759636090      
c     7.26214363668421      7.44334531875188      0.37389782636090      
c    10.16900071968421      4.55782325475188      1.94636796736090      
c     4.24800976768421     10.20874904875188     -1.22059478063910      
c     9.16168310368421      9.35774790575188      0.24027615936090      
c    11.61194537768421      8.75852692275188      1.10109994436090      
c     8.47896153068421     11.73926330375188     -0.74813769863910      
n    10.60486616768421      2.07438113875188      2.65105425436090      
n     1.73236142068421     10.57117648375188     -1.81951641363910      
c    12.13905715868421      6.38497261575188      1.98520578736090      
c     6.05033859268421     12.18380976375188     -1.51511733163910      
c     0.60239562268421     12.62401322375188     -3.02594405663910      
c    12.77489484768421      1.02124647475188      3.69303786736090      
n     7.80093094368421      5.06240661375188      1.19259591336090      
n     4.82721126068421      7.90900287175188     -0.31723420363910      
o    14.64992682368421      2.23066688175188      4.31888007136090      
o     1.76594450268421     14.43289903675188     -3.88621635463910      
h     9.19505083068421      0.80703403375188      2.16408589136090      
h     0.49632026568421      9.21113865675188     -1.13922481963910      
h     5.43530276268421     13.96437470575188     -2.30404861863910      
h    13.97993124768421      5.83472281475188      2.67676000836090      
h    13.07579931668421     10.19974802575188      1.04611360936090      
h     9.90377742368421     13.21344516675188     -0.88841710263910      
h    -2.91254853831579     13.60269064275188     -4.67039156063910      
h    13.95961291068421     -2.38172895924812      5.41848585636090      
h    15.26670999868421     -2.51128255824812      0.86308817736090      
h    -3.18482074931579     15.26241625675188     -0.33449920663910      
h    12.05748428168421     -2.52518601224812     -0.06348195363910      
h    -2.54586542031579     12.25097942975188      0.95956154636090      
h    10.73009588168421     -2.43068121024812      4.45869431636090      
h    -2.79791834831579     10.44590614575188     -3.50501026363910      
h    -7.28459629131579     13.55917049975188     -2.09007227563910      
h    14.62959815768421     -6.63315294724812      3.10817161336090      
h    15.82367965468421     -6.66555720424812     -1.52311534463910      
h    -7.38058693231579     15.32788463075188      2.31296875936090      
h    -6.52495050431579     12.34861438975188      3.52492410336090      
h    12.60013599868421     -6.78666794924812     -2.31839087263910      
h    -6.52253529831579     10.55226820575188     -0.85722648663910      
h    11.41668947868421     -6.61728102524812      2.24164106136090      
h   -11.37841425331579     13.44195115175188      0.56151620236090      
h    15.41363989468421    -10.76848143724812      0.81223269736090      
h    12.19562020068421    -10.91181945324812      0.01013424736090      
h   -10.49590847231579     10.47589912175188      1.77858520036090      
h    16.59198942368421    -10.92861202624812     -3.80327059763910      
h   -11.49826030531579     15.23065722275188      4.98852069836090      
h   -10.61625844531579     12.24282217375188      6.20606934136090      
h    13.35336099368421    -11.05391683424812     -4.62501507763910      
h   -13.57341552531579     12.62074745075188      4.68274997136090      
h    14.75042164768421    -13.58771606824812     -2.94257793363910      
	c    -5.09425180631579     -3.26446828524812      2.11259038136090      
	c    -6.61040292231579     -4.75733873924812      0.08126497536090      
	c    -8.50624721231579     -5.36569200224812      4.12616179736090      
	c    -9.22036245631579     -5.17207366324812      1.33093206936090      
	c    -5.51292655031579     -2.53359754624812     -6.39260693763910      
	c   -14.43286098231579     -0.89761625924812     -0.45004351163910      
	c    -2.35410964531579     -4.52102398024812     -3.44989424463910      
	c     4.37590639368421     -6.00023830924812      1.27616146636090      
	c   -13.03287656331579     -4.77920299924812     -2.80194771363910      
	c    -6.00344631631579     -7.10497801324812     -5.13480051463910      
	c   -14.89307840431579     -5.17845615424812      1.59366509936090      
	c     5.11682729768421     -6.92592708924812     -1.36681123363910      
	c    -5.12272030431579     -4.47703839424812     -4.29552647063910      
	c   -13.30960613231579     -3.54496179824812     -0.19774985363910      
	c    -7.90668881031579     -8.05053249424812      4.99471339836090      
	c     6.20475335068421     -9.60716333224812     -1.31870470963910      
	c     7.01852920268421    -10.52513555424812     -3.93954749063910      
	c    -2.79238231631579      0.82253562275188      1.41526416436090      
	c    -3.54304984531579      3.31676432175188      1.03872906636090      
	c    -6.95253271931579      1.19069824775188      1.43942625936090      
	n    -4.98743605431579     -0.54970802124812      1.68120086636090      
	c     1.35596314968421      1.63005178775188      1.13262877936090      
	n     0.82986576168421      4.12938092575188      0.75050968336090      
	n     3.87741265068421      0.99531533375188      1.11521874736090      
	n     3.38488038968421     -3.42702255724812      1.28339395236090      
	c    -1.63547074431579      5.17945030075188      0.64860103236090      
	c     4.94741262668421     -1.42660913724812      1.17850718036090      
	n    -0.41115775731579     -0.10895342624812      1.47896618336090      
	n    -6.15541398931579      3.50769436675188      1.06283321336090      
	o   -10.82511938931579     -3.06362886124812      0.91742551936090      
	o    -6.77249514531579     -3.55135046324812     -2.27580873863910      
	o    -6.25302482331579     -3.83161431824812      4.47089993836090      
	o     7.28768336468421     -1.63511226424812      1.12514915236090      
	o    -1.89907835031579      7.46450682275188      0.22664537236090      
	o   -10.18549480531579     -9.49683426524812      4.73411143336090      
	h     1.49483000868421     -3.02728986324812      1.37112337736090      
	h     5.20485103368421      2.45085230275188      1.03941167536090      
	h     2.30957987868421      5.40312756275188      0.41045353036090      
	h    -3.11682656031579     -3.85761259624812      2.18339681436090      
	h    -5.70908003531579     -6.61786383124812     -0.08283499863910      
	h   -10.08568849931579     -6.92367858524812      0.66521239536090      
	h    -9.93369498631579    -11.12185287524812      5.53882135436090      
	h    -9.99874615231579     -4.55955898624812      5.30382850236090      
	h    -8.89333078231579      0.57167587975188      1.54354771836090      
	h     3.45551875368421     -6.85480819324812     -2.60813766563910      
	h     6.02613769568421     -6.06387392924812      2.52264593436090      
	h     6.51786290868421     -5.61396746024812     -2.14583798563910      
	h     4.79769968368421    -10.91466672424812     -0.52880946163910      
	h     7.83174237268421     -9.65402287524812     -0.03280241263910      
	h     2.91320856968421     -7.21727827824812      2.09049034836090      
	h    -1.76292955031579     -2.66346694224812     -2.76727156363910      
	h    -7.26421341231579     -7.98831865924812      6.96555229136090      
	h    -6.37700072731579     -8.85375860724812      3.83358096736090      
	h   -11.78749502831579     -3.64157612924812     -3.99269588763910      
	h    -4.93676907531579     -0.65926494224812     -5.74004731763910      
	h    -2.03733748531579     -5.91390741024812     -1.94936531463910      
	h    -7.50742333331579     -2.45646532224812     -6.92995981663910      
	h    -1.14346513431579     -5.04750102224812     -5.04264171863910      
	h    -7.98041441031579     -7.04009543524812     -5.73245357163910      
	h   -13.25767009031579      0.26431639975188     -1.69205886563910      
	h   -14.02786087231579     -7.03145404224812      1.90401045736090      
	h   -14.53921644431579      0.01289614875188      1.40345775736090      
	h   -14.88929189931579     -4.92650299224812     -3.70437411663910      
	h   -15.09684589031579     -4.23930361824812      3.42506046936090      
	h    -4.39569702231579     -3.03669200424812     -8.05887640963910      
	h   -16.33957577631579     -1.00104685724812     -1.24444172163910      
	h   -12.25298007431579     -6.69120056524812     -2.66662224063910      
	h    -4.85334330231579     -7.77316185524812     -6.71992754863910      
	h   -16.77964835231579     -5.47929085924812      0.79713711536090      
	h    -5.82111117031579     -8.49059029324812     -3.60624987563910      
	h     5.40915388568421    -10.56928447524812     -5.24309553463910      
	h     8.44861835768421     -9.26522391424812     -4.74835847663910      
	h     7.82454228768421    -12.42883904424812     -3.85538318063910      
