# Supplementary material for: Toward Pair Atomic Density Fitting for Correlation Energies with Benchmark Accuracy
Source: J Chem Theory Comput. 2023 Feb 14;19(5):1499–516. doi: 10.1021/acs.jctc.2c01201 (PMC10018742; doi:10.1021/acs.jctc.2c01201)
Supplement: Supplementary file 2 — ct2c01201_si_002.zip [file ct2c01201_si_002.zip › data/S30L/S30L_results_rpa_good.txt]

19t08	-21767.2643	-17088.1981
19t08Acp	-19730.3390	-15875.6481
19t08Bcp	-2032.7796	-1194.0846
8t08	-29100.6134	-19163.5110
8t08Acp	-17481.7260	-11449.4679
8t08Bcp	-11633.8033	-7640.4952
10t08	-28872.1321	-20195.2547
10t08Acp	-14684.2442	-9544.0086
10t08Bcp	-14201.1422	-10584.5870
1t08	-14582.8972	-9618.4249
1t08Acp	-11130.0296	-6940.8639
1t08Bcp	-3450.1707	-2640.3256
17t08	-21026.4010	-13696.1088
17t08Acp	-18985.9742	-12104.8806
17t08Bcp	-2020.1672	-1565.6171
6t08	-15012.4975	-10254.6370
6t08Acp	-11567.8374	-7567.5598
6t08Bcp	-3450.5004	-2641.9062
22t08	-18390.7950	-12032.3229
22t08Acp	-8347.1532	-5202.9497
22t08Bcp	-10009.2194	-6812.8165
25t08	-21134.4619	-13648.0453
25t08Acp	-16407.0752	-10677.9047
25t08Bcp	-3493.7847	-2863.2017
24t08	-26980.6985	-20086.7106
24t08Acp	-19290.6003	-15959.8090
24t08Bcp	-7234.4670	-4175.4834
23t08	-14838.5954	-9714.1685
23t08Acp	-9138.1058	-5780.3764
23t08Bcp	-5467.4677	-3845.1689
7t08	-25199.4243	-16619.7014
7t08Acp	-15531.9608	-10179.7842
7t08Bcp	-9681.4501	-6373.5552
11t08	-24816.9271	-19178.0135
11t08Acp	-12712.7514	-10023.5623
11t08Bcp	-12119.8997	-9074.6327
18t08	-20836.0202	-13566.1220
18t08Acp	-18986.6392	-12104.7089
18t08Bcp	-1839.8843	-1435.6773
9t08	-26788.8185	-18678.4985
9t08Acp	-14684.6809	-9543.2981
9t08Bcp	-12116.9741	-9072.6487
29t08	-17199.1431	-11119.4230
29t08Acp	-16144.7006	-10274.8221
29t08Bcp	-1000.9940	-843.2029
20t08	-22893.0674	-17688.0481
20t08Acp	-19731.0456	-15877.5498
20t08Bcp	-3160.6216	-1782.4142
27t08	-18800.9171	-14626.7852
27t08Acp	-16684.5813	-13500.3160
27t08Bcp	-1893.5438	-1026.9620
12t08	-26898.1142	-20689.0193
12t08Acp	-12712.7126	-10023.2235
12t08Bcp	-14201.8510	-10585.8147
3t08	-18926.6054	-14724.0389
3t08Acp	-14415.3303	-10382.5760
3t08Bcp	-4518.0469	-4284.5067
4t08	-16747.7938	-12890.5942
4t08Acp	-14417.9722	-10381.6241
4t08Bcp	-2328.8226	-2474.4020
30t08	-18162.9016	-11757.2023
30t08Acp	-15990.4277	-10179.4981
30t08Bcp	-1889.6217	-1482.3808
14t08	-30195.8991	-20859.5433
14t08Acp	-28469.4925	-19615.3449
14t08Bcp	-1728.3184	-1208.5076
5t08	-16085.3084	-11897.2859
5t08Acp	-11568.6215	-7565.4328
5t08Bcp	-4518.3010	-4284.3585
13t08	-30383.7778	-20861.1117
13t08Acp	-28470.0498	-19615.1755
13t08Bcp	-1912.9979	-1215.3465
2t08	-13448.3417	-8612.9531
2t08Acp	-11130.9458	-6939.2814
2t08Bcp	-2318.1102	-1645.8075
26t08	-21136.6722	-13652.3381
26t08Acp	-16407.6925	-10682.3961
26t08Bcp	-3477.4798	nan
21t08	-23241.1039	-17991.6196
21t08Acp	-19655.4593	-15872.7649
21t08Bcp	-3586.7710	-2083.7726
28t08	-18421.0074	-14429.4284
28t08Acp	-16683.6151	-13501.0932
28t08Bcp	-1514.4589	-833.2143
