# Supplementary material for: Toward Pair Atomic Density Fitting for Correlation Energies with Benchmark Accuracy
Source: J Chem Theory Comput. 2023 Feb 14;19(5):1499–516. doi: 10.1021/acs.jctc.2c01201 (PMC10018742; doi:10.1021/acs.jctc.2c01201)
Supplement: Supplementary file 2 — ct2c01201_si_002.zip [file ct2c01201_si_002.zip › data/S30L/3.xyz]

126

c    -0.14464812131746      5.74559241188889     -3.37884133707936      
c    -0.61611747731746     -5.99223602811111      3.25881675992064      
c   -11.09118698331746     -1.05810086711111      0.43667564592064      
c   -10.77578411331746      0.54256144888889     -2.00218510307936      
c    -0.76215508231746      7.83530544288889     -5.39467170107937      
c    -1.28688039031746     -8.09814962411111      5.23771775592063      
c   -13.51192162331746     -2.65060381511111      0.28045953292064      
c   -13.09960441331746      2.23983132888889     -2.38973996207936      
c    -6.78184634731746     -0.24828194511111      4.07274726092063      
c    -5.88636110031746     -0.31162307711111     -4.81770188507936      
c   -15.83543723531746     -0.97238369011111     -0.14100397707936      
c   -15.52802771031746      0.66407471988889     -2.51221932807936      
c     8.53612341968254      2.91097270688889     -6.97325173107937      
c     7.54280091768254     -2.63912753411111      7.57060555792063      
c     6.36234284468254     -9.42837740011111     -2.41077412207936      
c     6.11112539168254      9.62835151388889      2.81748495992064      
c     3.76621989168254      6.50779249888889     -1.48398821507937      
c     3.48764690768254     -6.53765931411111      1.72462154692063      
c    -0.38104156631746      6.86615233588889     -0.80205533807937      
c    -0.55652047131746     -7.12989136711111      0.67776674292063      
c     2.13658181968254     -5.25548785311111      3.55141123392064      
c     2.65825684968254      5.17286927288889     -3.43218060407936      
c     7.88339680768254      5.44381556588889     -2.98973921007936      
c     7.39278659268254     -5.25670084711111      3.58545371992064      
c    -4.84192314931746     -4.15036123811111      1.94782338892064      
c    -4.35666118331746      3.64774418788889     -2.47476585107936      
c     4.19443913468254      3.97294832288889     -5.24881259307937      
c     3.43792996768254     -3.95089922911111      5.47246446492063      
c    -2.66431867531746     -3.98539218111111      3.56496755692064      
c    -2.03726604531746      3.62987328588889     -3.89173568107936      
c     6.13303124468254     -6.61593652111111      1.58280722892063      
c     6.37919223668254      6.71963185688889     -1.10396453607936      
n    -8.50901395431746      2.09323104088889     -1.84831729907937      
n    -8.91366552031746     -2.70062698411111      0.77536887592063      
c     6.83508716368254      4.12084310188889     -5.04215218707937      
c     6.09563737568254     -3.95624580511111      5.50668192192063      
c    -6.29875590431746      1.83577167588889     -3.01964837307936      
c    -6.88193016331746     -2.39721814511111      2.22705733792064      
c    -4.89038649231746     -6.01888268011111     -0.12791811107936      
c    -4.71207568631746      5.51082779588889     -0.42525603107936      
c    -2.58124012731746     -7.35544882011111     -0.82364036707936      
c    -2.55978045031746      6.97510205588889      0.48887418192064      
c     7.61570132968254      8.13283103688889      0.91296064892063      
c     7.60593332468254     -7.90298771011111     -0.34730099307936      
o     1.87385300168254     -7.76939098511111      0.01363833992064      
o     1.93252337068254      7.63967747688889      0.07671527392064      
o     9.91972614368254     -5.18964166311111      3.63890909092064      
o    10.40353844268254      5.48076333688889     -2.80085197807936      
o     2.17938569368254     -2.68046091511111      7.27518009392063      
o     3.17545600168254      2.66610466188889     -7.17589744607937      
o     9.97344632468254      8.14778283188889      1.07902395692064      
o     9.97227962468254     -7.76663583711111     -0.32785247007936      
o    -6.81290544031746     -6.34781619911111     -1.49608124207936      
o    -6.77520575631746      5.72824926188889      0.75079847092064      
o    -2.38846380731746     -2.45351702311111      5.35127456992064      
o    -1.52060561731746      2.16564327688889     -5.67832692607937      
h    10.78015618068254      6.50379383088889     -1.20995707207937      
h    10.48542455368254     -6.18725140011111      2.09055452492064      
h    -8.48685005831746      3.63105110488889     -0.58957194407936      
h    -8.69751088431746     -4.25650475911111     -0.44507921407936      
h     1.30645017968254      2.45871145288889     -6.82650806407937      
h     0.34654218468254     -2.57053241411111      6.74031464292063      
h   -11.24564960831746      0.23947987588889      2.03644102592064      
h   -10.61740800631746     -0.75402809711111     -3.60140243007936      
h    -2.53645349331746     -8.25934245011111     -2.66003917007936      
h    -2.75758501431746      7.90072422788889      2.30533081492064      
h   -13.21105809631746      3.59334202188889     -0.81968277407936      
h   -13.32364880531746     -4.00498436911111     -1.28161171907936      
h   -13.69913122531746     -3.75367496611111      2.02113350592064      
h   -12.84162389931746      3.34025410988889     -4.12308714607937      
h   -16.10519351331746      0.25360372688889      1.51255566392064      
h   -15.46840867431746     -0.55731599211111     -4.18984272207936      
h    -6.53107584831746     -0.97472894111111      5.98794348992064      
h    -4.15729993031746     -1.31741184711111     -4.31547370207937      
h   -17.52814244631746     -2.15307848511111     -0.29342617007936      
h   -17.15895433931746      1.91724048388889     -2.74098136407936      
h    -5.13373569531746      0.92996211388889      3.69294490592064      
h    -7.45774832331746     -1.63917986611111     -4.80918152307937      
h     6.34564790168254     -1.24541658211111      8.50682256392063      
h     7.53586649068254      1.41745423888889     -7.98492644807937      
h    -8.46450639531746      0.93083998888889      3.98575798592063      
h    -5.58969898731746      0.41273343388889     -6.72991372707937      
h     9.22791003168254     -1.71644662511111      6.81624121992063      
h    10.23268036568254      2.14595454888889     -6.07911705807937      
h     7.83231355268254    -10.14097747011111     -3.66602228807936      
h     7.42457409868254     10.49763928988889      4.14590694192063      
h     0.04991441468254     -9.66165453911111      5.05761349792063      
h     0.46156423568254      9.46936348988889     -5.08543964107937      
h     4.78063575068254      8.41484136388889      3.82910103192064      
h     5.01368762468254     -8.28557496511111     -3.48027655407936      
h    -1.14785038731746     -7.29792689011111      7.13624288192063      
h    -0.41142008331746      7.06560325888889     -7.27833057207937      
h    -2.73973616431746      8.41369285188889     -5.23574078407936      
h    -3.20641180931746     -8.79212466511111      4.91484865592063      
h     5.29349355068254    -11.00364743911111     -1.59885676607936      
h     4.98760606368254     11.08603037088889      1.87184562792064      
h     8.76189586668254      4.19820984888889     -8.52456608707937      
h     8.17506616968254     -4.00000625711111      9.00087389092064      
	c     6.86066597968254     -0.25077324111111     -0.09693864207936      
	c     4.86940368168254      1.94115302388889      3.23025403092064      
	c     4.20879493168254     -0.45650314311111     -0.46137048507937      
	c     2.95224280568254      0.97556577488889      1.62093351392064      
	c     3.45118751668254     -1.86942122311111     -2.58205654007936      
	c     7.77931740968254     -2.63092423911111     -3.75761992107936      
	c     1.82375478068254      3.82709559688889      5.89384263392063      
	c     5.22499517668254     -2.91925188211111     -4.23200790207937      
	c     7.39594117768254      1.24125485688889      2.23476106392064      
	c     4.35997827068254      3.34620166788889      5.36978637692063      
	c     8.66123842668254     -1.29534027911111     -1.67119588507936      
	c    -0.10911094631746      2.94815041288889      4.35072232492063      
	c     0.43882128668254      1.52094593888889      2.20109874592064      
	n     0.80439695668254     -2.45022656811111     -3.21333693807936      
	n     9.60630562868254     -3.78408849311111     -5.53231949707937      
	n     1.16443121168254      5.34758396488889      8.13957097692063      
	o    -0.83205790431746     -1.89560099211111     -1.63960433607937      
	o     0.35010342868254     -3.51393205311111     -5.23051314607936      
	o    11.85262269868254     -3.28174700711111     -5.20935347307937      
	o     2.92112326068254      6.11630793288889      9.46542627092063      
	o     8.74842502068254     -5.15564514611111     -7.21117934907936      
	o    -1.09722459931746      5.76690786288889      8.53587791892063      
	o     9.46317619868254      1.76254734688889      3.09974904592064      
	h    -1.08874309631746      0.86028040288889      1.03088967292063      
	h     4.58711292668254     -3.95985912011111     -5.87111728807937      
	h    -2.04331293331746      3.38252580788889      4.85309069792063      
	h    10.66179327268254     -1.07774815511111     -1.29375706207937      
	h     5.85757868868254      4.05156518388889      6.57549773892063      
