# Supplementary material for: Toward Pair Atomic Density Fitting for Correlation Energies with Benchmark Accuracy
Source: J Chem Theory Comput. 2023 Feb 14;19(5):1499–516. doi: 10.1021/acs.jctc.2c01201 (PMC10018742; doi:10.1021/acs.jctc.2c01201)
Supplement: Supplementary file 2 — ct2c01201_si_002.zip [file ct2c01201_si_002.zip › data/S30L/2.xyz]

86

c    -0.27543848698837      6.49907281401163     -0.93617983094186      
c    -2.47255891198837      6.05175592201163     -2.32339766894186      
c    -4.67784131298837      5.59788251101163     -0.95075398494186      
c    -4.66834890698837      5.53832380601163      1.70647275105814      
c    -2.46786419298837      5.93488320501163      3.09346507305814      
c    -0.28585496398837      6.46210678901163      1.71931877005814      
c    -7.38487325198837      4.94567370101163     -1.77082261394186      
c    -7.76606348498837      2.18043450201163     -0.99657802394186      
c    -7.72093696998837      2.12829339301163      1.66221695905814      
c    -7.35433015798837      4.86004351301163      2.53377135905814      
c    -7.90683719098837     -0.03761132598837     -2.41125625894186      
c    -7.97132183998837     -2.30436941298837     -1.07041948494186      
c    -7.89569231398837     -2.35257056398837      1.58568735805814      
c    -7.76319619898837     -0.13767669198837      3.00394243605814      
c    -8.86346175598837      6.24955429201163      0.41920624805814      
c     2.41742217901163      7.20522524001163     -1.73553324394186      
c     2.37322068101163      7.18090522001163      2.57307449005814      
c     4.16533457201163      5.06966499601163      1.75827628205814      
c     4.21531843801163      5.08844448501163     -0.89817320694186      
c     5.70512217401163      3.46634844301163      3.16649188005814      
c     7.40187199801163      1.97612249401163      1.81491795605814      
c     7.48998484701163      2.01212296101163     -0.83900659094186      
c     5.85651760901163      3.52889493101163     -2.25017307394186      
c     3.00622103001163      9.12754419101163      0.43655505505814      
c     9.66241972401163      0.24904115101163     -1.61084600594186      
c     8.88900621501163     -2.42821483298837     -0.84653164494186      
c     8.75677411501163     -2.45140250798837      1.81244325805814      
c     9.49813348801163      0.19339569901163      2.69827047405814      
c     8.32603584101163     -4.57666428898837     -2.23393894494186      
c     7.57004349601163     -6.76214928098837     -0.92974410894186      
c     7.39439664301163     -6.76812315098837      1.69959280005814      
c     7.99598869401163     -4.59767881298837      3.10587302505814      
c    11.50812278201163      0.81891100601163      0.62534880105814      
c    -7.80580355998837     -5.13577211898837      2.36143573805814      
c    -5.23289417698837     -6.09460340998837      1.45155950305814      
c    -5.30274527198837     -6.04816638098837     -1.20586767994186      
c    -7.92044639498837     -5.05984641598837     -1.94687518994186      
c    -3.06868339498837     -6.82324678498837      2.73189776805814      
c    -0.95383133698837     -7.55162885798837      1.30566549805814      
c    -1.02210065898837     -7.50673995198837     -1.32727009794186      
c    -3.20679090998837     -6.73193338698837     -2.61809921394186      
c    -9.50001246898837     -6.27059635198837      0.23031117605814      
h    -2.47096139298837      6.08925367201163     -4.37850466994186      
h    -2.46108570398837      5.88048360701163      5.14727312905814      
h    -7.89610223198837      5.43348430301163     -3.70704846494186      
h    -7.83469367598837      5.26695773901163      4.49600759905814      
h    -7.93790843398837     -0.00597961598837     -4.46670527194186      
h    -7.66440260198837     -0.17633515998837      5.05583298505814      
h    -8.59293180898837      8.29902093901163      0.45903424705814      
h   -10.87448849398837      5.76723944801163      0.42224225705814      
h     2.64032939801163      7.85660794401163     -3.67828309894186      
h     2.55353470601163      7.80550564501163      4.52887242605814      
h     5.65377510801163      3.45153388601163      5.22000094905814      
h     5.92652008201163      3.56490718401163     -4.30386182894186      
h     1.73104037401163     10.75646332201163      0.43271408805814      
h     4.98437322801163      9.73168165801163      0.46064358105814      
h    10.37647952401163      0.47707911501163     -3.53064212194186      
h    10.06080549301163      0.36646003501163      4.67299777505814      
h     8.46368498501163     -4.58913538098837     -4.28439697894186      
h     7.11667476601163     -8.46573620398837     -1.98161306394186      
h     6.79714694001163     -8.47398947298837      2.67302059705814      
h     7.85713412001163     -4.61517873698837      5.15459525305814      
h    12.11697382701163      2.79378135201163      0.67590059205814      
h    13.13305749801163     -0.46090177698837      0.66838476605814      
h    -8.29862545498837     -5.55529311298837      4.31772400505814      
h    -8.51596215298837     -5.41432348198837     -3.88774924694186      
h    -2.98735392498837     -6.82281193598837      4.78350352605814      
h     0.76761700101163     -8.12570193298837      2.26553557205814      
h     0.64531953001163     -8.05224819798837     -2.39268397394186      
h    -3.23594716598837     -6.67802670398837     -4.67130341094186      
h   -11.44340299498837     -5.56647636898837      0.29378309605814      
h    -9.46172047598837     -8.33767841398837      0.19275919005814      
	c     2.50026014001163     -2.09343111798837     -0.49925699194186      
	c     2.51543935301163     -2.04222727598837     -3.11467227594186      
	c    -1.63411972698837     -0.07480295698837     -3.10463965294186      
	c    -1.65590345998837     -0.12369787898837     -0.48805049394186      
	c     0.42200373701163     -1.11151504598837      0.82362389305814      
	c     0.45369481601163     -1.02181367898837     -4.43277579294186      
	c     0.41597009601163     -1.12569060098837      3.52245855305814      
	c     0.47619216001163     -0.95132096598837     -7.12977095594186      
	n     0.41439427601163     -1.12599670298837      5.71936425605814      
	n     0.49190962601163     -0.88754227598837     -9.32700175194186      
	h    -3.22972653798837      0.69606766901163     -4.12433974694186      
	h    -3.26384675198837      0.61179567901163      0.54067606705814      
	h     4.08183036301163     -2.88826768498837      0.52486335105814      
	h     4.11901543201163     -2.78785124998837     -4.14283975094186      
