# Supplementary material for: Toward Pair Atomic Density Fitting for Correlation Energies with Benchmark Accuracy
Source: J Chem Theory Comput. 2023 Feb 14;19(5):1499–516. doi: 10.1021/acs.jctc.2c01201 (PMC10018742; doi:10.1021/acs.jctc.2c01201)
Supplement: Supplementary file 2 — ct2c01201_si_002.zip [file ct2c01201_si_002.zip › data/S30L/S30L_results_rpa_normal.txt]

7t08	-25199.4243	-16534.1449
7t08Acp	-15531.9608	-10125.2870
7t08Bcp	-9681.4501	-6340.7646
9t08	-26788.8185	-18556.8093
9t08Acp	-14684.6809	-9481.8156
9t08Bcp	-12116.9741	-9010.6358
11t08	-24816.9271	-19026.9090
11t08Acp	-12712.7514	-9933.3730
11t08Bcp	-12119.8997	-9011.3484
18t08	-20836.0202	-13447.6714
18t08Acp	-18986.6392	-11996.4230
18t08Bcp	-1839.8843	-1424.6844
8t08	-29100.6134	-19064.7344
8t08Acp	-17481.7260	-11388.4505
8t08Bcp	-11633.8033	-7600.7788
1t08	-14582.8972	-9542.8093
1t08Acp	-11130.0296	-6874.9415
1t08Bcp	-3450.1707	-2629.5664
6t08	-15012.4975	-10196.1405
6t08Acp	-11567.8374	-7519.0388
6t08Bcp	-3450.5004	-2630.6937
19t08	-21767.2643	-16908.0063
19t08Acp	-19730.3390	-15707.0010
19t08Bcp	-2032.7796	-1181.9170
10t08	-28872.1321	-20061.2515
10t08Acp	-14684.2442	-9482.4972
10t08Bcp	-14201.1422	-10510.3165
17t08	-21026.4010	-13571.6367
17t08Acp	-18985.9742	-11997.2038
17t08Bcp	-2020.1672	-1547.9132
22t08	-18390.7950	-11912.0575
22t08Acp	-8347.1532	-5151.9020
22t08Bcp	-10009.2194	-6742.9062
14t08	-30195.8991	-20673.2886
14t08Acp	-28469.4925	-19441.1635
14t08Bcp	-1728.3184	-1195.4116
13t08	-30383.7778	-20675.7677
13t08Acp	-28470.0498	-19440.7731
13t08Bcp	-1912.9979	-1203.4261
21t08	-23241.1039	-17719.8842
21t08Acp	-19655.4593	-15622.6594
21t08Bcp	-3586.7710	-2061.0614
5t08	-16085.3084	-11803.9232
5t08Acp	-11568.6215	-7517.5435
5t08Bcp	-4518.3010	-4237.6222
2t08	-13448.3417	-8541.7275
2t08Acp	-11130.9458	-6874.1423
2t08Bcp	-2318.1102	-1638.9767
20t08	-22893.0674	-17500.0962
20t08Acp	-19731.0456	-15708.0945
20t08Bcp	-3160.6216	-1762.9929
12t08	-26898.1142	-20526.8013
12t08Acp	-12712.7126	-9933.2348
12t08Bcp	-14201.8510	-10511.2448
3t08	-18926.6054	-14577.7182
3t08Acp	-14415.3303	-10281.8522
3t08Bcp	-4518.0469	-4237.4190
4t08	-16747.7938	-12767.5660
4t08Acp	-14417.9722	-10280.7082
4t08Bcp	-2328.8226	-2451.3407
28t08	-18421.0074	-14429.4284
28t08Acp	-16683.6151	-13501.0932
28t08Bcp	-1514.4589	-833.2143
26t08	-21136.6722	-13652.3381
26t08Acp	-16407.6925	-10682.3961
26t08Bcp	-3477.4798	nan
30t08	-18162.9016	-11757.2023
30t08Acp	-15990.4277	-10179.4981
30t08Bcp	-1889.6217	-1482.3808
29t08	-17199.1431	-11119.4230
29t08Acp	-16144.7006	-10275.0373
29t08Bcp	-1000.9940	-843.2029
25t08	-21134.4619	-13648.0453
25t08Acp	-16407.0752	-10677.9180
25t08Bcp	-3493.7847	-2863.2014
24t08	-26980.6985	-20086.7106
24t08Acp	-19290.6003	-15959.7794
24t08Bcp	-7234.4670	-4175.4834
23t08	-14838.5954	-9714.1685
23t08Acp	-9138.1058	-5780.3764
23t08Bcp	-5467.4677	-3845.1689
27t08	-18800.9171	-14626.7852
27t08Acp	-16684.5813	-13500.3160
27t08Bcp	-1893.5438	-1026.9620
