# Supplementary material for: Toward Pair Atomic Density Fitting for Correlation Energies with Benchmark Accuracy
Source: J Chem Theory Comput. 2023 Feb 14;19(5):1499–516. doi: 10.1021/acs.jctc.2c01201 (PMC10018742; doi:10.1021/acs.jctc.2c01201)
Supplement: Supplementary file 2 — ct2c01201_si_002.zip [file ct2c01201_si_002.zip › data/S30L/1.xyz]

92

c    -0.27392767097826      6.18818287096739     -1.19323441697826      
c    -2.46344819697826      5.77825110096739     -2.60449668497826      
c    -4.69406805197826      5.39705010096739     -1.25235044997826      
c    -4.71896468297826      5.33937410996739      1.40379663502174      
c    -2.51325612997826      5.65638383096739      2.81229344102174      
c    -0.29786243197826      6.12649045296739      1.46128208402174      
c    -7.42369669997826      4.94664129096739     -2.11437937697826      
c    -8.01020488197826      2.21932752096739     -1.35181215197826      
c    -8.03725358297826      2.16388316696739      1.30730299302174      
c    -7.46489992097826      4.85601440896739      2.19433661702174      
c    -8.21278504697826      0.01810098696739     -2.78448300397826      
c    -8.41651363297826     -2.24308768803261     -1.44718002897826      
c    -8.44656696497826     -2.29788448003261      1.20944882802174      
c    -8.27109441997826     -0.09424167303261      2.64330177202174      
c    -8.82968139897826      6.36029904696739      0.05739418002174      
c     2.39027378302174      6.99321654596739     -1.97848426697826      
c     2.35235812302174      6.89052652996739      2.33049401502174      
c     4.24147848702174      4.87580284396739      1.47132178302174      
c     4.26509097302174      4.93957097496739     -1.18371064797826      
c     5.91294667102174      3.35512867596739      2.83023998302174      
c     7.66851269002174      1.97163671096739      1.43096468602174      
c     7.69268832602174      2.03630958096739     -1.22332759697826      
c     5.96135589402174      3.48626610596739     -2.58483294797826      
c     2.91213550802174      8.90127656796739      0.22748520502174      
c     9.87955435402174      0.34201930996739     -2.07606854797826      
c     9.16121296102174     -2.35519696603261     -1.32189988897826      
c     9.13547654102174     -2.42067079903261      1.33912719702174      
c     9.83927950202174      0.23553954796739      2.23914074502174      
c     8.55003632702174     -4.47911664303261     -2.72960455597826      
c     7.90074396802174     -6.70058297303261     -1.42801559597826      
c     7.87418277602174     -6.76523800603261      1.20657191002174      
c     8.49702019902174     -4.61077509203261      2.62831133202174      
c    11.77284804602174      0.92596675696739      0.11507085802174      
c    -8.31765319897826     -5.08264752803261      1.98095982102174      
c    -5.66578505297826     -5.91320824703261      1.16915394502174      
c    -5.63424863397826     -5.85826681003261     -1.48990153297826      
c    -8.26696047097826     -4.99384175603261     -2.32930173197826      
c    -3.49926977497826     -6.47956145603261      2.52780820502174      
c    -1.27490755197826     -7.03090264403261      1.18478368202174      
c    -1.24350675597826     -6.97651468903261     -1.44679147397826      
c    -3.43541577197826     -6.36901447103261     -2.81855925697826      
c    -9.87669066897826     -6.27071994003261     -0.21820226097826      
h    -2.45293250297826      5.84170784696739     -4.65828111197826      
h    -2.54030476097826      5.62746427796739      4.86674302902174      
h    -7.86021476397826      5.46727456696739     -4.05896043997826      
h    -7.93793131997826      5.29540784196739      4.15039239902174      
h    -8.11773150997826      0.05695325996739     -4.83606366497826      
h    -8.21892315097826     -0.14040999403261      4.69617358602174      
h    -8.40520683497826      8.38336035396739      0.10379812202174      
h   -10.87139950097826      6.03249122396739      0.03110171602174      
h     2.58575315602174      7.68646846296739     -3.90969091097826      
h     2.51428015602174      7.49054722796739      4.29570952202174      
h     5.92036190302174      3.32542755096739      4.88459561402174      
h     6.00539813102174      3.55672082496739     -4.63768537197826      
h     1.57808781002174     10.48167209796739      0.25357660702174      
h     4.86728228802174      9.57563419696739      0.26070415302174      
h    10.52462718202174      0.60197849396739     -4.01471251997826      
h    10.44834115402174      0.39868505796739      4.19987927702174      
h     8.55317824302174     -4.43267818503261     -4.78236546697826      
h     7.42215294602174     -8.39155584003261     -2.48982776597826      
h     7.37511978802174     -8.50599669503261      2.17421000402174      
h     8.46001632502174     -4.66542580203261      4.68063698802174      
h    12.34503118002174      2.91199338296739      0.16959265902174      
h    13.42257529502174     -0.32126072403261      0.09956025902174      
h    -8.86590784497826     -5.52843884603261      3.91606486102174      
h    -8.76901896497826     -5.35979147103261     -4.29349730297826      
h    -3.50574853397826     -6.49981107403261      4.58215679202174      
h     0.44499428702174     -7.48905429803261      2.20842477902174      
h     0.50076806702174     -7.39237994603261     -2.44683686097826      
h    -3.39255161297826     -6.30418384403261     -4.87158605197826      
h   -11.84562010497826     -5.64075869303261     -0.22849212297826      
h    -9.76050688897826     -8.33473127603261     -0.25925689397826      
	c     0.45225023602174     -0.84580527903261     -2.67538840797826      
	c     0.39459212602174     -0.96458343003261      2.64450497602174      
	c     2.65068143602174     -1.59445663803261      1.27425079102174      
	c     2.67838650102174     -1.53842875103261     -1.28668130997826      
	c    -1.86312906697826     -0.39368194803261      1.25325410902174      
	c    -1.83502433397826     -0.33633433203261     -1.30877236297826      
	c     0.39835682302174     -0.91584285703261      5.28048328302174      
	c     0.51180812502174     -0.67721549003261     -5.30584721597826      
	c     2.77402361402174     -1.11680389603261     -6.67834118497826      
	c    -1.67831951697826     -0.01779465203261     -6.70601427297826      
	c     2.63210792502174     -1.41763333203261      6.67793288302174      
	c    -1.82246115397826     -0.32547143203261      6.66297960902174      
	n    -3.49875236797826      0.52904976296739     -7.81566922397826      
	n     4.65792050102174     -1.46517054103261     -7.76197770397826      
	n     4.49465739802174     -1.81660458603261      7.78080391602174      
	n    -3.66774208597826      0.16586375496739      7.75746115902174      
	h     4.38153149002174     -2.03474681303261     -2.30488991897826      
	h     4.33175844902174     -2.13518021603261      2.30621545602174      
	h    -3.59288106097826      0.00412869696739      2.26777284902174      
	h    -3.54226818697826      0.10761481996739     -2.34209480897826      
