# Supplementary material for: Toward Pair Atomic Density Fitting for Correlation Energies with Benchmark Accuracy
Source: J Chem Theory Comput. 2023 Feb 14;19(5):1499–516. doi: 10.1021/acs.jctc.2c01201 (PMC10018742; doi:10.1021/acs.jctc.2c01201)
Supplement: Supplementary file 2 — ct2c01201_si_002.zip [file ct2c01201_si_002.zip › data/S30L/5.xyz]

100

c     4.43447123503000     -4.75586619107000     -6.29164636800000      
c     7.00194566903000     -5.03917058107000     -2.60788986100000      
c     6.16291964903000     -2.30038691107000      3.63738772100000      
c     7.58664886403000     -4.31129364307000      0.03188123100000      
c     2.22134771903000     -3.71535361707000     -7.65452807500000      
c    -1.51221397397000     -1.47454553007000     -7.30870014200000      
c     7.87685626903000     -7.32744330307000     -6.14279864600000      
c     4.04133165603000     -0.99267909907000      4.96856027400000      
c     4.01712438203000      1.66743661993000      5.14225612700000      
c     2.11050237603000     -2.44607112807000      6.08769397300000      
c    -3.40200777097000     -0.24178057307000     -5.61008614900000      
c    -3.42550428597000      2.41120287693000     -5.34381635400000      
c    -5.16149596597000     -1.75485673507000     -4.30181595200000      
c     2.02010759503000      2.90376839993000      6.53734104500000      
c    -7.03953248697000     -0.56453767407000     -2.71816461100000      
c     0.11997473203000     -1.19405181707000      7.47528860200000      
c    -5.31380528497000      3.58327486193000     -3.75597931900000      
c     4.95128305803000     -3.94530879007000     -3.84149647700000      
c    -7.06952337997000      2.06730124693000     -2.49009495800000      
c     0.12948540703000      1.44175434393000      7.66541329000000      
c    -1.87348567897000     -1.53780479307000     -9.93174224900000      
c     8.47284846603000     -2.71564456907000      4.86493304500000      
c    -5.15228965697000     -4.44737495707000     -4.46695718500000      
c     5.89314299503000      3.20613787793000      3.96210842200000      
c    -1.61241426397000      4.00039580293000     -6.55620575800000      
c     2.04075508203000     -5.13661203707000      5.89961484300000      
c     9.92784765403000     -4.85033345807000      1.13285113000000      
c     1.97879377703000     -3.91655322707000    -10.27831233400000      
c    -8.80084760497000     -2.11524889907000     -1.39633323800000      
c     2.03380215003000      5.59326457093000      6.72718372200000      
c    -5.32303902097000      6.26776588993000     -3.50521529000000      
c    -1.81626294897000     -2.68861300507000      8.60261293900000      
c    10.36924275703000     -4.02346228507000      3.58999281700000      
c    -0.10547393597000     -2.79443651407000    -11.42497172700000      
c    -6.87931806197000     -5.87297899907000     -3.15829366900000      
c     5.82796131203000      5.78864727793000      4.17511408200000      
c    -1.67506369497000      6.57339984893000     -6.24964606600000      
c    -8.72669179197000     -4.69842070207000     -1.60620725900000      
c     0.13869409703000     -6.50573659207000      7.00959381500000      
c     3.88847166103000      6.99744946493000      5.58911724300000      
c    -1.81216122097000     -5.27162160407000      8.37839337300000      
c    -3.56103039997000      7.72589185093000     -4.71973915700000      
n     0.49538115503000     -2.54055638407000     -6.19706663200000      
n     5.73150655603000     -3.08017087407000      1.26919685900000      
n     8.50479356703000     -6.74304038907000     -3.76450206000000      
n     5.91662183803000     -6.45461460607000     -7.48078405400000      
h    -3.72948226297000     -5.36542827207000     -5.62196920700000      
h     3.84724838803000     -2.46807414107000     -2.96161963600000      
h    -0.15038169597000      3.13384539993000     -7.70379564700000      
h     7.36473427203000      2.29789997093000      2.85992122800000      
h     3.50519198103000     -6.09331106707000      4.83083608200000      
h    -6.81766488997000     -7.92012044507000     -3.28061066800000      
h    -8.46967393597000      2.95451768093000     -1.27628905100000      
h    -1.36673421397000      2.37942536393000      8.72022707800000      
h    11.33127906303000     -5.88043175707000      0.05195247200000      
h     3.41087115103000     -4.92102678307000    -11.34580140400000      
h    -3.52057937097000     -0.63682768707000    -10.75845799700000      
h   -10.06607550197000     -5.86072165607000     -0.57392629300000      
h     8.74619835103000     -2.03971279807000      6.78240421500000      
h     0.53173500703000      6.50490695793000      7.79163450400000      
h   -10.19852437897000     -1.19899457907000     -0.20164975700000      
h    -3.30911836897000     -1.72987749707000      9.63883940900000      
h    -6.76246872197000      7.12853759393000     -2.31885791300000      
h     9.09476167403000     -8.68312599707000     -7.09613873600000      
h     7.25958387003000      6.93019104993000      3.24807297100000      
h     0.09983864403000     -8.54775175207000      6.81596442400000      
h    -0.26602911397000      7.74926600293000     -7.16854925800000      
h     3.87673097403000      9.04442143593000      5.74526534700000      
h    -3.30831054497000     -6.38682443607000      9.23211727000000      
h    -3.58419252697000      9.76784624693000     -4.50953886000000      
h    -0.35256865897000     -2.89430347307000    -13.46047889400000      
h    12.16994787503000     -4.39082227207000      4.50472674600000      
	c    -0.03535145697000      4.29107920193000      0.24982253200000      
	c    -0.75738962897000     -0.11048163507000      0.42116807900000      
	c    -2.19939077597000      3.86477743093000      1.76242828600000      
	c    -2.65217890597000      1.10656338193000      1.87986452200000      
	c    -3.30209698297000      5.99522864293000      2.86863730300000      
	c    -0.23569881697000      8.70662256093000      0.92669905400000      
	c    -2.50182639797000     -4.09486110207000      1.45392160200000      
	c    -2.31383298097000      8.41050674793000      2.49430196000000      
	c     0.96296462303000      1.81300020893000     -0.67826082200000      
	c    -0.65587480197000     -2.71402036607000      0.18598611200000      
	c     0.95771161003000      6.65315782893000     -0.21994540000000      
	c    -4.38208902397000     -2.95815993607000      2.91139947500000      
	c    -4.46480964697000     -0.33478538207000      3.13359756300000      
	n    -5.54853087097000      5.85575495293000      4.50943713300000      
	n     0.75818111003000     11.27147990093000      0.50662751400000      
	n    -2.46689287797000     -6.87084789207000      1.25422891900000      
	o    -7.27881521097000      4.43174722293000      3.85754328500000      
	o    -5.56674864697000      7.21105182993000      6.40383546100000      
	o     2.62925103003000     11.47775583293000     -0.87168545100000      
	o    -0.76880661997000     -7.84789200907000     -0.00946968300000      
	o    -0.33539160797000     13.04547696993000      1.55802431000000      
	o    -4.14386807097000     -8.05678334707000      2.37070254900000      
	o     2.80988500503000      1.53021008893000     -2.02642836600000      
	h    -5.94167941997000      0.53371504693000      4.24582014100000      
	h    -3.16269626797000     10.03483303893000      3.40371933600000      
	h    -5.75831993497000     -4.14366485707000      3.84880881100000      
	h     2.60460664903000      6.90346163093000     -1.40880503400000      
	h     0.78167160803000     -3.64955052907000     -0.91979857900000      
