# Supplementary material for: Toward Pair Atomic Density Fitting for Correlation Energies with Benchmark Accuracy
Source: J Chem Theory Comput. 2023 Feb 14;19(5):1499–516. doi: 10.1021/acs.jctc.2c01201 (PMC10018742; doi:10.1021/acs.jctc.2c01201)
Supplement: Supplementary file 2 — ct2c01201_si_002.zip [file ct2c01201_si_002.zip › data/S30L/4.xyz]

113

c    -0.07022704898230      6.58471983695575     -2.12953567598230      
c     0.01788130801770     -6.60597465604425      2.18262938701770      
c   -10.47733195298230     -1.15156774004425      0.76159038501770      
c   -10.43720240898230      0.76921353695575     -1.45862743398230      
c    -0.70816991998230      8.79376522895575     -4.00480519898230      
c    -0.62552279698230     -8.76395013804425      4.11567091801770      
c   -12.85290424098230     -2.81665150704425      0.62332159601770      
c   -12.87467285898230      2.34808881495575     -1.48486652698230      
c    -5.66828315898230     -0.54582575904425      3.79962707501770      
c    -5.42524397598230      0.35103623895575     -4.18261015698230      
c   -15.26825803198230     -1.22071957904425      0.58680894201770      
c   -15.22785296498230      0.66621088395575     -1.61032022698230      
c     8.85118286401770      4.27187556395575     -5.47932629798230      
c     8.68319791201770     -3.60319941004425      5.68556591301770      
c     6.27548232801770    -10.04797975804425     -4.26578792798230      
c     5.73938620801770      9.92075164495575      4.78391790201770      
c     3.72092821501770      7.38086801395575     -0.01809643598230      
c     3.93702963301770     -7.37593022804425      0.30771664701770      
c    -0.45732999698230      7.48477126695575      0.51639421101770      
c    -0.20194552798230     -7.62884744504425     -0.43598216498230      
c     2.82566540701770     -6.06522910804425      2.27074069501770      
c     2.75581850301770      6.15177444695575     -2.10591130698230      
c     7.93955317101770      6.58699426695575     -1.40985710198230      
c     8.05106707801770     -6.35538410304425      1.84817865101770      
c    -4.15910330098230     -4.42867209004425      1.31361045801770      
c    -4.20451461698230      4.24674202495575     -1.56493583998230      
c     4.41114306601770      5.11389967395575     -3.91201260798230      
c     4.35148892201770     -4.82110273904425      4.05890568501770      
c    -1.86299248098230     -4.49938583304425      2.76569574601770      
c    -1.83522845998230      4.43073886795575     -2.87924248998230      
c     6.55450804601770     -7.61423045704425     -0.04780061998230      
c     6.30880926001770      7.65437733395575      0.49646876501770      
n    -8.28764290398230      2.46447120495575     -1.21461652998230      
n    -8.25726050598230     -2.76968641004425      0.66519290901770      
c     7.03533032501770      5.35036965895575     -3.57667973598230      
c     6.99615821701770     -4.95054527604425      3.83855164001770      
c    -6.01922700298230      2.38096187095575     -2.29717322998230      
c    -6.07177137598230     -2.60714037804425      1.89975400101770      
c    -4.49428333498230     -6.16659141804425     -0.84165741298230      
c    -4.72573651998230      5.92682827695575      0.60441743701770      
c    -2.34389951698230     -7.61507487704425     -1.78434097298230      
c    -2.67405711998230      7.38203792395575      1.73182203301770      
c     7.38986589101770      8.81469527295575      2.74304308001770      
c     7.78731538801770     -8.91196670104425     -2.13395400598230      
o     2.10892668901770     -8.45464801004425     -1.28876406298230      
o     1.78354360301770      8.31189000695575      1.53734554501770      
o    10.57911141001770     -6.44228446904425      1.69860976301770      
o    10.45414317501770      6.70427560495575     -1.09651675398230      
o     3.33664920401770     -3.47903709304425      5.95943477901770      
o     3.53107434901770      3.87774474795575     -5.94754082698230      
o     9.74330525001770      8.88961024195575      3.02819509201770      
o    10.15002455801770     -9.06654920404425     -2.21735678598230      
o    -6.53686021998230     -6.30316442104425     -2.06670425798230      
o    -6.85236851398230      5.99106974895575      1.68168669801770      
o    -1.38492941698230     -3.13766698704425      4.63946747101770      
o    -1.19915767798230      3.13701174395575     -4.75773608098230      
h    10.70024595301770      7.61451520095575      0.58836523101770      
h    10.94846639601770     -7.51313324404425      0.13824755501770      
h    -8.38762219098230      3.92586824295575      0.13094158401770      
h    -8.22581060598230     -4.24785798704425     -0.66411349398230      
h     1.65292242501770      3.58034040695575     -5.69287042698230      
h     1.44743391901770     -3.33006148304425      5.64543448601770      
h   -10.49339417098230     -0.08745018204425      2.53359590101770      
h   -10.29673801098230     -0.29358360804425     -3.22596384298230      
h    -2.51515188398230     -8.44476100104425     -3.64874292198230      
h    -2.96912165698230      8.12203491395575      3.61779045901770      
h   -12.93286250098230      3.50875240195575      0.23563290801770      
h   -12.75258860598230     -3.97561653804425     -1.09653196998230      
h   -12.84484848098230     -4.11917409004425      2.23133479301770      
h   -12.80376545698230      3.65094435895575     -3.09114051898230      
h   -15.44207328398230     -0.18831806604425      2.37952357301770      
h   -15.24273976398230     -0.36947850504425     -3.40972807998230      
h    -5.45730844598230     -1.35596253804425      5.68875227301770      
h    -3.65110391798230     -0.56982893404425     -3.67462410098230      
h   -16.91870820098230     -2.46177012904425      0.44615847001770      
h   -16.92769680698230      1.84673624195575     -1.58342157098230      
h    -3.89396989498230      0.43138362995575      3.40886511501770      
h    -6.91571875998230     -1.06451474004425     -4.28022192898230      
h     7.64410803301770     -2.09654660604425      6.63783737301770      
h     7.95566906101770      2.74961168895575     -6.54530425498230      
h    -7.20984994798230      0.81696409295575      3.79027226301770      
h    -5.11930553398230      1.18285986095575     -6.04877742298230      
h    10.33179178201770     -2.81782581504425      4.71739428801770      
h    10.55079411301770      3.56412036995575     -4.54540443398230      
h     7.58795915201770    -10.86000844004425     -5.63195317898230      
h     6.95851055101770     10.69960374495575      6.25225205901770      
h     0.58611876701770    -10.39617231504425      3.75170310701770      
h     0.41908420801770     10.45449541195575     -3.51858745498230      
h     4.50908156301770      8.46039223195575      5.57871994701770      
h     5.11188200601770     -8.59433136204425     -5.16812527298230      
h    -0.27801926998230     -8.06586205704425      6.02770391001770      
h    -0.24557899698230      8.19231020695575     -5.92542250098230      
h    -2.71684433398230      9.26594573995575     -3.88863135798230      
h    -2.60737124398230     -9.31986530604425      3.92879655001770      
h     4.98603508301770    -11.50525468604425     -3.56607286498230      
h     4.51144083901770     11.39836917195575      4.01854664101770      
h     9.45502063801770      5.72243638995575     -6.83216754398230      
h     9.39686712301770     -4.90282287204425      7.13474035001770      
	c     5.37743775201770     -1.46325791504425     -2.07862520698230      
	c     3.66733385401770     -0.28338763404425     -0.32337481798230      
	c     8.94745034601770      0.29312166195575      0.09338510301770      
	c     4.69780581601770      1.19032666495575      1.67701024101770      
	c     7.27457268401770      1.46479135895575      1.82986021001770      
	c     8.04304064401770     -1.18270725904425     -1.84154618798230      
	n     3.08555249601770      2.42769649395575      3.53216671401770      
	n     4.06424285001770     -2.74067572804425     -3.78139467098230      
	o     1.59716932701770     -2.36163331004425     -3.10691743798230      
	n     1.31621703601770     -0.85995627304425     -0.97342629398230      
	cl    10.01531216601770     -2.64997210904425     -3.95534081098230      
	o     0.77948501801770      2.29406818095575      3.19187730701770      
	o     4.11616747401770      3.54290936595575      5.30900423501770      
	h    10.96385429901770      0.57485404995575      0.30208961901770      
	h     8.03450646501770      2.60855049495575      3.34882355001770      
