# Supplementary material for: Toward Pair Atomic Density Fitting for Correlation Energies with Benchmark Accuracy
Source: J Chem Theory Comput. 2023 Feb 14;19(5):1499–516. doi: 10.1021/acs.jctc.2c01201 (PMC10018742; doi:10.1021/acs.jctc.2c01201)
Supplement: Supplementary file 2 — ct2c01201_si_002.zip [file ct2c01201_si_002.zip › data/S30L/6.xyz]

92

c    -0.20018604395652     -7.87471962952174     -2.09254772389130      
c     0.14048088104348     -7.78855064752174      2.40059653310870      
c     1.20752687404348     -2.47808279952174      6.62432958410870      
c     0.38048851004348     -6.37138419552174      4.80489514010870      
c    -0.43160402295652     -6.54951224952174     -4.54962049289130      
c    -1.22658031795652     -2.72228674252174     -6.51743765489130      
c    -0.03156601095652    -11.49360138852174      0.22424240610870      
c     1.95946923504348      0.20465047947826      6.21240842410870      
c     4.31732221104348      0.74017558247826      5.08327056210870      
c     0.29504563404348      2.18507429047826      6.88434032310870      
c    -1.95586029495652     -0.01922565152174     -6.21154765789130      
c    -0.27677210995652      1.91863032247826     -6.96582757489130      
c    -4.30915689895652      0.58110257947826     -5.10539053789130      
c     5.05336241804348      3.34022783747826      4.68510068810870      
c    -5.02577333995652      3.20106924847826     -4.81811512089130      
c     1.05924492804348      4.77693320747826      6.48480600510870      
c    -1.02176169395652      4.53059988447826     -6.67688094889130      
c    -0.03204464895652     -6.47630691152174      0.12819202810870      
c    -3.37852768295652      5.09837873747826     -5.63582047589130      
c     3.41979448804348      5.28253776147826      5.42038007010870      
c    -0.90650469095652     -3.81776636752174     -8.90981542689130      
c     0.87956774404348     -3.47807056952174      9.05696306310870      
c    -6.03177815995652     -1.30074758452174     -4.22509557789130      
c     6.02647310104348     -1.19023914152174      4.28514102410870      
c     2.20139975604348      1.40987731747826     -7.89054036489130      
c    -2.18657799195652      1.73429082147826      7.82943670110870      
c     0.06252407104348     -7.52664553652174      7.15917791310870      
c    -0.12262301495652     -7.79697437352174     -6.85758807489130      
c    -7.37731692195652      3.80103816147826     -3.65444222489130      
c     7.40953242704348      3.87269519547826      3.49808695310870      
c     0.71116378804348      6.47359495047826     -7.36886378689130      
c    -0.65946218495652      6.76025040347826      7.09305436810870      
c     0.30013977504348     -6.03371593552174      9.31290023810870      
c    -0.34821139395652     -6.38598708952174     -9.06716632989130      
c    -8.27391542595652     -0.64638513952174     -3.09874550989130      
c     8.27388125404348     -0.60099858352174      3.13375964610870      
c     3.82390490304348      3.33956271547826     -8.51760554589130      
c    -8.95648947395652      1.93031696047826     -2.79979377389130      
c    -3.79490143195652      3.70072318147826      8.37336760310870      
c     8.97558501404348      1.95564499647826      2.72601582910870      
c    -3.02420884895652      6.24525058047826      8.01874391910870      
c     3.07161725404348      5.90234954347826     -8.27221528589130      
n    -0.96623820895652     -4.06816981952174     -4.38705349489130      
n     0.93463579004348     -3.90248213352174      4.54701095010870      
n     0.10554206104348    -10.33600375952174      2.46911959610870      
n    -0.16571396895652    -10.42291322152174     -2.06350295689130      
h    -5.52888816595652     -3.27555082152174     -4.41711072689130      
h    -0.03511093195652     -4.43927831052174      0.08728608610870      
h     2.83236465904348     -0.53545466552174     -8.03468801489130      
h     5.50935320804348     -3.15139415652174      4.56123834910870      
h    -2.83183999895652     -0.19847334852174      8.05601913410870      
h    -9.52895646995652     -2.10940058152174     -2.39820890789130      
h    -3.92715037495652      7.06644069847826     -5.40605536589130      
h     3.98257508904348      7.23493034947826      5.10669473710870      
h    -0.35721702095652     -9.53005090352174      7.25230480410870      
h     0.28148120204348     -9.80567179452174     -6.87338030889130      
h    -1.12559083195652     -2.67141720452174    -10.59669493889130      
h   -10.72589692595652      2.41303542747826     -1.87962821189130      
h     1.10912984704348     -2.26969257652174     10.69853495310870      
h     7.92573691704348      5.83551597247826      3.18331780810870      
h    -7.87967443695652      5.77922830147826     -3.42525111989130      
h    -0.05921974895652      8.69924847647826      6.77637008410870      
h     0.12561350504348      8.42869880147826     -7.13412105589130      
h    -0.03362509395652    -13.54968985452174      0.26382633410870      
h     9.51807017904348     -2.10170030252174      2.49641205710870      
h    -5.69172448295652      3.30384551947826      9.04846421110870      
h     5.71802144404348      2.90061961047826     -9.17403300389130      
h    10.75009737004348      2.38566125047826      1.78965967610870      
h    -4.33369591495652      7.76892151147826      8.42994063910870      
h     4.39168669804348      7.39749361147826     -8.74903425789130      
h    -0.10685690295652     -7.27991647952174    -10.89910091889130      
h     0.05173234804348     -6.85454176452174     11.17779718710870      
	c     2.44708640204348      1.91961895347826     -1.11989624289130      
	c    -2.43984093295652      1.98960179247826      1.05034307910870      
	c    -1.16926832595652     -0.35056111552174      0.56103313310870      
	c     1.16264323304348     -0.38495216952174     -0.51252382389130      
	c    -1.17079523495652      4.30208169947826      0.41170835710870      
	c     1.19557963504348      4.26912272247826     -0.59197885989130      
	c    -4.85912328395652      2.00530366447826      2.12114804610870      
	c     4.86350259904348      1.86690873247826     -2.19625117589130      
	c     6.07016858204348     -0.44533711552174     -2.81739403089130      
	c    -6.08756384795652     -0.26716773352174      2.83899207410870      
	c    -6.18254576495652      4.29560535047826      2.54802136810870      
	c     6.20609563704348      4.12426321747826     -2.72505056389130      
	n     7.03568300304348     -2.35386543952174     -3.33760336189130      
	n    -7.24292873095652      6.19716894247826      2.87564012110870      
	n     7.28384224904348      5.99998349247826     -3.13476183289130      
	n    -7.07120856695652     -2.14339154052174      3.43688136210870      
	h    -2.11281300895652     -2.10434673252174      1.04105015810870      
	h    -2.12183960895652      6.08049497147826      0.78457727910870      
	h     2.15902028304348      6.02050259047826     -1.05111198089130      
	h     2.09896318304348     -2.16664633752174     -0.89310536089130      
