# Supplementary material for: Toward Pair Atomic Density Fitting for Correlation Energies with Benchmark Accuracy
Source: J Chem Theory Comput. 2023 Feb 14;19(5):1499–516. doi: 10.1021/acs.jctc.2c01201 (PMC10018742; doi:10.1021/acs.jctc.2c01201)
Supplement: Supplementary file 2 — ct2c01201_si_002.zip [file ct2c01201_si_002.zip › data/S30L/7.xyz]

156

c     2.67214728117628    -16.12873924776090     -0.75925601700449      
c     1.30593015767628    -16.39762846206090      1.51834748759551      
c    -1.31019638792372    -16.39369378076089      1.51771278839551      
c    -2.67476083992372    -16.12094751666090     -0.76042952820449      
c    -1.30837671962372    -16.07940921056090     -3.05458833310449      
c     1.30701507607628    -16.08348239806090     -3.05409802010449      
c     5.29139954077628    -15.59493970216090     -0.74242714310449      
c     7.43033912777628    -14.73005938546090     -0.73704007970449      
c    -5.29296624512372    -15.58136101156090     -0.74446792560449      
c    -7.43098344192372    -14.71426350726090     -0.73779243350449      
c    -9.69652615162372    -13.29645623806090     -0.72937255680449      
c   -10.93393433772372    -12.68813884816090      1.55473793579551      
c   -12.82909869702372    -10.88457433326090      1.61206465909551      
c   -13.56404393932372     -9.60687720746090     -0.61206757510449      
c   -12.48997742862372    -10.38557361336090     -2.92976159840449      
c   -10.59732227752372    -12.18968014076090     -2.98697242450449      
c     9.69387360847628    -13.30877583866090     -0.72474041010449      
c    10.92284888917628    -12.69594134516090      1.56255539499551      
c    12.81390532477628    -10.88799398296090      1.62341707099551      
c    13.55406512547628     -9.61234639166090     -0.60014372680449      
c    12.48900578387628    -10.39633609926090     -2.92037154770449      
c    10.59887268847628    -12.20276556176090     -2.98104153120449      
c   -15.05607873832372     -7.39268630086090     -0.50055400010449      
c   -15.92881856262372     -5.26023940396090     -0.39600575520449      
c   -16.45466951192371     -2.64293666486090     -0.28509884410449      
c   -16.77458767092372     -1.39884896396090      2.05326686859551      
c   -16.76504829022372      1.21483176553910      2.19051791929551      
c   -16.43778898992372      2.69689608333910     -0.00478933650449      
c   -16.33519849642371      1.45269922263910     -2.36518065810449      
c   -16.34364924292372     -1.15825052316090     -2.50186757460449      
c    -9.69739827782372     13.37288614893910      0.66028140339551      
c   -10.68041243672372     12.58633900393910     -1.69181199290449      
c   -12.55001308522372     10.76145864833910     -1.81388527620449      
c   -13.52108967602372      9.64656855193910      0.40835646479551      
c   -12.69968087062372     10.60005496933910      2.76267365709551      
c   -10.82624647342372     12.42196738263910      2.88531426539551      
c   -15.01353276442372      7.43328986103910      0.27621494169551      
c   -15.90736486222372      5.31047831343910      0.15818469549551      
c     1.31007953437628     15.67882057053910      3.18396858429551      
c    -1.30376278062372     15.67899188013910      3.18327179549551      
c    -2.66919515842372     16.12879121343910      0.93190798799551      
c    -1.30399492372372     16.78112110363911     -1.26489932030449      
c     1.31274268297628     16.78099509213910     -1.26422687880449      
c    -7.44387324542372     14.80481211933910      0.78047798819551      
c    -5.29633977832372     15.64268679193910      0.85051982879551      
c     2.67673872557628     16.12841881933910      0.93327931959551      
c    15.04434731067628     -7.39684777786090     -0.48808300140449      
c    15.91791928657628     -5.26463943286090     -0.38489234850449      
c    16.44820686537629     -2.64819090096090     -0.27276784540449      
c    16.35323310017628     -1.16333813386090     -2.49004727490449      
c    16.34827902387628      1.44771139703910     -2.35360410860449      
c    16.44058219477628      2.69197399183910      0.00709577759551      
c    16.75374542887628      1.20920653163910      2.20415875149551      
c    16.75917698107628     -1.40441379946090      2.06710535199551      
c    15.91204906667628      5.30609224153910      0.16829754399551      
c    15.01890817017628      7.42929442353910      0.28493019829551      
c    13.52695842937628      9.64305159493910      0.41652525559551      
c    12.55990314347628     10.76074455503910     -1.80609524630449      
c    10.69158277657628     12.58702607943910     -1.68507209800449      
c     9.70414533607628     13.37050914753910      0.66620429419551      
c    10.82826125027628     12.41594339123910      2.89203431029551      
c    12.70146186897628     10.59368929433910      2.77052121309551      
c     7.45113828637628     14.80341202483910      0.78450175139551      
c     5.30381613157628     15.64189849393910      0.85335030539551      
h     2.33093938857628    -16.46882096686090      3.29215524049551      
h    -2.33624415482372    -16.46168964956090      3.29105838189551      
h    -2.33740598892372    -15.93165612036090     -4.82276242700449      
h     2.33709180277628    -15.93916702286090     -4.82192291690449      
h   -10.28539618612372    -13.55026395246090      3.29782152379551      
h   -13.67102568042372    -10.33633160496090      3.39957301209551      
h   -13.08424666732372     -9.46032737296090     -4.66108102930449      
h    -9.70609564472372    -12.68949934606090     -4.76551925200449      
h    10.27233092347628    -13.55959982586090      3.30412437339551      
h    13.64910271727628    -10.33572108896090      3.41287065029551      
h    13.08694958927628     -9.47331081366090     -4.65167630350449      
h     9.71239760367628    -12.70777496246090     -4.76049445000449      
h   -16.90275374532372     -2.51841171036090      3.76648086299551      
h   -16.89564084462372      2.14897336073910      4.01175509089551      
h   -16.12896987352372      2.57316407403910     -4.06993634910449      
h   -16.14424957592372     -2.09499576916090     -4.31521837630449      
h    -9.85366623742372     13.32838293043910     -3.41486792180449      
h   -13.19572088642372     10.07364854053910     -3.63442069620449      
h   -13.47335328822372      9.80031938553910      4.48561643259551      
h   -10.12428912252372     13.05476128613910      4.70573538209551      
h     2.33992891307628     15.23274540853910      4.90094171199551      
h    -2.33436554982372     15.23295341363910      4.89975471139551      
h    -2.33029594282372     17.16866387143910     -2.99711721000449      
h     2.33996507927628     17.16857469873910     -2.99589913910449      
h    16.16220588737628     -2.09902459316090     -4.30480185060449      
h    16.14702687167629      2.56800283813910     -4.05906408850449      
h    16.87777085237628      2.14314271103910      4.02597588299551      
h    16.87815313537628     -2.52426943076090      3.78079139539551      
h    13.20653066107628     10.07295124863910     -3.62631047280449      
h     9.86967430137628     13.33311592283910     -3.40869542630449      
h    10.12324665947628     13.04644201743910      4.71207867419551      
h    13.47150632627628      9.79133857833910      4.49387657679551      
	c     7.06839992547628      6.96662517303910     -3.78282178510449      
	c     6.81718080847628      7.58624969203910      0.75447461389551      
	c    10.17303029747628     -1.43304543596090      2.62964269089551      
	c     9.70834447347628     -2.36461126796090     -1.83626269910449      
	c    -5.00896408852372      8.50740320703910     -4.09532669510449      
	c     1.30817425047628    -10.04908874796090     -0.02953448410449      
	c    -4.74928211152372      9.12599950503910      0.44257542589551      
	c     1.32279304947628     -9.97229957996090      4.55789607889551      
	c     9.40934029947628     -3.86510789496090      3.21789820389551      
	c     4.73874470747628      9.13268268803910      0.42922251389551      
	c     4.99225691347628      8.52445580703910     -4.11025872510449      
	c     8.92860109447628     -4.78595200196090     -1.24952035110449      
	c    -6.82423621352372      7.57620863703910      0.77429402189551      
	c    -7.08072230552372      6.94529403403910     -3.76115622910449      
	c    -1.29863210652372    -10.05112859896090     -0.02475215910449      
	c    -1.29707532752372     -9.97556841496090      4.56260240389551      
	c   -10.17182886752372     -1.45470232196090      2.65839042889551      
	c    -9.70929494552372     -2.38199560196090     -1.80843382910449      
	c    -8.92601185452372     -4.80297302696090     -1.22445827810449      
	c    -9.40460374952372     -3.88631023796090      3.24395407189551      
	c     8.59147749447628     -5.52500979896090      1.29553001389551      
	c     3.67605531947628      9.48575233303910     -1.99562647110449      
	c    -3.69134145752372      9.47593848303910     -1.98485974210449      
	c     2.66883361147628     -9.82058930096090      2.26041780189551      
	c     7.90939810947628      6.32569026103910     -1.33195061110449      
	c    10.16237149147628     -0.58235295096090      0.10017573689551      
	c    -8.58582867252372     -5.54375847796090      1.31957458689551      
	c   -10.16377251152372     -0.60168653496090      0.12953389089551      
	c    -7.91719764952372      6.30880091803910     -1.30754564210449      
	c    -2.65134306952372     -9.82529570396090      2.26997467489551      
	c     5.19716430147628     -8.97798076696090      2.15723223989551      
	c    -1.16353247452372     10.30126915703910     -2.20317013610449      
	c     1.14564358047628     10.30505673003910     -2.20670022710449      
	c     7.04101419347628     -7.62509431896090      1.84150883189551      
	c    10.13192132947628      2.02414165803910     -0.46072061010449      
	c     9.43243498047628      4.17490263103910     -0.92302053010449      
	c    -9.43624044652372      4.15626523103910     -0.89249933410449      
	c    -5.18189961152372     -8.98846012996090      2.17474426489551      
	c   -10.13470554652372      2.00518630903910     -0.43002817510449      
	c    -7.03056743652372     -7.64132393196090      1.86252040889551      
	h    -2.32233258852372     -9.90386800496090      6.33777271289551      
	h    -2.33879897152372    -10.06371924996090     -1.79041793510449      
	h    -7.52949656952372      7.18402771803910      2.65816161689551      
	h    -7.97472597352372      6.05924164803910     -5.38069845210449      
	h     7.52535643247628      7.19094807103910      2.63656613489551      
	h     7.96234585047628      6.08679347903910     -5.40578345310449      
	h     9.80574470347628     -1.75544537496090     -3.79185534510449      
	h    10.62937047347628     -0.10426405596090      4.12298185189551      
	h     2.34173743447628    -10.06155354196090     -1.79896486010449      
	h     2.35406582447628     -9.89411811596090      6.32930689889551      
	h    -4.26511071352372      8.84349768303910     -5.97709621110449      
	h    -3.81158479552372      9.96097977103910      2.06298225289551      
	h     3.80182284047628      9.96221554903910      2.05284690389551      
	h     4.24303802547628      8.86039802703910     -5.98992747510449      
	h     8.41516164847628     -6.10037886596090     -2.73595956210449      
	h     9.25474763247628     -4.45089354796090      5.17750227289551      
	h    -9.24557238052372     -4.47283136896090      5.20299795089551      
	h    -9.81004931252372     -1.77129814896090     -3.76336716010449      
	h   -10.62720319052372     -0.12733547196090      4.15332518389551      
	h    -8.41146537352372     -6.11458464596090     -2.71305491010449      
