# Supplementary material for: Toward Pair Atomic Density Fitting for Correlation Energies with Benchmark Accuracy
Source: J Chem Theory Comput. 2023 Feb 14;19(5):1499–516. doi: 10.1021/acs.jctc.2c01201 (PMC10018742; doi:10.1021/acs.jctc.2c01201)
Supplement: Supplementary file 2 — ct2c01201_si_002.zip [file ct2c01201_si_002.zip › data/S66_mp2/eps_res/eigvals_ADF_3S.res]

ADF_ghostNone_4160_48PyridinePyridineTS_TZ2P -15.59477453558983 -15.57631119856941 -11.29576802176424 -11.29570039540357 -11.28100487540027 -11.27760660508657 -11.27628444910431 -11.26307215789828 -11.26301358313511 -11.26003091808611 -11.24509084595678 -11.2405478267236 -1.271435495798352 -1.251682745750116 -1.103872675292979 -1.083697231413697 -1.047427119266887 -1.02785580573692 -0.8721821990824034 -0.8686445199128364 -0.8527534960258298 -0.8494365299690803 -0.7343468254736144 -0.7157266839612235 -0.6727949109388729 -0.6659651820516981 -0.6537112012350366 -0.6469763631605606 -0.610582464667598 -0.5934209698253319 -0.5883571983197218 -0.5771055584998377 -0.5454076390398616 -0.5344504738347468 -0.5318116098951118 -0.5122021484428589 -0.4325266867063225 -0.413933139559466 -0.3964855818579008 -0.3787772118691112 -0.3590104935758707 -0.3409621546152102 0.08041740237040054 0.08749757266249941 0.1012891852356166 0.1015156433199889 0.107013121060334 0.1085424382335151 0.1112003265503857 0.1257703823477124 0.1310495938056436 0.1466318524082716 0.1481343048904686 0.1603320659293054 0.2079246310689451 0.2099756239163516 0.261631543562773 0.2687601611278548 0.2809902073104107 0.2972501103172863 0.3079295180042587 0.3080369692094059 0.3188342926831867 0.3271027505333813 0.3334021243407539 0.3351736673467097 0.3528478229181134 0.3531755518054246 0.3657166042696153 0.3671967635974308 0.3864008860709708 0.3927906275279971 0.3963531908595763 0.4104637357980193 0.4545891840622688 0.47591335291077 0.4984270553208335 0.5047115843990908 0.5090263029387706 0.5096839656195659 0.5221505727733492 0.5260042619908358 0.5319235982188326 0.5353930123813425 0.5437361492928674 0.5511151050110964 0.5544454349532628 0.5617970422583187 0.5637890726880851 0.5839678356304582 0.5954379563498151 0.6132877060355172 0.621136840967222 0.6480736497719909 0.6483927005190399 0.6730069804054527 0.6753299975242939 0.6994646595755227 0.7325630906825867 0.7347752396835326 0.7627286566144921 0.7817089668785719 0.795316976887356 0.8002378733906886 0.8272959011202963 0.8314246780215719 0.8417506199262229 0.8663684916702011 0.8704838763406983 0.8844173104243629 0.9154074070497448 0.9268364793924336 0.9421121385101434 0.9504595052846142 0.9530302066971288 0.9678030650495101 0.9809556148323266 0.9913447084331304 1.020176970913971 1.026730511498557 1.040677227021504 1.04864797561804 1.061375482198236 1.06745573299157 1.116080080446596 1.145847121899079 1.153947508086222 1.179093201190426 1.185149343186036 1.197590952382881 1.207772087935955 1.221143425196763 1.229418640385899 1.231714617338837 1.237000947556902 1.263448141313797 1.269879938077983 1.280829856508813 1.290512804262629 1.323858027176793 1.329399346761628 1.338986048016476 1.354648374392857 1.36444434105001 1.390327918242376 1.461361444552651 1.470888976978467 1.476836649230857 1.490944427480712 1.523724411297557 1.537613021996479 1.548619823183624 1.614533275595899 1.629943304393403 1.634382932287404 1.645951833740398 1.670058325577615 1.681189465217875 1.685451500436618 1.706213841365155 1.708432590607906 1.732427804727622 1.777213904746718 1.782162876525015 1.784308087281687 1.813100738686113 1.821189221949628 1.837040458182101 1.852162165400339 1.864174144254164 1.8930069647998 1.908898423779538 1.937014186396235 1.939999436069592 2.014891675823818 2.074289751145327 2.169879776302347 2.176891054637554 2.184059263063407 2.213100230304088 2.228307617949963 2.234932342024972 2.245022995738206 2.25093546838122 2.269924879345417 2.277314039090673 2.277813052804829 2.288514483664173 2.306248771928765 2.314418665951249 2.343642368806156 2.38560547174212 2.425503663286134 2.461189883811583 2.485419472195114 2.487278499467306 2.517840929902138 2.521972858509279 2.57247564580215 2.589924781844112 2.653015173356048 2.671395860925785 2.70583687433596 2.70994385531933 2.743743246911604 2.74439063620428 2.753633686376312 2.76136677355653 2.773839266162121 2.800774196622771 2.814381819769053 2.836572882960941 2.855381413085255 2.862104689936448 2.871204076828208 2.890522229311614 2.905987447600743 2.914503427748401 2.942879274083598 2.964257094397569 3.050366842008667 3.051878724596338 3.064796488007001 3.09520379579616 3.096386541970173 3.110862856964542 3.124731897275639 3.136780296660042 3.149335138294675 3.157040664868459 3.177517009779096 3.180162476710129 3.195767676168627 3.253815643222062 3.285967032803891 3.321701282258349 3.337815809964202 3.35489781924765 3.364012059239058 3.383997187518544 3.385647454538078 3.406919091668874 3.407320959212532 3.424084586948755 3.443327033466629 3.464741792440721 3.519683145961766 3.569972205631908 3.57078981988929 3.575520000923492 3.577729874344427 3.587113774112787 3.59343490796596 3.609882674321987 3.624067347218406 3.638664680503769 3.659613559025134 3.68164578821409 3.687224456846686 3.738189282764185 3.808253208431246 3.816793389273203 3.825428490016154 3.854321186281827 3.867762760912175 3.877505610392058 3.902443806145177 3.950847143651097 3.968383292733976 4.025122729382322 4.037686956933838 4.054400858581054 4.089161805176097 4.096273602337093 4.101444784580078 4.113004443174818 4.141241669654645 4.145497703370365 4.157235454111971 4.196147784824856 4.238890817993233 4.261692142292147 4.27544081919203 4.280479692806693 4.343815747953514 4.368165117046196 4.436448265482606 4.448336225329762 4.451966967000222 4.473946398490411 4.533212143834109 4.547335220730907 4.61046086380551 4.644526826484443 4.671265431032369 4.746315373505826 4.757398786317582 4.760172786969957 4.779832794736983 4.793267816329933 4.798016564151578 4.803892191010632 4.817106090535535 4.820615305211359 4.841539770667702 4.861660893616939 4.862783917459325 4.868639429311751 4.880185415693581 4.911255198982291 4.945974734062304 4.974674542444188 5.020142945753588 5.020839182924167 5.041397408280817 5.054643609367898 5.072703675693012 5.081689138199824 5.120738350471239 5.135124798150501 5.184962665679512 5.199026329410088 5.206411346849539 5.233198674392362 5.37856187695901 5.381001007302521 5.445543326839938 5.461670193422708 5.483126019755969 5.492241141896097 5.502805520044118 5.508194485771466 5.528740853146179 5.568067359831149 5.668894136042864 5.685434926059944 5.789730273390269 5.825212637930697 5.868808898476927 5.881328469020669 5.931152774187836 5.961299194377808 6.033128425246361 6.050577016205054 6.052270866662676 6.083097834175784 6.12251279495479 6.151987451781512 6.334546171261558 6.335241190631205 6.388426806329632 6.405364731692128 6.510763270481854 6.512101832664284 6.540810490783096 6.549053333339204 6.557918788647019 6.573622464234251 6.602170323223313 6.617718589141131 6.632787436267511 6.65574909397542 6.662854044177625 6.698706443332822 6.849335483282925 6.872161011164722 6.918138996009044 6.921906030695371 6.931883871856702 6.933569224271149 6.945061953561324 6.953744114286119 6.960267507746722 6.986502445912392 6.997061058076863 7.015046660008343 7.119075246536249 7.168397577381735 7.181111605826801 7.223857349044073 7.263570902198793 7.4914311248122 7.601477978860657 7.611397800370169 7.787208333960495 7.809718045339204 7.8300049340518 7.867827411721601 7.937487075680626 8.023815980865027 8.331828630418444 8.394147027547612 8.432112051565179 8.465693572546552 8.512543545215642 8.568946280269776 8.740324934994591 8.741074106657473 8.930522388910275 9.00752086332133 9.425574087164183 9.494685505026037 9.552099127642595 9.58707141002065 10.46291521620447 10.50919617562747 10.63833891867029 10.70443109385235 11.32984508258368 11.40503908294857 55.82176571440851 56.0746909274709 58.99137392314677 59.01035804937672 59.5754164026763 59.67084663089635 61.12860892111463 61.52278971290195 63.0199913520752 63.20714538583957 73.46297256543798 74.01468868036946  
ADF_ghostNone_4157_45EthynePentane_TZ2P -11.25665415589982 -11.25316563899449 -11.21745225111683 -11.21741878945607 -11.21504053435548 -11.2150030392795 -11.21313203636233 -1.078854609426948 -1.031610519815797 -1.014256868275991 -0.91759117893928 -0.8183257926892165 -0.7818680074729162 -0.7723408142956165 -0.6834284386563158 -0.6448709951530021 -0.5967259893575114 -0.5914815466145172 -0.5515144700308015 -0.5470906839180778 -0.5243989294808215 -0.4930781104467155 -0.4743440448277296 -0.4597760818201603 -0.4570286890601991 -0.4442726138982517 -0.410562466535299 -0.4100377896609434 0.09615851905479518 0.1002159487482172 0.1158389747648703 0.1183610292994975 0.1287006040195784 0.1383434645902422 0.1474267141519522 0.1558749695235176 0.1701031203003944 0.1841970284381011 0.1896290863396215 0.1938853541860464 0.2162271618621125 0.2297689118823265 0.2314063533014716 0.2483498575237457 0.2606605728819655 0.2855393601230843 0.3132643761586073 0.3180577103170488 0.3321748727341216 0.3419925969198376 0.3500811673510393 0.3561237885239367 0.3803308061654657 0.387810236994682 0.4172947383687134 0.4240098058859404 0.4252785575231932 0.4274348687710735 0.4667666017412749 0.4831140098970318 0.4910652586390578 0.5223669700865964 0.5506837401599148 0.5613273021880899 0.5819576922815134 0.5831504504884578 0.586359695865256 0.6174295955031002 0.6372628897848079 0.6382613763294783 0.640810347429484 0.6508564372887438 0.6578890715908571 0.6838327478801982 0.6886103039370161 0.6949372630961921 0.6995894494471659 0.7256309749600104 0.7389390796423712 0.7548364135413038 0.7641753791352734 0.7717913750140093 0.7917006961163527 0.8179605373473781 0.8532688762300162 0.8542013065923354 0.8966900027098029 0.9600100227495992 0.990679012855904 0.9908783075856467 1.008442412281924 1.060674580495663 1.079350296775432 1.093944076284258 1.099327747602356 1.11967664262886 1.132983088622275 1.153773346430909 1.163290264986995 1.206033582304462 1.230268210359331 1.287818740796878 1.316677659282432 1.3169144066845 1.352981341543057 1.365597308882988 1.385679807516944 1.400743850268865 1.406933138999005 1.420851115090539 1.447237590115251 1.464693824225537 1.474441594221118 1.483893918984617 1.537465174894834 1.542695221214238 1.559030325165942 1.568054313054166 1.576911535477248 1.595728021144963 1.612732068372825 1.633347113559779 1.637174441952257 1.663450390836176 1.66407233446432 1.715347178825906 1.724561702155914 1.758685983961043 1.77558362211061 1.790819846639297 1.829085328491612 1.863557891625692 1.868908360282957 1.880905115363486 1.881475440622923 1.904414157996508 1.970077627949453 1.97196323456647 1.998482396590594 2.026453232435217 2.027943873488934 2.049260561517133 2.103196965853035 2.124778886530444 2.161797812888649 2.180299317865523 2.231723903293213 2.2549135615547 2.255161170255943 2.315231546751361 2.337027263456478 2.382827252483356 2.408151942946225 2.422783264675051 2.42557594581825 2.505087081858278 2.514155924747221 2.519241204077136 2.526976779297089 2.547435459316933 2.56956151352593 2.580877495338606 2.633626014133847 2.640215045290091 2.664876881601457 2.671242388618268 2.692051683776563 2.716099648496085 2.74772357612985 2.767762503185907 2.769691880774784 2.780374541237035 2.803855385176997 2.862230940067653 2.862513541677846 2.880885491297957 2.899308349574707 2.927616647651683 2.928803307651473 2.967508322523526 2.989765078860484 3.044779542709407 3.053506361815954 3.180480794207901 3.185518286412128 3.194016582080347 3.198738980295352 3.218372401482607 3.244480024404554 3.253054201484652 3.262552193533058 3.287352024090652 3.29662301726594 3.304162155348084 3.325643450215826 3.334017513444507 3.351584086458705 3.368217979760944 3.386002985454187 3.401895645984476 3.423705432439811 3.464617414809951 3.48976008126933 3.512293100973816 3.527891639946156 3.535188954897684 3.541596998011 3.557670080166917 3.579209282865317 3.59093217391472 3.619089837967165 3.685995330477658 3.688930865352481 3.738688290112864 3.86759909871951 3.883142074411391 3.889824017029607 3.900389931228547 3.918257610307014 3.919565484931541 3.932247017116132 3.944082900586778 3.946282980403028 3.962212599335393 3.970630628211099 3.971082168364735 3.974142805179626 3.993234030483489 4.027755042362752 4.085518822575942 4.131352390250726 4.230527275937884 4.266947856529746 4.270954161262096 4.272958963329735 4.311583972246027 4.316591309454654 4.360186013973925 4.377485278257408 4.497219381558065 4.624883787687949 4.625066479673966 4.660358715833879 4.666766694116308 4.814736305502469 4.818450483268081 4.818546441705116 4.84895593333774 4.862465210640321 4.870319487047829 4.952229377385186 5.005189024612337 5.036979956071122 5.074809166340443 5.078610587819819 5.089877672850744 5.113619590315617 5.126482931737445 5.156780057269123 5.199162543295186 5.217335212521307 5.25555823461512 5.294217237765856 5.312456984052162 5.320763747093309 5.39661748652818 5.510040878928927 5.513947006237532 5.526621102476246 5.581436598467054 5.599735309717565 5.828435772879985 5.838804524406431 5.846205950671656 5.880260214778837 5.90335711083319 5.947090868969809 6.003963367066519 6.069598390131531 6.073796719357198 6.153556878714592 6.174184273294446 6.189778818756356 6.19259274512303 6.31038325536862 6.451614520326111 6.529735290298371 6.628069677304008 6.713495374680638 6.751142891171223 6.872029441835353 6.88928659624075 6.922503202384695 6.937035239292075 6.999294486764482 7.033526801040806 7.04401205649408 7.051903961859332 7.088454637960726 7.096637289907505 7.124857271658549 7.147830490611514 7.171946427740041 7.209329510037119 7.219665491313759 7.266184973737354 7.29712695938577 7.542925383913897 7.619585838086238 7.733447230000184 7.78300144744893 7.86201615118137 7.893458760035432 8.014672881883483 8.059244513608688 8.227314086224832 8.270002198271266 8.427874416158982 8.451977591392604 8.453843898185294 8.471171621397938 8.513033196206594 8.701338447482248 9.290268443175474 9.369199081542934 9.659491191353586 9.94777500225347 10.48050623847791 12.3049527734153 55.72432038099455 56.14110219028024 58.98562206818239 59.42256900734576 60.77761546345948 61.14643023491283 62.64723408606918  
ADF_ghostNone_4121_09MeNH2MeOH_TZ2P -20.59959013042791 -15.53770673950607 -11.28727576949867 -11.23998788030885 -1.372338991372158 -1.157328993520458 -0.9363186231192177 -0.8857281079032502 -0.7034504812695798 -0.6552907725205116 -0.6265774275459944 -0.6053745390339658 -0.5912570038802707 -0.5445288562444323 -0.5184450598700108 -0.5056557382080308 -0.4616939129747859 -0.3791674477261752 0.08655725452845763 0.1085770015760941 0.1153951899973462 0.1312285404372339 0.1479447649112766 0.1558560841443871 0.1961318140224591 0.2107072572652215 0.241517688263208 0.2618874361195283 0.282059635923355 0.304121409527404 0.3113970907230211 0.3538337997002877 0.4371849791976882 0.4531776925718606 0.4634397522796707 0.4938822047718806 0.505568144463832 0.5098709444602024 0.54133777488663 0.5467584772391881 0.5911331162986114 0.5999274935910677 0.609833030458326 0.6239217988359138 0.6521602537117747 0.6739856982759146 0.7036823582890801 0.7158300005170007 0.7322412588148252 0.7481646877028881 0.775801889466973 0.81214585924383 0.8716622179958395 0.8859163961186804 0.9242999222871076 1.020894282955942 1.046672069764412 1.076129308849733 1.147764178297722 1.164254457296666 1.172842864757393 1.217671402806958 1.229477264534557 1.274392626666828 1.313556941417169 1.330461058472878 1.349777231120034 1.396395092498021 1.41962775584262 1.447044584366204 1.502187804425288 1.532610957746358 1.556340667530371 1.565707347010251 1.601362792360442 1.648137896642502 1.672847563846377 1.747453848041163 1.789428517179998 1.837059466352388 1.865463628130045 1.90553205337014 1.962619170105448 1.997742852356398 2.003975412813782 2.104169624374847 2.128461510701899 2.161277135130705 2.202468282889386 2.231407610175071 2.270231903135588 2.304372124656801 2.305488469999372 2.32356421611085 2.420855212729212 2.452561629218823 2.487140290850944 2.517885486062033 2.542152465652166 2.576913903186154 2.600103462720668 2.624223924494125 2.69589346453727 2.826147429030339 2.856196071403907 2.900063104495772 2.967783650170613 3.002543069705586 3.017364853414017 3.052638236328846 3.133161578573096 3.169420046010744 3.175551910702107 3.197589794523228 3.218728914680945 3.223370543168003 3.233518709423044 3.269402844289627 3.279475425250618 3.300393899475813 3.389460024371993 3.404527278492434 3.447416006439747 3.46931107502978 3.509534568599661 3.520231593493127 3.558578383060975 3.632910127997227 3.804457539210954 3.819075713766504 3.87237426990005 3.893389399547515 3.914984226385227 3.946036125334519 3.98109762182222 4.010636507907789 4.07723556361157 4.092354240926055 4.16586674580745 4.19682681504151 4.208224267631091 4.264285045510182 4.37028140665879 4.420045179794654 4.439664227169372 4.628207531498806 4.668985419059665 4.73247155543927 4.751826506905156 4.837761289338167 4.960703720949265 4.990401522864355 5.092771657376679 5.110552524646814 5.11928657888163 5.163106892932595 5.286341845850877 5.318004427401159 5.386982685078928 5.419128459485235 5.458952462813184 5.495843775239424 5.513551771784421 5.555215580124733 5.649385515121317 5.785694135913931 5.826204177197111 5.870756172475502 6.007196211389887 6.053866826019003 6.096185445552562 6.160404506988254 6.237321882010577 6.322030791878836 6.620533555918653 6.774737702476967 6.817336717794459 6.873686500812444 6.987512143009614 7.029678849867418 7.094996511344572 7.112752692018687 7.144240849626325 7.163696817282385 7.233238102234364 7.434660430012368 7.573410414315004 7.5990493149776 7.621578434867614 7.82869947231698 7.876257948696972 7.909115863292886 8.09490880318952 8.157694688268386 9.055288993689544 9.459374686688445 9.517989764498596 10.30804401093107 17.46235383299273 57.7276292142523 58.36383578165609 73.49005743707023 135.1932428263048  
ADF_ghostNone_4178_66MeNH2Pyridine_TZ2P -15.58759936117133 -15.5387915185754 -11.28978118112236 -11.28761624526232 -11.27415093914975 -11.25591206064581 -11.25487899679919 -11.23687847788173 -1.264411437249178 -1.157098290968778 -1.096478979490012 -1.040229899202702 -0.8836637734237952 -0.8650801794066894 -0.8617265539630532 -0.7276148923178067 -0.6661031421746434 -0.6588958513100708 -0.6511994428076311 -0.6035161754574156 -0.5920863156455265 -0.5823082840556817 -0.5491637482400183 -0.5383841131046276 -0.5247999242016735 -0.5040872833755782 -0.4266586305413651 -0.3899203643193846 -0.3791316978875316 -0.3526246575482586 0.08795528503839888 0.09386861068407107 0.105042583231269 0.1090634623129209 0.1131663252845906 0.1296204341825668 0.137468345793981 0.1490910434878208 0.1713577717252089 0.1769136149381349 0.2065525278097885 0.2314822291079671 0.2711714967799718 0.2783220602651567 0.3110177885020526 0.312385276534659 0.3197037607598813 0.321122665609406 0.3414546022373263 0.351262024675146 0.3548544297989957 0.3831370564497296 0.3999882930926152 0.4396519139902582 0.453256273927657 0.4715469991901225 0.4835184027287969 0.4935359224071103 0.5170127684283289 0.5244909644202961 0.528631057552939 0.5332875476083397 0.5509040811493726 0.5551008744600513 0.5652572462999962 0.5725306277712049 0.5785082936060159 0.6073461775120222 0.6363241324465511 0.6471164832761155 0.6675798437629853 0.6795809536551013 0.6950174104039121 0.7029369276412576 0.7380461843508717 0.7435377381742529 0.7772711701569168 0.7926199586110286 0.8246721364844027 0.8421467700099625 0.8733439714693072 0.8815062195337363 0.9194978510870792 0.9265093833645693 0.9319034904053127 0.9472383148053499 0.9812020470065181 0.9900565228671756 1.008634415404414 1.01409127170169 1.039987990423103 1.124959332883423 1.12847064458962 1.139784805402907 1.150418328557312 1.185073036997067 1.195420017001188 1.227356367048054 1.230229222579241 1.244069957716438 1.27284725059634 1.280968262067205 1.292832700243482 1.314359459968317 1.348800615711267 1.370660714599431 1.388900553135708 1.40981308904009 1.452973980046941 1.463783370194271 1.492704777404979 1.521162438255064 1.556660929223663 1.584244680628333 1.605909077914817 1.626875148512894 1.641890018157213 1.657721795044066 1.677739889627622 1.689043829468216 1.718657455156493 1.781394539376243 1.787496472580546 1.791369172725508 1.803592539759165 1.829507214285102 1.858224022135835 1.908823515311138 1.915487113570714 1.933068860285203 1.949603597781061 2.022569700884566 2.11328322633931 2.15966220824805 2.178334568947952 2.186179991103742 2.222425168380771 2.232176532526755 2.260689076151751 2.264650596552676 2.273478956327326 2.315395279221727 2.330097084198605 2.333710809664154 2.376586349382305 2.438529829342556 2.456826236604667 2.483431397428263 2.49320644972022 2.501221498818434 2.56430061518333 2.581142743835591 2.620583653102084 2.678334800641076 2.712189703216942 2.721491414851952 2.739002729636798 2.765137117461129 2.781861380631373 2.81529327090578 2.852641907684512 2.868009639125431 2.874347400281538 2.886891953033635 2.909880816635692 2.957271548508556 2.976130361965276 3.054842630784904 3.064633512823663 3.072875890747704 3.097546446168839 3.124682880896203 3.148584336739676 3.170819969393236 3.181832617751545 3.190858564557877 3.222300010732438 3.246853153643297 3.2851510121454 3.30071446574508 3.323893645636131 3.340824810612385 3.384079647853418 3.389704500876051 3.403835576182971 3.422392126570919 3.444338526275695 3.483404629889978 3.515915241674992 3.546013781446011 3.565746569424731 3.58837626469917 3.592929466482803 3.599787533619319 3.6185057869929 3.649662202398961 3.685285201257106 3.713618812704077 3.821995960154406 3.861534181644936 3.873201166254288 3.882089017152552 3.896998101699007 3.925544905705109 3.955754007716918 3.989248810460522 4.027296815980224 4.047527154361385 4.092234374724236 4.107500796151704 4.128685928278978 4.161632803077971 4.205919014746739 4.243360494554156 4.260000382856711 4.267218493918968 4.273468855250589 4.361819956892267 4.410691665984605 4.443257426461276 4.461436527898648 4.538951419028564 4.627936978012269 4.661643157874561 4.739989343254069 4.759746393265915 4.773451240552101 4.786130435164949 4.803968382347984 4.82812114337031 4.849519826866189 4.877349053749832 4.910282495685743 4.949610581332601 4.969566554752663 5.017043534427871 5.043077721097558 5.066416985827794 5.089402981936398 5.127127626979683 5.143775620990644 5.193894368118809 5.212822864826434 5.312695430277714 5.386578422994968 5.452283162625072 5.458383377814858 5.479555149411824 5.501725001769231 5.509209756625436 5.534202250861503 5.541157713157986 5.675095822868495 5.677947563584047 5.702261597321576 5.803543386671438 5.821288058312076 5.874699050473208 5.932546825819111 5.941544176889462 6.048152030181006 6.06316411365468 6.128375278689886 6.13206829687046 6.243415004399139 6.357017671529248 6.403822316300792 6.520946953742999 6.526815870775627 6.566773448241699 6.609162589949283 6.640848993702927 6.656062561759611 6.820052508285447 6.873492874102181 6.912773893716584 6.923952953293317 6.945206157645667 6.956125896726087 6.965419963021051 6.978390765148155 7.039784312123819 7.087304282307182 7.13126202171185 7.169999115710683 7.178364830267347 7.245129104274198 7.282545693361393 7.479666941381669 7.599979800162971 7.623093693793128 7.790396690752565 7.829240105599837 7.84727382670996 7.950979066450255 7.974282388320669 8.217672855043622 8.390292678781361 8.415883936452909 8.526039866040923 8.756404275382806 8.943840475572935 9.330741664708254 9.500695818929547 9.547063993387559 9.569133904013487 10.30845824669963 10.49399189651421 10.65138722193043 11.3767075919272 55.84920732288218 58.36577553604474 58.9859096598562 59.57136716971918 61.17989827088024 63.04808407120657 73.54400223627349 74.17271459827295  
ADF_ghostNone_4156_44EthenePentane_TZ2P -11.24011795758423 -11.23840646231102 -11.22025786666294 -11.22011562697193 -11.21882248996628 -11.21682071674408 -11.2167751546124 -1.082244169537392 -1.036932659657702 -1.016662907520133 -0.9203829787628423 -0.8208153930851187 -0.7952064236636348 -0.7855907601033126 -0.6588364812229228 -0.636505924704684 -0.5991492640276861 -0.5945913857375522 -0.5881288116741161 -0.554708856381841 -0.5487732018792633 -0.5271945263069046 -0.5097478632625487 -0.4948182515077934 -0.4767251115789601 -0.4622473154390399 -0.4599524417949333 -0.4473158403553588 -0.3771690655457109 0.1006182911683431 0.1059071194921654 0.1095137606960706 0.1156905971287713 0.1286442258380639 0.1363779938325652 0.141112305428903 0.1603758882764757 0.1631110033294017 0.1810196381172316 0.1879988272087667 0.2070518792563262 0.2087866828220585 0.2230700163705472 0.2355765038205036 0.2365766439855894 0.2723106005918097 0.2731635275356556 0.299591082345133 0.3056847036591973 0.3185179968967738 0.3418649625648923 0.3506695114440476 0.3596606780464527 0.3823620029051022 0.3858207582968395 0.3911608047639147 0.4078699817499255 0.4251317507144814 0.4275416714224934 0.4582425081178927 0.460699814992758 0.4705793854116047 0.4798975548999225 0.487935003181757 0.5215192787523747 0.5422962209481365 0.5521953354114064 0.5706933808321686 0.5941918953477366 0.5991361715273751 0.619248756375848 0.6292571052485241 0.6321840620375667 0.6399979649153008 0.6494995498690703 0.6623802578816803 0.6751666767396671 0.6931301129954722 0.7048240947439289 0.7108805903559051 0.712192151355339 0.7364428446632231 0.7374404875161698 0.7492191959635367 0.7913223784068788 0.8183116800868736 0.8228066601225916 0.8496926353883116 0.8552325375433355 0.8761315161770665 0.9156090963180195 0.9175780595843154 0.9763268280962339 0.9803906127874434 1.00303709384796 1.028260840108119 1.049655106498411 1.068872474240039 1.094828455042303 1.106670043205289 1.114461912342579 1.147471028041495 1.159166634195296 1.176621772598561 1.201784502875998 1.233351564846875 1.239844000551384 1.254315471222107 1.266025405231377 1.295753213531922 1.327697697582358 1.330806609135368 1.3574058825923 1.360864105429855 1.400829656394105 1.415171783279533 1.445117243760181 1.44885195352053 1.452219897841587 1.470415702318729 1.490829861492005 1.501364006432701 1.539802498283531 1.554473420500036 1.556193930413507 1.565178625753 1.5838125107598 1.58632436033491 1.607553822588269 1.638169699771991 1.646110666419395 1.659983477380685 1.690710105846847 1.70629316304117 1.716007285278718 1.772595640665427 1.779746260037838 1.801143297289924 1.832317499185248 1.838066814560718 1.851621732967949 1.893132976917593 1.895975636163243 1.978485980661709 2.016289780275067 2.024942432129279 2.030840119073927 2.045014682074878 2.048010990009716 2.123515663694646 2.133061082629914 2.162051348054653 2.190344028579969 2.229827827786196 2.236818399013085 2.237551079181983 2.256272386804656 2.268599370721254 2.316960383244606 2.321453688648854 2.349578713400948 2.393427694469547 2.397253348386163 2.416174567723355 2.420716771877522 2.454912459090741 2.456211946708478 2.531466951600109 2.544929018995868 2.561203655471514 2.572647230349944 2.574060603946814 2.605095453252826 2.635312882394023 2.683482248946891 2.695121967147533 2.711080501145977 2.735905171714183 2.749640292753277 2.793825723827035 2.8092510685636 2.849360459414726 2.856190858774451 2.859272964563063 2.877082740633881 2.903411884819472 2.922127764617146 2.923802412431328 2.962949580461705 2.978736577551574 2.98295137650087 3.007408612130535 3.057815113129906 3.083656663856408 3.150730791368312 3.152642008550363 3.170580231680843 3.186426430509828 3.194919099252279 3.230241694197134 3.250257588512916 3.252036067565732 3.260492212444801 3.261758007643701 3.280800908292692 3.300813592918086 3.313766683964098 3.341838408302181 3.343017058111128 3.34979264001664 3.36540751372319 3.40243663434652 3.408886509166912 3.415192573600048 3.450435033931539 3.474011375120139 3.523307673438488 3.528854721814469 3.535480959653987 3.564315293428169 3.569612779736247 3.598466865138165 3.620280882767212 3.638570663445275 3.68195033980095 3.704645239216087 3.710343082713984 3.763826260598502 3.764454141925441 3.813940703541091 3.867734119666806 3.876827001905633 3.877557161289325 3.895058683251278 3.896504230751671 3.908295633620845 3.923893117099692 3.937608520360006 3.94412580936594 3.946572607735938 3.95071920821348 3.967928471159583 3.974223477100369 3.97506834589363 4.037128045468834 4.084834449415617 4.131496044738594 4.232451059389257 4.262309604584523 4.269516917451254 4.293024739037854 4.316374389709245 4.3164991199429 4.363479880976769 4.475811827277259 4.503489547130673 4.640632755697566 4.661461129160974 4.663316291130072 4.682817709833864 4.815314427589435 4.833369324648287 4.856633370369923 4.866894002117086 4.872729241714242 4.965845159596835 5.003731143704537 5.036446219177808 5.057910345295152 5.078218170106496 5.080474209128877 5.114297349857549 5.123915015658558 5.146581511081232 5.159406443375892 5.19854342669746 5.206871391908795 5.2303351907181 5.244207581492728 5.289199506644181 5.311476646172406 5.37233757040261 5.39682189842484 5.506869355803991 5.516910623173437 5.525413368641538 5.586059002182178 5.614327340039062 5.829183305795024 5.838367793293903 5.840587569531092 5.890007306901374 5.901321100970129 5.94769055894051 5.966367316368859 5.974698779081677 6.012666981999905 6.072470567695301 6.075744423573956 6.152732790217648 6.177051710886693 6.189044266661959 6.222461391682402 6.529844994189602 6.617316143741627 6.650111912164678 6.708081070787302 6.730317047062613 6.746847164643047 6.87496475323079 6.879936497265094 6.895870150006005 6.929318515170609 6.936091070868481 6.969049663567811 6.996068545414865 7.00623210582461 7.035055060341105 7.047143465370573 7.054095026052691 7.101426391883507 7.107527195602663 7.122423680653474 7.146108735209911 7.173661074841029 7.211263100539242 7.215259381992999 7.282424689206856 7.544393617446861 7.625338122029633 7.736499577176524 7.788194099050109 7.845499495394687 7.89173136284142 7.923564841841725 8.030193548852916 8.079841485455363 8.191407828682756 8.206534374010729 8.275942534042315 8.455489659918388 8.45939958406812 8.540059706587055 8.579262467177593 8.684528752453394 9.234446538490845 9.36198500129831 9.37209515663953 9.969682201120692 10.47649462627476 10.71956628070894 55.94165495529349 56.4759973980772 59.01819814986364 59.43343309479827 60.41311669811331 60.86516173543357 62.68287944950733  
ADF_ghostNone_4136_24BenzeneBenzenepipi_TZ2P -11.24110943659307 -11.24110592759382 -11.24018984377946 -11.24017931515753 -11.23988910226939 -11.23987247396912 -11.23897195237806 -11.23896540263782 -11.23880999354549 -11.23880143382116 -11.23750074771053 -11.23748542224606 -1.149439717673403 -1.146249853274228 -1.013336416040115 -1.012079056631746 -1.011753025260665 -1.010699969233074 -0.8211962840699734 -0.8209865006754202 -0.8207970299922573 -0.8203324672098179 -0.7065509411640573 -0.7054422380862541 -0.6407030636695422 -0.6405425196698215 -0.6154688524035035 -0.6151767382538099 -0.5853564308407896 -0.5846619228130252 -0.5843728554567548 -0.5837446926694073 -0.5128940914318318 -0.4913334313547982 -0.4912912881627139 -0.4912464372340248 -0.4911810926765176 -0.4834633382997506 -0.3455482967256767 -0.3332826529134804 -0.3305101256999971 -0.3202774796903364 0.09335597148470862 0.09961812195360271 0.1008479394676978 0.1168857511889797 0.1207599632849543 0.1254804873462953 0.1292580412000578 0.1310678496150385 0.1331298644872808 0.134799477169378 0.1520610657593374 0.1528629901501476 0.1676751982625029 0.1790338014920987 0.2004070210365764 0.2142891174103959 0.298215466571435 0.3043863077400909 0.323605815009588 0.3248290057179266 0.3262776366804778 0.3382670575019401 0.3491689217601276 0.3528295919039709 0.3546189048385314 0.3603251393284634 0.3632423517268442 0.3665903215472524 0.3696427813652389 0.370352352495556 0.3764591851730854 0.3812069791781797 0.3899840046969009 0.420409868127078 0.4435432318637688 0.4956333277799005 0.4966289439919468 0.4994500169147098 0.4995614662796929 0.5306706312827697 0.5354634429246693 0.5495481157159523 0.5519227884475814 0.5522910985446131 0.5544806726527221 0.5575346497949089 0.5597729313981153 0.5606704816870943 0.5610474804769789 0.5648657347529729 0.5858324630169625 0.5988228969728853 0.6422522356747747 0.6612695499337542 0.6717778302110677 0.6724484832300374 0.6807638377204234 0.7055819507743697 0.7205957371457693 0.7206026907577656 0.7269777900091615 0.7540508729076302 0.758838439982971 0.7682793237638549 0.7809099806613286 0.7927990685763332 0.8076680097943395 0.8597700941434483 0.8774880350140445 0.9124418488572847 0.9143140714297843 0.9155361486078624 0.9318074035630797 0.9478489512016224 0.9511283329683345 0.9745181176741794 0.9826077341761584 0.9883226647185488 0.9926506390050889 0.9994426688931615 1.000165992492729 1.006457281116353 1.05200714353611 1.062143698286652 1.08600540191508 1.102474269279011 1.107446481979856 1.135765861729142 1.143550657760747 1.145233475727976 1.151931323720661 1.171928302898758 1.193138697667289 1.199124693864243 1.218441444161033 1.220718823363007 1.257256411777513 1.271360823924547 1.294942573107205 1.310308221356548 1.340162671399661 1.37310541278706 1.375508374898849 1.391669199891156 1.392356403103339 1.394980760793694 1.406353785760588 1.40787865202666 1.412504139218488 1.421851113750649 1.488802310839853 1.499284355648935 1.524493099312705 1.557032707129048 1.604852338106316 1.620926946383783 1.630104001741892 1.6387870799657 1.657674785419708 1.665075533030141 1.704245346016664 1.712080317932722 1.724345998157686 1.728620444537849 1.747208368055392 1.750012638400692 1.772685955660633 1.78245995690697 1.786017168514808 1.802774905173588 1.826202978256057 1.826869748289006 1.829876128863439 1.843647390438264 1.85084937516079 1.850950287075098 1.866168875822283 1.877930115795692 1.981872174546434 1.984688467097856 2.016202732117434 2.146613200682979 2.184236898946512 2.196548486618965 2.207415767319919 2.20765163468015 2.208804668799798 2.212061150883463 2.218270669888086 2.223046916499366 2.263857119404201 2.267264800547425 2.267438221939276 2.278336120903485 2.279983219431359 2.300099752016596 2.302216968763558 2.331321188853384 2.472449137896219 2.474522584113478 2.49467867856408 2.497130505000436 2.511599475974913 2.520575016296835 2.555688621194938 2.582612416790156 2.591932726642693 2.621337894302609 2.629969074033184 2.660874868920629 2.70490216963116 2.717156040101422 2.723550295455887 2.727233708166191 2.75657196313815 2.760387731547813 2.768019257107149 2.78457851951537 2.786134802812767 2.807922238923401 2.815739338198487 2.85245671170445 2.877010557519438 2.887420252854972 2.892629917058613 2.920061485784264 2.941845156825543 2.950254691197458 2.955661809161367 2.978954534373417 3.004886419046506 3.007763783121476 3.058305067807601 3.072413017501241 3.078907815836816 3.103270560942632 3.129629775704582 3.147174084178585 3.156402332199214 3.161338533552095 3.162206916680894 3.175260163484074 3.176357668073427 3.178362607112316 3.184503003294696 3.223013907892088 3.343999973488662 3.34597816602723 3.368562543612379 3.375558991940995 3.396457237881977 3.397787741193125 3.398018072453821 3.400239458605497 3.426683196408285 3.455972597900478 3.457557367599228 3.476554192106879 3.484185563393692 3.495752155738844 3.587383949951487 3.588197869576889 3.595060660391464 3.605847998665176 3.606185506927968 3.611761901374041 3.65828203907463 3.658777655088647 3.663929148658189 3.674579761598892 3.682285974987555 3.784538673799541 3.797075124458936 3.798381716257172 3.821316192691063 3.826484362704921 3.834381919266803 3.839130603493716 3.87486399476485 3.897021877805638 3.897756984250974 3.902539119560618 3.927197657736941 4.008280994506726 4.018915241281078 4.04537904778875 4.118262285750718 4.121013205562599 4.121799861850429 4.127871413450418 4.138457594330686 4.143586418865217 4.149635730029667 4.156679403286511 4.175856877874395 4.18527075080483 4.213232765256792 4.228703127088343 4.2509197069617 4.255580701171313 4.353616908237801 4.372446971997185 4.385441660495289 4.401269659047804 4.489695785342801 4.490220235227027 4.537539003602273 4.537966460310113 4.540721227621955 4.541939826887011 4.734282080519255 4.735668942950272 4.753053440005208 4.756901352450107 4.760414247546185 4.762697026262559 4.780006191810746 4.798473206853179 4.838441916504045 4.83853953090181 4.840900945564678 4.840977493099365 4.861920110898513 4.866494069675605 4.873262143618607 4.887372785870663 4.912141340453412 4.9278352847535 5.036593302673239 5.043571355107598 5.104215004890904 5.127579296123655 5.142572499780278 5.145598184822537 5.149749386117477 5.152994588162189 5.20068441627209 5.201457470562618 5.205246509138671 5.207523310082922 5.302142711563659 5.307324624419724 5.424552764242887 5.428289683653108 5.436857954867349 5.441198197140507 5.602152950352973 5.604447280139847 5.607238822066026 5.613048203893135 5.807853110031458 5.82775924706099 5.866458930508119 5.88767273289028 5.95088889448016 5.95269072792116 5.95761383866465 5.958221811749331 5.992914693536673 6.023964401892616 6.052422861162128 6.064182821388796 6.064264811102857 6.123864541169691 6.132977452861279 6.188794040623673 6.433770432898068 6.437960920075827 6.440335646227243 6.445173479479703 6.497260191400584 6.504171316448854 6.506553721300787 6.509234588060128 6.630871627441939 6.651990910005243 6.652551432982373 6.656722557462207 6.662819988481117 6.692061598062844 6.724388826143055 6.786124649832062 6.852106720551353 6.876525595566554 6.892116800510867 6.903171789872668 6.910128271225907 6.910563790818718 6.919029601238669 6.959415710322251 6.985629840118427 6.994412003336101 7.00340422730939 7.008576612475828 7.018465706196397 7.030859294867168 7.096186236699864 7.118291196744502 7.21478828533213 7.225269553697117 7.446154869394902 7.501942679789391 7.71549372860959 7.725216067935991 7.753043280940841 7.764438830354717 7.820642684378616 7.820680508316491 7.823206151228678 7.864956039472812 8.377408942848 8.380907815672128 8.514603175159403 8.521744305776782 8.54838388308533 8.548581600175158 8.663322737501121 8.665369521918741 9.114325403328944 9.124870840280215 9.483850451959231 9.504293147567699 9.512182377480398 9.514938696052802 10.45364385060877 10.50010063629905 10.51651863451347 10.52501522884113 11.43707598263448 11.44211860410298 55.33427817549335 55.44485565208127 59.39764537724118 59.41905028377867 59.46254004727788 59.5088365065776 60.99277178573915 61.01309379416978 61.0573114736701 61.10273332468071 64.9174136830779 65.02798015839628  
ADF_ghostNone_4133_21AcNH2AcNH2_TZ2P -20.5441966509459 -20.54416779121764 -15.5854880577567 -15.58546960604546 -11.36119766644505 -11.36117907307936 -11.2435321034695 -11.24352354490806 -1.379515126280513 -1.3747523442996 -1.209581352430147 -1.203102287540349 -1.006265023329542 -1.001093702632835 -0.8025491392565792 -0.7876791149265849 -0.7242109827137316 -0.7205517952774584 -0.6765966486919135 -0.6494230696512131 -0.6152561857464067 -0.6127632808002464 -0.5890137981454712 -0.576685646676949 -0.5620722906948071 -0.5555315216531227 -0.5250357573967654 -0.5189952929712344 -0.4388953214205065 -0.4172368739729111 -0.413033065540268 -0.4025004705060206 0.08754862136713189 0.09533078868154275 0.1217489403489393 0.1278932512865724 0.1455680786761355 0.1501767051944899 0.1551789652486403 0.1708692751713848 0.1940930343873859 0.2050660882996163 0.2217008393538155 0.2374444090758119 0.2482940601922082 0.283696470001649 0.3084761472128231 0.3089718960347189 0.3157610258971948 0.3322247159359781 0.3410803551244161 0.3761594722733239 0.3869180914113581 0.4333243251675447 0.4387585914982131 0.4609076944804221 0.4736764297506473 0.4757216971797772 0.5122603075334964 0.5161407269353699 0.5440731829553707 0.5453605840474165 0.5593735618646695 0.5674868915051983 0.5800930699824877 0.5809391371111441 0.5854732492748498 0.6192512670511443 0.6408954380565389 0.6415856295768462 0.6503693797410616 0.6860613725797626 0.7028306447935205 0.7493740473277382 0.7541000959237546 0.7564387253565843 0.7647149963661611 0.7734515580786372 0.8053646368313071 0.8107705493256397 0.8161399218649579 0.8324148381407599 0.9123995662805691 0.9630270960078727 0.9644415362796575 0.971390273841903 0.9771793054132334 0.9868297207750569 1.084840015797864 1.093260920236949 1.109207590339175 1.147945898003904 1.156597461939622 1.173685561255269 1.179522735220583 1.212442382101047 1.214789024986492 1.224169879134029 1.251582879511779 1.283917103205489 1.320107433410367 1.340633822450637 1.353572405729139 1.361974343794699 1.378339196133129 1.38814940315521 1.397646581035917 1.421631869747872 1.469169702441929 1.477083925775293 1.558587418349596 1.560547901541347 1.569387101520699 1.57899187510184 1.59099797036704 1.591251859032506 1.627626075214815 1.671508266468637 1.676081593855127 1.691122348974798 1.744382868743966 1.779444090440375 1.785871937079173 1.798907498823715 1.837110282855093 1.87097946063611 1.929727188393496 1.963994084736939 2.0096952806783 2.019114070646159 2.020199105956341 2.040969846152601 2.091632519624833 2.094489986692719 2.101814197705762 2.111182866112638 2.163217792809725 2.166850713482458 2.246804835636393 2.247476411773647 2.279746463117002 2.288353974069166 2.306780735263702 2.340082549050792 2.408433354704788 2.430863320400047 2.445874129683455 2.447772406769194 2.458043658150666 2.525293828636862 2.547609708159187 2.549313053910556 2.555086597056963 2.628038255771193 2.644593430321493 2.716145229576806 2.71760693418831 2.721298574961833 2.740091388688668 2.78837560720489 2.887416517657615 2.901579309159545 2.914819771462385 2.953118548280926 2.983761668779102 3.006766068601381 3.040699635219937 3.083775404046367 3.091704686017225 3.102563607678407 3.123340850496626 3.125309236194922 3.125721084319709 3.192515696622261 3.197927941063389 3.204071494445102 3.216167117796492 3.222924575749662 3.235193948110894 3.255404766980702 3.296148582648851 3.341999506624821 3.351310423097008 3.380411255236937 3.385875457003172 3.414098377110474 3.472805073843584 3.486649778301604 3.536329573768979 3.659416359263998 3.66239358592238 3.728738354098215 3.752456414700349 3.753765222322846 3.763365482459898 3.776252252191731 3.834140771103369 3.859974368934241 3.891980444897696 3.895061051812175 3.897553824798897 3.908783773234041 3.91276175848457 3.922251833357568 3.959693454934834 3.984273345054281 3.994412933482327 3.999441444222949 4.07348916734021 4.088027418701358 4.105528769277032 4.110327235487902 4.152910748890946 4.192907404067867 4.245791019133061 4.292356580083893 4.301974072566666 4.372968189450419 4.472422774789271 4.477798656745672 4.494235559522511 4.508124402387025 4.62245515069906 4.631562033408859 4.632121847956897 4.71887935894691 4.734120633750279 4.76702557942521 4.879985546254098 4.8817653700257 4.892426471198722 4.922682723560268 4.941506466357317 4.959218952324769 5.013552529782292 5.069220743284609 5.088110615000691 5.099498866413913 5.204754336869496 5.225710996026474 5.245206142851424 5.266161770729506 5.272757125329024 5.276769326590997 5.290550057482009 5.337961114332312 5.372870916125375 5.397456417753011 5.434307089808889 5.462610518656936 5.519435575689496 5.545351573498957 5.550490543068133 5.612179268609982 5.709575794094146 5.79487483548716 5.837260505553254 5.941501376156344 5.948701980409428 5.954091323581745 5.972013536668965 5.993990878086716 6.081504251012009 6.083776414630761 6.211290191751236 6.303097752660383 6.35734098682747 6.376397311375743 6.403221530492703 6.47731692764 6.661610941914426 6.703681689621042 6.816661857267018 6.870867788857859 6.936405143414086 6.9499471079541 6.980367986707869 7.003386913486886 7.004102652925085 7.005249731810024 7.017487762906708 7.060624215586397 7.140194299561802 7.148008156123645 7.286216995626993 7.351201794739167 7.378734638817474 7.437191564107737 7.714649386691098 7.718363080926109 7.86158471620339 7.862389291297499 7.958123150849294 7.985864167594924 8.14205985025264 8.220426000881687 8.373234838836446 8.38393585813882 8.588455247920752 8.742883737881382 9.430007154988196 9.43804426221744 10.13434504536583 10.16040823321805 10.35496197842875 10.37780516841495 10.94703924130807 10.97555963518108 16.95243564202924 17.06019784321374 57.41134764530504 57.80942349283895 60.40463895825267 60.55711709296798 73.89304253551128 74.05743002762016 133.775599215229 134.0888134081327  
ADF_ghostNone_4135_23AcNH2Uracil_TZ2P -20.57407556146216 -20.56775098022458 -20.56210353817568 -15.63788989858769 -15.63497111620607 -15.60807555599767 -11.42340695496371 -11.3834808670303 -11.3815105537438 -11.33480239433205 -11.25961352053977 -11.25167779612099 -1.432738640836052 -1.40065380145018 -1.391949060634728 -1.30389777657325 -1.237997579828775 -1.229086606296304 -1.077913224126543 -1.022345783948047 -0.9241398869336177 -0.8944564908972829 -0.8172203723570658 -0.7949544704306805 -0.7580844095828565 -0.7406598760508698 -0.7114329154827091 -0.6882295958378303 -0.6673612619649161 -0.6614171674755144 -0.6444107412466178 -0.6330045942832252 -0.6074021127840319 -0.5990836552989819 -0.5908334791781471 -0.5755840949155102 -0.5635152351832275 -0.5417116911697719 -0.5133268917927556 -0.4857562005440074 -0.4504839597123028 -0.4415702385694706 -0.4353488236363275 -0.4303511443570098 -0.3559267519316612 0.07751133249282227 0.09606845563649612 0.097112073056253 0.1104214123158997 0.119081135913458 0.1342840200224726 0.1405148526715374 0.1535346739588484 0.1644992378981317 0.1812406064128056 0.1998461489287226 0.2134058733839033 0.2310152411391176 0.2459311735887953 0.2691171046845927 0.2916696703578326 0.2936875750230331 0.3052922822015106 0.3098764741127995 0.3305299446057959 0.3316832432502476 0.3463818633533937 0.3528810304651866 0.3638956844217984 0.390132636010222 0.3963104375083597 0.4179098174381451 0.4272520896334127 0.4420982334339627 0.4577906254968381 0.46544553860745 0.4717968766386827 0.4875530357480561 0.4988373774405666 0.5120367954576195 0.5179654885143596 0.5326346826121754 0.5431404720718753 0.5449641858198552 0.5618330091019268 0.5696635224889484 0.573312836817969 0.6036344616977426 0.6221552650234881 0.6249632808016746 0.6384632227695152 0.6610435439606465 0.6627187385846761 0.6765094418907864 0.7108811522198376 0.7235608905190235 0.7274469724343103 0.7319852356343636 0.7363747181752411 0.7542114374154968 0.7726547179179454 0.7944651375370086 0.7962476203703908 0.8178936655859046 0.8530472178410667 0.8576887091068077 0.8781494761929916 0.8932711843042026 0.9174090257855069 0.9291283762222874 0.9315747289344819 0.9614267393426724 0.9679404386723909 1.003468814054667 1.009975177184198 1.010878088509907 1.03110646670779 1.076648734454683 1.084525551574847 1.089830572516731 1.107962192770607 1.132707916576239 1.152498947289525 1.176033023922195 1.19202483233709 1.203919130373342 1.206621573466083 1.220629252356621 1.25169014092209 1.254609743743349 1.26376165544385 1.32811489560888 1.336173832814292 1.347672796046568 1.351666077230848 1.363652249629361 1.399421193771916 1.417161292195532 1.435730988366855 1.453372576315942 1.45613905117067 1.477532255495692 1.514648487618285 1.518495085018934 1.546050824587708 1.571854118770991 1.575756961633657 1.585579695289018 1.611028546142596 1.633945709085039 1.655374451610734 1.66043586927033 1.676754872880732 1.706531764647516 1.707857463954856 1.715574108106682 1.727988871093529 1.741103611631739 1.75486512317188 1.770104362468309 1.804276383502311 1.863943794542494 1.869840943302713 1.878496626945734 1.944644471250511 1.961961415514746 1.974122266772357 1.986925538233729 2.012879105516506 2.044972513199199 2.070425303753221 2.071608585621912 2.085103075509861 2.096318303982041 2.140090080225852 2.155342473110649 2.186135628595478 2.208329770203905 2.232093822958551 2.247756299265489 2.260735984486049 2.276895299774109 2.292129435250139 2.299576857819301 2.332665728875938 2.364625701335857 2.419614209430151 2.423437895166374 2.425737589756828 2.452801802408733 2.476647759222977 2.527737107014195 2.541595236422058 2.546475188125207 2.583771257443033 2.621759155260487 2.639451278663868 2.66178083368128 2.663669134725025 2.692190587561257 2.709055380854763 2.722600228153443 2.752696218479898 2.770604114019819 2.826109637202953 2.852145813768999 2.880087643189608 2.88849192437222 2.900405436630062 2.920691905258832 2.924638187973321 2.968369568170533 2.981218735334004 2.993807811935965 3.061866017018652 3.082632246520657 3.094497403703445 3.10018026896745 3.121565049708792 3.128088816940791 3.15088173685465 3.166913935822784 3.1846815057757 3.192402638294835 3.224213178216445 3.228863517101124 3.244548626346436 3.281733534585359 3.305997047179519 3.331779932979293 3.350710594471844 3.365077514708783 3.389462949657 3.402317182195264 3.403458587171311 3.44716245685309 3.461498799649648 3.468409068210103 3.540453029047459 3.620762152362 3.633718791401355 3.680611116488001 3.69004431667075 3.711079695864238 3.740464911583678 3.769830588038607 3.772553201795103 3.784566700683729 3.8131043921047 3.853561502807983 3.854119581075139 3.855916674654529 3.866746795653405 3.880706030947942 3.893666708496611 3.907076769384275 3.921613704343692 3.942494981417197 3.966891914527751 3.975980830830653 3.99520683903019 3.997554487214647 4.002576817184561 4.035566962810036 4.05989553740911 4.095030541347632 4.126219647671042 4.139816343912373 4.166656469571962 4.197340129505936 4.220730368513927 4.29001979026604 4.297305642775632 4.347425748545414 4.357015333237371 4.381585858220939 4.399657990859952 4.449830033231472 4.475305377162176 4.481114921175578 4.5000547503699 4.537141231099872 4.580854323658943 4.597163705598435 4.59931425419037 4.64477005188304 4.66648443485959 4.68212659206128 4.69182353787684 4.704942865626411 4.721713181987298 4.792061582631031 4.840324980994363 4.861254933476503 4.874352390846675 4.896414303719884 4.901424037514601 4.911514506835036 4.934852311917595 4.949868587721348 4.958101386392602 4.983413942263129 5.03897948373538 5.051380955453316 5.062916239193453 5.100243073030417 5.165811604824275 5.188495615429029 5.226860941236113 5.249666897728756 5.269106805738733 5.274571068397369 5.334288271739929 5.342516643687891 5.35667712815049 5.365633069833672 5.36811467114684 5.398951212401037 5.422766779616898 5.482939919384067 5.494891214851312 5.516791807827497 5.531862218338139 5.555225768642994 5.597573073047863 5.648385251103589 5.71490850314076 5.7444403070327 5.838305202135865 5.878509990830334 5.913635074787657 5.932708791756749 5.966570491050537 5.992999159922429 6.047009836148251 6.102075248497736 6.171019356465522 6.197064667040403 6.233098695099603 6.248676962223358 6.286704616601956 6.297209987109459 6.353124517819798 6.376690287095155 6.418852907273075 6.465140849032365 6.47347333672731 6.653497678846644 6.670760891899606 6.762320780950157 6.762850881072654 6.815405017563831 6.826557078671829 6.895785892247017 6.920965116355056 6.95759956384263 6.979205593339341 6.996626386186818 6.997353728485555 7.011154725727629 7.02806197410923 7.078321578138739 7.09083170434972 7.132237840689469 7.254930949089323 7.306580821168701 7.335147406593748 7.355680293356112 7.449814109252945 7.473502484497883 7.59016846502211 7.721347497856392 7.850758408390517 7.915319515866959 7.964231204084262 8.200011692963823 8.248771885560854 8.294979570645697 8.3514279533519 8.40295975867442 8.586507776350118 8.625418970001544 8.67978247288095 8.780077405290246 8.910577585284704 9.38988218827264 9.479736793229788 9.584770438114575 10.05371193307652 10.1445996575119 10.27789661746123 10.35568717978524 10.92298814832532 10.94538462799333 11.01555111539107 11.49523842667726 16.56516267361008 16.99183931297258 17.08959572358922 57.11420959618565 57.64452804945281 59.64081144034614 60.00621776652289 60.60381118687108 62.07904875547877 73.95733644357857 74.47344503995278 74.94956891754127 132.7106995744739 133.9293808881318 134.2201559278448  
ADF_ghostNone_4140_28BenzeneUracilpipi_TZ2P -20.57009214078565 -20.564867607042 -15.65551121353384 -15.63576546874526 -11.42223197953117 -11.38462618547689 -11.34440449619968 -11.26010473867952 -11.24814516698328 -11.24543667047188 -11.24480075481491 -11.24424489726876 -11.2436908040035 -11.24292203784553 -1.432726942814547 -1.394477345487756 -1.310384649392647 -1.242245486058207 -1.154130305495759 -1.085602241589805 -1.018345155774645 -1.017481726236493 -0.9298606358389255 -0.8982626146439 -0.8265881137349282 -0.8259148394606438 -0.8031360800032555 -0.7608064767331528 -0.7115560679528576 -0.7101913579879057 -0.673535443914794 -0.6653661226722865 -0.6487292426839222 -0.6454358967140128 -0.6207137121540015 -0.6108624952588813 -0.5975330755359395 -0.5903148368333808 -0.5893011489981355 -0.5672178064584092 -0.5229251495206563 -0.5020731798546939 -0.4964148401128384 -0.4960220350648391 -0.4785032622484293 -0.4447115211904721 -0.431174919653165 -0.3652017480581802 -0.3399210662506435 -0.3368851427520677 0.06839402975925449 0.08689596796209781 0.1014203085004158 0.1036629849040739 0.1156617768147282 0.1204672518662147 0.1236284039815347 0.1318062378897613 0.1375514632120642 0.148483168287518 0.1614976404422401 0.1715234781771921 0.1727331519767367 0.2026407333755629 0.2486469712722667 0.2598752666546556 0.2867691672992052 0.2881926441374659 0.2988579892939767 0.3132684969830793 0.3260301423641878 0.3371679418000496 0.342224487973164 0.3494662734009006 0.3503877252839496 0.3538899115803423 0.356287834552052 0.3584069202612563 0.3753280860687079 0.4029695891724204 0.4089330970022862 0.4200495383844153 0.4299225357933287 0.4488090109102688 0.4539355153390098 0.4744701752482605 0.4778011226026722 0.4898413678982015 0.50237020535017 0.5072223129510545 0.5122748316071876 0.5234462583227508 0.5261252736374327 0.5448450536060876 0.5469607364757925 0.5534183895880673 0.5560564231900962 0.5649076054696539 0.5735681822264452 0.581379990134369 0.5880844122270864 0.6045774189826357 0.6461437293120126 0.6639151823423569 0.6789910414546487 0.6861105622969592 0.6917779941380164 0.7056946529324409 0.7132848640173478 0.7331957963432538 0.7507822336016108 0.7590707428149887 0.7629985100180828 0.774488110751542 0.7875305080876482 0.8065525433590177 0.8279239561280947 0.837221288565196 0.8594082522580232 0.8668218151138358 0.8737173247748442 0.905440463115372 0.9142259469897278 0.9273329220145559 0.9402651828984979 0.9510281603312946 0.9638660107917651 0.970859624468014 0.9863075556079275 0.9966473077811688 1.003016761671524 1.01310310441335 1.019687161314079 1.047571894655779 1.057259300589493 1.070432387863057 1.081294393862259 1.10260482787732 1.118046328089032 1.132893384774539 1.149013306509246 1.163315701094887 1.170908584008177 1.189937202526327 1.202182575734511 1.202795182305353 1.219512072751085 1.225527659709823 1.273947635452739 1.291529033036364 1.305531438279502 1.318403175253987 1.348137627620762 1.365043515202415 1.385365165434546 1.393128686551822 1.400539940653428 1.403753605339252 1.431641628766051 1.443282579096496 1.464895804375209 1.490646875725901 1.504365870544597 1.521841963014901 1.538160435359355 1.557369049058051 1.568982996187285 1.585036295862433 1.602506014077462 1.611347003378226 1.627065066764919 1.645302241713717 1.656448502782253 1.661159195733803 1.687068245292447 1.713458807599045 1.71613344426887 1.734122152405351 1.748446781647351 1.759473661778137 1.763824994078297 1.773769518965213 1.781751241236682 1.803547232754807 1.813075156802185 1.819488316916074 1.820976709463526 1.844993505637534 1.853999991324981 1.870884418326892 1.895454329781577 1.918518592539753 1.94578283360294 1.991017429989629 2.025796504324117 2.050828767699553 2.066189805641439 2.07493261339713 2.149426081436169 2.172783388242794 2.189284724529827 2.197830422532532 2.206067823408504 2.207910426542294 2.212188089868078 2.240288256929746 2.252962500290828 2.268848870028241 2.284195106530477 2.285288986628442 2.2908002096062 2.314903542842287 2.325845181100942 2.346148548428199 2.365823236582538 2.447047195498425 2.471776865706945 2.478313693177216 2.481279681592452 2.488865539118486 2.514669637205936 2.571807378228131 2.604277441565333 2.618842075768275 2.63919657992268 2.648941940102172 2.68658596195895 2.694280054204388 2.718773348128591 2.720315444527017 2.736369486896463 2.749009293591735 2.775933506791957 2.78396950010976 2.809130396415013 2.840612983272194 2.851710540190795 2.862554822599347 2.87430989190717 2.876242204437144 2.908580615664219 2.92170623627722 2.93111174428034 2.94307841489168 2.982337908211362 3.000074575326267 3.025947876130081 3.047500897008095 3.062165269408428 3.069182233740982 3.095226853084567 3.118548286914946 3.126510312134768 3.157649041143911 3.166009844564042 3.16743750809534 3.177835684239308 3.190830323773731 3.206903001555296 3.212649236604382 3.275063628320174 3.289014611804485 3.299721960830424 3.32755999008278 3.365997917024731 3.389084904616789 3.392490411194704 3.392935736644774 3.399894834929875 3.426673868576175 3.45141591098882 3.482168261495651 3.490018148555877 3.50537462920503 3.55868083390436 3.588191155595017 3.610035032578691 3.619243576207033 3.648365191762312 3.656078494236085 3.665698854548128 3.700443693465319 3.751139191807683 3.76733217278356 3.780641619880759 3.787903420226301 3.792473112587741 3.823175838775217 3.838051883446535 3.84227206992832 3.85208226107697 3.871449143559587 3.875467419158313 3.891048966329502 3.909351295797653 3.912436846761074 3.931526243803209 3.943682785462572 3.966831508248555 3.975402310541729 3.98662817800548 3.992540534845083 4.040540255098423 4.052235278040818 4.062470574649254 4.097650291603839 4.122634057291946 4.125846807377986 4.129505806108261 4.14832348766833 4.17097576538259 4.191462415819996 4.209422187241723 4.24053526095614 4.269655766247976 4.321800080781764 4.34050160577849 4.353228508824487 4.362065554853009 4.381387080964926 4.409219721544762 4.440691377894419 4.452867299636265 4.483004245688897 4.499138291271794 4.531468211873722 4.535093518885318 4.545455344586896 4.670548953960465 4.67493065884551 4.729682262515253 4.733103789525681 4.741937987870116 4.753731410353443 4.758693764230853 4.768590364685577 4.788026368013136 4.811442854369387 4.830593378399349 4.831307208374739 4.860464614102716 4.871678566657801 4.886728394743068 4.898699137398352 4.907657582413584 4.916579984158517 4.943378897073409 4.970974478692539 4.996120699433604 5.032029539781118 5.061361830781534 5.085979929853401 5.104790121313456 5.138940281173044 5.142597003676884 5.145368928219514 5.153215726759624 5.196595529531597 5.200274143408758 5.204457725342583 5.28223741039286 5.301099566262756 5.338497583575548 5.354842050322813 5.365433148877732 5.394226718631328 5.410614752020656 5.431682727261218 5.437675787146627 5.474680080611669 5.495655890473194 5.552584995630751 5.599135797588617 5.603975338164371 5.610946666482377 5.622067693275886 5.807875322170093 5.822936394609579 5.887975229925829 5.928723950633212 5.946469229200583 5.950766020217083 5.984154520436162 5.987568413640547 6.054585872469238 6.066273094924841 6.074625423051001 6.113937018447788 6.133948988148012 6.175716291873018 6.193123059422935 6.222578488502365 6.328088698625992 6.420857831910352 6.423584081326525 6.437387167017493 6.442678330534398 6.496968483463888 6.504291259633713 6.568036075787552 6.636799287944142 6.656574878600088 6.664451389686218 6.706764683434909 6.731083000294038 6.771210602861167 6.777206662656504 6.813173919627173 6.844824172797939 6.888181928853879 6.898717599834967 6.905726316946526 6.935039359511213 6.973743286777599 6.991162276363291 6.993714630572399 7.003189709806573 7.021540679714986 7.049904319941568 7.097022881309378 7.100586629709055 7.12602753055546 7.225962623041496 7.27876140150992 7.366830880278534 7.402730550933532 7.464531942738263 7.493187701656504 7.533585086625427 7.733726540061148 7.737205588743678 7.832998296464043 7.844098123571601 7.897338112151549 8.27185399590017 8.302925348614762 8.322748993537923 8.368850511512104 8.528736773224923 8.532773235940097 8.576099663687398 8.652763564379315 8.656657332662846 8.724361059685771 8.942399316431461 9.120280156905338 9.336048033939409 9.50063421280935 9.52551436295089 9.53110013519782 10.13676919483715 10.42133714594808 10.4947803812865 10.52176790159723 10.95502521159115 11.03989140042682 11.44820509364151 11.47459301908835 16.58345115646228 16.6612614777735 55.4923686468652 57.28145895541441 59.52149528087745 59.56465500469272 59.9133556952455 60.23317261269563 61.04712042529918 61.11678609743144 62.07351267334121 65.03059365551543 74.71713510015354 74.97686091081064 132.7841219249598 133.0067712392359  
ADF_ghostNone_4129_17UracilUracilBP_TZ2P -20.5859246552588 -20.57628618397655 -20.57622981839186 -20.56423287923316 -15.66607472920945 -15.64015455984709 -15.63974712215239 -15.63969188059644 -11.42863385035774 -11.42575726045632 -11.40510351491645 -11.38366114001908 -11.35843851991442 -11.33808626327694 -11.27060071194246 -11.25483310505688 -1.441773358313843 -1.435116895827507 -1.411916537251757 -1.394314818958349 -1.320598089121374 -1.307169341003365 -1.251920271640744 -1.240874213538695 -1.097547116488803 -1.081082778154912 -0.9419095411465588 -0.9269538270774152 -0.9101634001424956 -0.8960499029611203 -0.813153797583968 -0.8004708500482764 -0.7728074441685291 -0.7592322118130137 -0.7259354581391433 -0.7130063708404614 -0.690997434175977 -0.6730442239163605 -0.6711967270392556 -0.6637988752647922 -0.6561429340209343 -0.6482184981854715 -0.6258022184422644 -0.6097346664858436 -0.6019888143713651 -0.5930511530730841 -0.5844258333032777 -0.5652739828423204 -0.5298591331359478 -0.5167210090827388 -0.4968323901917603 -0.4783178116978152 -0.4635334516329943 -0.4444781293045155 -0.4432232034309767 -0.4358190554976687 -0.3764337844490213 -0.3590114512637602 0.06294675772802961 0.07442031377758872 0.09120031238420738 0.09332310602605809 0.1038027034087502 0.1177081500460166 0.1285021336836291 0.1446319979551357 0.1529955149761941 0.1636528235290393 0.1720577713264025 0.2121132201684065 0.2131894786011327 0.2355543117288953 0.2534933327582059 0.2576022314391017 0.2789629603492807 0.2844241763256537 0.2885327865058248 0.2975396671309403 0.3037841627610325 0.3070649456174824 0.32365529491758 0.3419337544927081 0.3441430685725705 0.3512000864217046 0.3564659124808374 0.3602729069071906 0.3839214502292833 0.3890948372112836 0.4017463271557721 0.4108941984187567 0.4250562497464286 0.4279856088926276 0.4499028080490597 0.4529806780555081 0.465907823717827 0.4689162898740755 0.4823492380275753 0.4848427009112743 0.4986327108699533 0.5055149927870125 0.5121402107588728 0.522422124837827 0.5272813628372877 0.5326139449622225 0.5549527370519666 0.5669129683825002 0.5720555959905161 0.5965657931990944 0.6009916330724145 0.6165674094221556 0.6217757746841497 0.6366447789597296 0.6506003141047606 0.654590388077598 0.6783678409952582 0.6903789486369928 0.6999780995015309 0.7055938429691522 0.7082743421661982 0.7264390531217767 0.74048472333782 0.7544965870733289 0.7628863537731191 0.7730439528312588 0.7797182460665816 0.7888886771089805 0.8140545502759463 0.8330577398908171 0.8459776979904391 0.8584240396424347 0.8736774875686609 0.876192092743409 0.8808756236220799 0.9129331748925518 0.9188275172257071 0.9303044379087247 0.9498980510258697 0.9611328900800041 0.970067585644979 0.9751635295190002 1.001321124209111 1.010479777006135 1.022822291715288 1.040044039059061 1.050164991833196 1.071047667541878 1.07350885623867 1.074019658163281 1.08419123718688 1.089654544774608 1.105821541198737 1.143490282137102 1.154061142543422 1.170450325376771 1.17725757837501 1.192609930490112 1.201469617751374 1.2119964005354 1.224240201664672 1.252226981868153 1.267871989592073 1.273732239082673 1.323382897328266 1.342567871671196 1.356739788037592 1.360944885025956 1.370643366771683 1.381943264851982 1.40453340282229 1.411387019454587 1.425174119445385 1.448695302556682 1.478164759829283 1.493874888403157 1.495236387627297 1.511406366407182 1.528640154946524 1.549248645643907 1.554508877097922 1.560878999436872 1.601360591974965 1.607693050523261 1.62175013345679 1.642252827594912 1.6467666028889 1.663586288109934 1.668641516330635 1.683291531791733 1.697458227533164 1.700658438244143 1.704286852862457 1.723262371208872 1.73419796474285 1.736587161772894 1.771380330285857 1.771900857797226 1.781376270051598 1.831462491816895 1.832024861134274 1.850285191405923 1.865322036638681 1.873802713484637 1.920597740074668 1.952150399807593 1.979740583902686 2.001187684102402 2.00605741593752 2.028884537299073 2.04773842848929 2.057154674590139 2.084565609786795 2.091498833831043 2.136302836457294 2.156902420904729 2.182499779939308 2.207771921146701 2.208746975387871 2.223348556354432 2.225615781537934 2.242627494525848 2.262244453092813 2.271305076289309 2.285070156245605 2.291204998363197 2.319106644947526 2.34374604135859 2.367254003818054 2.370443720542148 2.389831163719177 2.409187819554472 2.443725232229867 2.457947966875259 2.464302237158356 2.517245360482349 2.535985914893432 2.542109367108944 2.602937441347733 2.630481943115721 2.639825597493184 2.642972774166164 2.658912100435257 2.661420122772125 2.686169811522341 2.690668740396803 2.718952179737606 2.73435920304668 2.739920037496546 2.763680174360924 2.801295940062796 2.811916590440063 2.83474353555448 2.864957424700843 2.874366265475725 2.874925965455875 2.882178779427342 2.903433236884205 2.910343789401072 2.918227168559905 2.927035435197319 2.954757990147854 2.979128590976571 3.041972695537041 3.052906405268847 3.07839376345904 3.100071524529631 3.10662307970779 3.131773734645908 3.133567747186348 3.145018816146504 3.149249441050505 3.210838359009642 3.216667758187948 3.235823522425236 3.242827326583279 3.263289436251972 3.285281612183906 3.294519775743457 3.313565858645802 3.36245746252966 3.375145363273231 3.382495102089575 3.385752569453123 3.397028536878679 3.409925392769585 3.443160011177779 3.44467584401007 3.451414671587284 3.456591741722817 3.520814538510782 3.586874633962794 3.625891283745176 3.639222813795832 3.661997096428683 3.701823357285685 3.729915718192862 3.740803742213181 3.766759341158742 3.779706326512555 3.783165335934289 3.794624399191672 3.826919849567263 3.837778562823835 3.83863491452036 3.842891014700408 3.86717910031006 3.868919666962036 3.880993184690187 3.902710891634969 3.910378208619164 3.91976535871331 3.919809236026333 3.93574630180178 3.956922376184265 3.963541661170977 3.996917596359558 3.998048077571186 4.011300405155132 4.028107013627788 4.036576731020366 4.051974477682997 4.072319885553519 4.079752558549075 4.110404038374727 4.152106393099007 4.17401752350894 4.197645153939165 4.224459702392747 4.296887179396054 4.314371370608548 4.324009854547186 4.333812722610829 4.336864954516344 4.364787982561106 4.378005571525802 4.395686266806861 4.424169515116788 4.432664283093096 4.445809191269374 4.471520805164432 4.505410631404055 4.526072160259796 4.53136284574988 4.552588424073167 4.553052621898138 4.574029688952667 4.60494803294777 4.619459559126468 4.634397561130277 4.645805989207116 4.675845978330226 4.67959283922241 4.698149811318491 4.716443304711377 4.737710719285117 4.747078148288262 4.792419216179125 4.813482902681262 4.84380415933619 4.850087540055712 4.866365646642817 4.898943688847718 4.90086452602999 4.903477595953746 4.905382975044486 4.929137263291011 4.946375475364018 4.947133295395912 4.966107337547595 4.967212315330949 5.017324436733409 5.041887343478336 5.049829932309849 5.064604670923615 5.079778388419643 5.126196403614955 5.1638689805848 5.235880483405394 5.249902572171063 5.304193213788436 5.312652086976813 5.313846999764573 5.323799816151799 5.343693537262293 5.359765256366509 5.372805999100271 5.374886820520108 5.388347244163008 5.417469142518742 5.421544647594034 5.465557389847651 5.488677888049218 5.511371619104418 5.525262058458485 5.526037906254182 5.572577314565173 5.591870515930003 5.611956791663836 5.6429411445655 5.707435395095199 5.76290436739989 5.796499165784637 5.849298169466989 5.864343053255622 5.909839104289219 5.910976666613349 5.956260217376937 6.086779278974461 6.096883887491221 6.117916242489828 6.154735145259354 6.177331974761546 6.205969244684969 6.217356834625266 6.229165838270579 6.246779362043393 6.290277055429649 6.30226018664141 6.328175468559521 6.360729740267074 6.407369870189063 6.413295583432563 6.444884502110306 6.468393767690634 6.479715701341584 6.620875331165514 6.659364238526012 6.736672590957672 6.744394703843581 6.759020698654693 6.775650341339299 6.79984859654888 6.813194015532632 6.837492456197085 6.87239173199674 6.938518643910761 6.969064822065077 6.981504574116536 7.012584597744761 7.016979321688763 7.033431644691814 7.04643272920994 7.046782893881771 7.074175471716996 7.121836192744169 7.231250856621736 7.258607097853377 7.282002058418349 7.308708866795604 7.430288486441579 7.448600354715327 7.467105278243708 7.477274355208335 7.569303915111007 7.607321959093272 7.848846294165229 7.91548553324419 8.237767593931425 8.250077318374723 8.300216226132594 8.31626207213267 8.353786252876519 8.377792551162099 8.559992046444972 8.595032350186107 8.636858494665715 8.703421173590089 8.771042121813659 8.852701073650577 8.907414004868471 8.985326994635798 9.370104110261961 9.412049154943407 9.43887218143705 9.635786194311482 10.05272817292301 10.11092074764669 10.27010223555537 10.28562038359023 10.91973801611708 10.93177609614473 10.97551667972677 11.02661964455954 11.43696708875344 11.49694838638325 16.52534512449748 16.56955286225885 17.08489473725899 17.13040283453088 57.13082429378139 57.22441671239324 59.63081347183664 59.74176472449614 59.94121052596544 60.0727459557621 62.02186277677473 62.48146209204364 74.39863070775318 74.5354295952195 74.58488814938609 74.94150686497973 132.5869271496485 132.7240229300264 134.2204180322845 134.4030766701466  
ADF_ghostNone_4142_30BenzeneEthene_TZ2P -11.2437198644099 -11.24331151199941 -11.24308724763749 -11.24204066701739 -11.24184661056606 -11.24133653029353 -11.22882885870717 -11.22715326914391 -1.15093567219445 -1.025491291614782 -1.015072187788431 -1.015023078250088 -0.8239659070486954 -0.8238771673778426 -0.7844161079583511 -0.7090329095238673 -0.6436064571142046 -0.6356924571828988 -0.6185332115250444 -0.587544193608438 -0.5874860314150269 -0.5779909265398904 -0.5025783892342016 -0.4995682654216644 -0.4943751449300717 -0.4942454352208936 -0.3635649274406851 -0.3356592762511064 -0.335642321270032 0.09604369985038091 0.1043384884208707 0.1044122409970216 0.1208484353469362 0.1211385715508977 0.1375961377898204 0.1414325266685044 0.1442969958444101 0.1489041244018256 0.1563547824089927 0.1722195617497603 0.1918206170021385 0.2169516832227225 0.2944454683398489 0.3148939158781696 0.3179807145793722 0.3328668654538606 0.3446906141306095 0.3514609350405726 0.3528589465907953 0.3532215620944819 0.3557313272839959 0.3800866886597223 0.3836296989650763 0.4061152724429826 0.4177918261754934 0.4317781677044495 0.441790517554832 0.5033440196703688 0.5050172933150695 0.5309353473665674 0.5494572821487035 0.5498823233252427 0.5525233145404231 0.5553742151821537 0.5680251523845917 0.5686723390602285 0.5726642265337599 0.6004670327161106 0.6446393717050346 0.678698125721643 0.6800308594961162 0.7015134567703758 0.716371511500533 0.725544624972134 0.7332094645044808 0.736813572185835 0.7452695109442952 0.7543853336204068 0.8150142397272122 0.8240388627662096 0.8863113530333263 0.9056483289666157 0.9245346638021384 0.941971493357266 0.9449022694679015 0.9602148704473032 0.988251797693535 0.9940391286051098 0.9982670763925114 1.015481856565313 1.017955720054153 1.047592036473562 1.084714702345481 1.136780215260481 1.139422649171464 1.189323701194716 1.194276807887672 1.202745037826224 1.212559578253891 1.241056905490039 1.244316400416 1.25849640565014 1.258962886891617 1.287684356785638 1.358028709707461 1.372144061530131 1.377712017931496 1.378805652376818 1.393942190564522 1.402747085302222 1.448157014478552 1.453304679970213 1.544297852757622 1.550459255924867 1.604942081109497 1.639256262355058 1.651443210153176 1.682447426204907 1.705504746965748 1.720364596305389 1.72137289493258 1.770498485640329 1.792771625318363 1.801751192552891 1.823198968802787 1.827975997249444 1.84652013284067 1.848654352367196 1.86950819097331 1.875550529865639 1.891187146091965 1.970688585238913 2.094048361436585 2.194753772605313 2.197943205118345 2.203826641556815 2.206394522913941 2.242555167044393 2.243937418960964 2.259073912135121 2.26825563344032 2.269937214170026 2.276034895168936 2.315197134954671 2.388900228524015 2.459863519333114 2.477933618623491 2.486435757810137 2.509581842283883 2.564857305205861 2.582173136186092 2.618843384653492 2.689105679906117 2.719797639375458 2.722373053296741 2.723570555051084 2.767396320356736 2.770017569022135 2.792136923123887 2.802850453320865 2.804929316742018 2.853178589821189 2.870539115107527 2.883796188297486 2.885541178403482 2.913628195785213 2.915655685887282 2.954743926237217 2.97927371602893 3.035314025453967 3.059742289768171 3.076887665067931 3.084935866466322 3.111577317581823 3.131627638577516 3.14782574095874 3.153068903780702 3.165170421636827 3.167324186599411 3.171669044137032 3.306049216871786 3.3226020778421 3.345613981713409 3.362222652390928 3.38604609995793 3.393315807811756 3.394938667613716 3.428918994388259 3.44522855106151 3.472768599307961 3.532954370596539 3.586508127269451 3.589739011482502 3.608822576960093 3.642415710380389 3.657280293865338 3.692281894761548 3.745932829602172 3.756554973403715 3.793946560676493 3.807175417331195 3.821349687838659 3.827925946231404 3.828292798413884 3.838999231182576 3.887928502099675 3.897531079121437 3.900939544105009 3.984874834916939 4.029523097970127 4.117330425655647 4.120644051189929 4.121317898990851 4.129049836237844 4.1316426275309 4.13640744232216 4.223124276670951 4.239864040318656 4.290732000928069 4.343376425513229 4.343919264291323 4.479063683051556 4.486496435789854 4.531828591469366 4.535993185761731 4.657003654120952 4.674156823723897 4.735512699322573 4.75314321763196 4.759405198835184 4.762856290663158 4.82116996169106 4.835617782780105 4.835885597148549 4.868286587985073 4.871513222777145 4.87517659341582 5.034654613568519 5.070399435273205 5.082272996052645 5.096288515471064 5.122773044253102 5.142976036081296 5.143316375602264 5.189848299158381 5.20146135783973 5.206599902842052 5.300494982339589 5.315591269730451 5.426561542260903 5.430119530504665 5.595509749914758 5.60166616013771 5.719451067077354 5.810893596903241 5.920552348394427 5.934554588872889 5.945562879884075 5.945891866755895 5.970656558452641 6.031723761705511 6.059848948466875 6.065705705003912 6.099707250750281 6.127807959527014 6.20474811800051 6.432162151541417 6.434016348764061 6.49568688840047 6.496817495366141 6.567329060126337 6.605168477721406 6.644028891480681 6.64799337760796 6.689316884333858 6.753807804084222 6.814986352883091 6.847370348079544 6.882141790541402 6.888116427213607 6.892556351920641 6.908614020981361 6.983715079573801 6.984105972981772 6.993502296035426 7.01784395114945 7.078667830958624 7.098469367009751 7.168261816288274 7.453497412444309 7.707098957008954 7.721201324605701 7.729108805123817 7.790077346352423 7.836968223359844 7.929667768067262 8.162050967828716 8.376970633912675 8.522680004293269 8.530611453673311 8.608671840179266 8.661805814061452 9.115936552946669 9.186542164749612 9.470635975998954 9.50063309626999 10.45836834954221 10.48222592757036 10.71819779532752 11.42453100919547 55.23433415498886 55.50662743591261 59.2948142622642 59.40564233792519 60.63151561013053 60.91298857502755 61.00066592201346 64.89429811950066  
ADF_ghostNone_4173_61PentaneAcOH_TZ2P -20.64631423854373 -20.58349688811811 -11.40206569529866 -11.25610759566241 -11.2239649019363 -11.22100020283183 -11.21800941234657 -11.21784599579411 -11.21207860307506 -1.471198636903259 -1.367195418079417 -1.082737874684653 -1.033913780123131 -1.016751075916357 -0.9195303176647958 -0.8261781034249306 -0.8209520514200268 -0.7863502814162948 -0.7113019263150604 -0.6849683881265403 -0.6655015330108406 -0.6392888753575687 -0.5994880780187438 -0.5955058353858504 -0.58894247369826 -0.5778546254150737 -0.5652979303535206 -0.5542831418429791 -0.5480094213030238 -0.5254528094166468 -0.4960578169072935 -0.4912403614787345 -0.4768538503831684 -0.4626405711103397 -0.4595563394563357 -0.4568401422514174 -0.4474403605089868 0.08806067624019956 0.1004298949004942 0.1097703949212098 0.1158108804310682 0.1259108429097914 0.1383939993922862 0.1524423602904985 0.1537450362859219 0.1669376186691511 0.182658593281727 0.1955553672072276 0.2009206176270297 0.2174562963520366 0.2198320072597856 0.2275505828758786 0.2395200208761811 0.2425837383027483 0.2692591953942646 0.2799453274420078 0.3008561774346237 0.3125396308335979 0.3176086495067882 0.3289078758153129 0.3454143917137526 0.3581002960732586 0.3665461677045969 0.3735108659641742 0.3881089644084908 0.4044170999111975 0.4120096035607703 0.4176071164473756 0.4316354145698056 0.4464643401529634 0.4618742004159839 0.4773686148048787 0.5022227187813223 0.5137554916923477 0.5324416055774477 0.5528664731570572 0.5589482645805192 0.5772667939255329 0.5888849798318236 0.5921160554172237 0.6012955286864665 0.6166134302817829 0.6199685012943904 0.6296191249278023 0.6464466588870483 0.6546473545134036 0.6601857187492325 0.6694356387392435 0.6815700678678485 0.6907348842092824 0.6930087181257218 0.7162259691503047 0.7204924000550432 0.7242682075411483 0.7552032744944182 0.7680910561275007 0.7768276071899919 0.7883612496729234 0.7952823637594105 0.8086084208218661 0.8210562287537752 0.82599702213746 0.8563472640522475 0.8653956852769834 0.9011019922473219 0.917217317295543 0.9437466378098229 0.9595684877359195 0.9848312061670992 1.011280389966499 1.025914315854638 1.05722154181571 1.067737267544159 1.090325547210953 1.108058208251958 1.125986442801884 1.131199821817944 1.162164512946585 1.180305570528419 1.190823851550771 1.214803349671765 1.248494735761806 1.263711283601288 1.281617488000283 1.300317209420733 1.314252742191129 1.339760719089642 1.358370474371192 1.372056673007354 1.385155679721519 1.40680602540638 1.411051832174435 1.426861119963795 1.438629147685108 1.462443226865249 1.470036473413383 1.492494182995092 1.493626386505658 1.496227785176037 1.528301495713303 1.529737433402214 1.550319635669844 1.56706437067804 1.577652166124267 1.582146888196508 1.598791573674005 1.615106190044383 1.629881586428687 1.641318991146987 1.642858847137104 1.665259554605633 1.678382614550985 1.702738532640138 1.708623055302884 1.73699132349867 1.760730166222668 1.777205281008427 1.791829512636005 1.809879045942341 1.848333259788548 1.86095886718324 1.893514539925731 1.901141850657413 1.941793168220377 1.964522044295547 1.969728840942294 2.009997688901585 2.025604015680256 2.048106511594334 2.071995191775925 2.084359549375175 2.097307806445858 2.113410274295396 2.126225524792366 2.160133465694341 2.166038325271249 2.196785151897377 2.204699838450523 2.23221964121915 2.259976973501923 2.263106741761161 2.281721526195461 2.325873920397421 2.338995828609168 2.367422970799788 2.379457444241687 2.404483316223301 2.42504187306901 2.441808392174437 2.461972742816867 2.488391174383031 2.516282733691767 2.523947406284823 2.53657822083127 2.555190437714548 2.561585765651182 2.592172935235034 2.612182799531022 2.630873656560902 2.681221214215187 2.691817535849923 2.702851636615454 2.713884263054017 2.721356868461557 2.734933078592125 2.768432732303665 2.780892083782339 2.824185279238855 2.838365243097409 2.855845814386775 2.892954044647884 2.91699369226541 2.936603215827832 2.947637441217164 2.967005495090599 2.99043694066005 3.039094080827032 3.064687045383911 3.07280182389501 3.137855439896105 3.151471708534971 3.164810648992728 3.184535281161797 3.193115388339594 3.198943653893573 3.219161588629851 3.230441905008795 3.234555467577127 3.245504308548982 3.262837091039009 3.266726263720364 3.290802133791172 3.298424174021206 3.308863863707616 3.317449899358826 3.337132467883504 3.350834426179925 3.353729532165421 3.375998098811849 3.399160190752692 3.404037105086322 3.432027313580786 3.447789437031808 3.477454380395404 3.494472433516491 3.518250515524025 3.526100204469512 3.534780423441603 3.567983722312068 3.587986537575675 3.601173317376884 3.616671539944218 3.63907744142222 3.664970994177873 3.711148692724979 3.748587297648001 3.76120871219174 3.812141416632418 3.844336103000611 3.867437393484133 3.876697851782585 3.886639562296301 3.891893645361272 3.896031162725123 3.909405208248443 3.920560878777656 3.92825510163967 3.93890868513484 3.948709469755996 3.9547044631872 3.958143797838907 3.96639531576922 3.973471081721695 3.975425053805865 3.98750342814952 3.995987438137299 4.036652244306237 4.057530184654318 4.09235204983509 4.13294643546544 4.20127364282019 4.23008514144073 4.246131473308203 4.269811196753047 4.285288156768874 4.313519710093068 4.328487205997313 4.359441092244736 4.371324973001236 4.42528595055713 4.505820844667835 4.61878218951979 4.639751971404915 4.659398577308301 4.680572198645286 4.705613360991956 4.777287164476994 4.81769217868637 4.848806291491172 4.859590652899706 4.869631430347584 4.89560706625358 4.917951227454043 4.939239752122362 4.951454642756847 5.000825475494561 5.029609442396274 5.053863103625952 5.073282394905479 5.123636554999454 5.127694732548168 5.134967168611965 5.161616271573341 5.176099059311142 5.196886564405324 5.213405198553922 5.240155878534286 5.259208661291327 5.279154344618324 5.300119859017577 5.346703507994589 5.395735856348872 5.415785373690492 5.492954702335431 5.505252787623585 5.5248368059232 5.540142136712947 5.592069152054919 5.618918546120111 5.621739061257299 5.653330363858187 5.816592440111834 5.827363416886324 5.840038299368683 5.849497291707639 5.91035745434885 5.948656258102224 5.968442086647424 5.997207459616053 6.049387176573504 6.071063591292102 6.076872346585022 6.121691702109634 6.16011888825665 6.202694159039884 6.328822625501967 6.449439583886736 6.52510594666782 6.549944946460247 6.675583987829845 6.711439210864913 6.746632897081654 6.765334436330463 6.879814821809281 6.895928126637513 6.923023137934936 6.934155869539838 6.960669416588098 6.987604957018554 7.009609428522534 7.033629221598187 7.048081541375681 7.062689531741881 7.084873063893928 7.096515708280472 7.12088414419527 7.133386813959751 7.140029833880413 7.152344532648123 7.184038250693027 7.206383594677878 7.225829778756927 7.288479670211625 7.456343900765162 7.551893616095075 7.668503439599825 7.723326255791139 7.74283271408 7.815515409012651 7.844447414796313 7.866244400957483 7.88986703932453 8.030694745026059 8.066925892161526 8.126771685071665 8.158719106999902 8.1980573097246 8.292756720559998 8.38610964099281 8.51048998914125 8.534509657077821 8.605795306572819 8.899822145013438 9.329170353525425 9.433774886810822 9.665480066975155 9.98211560663171 10.4798259244436 10.7665879164622 16.64058721484782 17.46515018635346 56.35318208534228 57.77819529901632 59.03700185802142 59.49839266380518 60.4245559556411 60.97513741502699 62.73413741583722 132.9494021723312 135.3860104024244  
ADF_ghostNone_4161_49BenzenePyridineTS_TZ2P -15.57662947534406 -11.278109437816 -11.27797666103827 -11.25878057111276 -11.25661811774034 -11.25615131010272 -11.25605052341776 -11.25490716856519 -11.25481075840799 -11.25425890389054 -11.24424554382518 -11.24343013728198 -1.252421077681123 -1.164628528635735 -1.083826398250542 -1.029105747364411 -1.02794023902628 -1.02790676201313 -0.8530987108191336 -0.8501542327071523 -0.8364152388521693 -0.8362950092464878 -0.7216454367859824 -0.7157427001608794 -0.6554685373999271 -0.6541432034139427 -0.6481638357046426 -0.6310057379678907 -0.6002240672605931 -0.5998193237882499 -0.5924114304854023 -0.5738148671616922 -0.5350750502176559 -0.5134323304379133 -0.5093300160894105 -0.5065574758195474 -0.5063770744291688 -0.4139498794462385 -0.3778347881256492 -0.350014496244565 -0.3484134466198918 -0.3420441915366206 0.08359828359678596 0.09651611562944333 0.1034412516110361 0.1045831862710085 0.108748416071168 0.1101010211313491 0.1144795387736521 0.1256306076936303 0.128942841442509 0.1413088220105295 0.146104515493008 0.1570707086521654 0.1861384752595958 0.1950047204051072 0.2212226769189626 0.2689875855353789 0.2768621534398615 0.2949053592233309 0.3070814954516377 0.3108764765877233 0.3226273003694546 0.3252379347382255 0.3294801821146089 0.340703551102338 0.3415262947867054 0.3439217738469907 0.347958937593204 0.356128310793798 0.3667001393852902 0.3790967444086754 0.3824975644788813 0.4094706784286017 0.4157405080631573 0.4527940616475865 0.4775768964631713 0.4784704893340942 0.5014346655753755 0.508616464095539 0.5146446346947876 0.5266312940402192 0.5315726311942606 0.5385107384130633 0.5401500378503342 0.5411656621660207 0.5525923171214763 0.555797863851783 0.5574251253235707 0.5578796790676245 0.56774071546864 0.6002728385923132 0.6029816757202764 0.6095227631151602 0.6225046286550255 0.6520305661116946 0.6822525694421279 0.6880140854890029 0.6930142830190476 0.7043623866906165 0.7140873741096369 0.7212223498274662 0.7414862488174974 0.7432413817944373 0.7619024220269934 0.8114727916909308 0.8276755099514965 0.8379816819071553 0.8479637014673813 0.8682753220596285 0.8763874942900107 0.8862658144704018 0.9217331117793952 0.9323462225060497 0.9555760368844659 0.9574995750807942 0.9731383017361035 0.9762740558250733 0.9816604598306412 0.9954396828990021 1.004866516505932 1.018285250932801 1.035152787937482 1.054453262825402 1.058909216542404 1.067123399168501 1.078404065635681 1.125335040599288 1.125756426273965 1.158938293581423 1.174573474141629 1.181826400104608 1.186536110214512 1.206989864746312 1.220743579697332 1.224133247563592 1.245396799628108 1.24662033030503 1.266204455467637 1.273509402287344 1.30113144393154 1.326576034606534 1.331541731448513 1.33721301707956 1.351144635684067 1.35633687959907 1.384239888545428 1.388603671163824 1.394375350236665 1.440598857326157 1.465379949089838 1.490423505193435 1.51383487055999 1.547479093382694 1.597737958433148 1.61776735442313 1.625394034759962 1.65012524523997 1.653266147284861 1.664988334910616 1.683476096929849 1.68948286234661 1.694670434230221 1.710217718594853 1.747492055815163 1.762526778834109 1.787393180237994 1.790521082950469 1.803226185166608 1.809498488769766 1.819351970819078 1.836570400497811 1.838556506787934 1.848901572824162 1.85894668806977 1.947070768438752 1.95848128013482 1.961963224353341 2.017139545983584 2.159051115456601 2.183611510531679 2.189325342291903 2.191361281511955 2.191633252171927 2.197582732811052 2.22895113532091 2.247965311911366 2.252265030344601 2.25911655588237 2.270136601835428 2.271922001416363 2.275425167457301 2.284905440577161 2.285585499986018 2.307003980492905 2.388777716034547 2.455613736602802 2.457108654715664 2.466938246377592 2.491122981648835 2.522439527983683 2.522653725989807 2.559965982984191 2.582126015982555 2.592703717875675 2.606065765618044 2.659446803215045 2.687908562877566 2.692640341185359 2.727563481701539 2.737757592314002 2.753659051760714 2.757508373443061 2.766564442582315 2.781115040423066 2.790944921038728 2.802854123169198 2.856692972369569 2.864951884466515 2.885765675244897 2.888284733001178 2.895400623113909 2.89603459477709 2.943529261778576 2.951020417705347 2.963129446934987 2.965508859233848 3.047410608994752 3.051423775373057 3.074937213242912 3.09147522498833 3.096149735120048 3.109246928529019 3.130645307107007 3.13739774514168 3.148611211527139 3.152950390242743 3.156222716316166 3.164156786800469 3.196811776020372 3.270408085280955 3.317582690972892 3.320463086113051 3.344599211199048 3.36409441110194 3.370482959656657 3.378256619029318 3.381461079027371 3.395284722551864 3.408216548777709 3.420371651700964 3.433424864753244 3.438459013108045 3.44351356726669 3.531898455123529 3.562836120945795 3.570055165574692 3.572177864659967 3.583494302629839 3.604634160937492 3.641111235188672 3.642915992148642 3.644334400239161 3.656638380816802 3.666193992922875 3.669254404578878 3.736955933890163 3.781771481329272 3.797944084470829 3.812669835000656 3.813756372525396 3.823377193206726 3.839193092936402 3.8810626279551 3.886570736186039 3.902841588126755 3.955220306960749 4.015292852417839 4.032317736336362 4.055081586059075 4.063261719429041 4.0936713375606 4.103022269545058 4.107405726791651 4.108475195057994 4.133163113502247 4.137945880283495 4.144301273185236 4.149014314758785 4.173970122333196 4.22439312478346 4.280888195663278 4.282892576259164 4.335015793621638 4.344373314590562 4.375788492521739 4.455784471938443 4.470571561792053 4.471386548392022 4.518900004177905 4.523860401079487 4.546837749527681 4.613504324631298 4.668244939881442 4.72226981069561 4.72379987762644 4.751191051517439 4.752496832031651 4.775102791053804 4.794975282666297 4.814242815560102 4.817648355189139 4.820907306899751 4.823931007484492 4.854282763213278 4.858513575307341 4.861504843390652 4.8637747101251 4.893832464704015 4.915602215691594 4.968829249747472 5.020736850768763 5.039019152148962 5.077670620716688 5.078404733928016 5.098862595983084 5.128405889185829 5.129609306750359 5.14077823981081 5.180596277586125 5.182999748671692 5.199989292144302 5.231331714618726 5.287357230462509 5.382224760468452 5.410210846344245 5.412017543697665 5.460930580788111 5.50459839772753 5.510072728934684 5.560066054209147 5.584095876654364 5.5885308318846 5.683853396011235 5.795737716899833 5.820473525328191 5.850902449513553 5.866322172643898 5.928818949691646 5.933004660806138 5.9651170004016 6.030973500795739 6.045910217647335 6.055340684942886 6.058985019304226 6.083811335106125 6.09896625545876 6.149752139373651 6.335824039099093 6.407097442971504 6.419263513627406 6.420778672561585 6.482746097691812 6.488389676609355 6.538015667959257 6.55094455417465 6.575492531853973 6.612718324613165 6.625596847727557 6.63086256623481 6.65400836137911 6.669778993549389 6.673216113117832 6.69443049109986 6.860812422886168 6.870734946327436 6.877665380402409 6.891947457045016 6.906302063880056 6.916688482897617 6.948489221652468 6.962255222954981 6.970524184535467 6.973496870796176 6.97896352269837 6.992016274073701 7.013907612294443 7.07672616952947 7.158461832024016 7.18104589438914 7.257903408505855 7.437381789076167 7.524730573355303 7.598031502237977 7.712915454119337 7.721330055473197 7.782593716339864 7.788770034873354 7.81882875364555 7.86775283637789 8.019742462698437 8.357210948516915 8.417386319493545 8.471082126705399 8.505061224369692 8.513774374648351 8.551495927868555 8.64481058348734 8.736663808823504 9.018779482981421 9.09373962759588 9.42487709271194 9.448699637503493 9.485355893201035 9.578863199551689 10.43946603671982 10.45844665835157 10.50355524824708 10.6960135340499 11.37848391675394 11.39459414877971 55.36010474832739 56.20612333017042 59.00426021571351 59.24794572707039 59.38364520882437 59.61834160136451 60.90749962346641 60.96569954720277 61.49571508191666 63.21188358807783 64.85028479852819 73.48398938888704  
ADF_ghostNone_4125_13PeptideMeOH_TZ2P -20.61978196502303 -20.52547077217514 -15.57994808435537 -11.33913109199156 -11.30173521353042 -11.25256223607753 -11.23106548640116 -1.392115520466054 -1.360089115408833 -1.213534675994437 -1.005761811063352 -0.9523362675621555 -0.9184970417682587 -0.7783686985830625 -0.7213093907358613 -0.6756732314065325 -0.6493585902815683 -0.63743658695672 -0.6227178405073205 -0.6186473072959491 -0.5721135728191288 -0.5654715496704352 -0.5478772259113512 -0.5361997932586428 -0.5274583499951627 -0.4864994662358074 -0.4828054466278285 -0.4063946562331747 -0.3753336205620322 0.07215442303306406 0.09905469873851878 0.1113438531926699 0.11719538515756 0.1423078229407407 0.1490905239872615 0.1659060158841855 0.1699141193759379 0.1842520810023295 0.204313011793622 0.2174438187917117 0.2242171487122039 0.235301678004701 0.2640926993567047 0.2932595962702289 0.3027422130134466 0.3076827029797942 0.3339256165123424 0.3612746854959304 0.3685000325687455 0.4130949386713305 0.4295041530247196 0.4397087523449276 0.4662921316711108 0.4813308017987464 0.4966349034288278 0.5066303244434209 0.5182524612204191 0.5502851397770916 0.5555549708001775 0.5669104849118166 0.5754561147720318 0.5869810188517673 0.6008407198287073 0.6120151451023761 0.6292271495741067 0.6312618076381784 0.6439412947706765 0.6529101191379851 0.6708637611151779 0.6765977350362394 0.7156836913606458 0.7520115354585458 0.7855839415471356 0.7892743373546557 0.7998784316704908 0.8313882471559356 0.8477862160752367 0.8866313306626978 0.9013620592348012 0.9334564869711349 0.9535095777258398 0.9820502061520092 1.011987738213569 1.044865680540747 1.068141043670902 1.083954791096768 1.118391036374031 1.130915898991427 1.159197790400619 1.197322225033722 1.212869725692652 1.244934579748882 1.252106813220313 1.26993180682937 1.299588435527576 1.303836729177102 1.315773106719242 1.336354363840796 1.342462053109698 1.36407203479932 1.37451310045731 1.413387481242538 1.421903768611372 1.447134412589662 1.489192426657547 1.515290034528507 1.535165200646317 1.56353977758604 1.569311355048924 1.587706950471323 1.604359077179953 1.662575936814166 1.688144846571779 1.704514815338096 1.736494143056142 1.765152776936428 1.782599840991638 1.814504974455025 1.82269150936757 1.855762569622096 1.871872339733665 1.888613700391918 1.9344768347329 1.961176856916307 1.98460780280155 2.047670428746672 2.079623184623081 2.093505577348067 2.100461363274124 2.134421602863075 2.163889524090342 2.191653069227049 2.217136108891002 2.231796283056132 2.278835882214272 2.320701208444687 2.334150509904205 2.366914349021457 2.389002432487722 2.393331545823586 2.421003017783626 2.453591814283418 2.471079071004381 2.496749888306698 2.521411407620529 2.531043330635219 2.536281083460846 2.600680385290765 2.611848100858198 2.65697785426055 2.688203714276407 2.737844310270226 2.764980621296091 2.79291274550233 2.818939466329376 2.837315912413663 2.912691839782374 2.997189465862782 3.026706362574978 3.061745378434294 3.081727735461012 3.096142678407887 3.107152514698156 3.168434925235367 3.176813576842191 3.180205775833643 3.193505911353915 3.204132207900065 3.217878034355447 3.230364026855189 3.24061102041551 3.251552555498074 3.264869746669871 3.294601298213381 3.315105009607227 3.331911528480183 3.389073502461245 3.412708427097044 3.443474212844689 3.456866538899787 3.469580376349557 3.492004422266743 3.526058382571577 3.57743988825991 3.643616745113571 3.669121741562585 3.752513044304981 3.77267215597121 3.794825546224348 3.837342013112444 3.878790355836151 3.881351611072754 3.890561951654333 3.910788572554429 3.916347759247381 3.91697341732306 3.925587566052389 3.964300526885171 3.986770745325308 3.99924462542662 4.025899253604507 4.036656677485526 4.078613498564553 4.107843493175142 4.123166027967859 4.187213192663957 4.248634403279294 4.297420688981473 4.324806028425977 4.35277378329256 4.394867809239943 4.456672582195733 4.491912814412117 4.525503041851392 4.624688619492312 4.646244647747624 4.682276691541868 4.753879311269857 4.78474437072589 4.819922485390133 4.841037969644602 4.878648290573076 4.944109384402915 4.955818989301506 4.974790760071034 4.981724344503466 5.041223091893555 5.061823702670176 5.10482775424451 5.125324380374561 5.181495627511792 5.215826936767197 5.268074967718123 5.289123862150921 5.307695927556984 5.336569904486073 5.341406745253027 5.365215859313295 5.388613723053172 5.439248994707271 5.516653689085644 5.528754652946851 5.596997626192295 5.610571377439225 5.6425072303829 5.726223878131025 5.862599596972308 5.962018377193012 6.01149940549647 6.035276474552011 6.049211666493247 6.078239481055888 6.132191081210762 6.173268377227758 6.208405121161213 6.243278260295431 6.275323613621514 6.362934542468256 6.589741941375419 6.740302047772749 6.76343820043888 6.78590266466047 6.86988675160143 6.935722399772644 6.959174424180819 6.993101023160955 7.074011088579669 7.087656835109133 7.102120461805653 7.130606058981209 7.150960838125708 7.161976313673867 7.173517385777408 7.286762159250853 7.385935779923555 7.484593907125217 7.615320832984624 7.67515689203714 7.773949506341249 7.809157727541057 7.866250216244626 7.88973458889488 7.945071342489665 7.960718167488302 7.998998377594686 8.204306469942873 8.36711504244877 8.610826531112474 9.094003414090388 9.197721212032674 9.485138794066943 9.822792665362098 10.37101154018531 11.03865237067442 16.5115418186583 17.83390600428042 57.14121659555078 58.12945023741165 58.99086929461498 60.46750010251829 74.6295408203508 132.4977718964591 136.2976036047152  
ADF_ghostNone_4148_36NeopentaneNeopentane_TZ2P -11.23525398774515 -11.23524756498592 -11.21415490667229 -11.21415218604652 -11.21414893991746 -11.21414720689924 -11.21412076196402 -11.21410756091288 -11.2138491543998 -11.21384319842987 -1.107878338483903 -1.107102760592639 -0.9304613393840342 -0.9304557074798958 -0.930212619184542 -0.9288084118700739 -0.92880469345203 -0.9284242032368699 -0.7324858485499638 -0.728822121817319 -0.6188348454679408 -0.6123287734565775 -0.6123265463019933 -0.6122926818004596 -0.6122884924911992 -0.6058915503869253 -0.5572297111977289 -0.5572188065300746 -0.5501481853301855 -0.5501431817566049 -0.5127262431724771 -0.512716218457913 -0.5100053167732881 -0.5095450044976139 -0.5066498902149196 -0.5066395449356642 -0.4612331328950665 -0.4533525222376855 -0.4533482398297863 -0.4525193780504337 -0.4525153480618565 -0.444124986178034 0.091089076380571 0.1040543575069734 0.1162263896182678 0.1162293172663098 0.1334318185813485 0.1334333691782835 0.1373918821447557 0.1583656284929782 0.1583772020346503 0.1589650331438719 0.1624682739500491 0.1624710332296875 0.1869386348487937 0.1869521601989803 0.2053857131877392 0.2085141075541632 0.2085156657360627 0.2180118596660013 0.2277556309844342 0.2364785165128341 0.2476916476057462 0.2477118577180326 0.2502562562323156 0.2518612987832363 0.2518785126991505 0.2972249320535821 0.3044897220550042 0.30903808529695 0.3090405498554711 0.3233271175786893 0.3233429467126584 0.3669552717577853 0.3669614937015549 0.4053714004411216 0.4208067259859493 0.428288072046872 0.4283305639847016 0.4312424497842171 0.4312486140156264 0.4512989152113277 0.4513079766419728 0.4652239330896815 0.4703061105427581 0.4778220051993219 0.4778643046617248 0.4824738558847835 0.4830461716278841 0.4830620532560538 0.4917384507240811 0.5383112515165237 0.5383192868336082 0.5513044291981365 0.5513239298232651 0.5772134129257966 0.5847387322107936 0.5980632593881814 0.598078579650529 0.6006477435352281 0.6196484341321127 0.6196626964901673 0.6432712503074518 0.6510022561488783 0.6510219423331134 0.6510320604689714 0.6528007913643753 0.6528134536859574 0.6789946648927228 0.6891154280680331 0.6915989084991676 0.6916130105244421 0.6938071476338916 0.6967176291757325 0.6967348066691502 0.7140523271793445 0.7320476703696384 0.7321081905861105 0.7540704926022016 0.7540857488340481 0.781259539787536 0.7871940256897046 0.8614514106505241 0.8614653061808962 0.8656943439314657 0.8714912920344976 0.8983820634640364 0.8984318100357196 0.9155131883432565 0.9156296655743813 0.9156957498797289 0.9157872752928415 0.9458984866451713 0.9964305499504544 0.9964925354919477 1.004379193131574 1.007578215071541 1.00762346722315 1.117262110740621 1.166210196614119 1.171617646763651 1.171689570706443 1.20441367962445 1.2084572258175 1.214923328492482 1.214930722332949 1.225662092524169 1.245635950426617 1.253166426219197 1.253186436379449 1.260604702493795 1.260659620196021 1.279266546722706 1.300225161604275 1.300234072609994 1.323729557831465 1.329804542741277 1.336143256766287 1.336166592661878 1.340944380554462 1.356871978127177 1.37688292909774 1.376896421907854 1.402559277982361 1.402628265040364 1.4081235963886 1.441112345622718 1.446544211196058 1.446665671920491 1.450126738753865 1.450155431642206 1.451879121657524 1.469682876262209 1.469737820680427 1.517911595261237 1.517983733589629 1.543257308505972 1.543265510535537 1.553780269145143 1.553854926302799 1.569294620915039 1.581067977966939 1.64700160865234 1.654490214458193 1.65449961852503 1.67084428257755 1.677694859499611 1.677710722881852 1.680559314523503 1.682627375141806 1.682650614779242 1.738335384324322 1.739451713197508 1.745484545538565 1.745658565845539 1.751702404830356 1.754733628670809 1.777012013906809 1.817550015047514 1.817647199354982 1.840546985457212 1.840569314366627 1.870106937305581 1.870176043240129 1.894138831824624 1.894214573958088 1.897240630994474 1.912357492616593 2.015553266847023 2.015581544556617 2.063709229871967 2.063772739764435 2.103041242824674 2.115189323649935 2.129173075117829 2.158351381647539 2.158367959115477 2.163221520124095 2.173270590956996 2.173278522038371 2.175950760742513 2.232234724113643 2.232270170062219 2.239259952603452 2.242296959593091 2.242301649059006 2.250982154989422 2.251014899715012 2.266962566519551 2.299282884065827 2.299324111177994 2.301053673125393 2.31286762513442 2.392649339772775 2.433365717028711 2.433387716162746 2.466929581549904 2.466947689146474 2.483402919304359 2.483411751308379 2.508741830819524 2.508775780044149 2.532996074253336 2.578521529334604 2.598453520752254 2.605127423368409 2.62199555833557 2.622100012731111 2.62425141714392 2.624316425742029 2.722737583584955 2.722779457622523 2.75121033562376 2.751275459110194 2.795073824084284 2.81159883310674 2.811614005257413 2.812696761792305 2.839270459360552 2.839279750732604 2.845792483367924 2.84580281702686 2.868057646811921 2.876098888866061 2.87611309847949 2.880251698144447 2.895231331842619 2.899519050392723 2.899546625555824 2.920092681279805 2.92013509769411 2.923384146368676 2.931282808662275 2.964121606473442 2.964173203041278 2.97945271160247 2.979494464174552 3.031806161276393 3.031825609442365 3.075260494190791 3.075338239495203 3.132532149372563 3.151099601794035 3.204892438102739 3.208061897934787 3.210808359109218 3.210841068323777 3.215837354282225 3.215872130693319 3.223694653657672 3.223720472332947 3.247216719076763 3.247238943954625 3.248022084715983 3.255920536266519 3.297213607777231 3.297264367579969 3.331654730694076 3.341142167747246 3.342751051593464 3.342781451118505 3.343152869593211 3.345795330444806 3.377101132542285 3.377127457527032 3.391913047423478 3.391924019840168 3.43629842637261 3.465284926592481 3.470670522805011 3.472747014962974 3.472771088272711 3.483774073950658 3.491632657761626 3.496359265582037 3.496419408401449 3.517426515917233 3.517449822567711 3.533916482198561 3.533942837185535 3.585016566890266 3.585026650586792 3.645442990528584 3.657614729216093 3.664100721088438 3.664145064177817 3.722699491262985 3.727799598161758 3.727850676476915 3.764648366424555 3.770671724780252 3.77069661266393 3.814610720404443 3.837339220762864 3.837371237644473 3.848774321485822 3.897321702940324 3.897374527321377 3.900596312942546 3.905842346491697 3.905936989511258 3.915528025441812 3.918600020934744 3.918789478371937 3.918811667042634 3.929166139533479 3.932867871350843 3.932910386662279 3.936907635314398 3.957645021858568 3.957673181740665 3.983147877566035 4.073242834496578 4.073245478047962 4.074847426537367 4.074862034574364 4.172733741314773 4.194218584624577 4.204847861572266 4.204892301237105 4.230832716811771 4.230852382115059 4.244080026738367 4.252523347414 4.254517880120412 4.254531645026549 4.255143972088597 4.268188042547645 4.268240635752953 4.339311837640746 4.501111810901233 4.511131326727123 4.51115973916305 4.520985786991468 4.520995017022488 4.533384264252157 4.722995156516831 4.723018275777216 4.775120134902161 4.775162722201187 4.920306837928399 4.923890879363232 4.928761514942535 4.928789599808365 4.960662910144369 4.96066726337957 5.014078717287504 5.014498414132611 5.028531665785643 5.028537001299022 5.033722653644822 5.033749871486138 5.136610659364654 5.136628658085719 5.137324559067592 5.144696047582477 5.145522292429659 5.145550729246873 5.253827954124433 5.258632493371901 5.258636451297643 5.266773657309277 5.279774271507574 5.279786123738803 5.346168728182915 5.349827218460868 5.361471336308174 5.361504754243211 5.3653341865044 5.365365776496306 5.467933225000038 5.500424034868126 5.500560568883818 5.507459508546802 5.507486078851417 5.507709110535197 5.507733235503962 5.527225285373405 5.565796454930472 5.574059608908595 5.574087099533281 5.580693536342898 5.580712955653284 5.613165924138778 5.877817300183087 5.877841124383309 5.878556052479984 5.878604418533794 6.030577136057413 6.032307823106983 6.03232100480666 6.03464096267555 6.047090547277252 6.047118384618261 6.081047900737413 6.160226598053478 6.162918707305608 6.184333319583912 6.214157518214891 6.214167775079599 6.242678566433805 6.242829878469551 6.57546068372744 6.592833100480317 6.592883465573694 6.59477574494122 6.594805745548561 6.61912444723263 6.72266730927278 6.732539535472788 6.736369887697985 6.736423445781814 6.804990988245429 6.805077331124012 6.956778188109279 6.959106509056072 6.978703133323331 6.978704987520429 6.988192871298462 6.988203123734619 7.068697501065655 7.068719767062117 7.075930093509644 7.075969821416296 7.15251385757807 7.155059013967081 7.16536170226193 7.165392963495682 7.169021156064723 7.17356413203631 7.173571888508862 7.191268109767544 7.191325516272213 7.192219924686555 7.198244043131852 7.198268528995769 7.209195077554154 7.351348871648627 7.353346719218283 7.41702341014352 7.534156610333816 7.536693839121241 7.722885950110098 7.722925980393041 7.748035084952343 7.748071949493466 7.796113990244669 7.826694539409588 8.252565249195042 8.276770531964912 8.284672244539497 8.284674504890077 8.287877006590236 8.287914728614115 8.406571717210431 8.406597726657825 8.414646432329523 8.414751992645586 8.548961357597895 8.560374582617694 8.646464097222266 8.646600096897323 8.679289881339409 8.772523085560056 8.772697452883625 9.210548089441305 9.575239469309091 9.662558117475825 9.930424646305264 9.937662983034404 9.956769485225569 9.956875852707206 9.986798929210522 9.986973831321873 56.12569259253997 58.03286285758661 60.61804251597869 60.6183915003764 60.67045596133863 60.72884668084085 60.81383010992285 60.81426493332562 61.49579349987876 61.70291136192701  
ADF_ghostNone_4143_31UracilEthene_TZ2P -20.57649961320219 -20.57141904885088 -15.65979385653952 -15.64319962347067 -11.42818365628378 -11.39041219669211 -11.34815714139368 -11.26329538013234 -11.24431229555529 -11.24242558703659 -1.438873461813182 -1.400749439326227 -1.315537364444052 -1.248119759908721 -1.089938650677845 -1.041632151738904 -0.9349315638520402 -0.9036143404675809 -0.8078515791264986 -0.7996697712390847 -0.7659532511040444 -0.7151679216805484 -0.6786903198286106 -0.6730833980787828 -0.6538107291777412 -0.6480369034753233 -0.6155878605753605 -0.6021318793346774 -0.5926670432636028 -0.5724103170958943 -0.526943650639684 -0.5123419733751917 -0.484880357183834 -0.4505023410296196 -0.4383028279847559 -0.3840441960668701 -0.366840998033068 0.06848925080327077 0.0839263695577015 0.1019185513559939 0.1071680258670116 0.1196862292645571 0.1279350030749015 0.1444413648091635 0.1552992557334811 0.1635189080447674 0.1687824607471844 0.1963338194805095 0.2470878029861571 0.2673447858885312 0.2705759403126862 0.2866168808826662 0.2991118820365676 0.3116228224653231 0.3178969715146502 0.3426305717075121 0.3500175771491086 0.3683843162004602 0.3744039121424446 0.3919408124845834 0.4110491891922934 0.4172221673600642 0.4362106858171294 0.4412469748077715 0.4603886072017388 0.4743270845217561 0.4759155897867923 0.4945305219452197 0.5056875130357377 0.5140120414713081 0.5461296939368793 0.5607710925775337 0.5812089751980182 0.5837251741351914 0.5930377746038449 0.6050641768365509 0.6306808348793845 0.6500896029636525 0.6702753591536562 0.6810844851076279 0.7053559598724515 0.7323824383999369 0.7335106550164998 0.7605340576410974 0.7757012242967838 0.7878256078068899 0.8049394872395208 0.8201270568615827 0.8506733160964347 0.8694544049326495 0.8741022902041614 0.8951824707023982 0.9093194092696116 0.9152578541827375 0.9388738202791492 0.9616840316759412 0.9787000124703154 1.002815018403983 1.012097420284809 1.028603731545771 1.055180901393041 1.067046996381995 1.074592937026759 1.096000984141667 1.126404993704133 1.140704038831198 1.167763175222136 1.191660053550078 1.213340465330951 1.244877170286841 1.259815547036105 1.293864634228415 1.302288355817905 1.311546153021819 1.356501637704495 1.365243530621036 1.395395856452838 1.406434870070809 1.412851647405841 1.433240137247875 1.448806970739995 1.487275327835298 1.517595620671157 1.536977699925772 1.55299812885946 1.564369630698693 1.571454499594172 1.599502791115381 1.637037087558764 1.673421803926505 1.675077802348614 1.708432450453749 1.729347754628646 1.745866144119629 1.768429185354506 1.775493617849597 1.79154582390058 1.819652490530682 1.840914499630834 1.851183672208777 1.87049219922152 1.899125349043801 1.912261972518617 1.942706937189914 2.024684683253237 2.043459738183567 2.064725889799763 2.108842157855717 2.140997659256527 2.176930789338517 2.220974336679653 2.228566596634846 2.239195298527824 2.251669453571267 2.256062942905391 2.286300693242838 2.321433780482221 2.333747772513644 2.340042819768044 2.402117532347565 2.425764043857684 2.441376417982003 2.463833716916799 2.494052113327068 2.591967216241944 2.634117540622972 2.641742658052833 2.662705597691598 2.694784058849087 2.708451702590748 2.749747449232209 2.752865529882704 2.789159739936027 2.801337779313257 2.847435390174914 2.868967128518103 2.871094096019694 2.885284986030968 2.907651594593091 2.920776765023316 2.93067646482893 2.951212990896497 3.005276936690019 3.048959749880185 3.063822369627482 3.087550202246158 3.093656761172447 3.119642816518479 3.131886062910692 3.145238122512288 3.178871396734096 3.187473528100562 3.255658475202475 3.270498786560725 3.2868510666832 3.307115123470246 3.322284188050955 3.342289269948325 3.382336801237737 3.388658355359249 3.431766592418428 3.461594017298156 3.499101910264873 3.578333491567427 3.63930031667525 3.646094026724773 3.6996886732114 3.723506661757274 3.72908435762992 3.734467114681733 3.768798033249902 3.793816700293273 3.806296793805131 3.850900575295296 3.867435574383374 3.872060008109533 3.876980696656508 3.883507482209022 3.893820464170953 3.898491331785452 3.921566919833675 3.931271585421495 3.956108259205958 3.962891760007472 3.976645828645662 4.016944794057669 4.04481815606681 4.0919799427864 4.161870962498272 4.224432035328513 4.260449117271816 4.271935075788232 4.301392307716026 4.334413857011278 4.349964555136175 4.35504610007836 4.422966925082265 4.438164559468714 4.459977333826634 4.462008006440221 4.529045655343513 4.612871070864837 4.639808060038249 4.649025655403633 4.67006885899273 4.683003995308468 4.729472283734857 4.74169437596068 4.763399334560079 4.77575767551908 4.810448210791619 4.863941552692617 4.87887984152179 4.898566728664663 4.912770935745202 4.956593561868741 4.996286480149085 5.030189824374614 5.05093256757586 5.071058420350097 5.100668627543095 5.121669516797017 5.140550217344503 5.158165479476378 5.199153753577606 5.270749664101436 5.289878744277019 5.325694292660313 5.34587874997966 5.3540624950718 5.382162191732337 5.408548857631997 5.459927321343769 5.472357014412919 5.540381294463336 5.572552795441477 5.601162816460241 5.810909309039824 5.856066905840048 5.88237369211831 5.918572203446972 5.945063046698658 5.95785921493869 5.971844448180232 6.07833862200412 6.110882529628213 6.148004036044758 6.17089909695961 6.203911449084925 6.238082580391251 6.313569521689248 6.343791556233946 6.417973103039849 6.43893873870098 6.617260300665124 6.647031117026848 6.665326003403273 6.703850369166604 6.743683001911315 6.752316210189106 6.786999757759978 6.831575442616274 6.843298308481164 6.940323254342744 6.992070707418327 7.002384176309012 7.041901746306845 7.066144776919137 7.076523602001965 7.100105027834036 7.258423902661098 7.357246805912546 7.365330059183326 7.469429177206107 7.484719703326953 7.79525800014987 7.859560922537738 7.968361161038723 8.150653818863525 8.239498916941621 8.264314006933564 8.310620360652342 8.524452069060574 8.568750082674084 8.599153097520182 8.722940918822781 8.916900362582666 9.166487463539376 9.305984663794192 9.492898949522523 10.09941629176998 10.39745368292392 10.67913070176024 10.94665354807192 11.01406575218837 11.44287064051507 16.53194123266465 16.59973320351522 55.62204058111697 57.19742168467386 59.84213241729439 60.08961263120367 60.62765525576101 61.99872583650166 74.58113467675042 74.87012527755165 132.6416317263003 132.8299057438516  
ADF_ghostNone_4147_35NeopentanePentane_TZ2P -11.23479760308778 -11.22158062161776 -11.22150065552086 -11.21922763857201 -11.21576559542193 -11.21572120731892 -11.21414807407207 -11.21362863288286 -11.21331959515605 -11.21328772684841 -1.107225968622402 -1.082687368982436 -1.016790796697586 -0.9294231160962414 -0.929202276376154 -0.9291227782179374 -0.9199528117085842 -0.8209652499513604 -0.7863531704420856 -0.7305829300014657 -0.6511266652258018 -0.6128494122194892 -0.6119359502739429 -0.6097923523126471 -0.5992079862607438 -0.5948918889405572 -0.5553543434222877 -0.5527925236765984 -0.5522081688531087 -0.5479896767029289 -0.5266674801088098 -0.5100937730361966 -0.5094362273727394 -0.5093077179301396 -0.4949314469029115 -0.4770334913285466 -0.4658103258799162 -0.4600719474474406 -0.4523693292301701 -0.4521643888288688 -0.4490181988929629 -0.447592787534443 0.09325153290918117 0.1057379156564419 0.1076674252707607 0.1091748873647218 0.1301930341069773 0.1329034952562069 0.1347334731905049 0.146289007876416 0.1484179074559381 0.1639537699939103 0.1678621071614449 0.1802788161455808 0.1883786102999774 0.1922333501487332 0.1970257693248254 0.2076968257635229 0.2155159162351275 0.2238039159914417 0.2306317909057901 0.231500789620996 0.2372863313565474 0.2416318559978348 0.2669618972142728 0.2797317623830996 0.2884368265611567 0.2972077692769513 0.304243389226887 0.3165541752548295 0.319238554928971 0.3256262595157717 0.3479774348090479 0.3607460570460624 0.3721815437805104 0.3778766309740584 0.3807437679217271 0.3994025820165271 0.3994587627680935 0.4296617071239246 0.4299782603978045 0.4420301731738878 0.4479458056621834 0.451860573251247 0.4697554635635898 0.4721266618559357 0.4733032928526336 0.478396170092456 0.4957278923364823 0.4969695002133227 0.5361230917508026 0.5419371647489498 0.5423746905886088 0.5593698351036006 0.5614956311894848 0.5758130420793895 0.5829472683360396 0.594859015357849 0.6025892927037048 0.6073222247703505 0.6245172775780844 0.6363691734591 0.6418152522467426 0.6473898437887881 0.6592618509690942 0.6603552950956346 0.6658751557046325 0.6700324035693787 0.6762302527828949 0.6885112210489784 0.6937077554788726 0.700328127721935 0.7014346565835702 0.7145244941104006 0.7175293538358607 0.7228709649457947 0.732605069956622 0.7377573122405194 0.7557671122221858 0.7626537134373287 0.7805955165534885 0.801950133755461 0.8039138851139933 0.810823448265353 0.831191088058702 0.8610164506281061 0.8650927859948632 0.8797523411704045 0.8993610884847166 0.9109531053003433 0.9325183651473667 0.9397276831093297 0.9617491473012593 0.984445608394719 1.006831809144099 1.02698575037505 1.047505531102359 1.07551739102158 1.086290193239148 1.121783484827858 1.121990844287601 1.133360921572959 1.152340342171725 1.199831639334866 1.206377211820633 1.209785277317379 1.212091673988235 1.232835733468721 1.238620692616722 1.248176608166555 1.273323379808537 1.280695234707441 1.283376230692319 1.304985775579879 1.310095957139043 1.322588873535784 1.329050518293548 1.336437160637213 1.344013025409496 1.35482337580022 1.372063056860142 1.388234107524192 1.391777175847562 1.401439514188924 1.4161498301485 1.418529911783881 1.443335558799793 1.446562128561648 1.455101544333639 1.478059369868265 1.484439535792196 1.49253528262748 1.510424707888959 1.514139549622226 1.531255278949454 1.542616422307105 1.552486694904977 1.555807630204639 1.56789984985289 1.575084873011114 1.604720775978541 1.615225144551246 1.624352369033665 1.632818255608665 1.646909311383616 1.648053892108675 1.66307832762952 1.67416225774059 1.678991940280096 1.681166174941318 1.692745148688849 1.724211311545339 1.725760787939083 1.734109389593291 1.743499390320552 1.755657737424785 1.76247972897005 1.804536303405043 1.8107569360363 1.821325254662912 1.826939415383398 1.844874936813167 1.852751457200287 1.879628431347388 1.892987375168165 1.90232188856325 1.924140359881706 1.973596893637911 1.977111792248083 2.030831926328561 2.031185570342872 2.04491572413745 2.046823661425287 2.071945092328074 2.106595016793418 2.113263025193206 2.125471396008785 2.153561693629986 2.168566975324612 2.175790862077694 2.188448311635224 2.189810549053445 2.236297306758045 2.237763131389498 2.243593624887772 2.249913545019912 2.257671172491065 2.267430665006781 2.276733063532006 2.283811802719055 2.320548106335667 2.35198056313255 2.355207660597414 2.372603615470962 2.399774716309136 2.428631468449908 2.444785510406193 2.450995581330943 2.457494534973755 2.471358955577506 2.49730136274283 2.505219030358673 2.530832624222081 2.539328062256768 2.580461347502849 2.592955616227363 2.594684549096537 2.604717133019579 2.629381182448467 2.629867001532634 2.650692600240296 2.652949701388429 2.693303515931818 2.707783734028672 2.726151062518264 2.748440471427731 2.750534329006557 2.757112729155426 2.765928812639323 2.801438055467135 2.820826237702225 2.837986801509647 2.839670817456732 2.868808546639813 2.869709666529321 2.885928317444786 2.888237343157598 2.893961180240113 2.924694665993729 2.927065471900151 2.933050357837629 2.938992911262455 2.944074621745701 2.97996418158029 2.996431723689175 3.007448720976674 3.032983933054183 3.056879454929596 3.072148109836135 3.117006333491589 3.11724770680296 3.161767017634038 3.192509073097764 3.207175179043809 3.208139096273052 3.208207225429302 3.219366613704773 3.228317404919653 3.229064806921239 3.236630903014357 3.244862988882805 3.256925490927632 3.268318716506486 3.27120725322989 3.28422869196048 3.285406229894735 3.302819276072451 3.304343503166017 3.328162253592107 3.339037770114136 3.346837436719134 3.355374258984807 3.365832687263312 3.367273309262834 3.382409408802439 3.394013463240813 3.401510076457445 3.415624366619502 3.417238435879727 3.454727848581624 3.455643428447484 3.473167400034733 3.494016902080594 3.502485719227013 3.518720498919597 3.52754967827929 3.528862671611231 3.53441216065649 3.554930997468959 3.558469318613598 3.572482528989581 3.597204987979788 3.606191211569539 3.61334397345846 3.626987445897716 3.65998094727064 3.663415406885425 3.707150761217291 3.708681130992713 3.744143181483115 3.750539762952773 3.767399897865688 3.826478430290789 3.879383641747042 3.891982446036732 3.898843376547996 3.901581492364347 3.908975860663776 3.909460807388532 3.914360906671678 3.917410536886081 3.922586623886259 3.928108841698426 3.936073133563541 3.944153981168052 3.946090095187286 3.949939777121979 3.950792345248972 3.954154736353594 3.96398928028984 3.980399986389722 3.988617962803828 3.995842033355798 4.053556376432128 4.060024526447937 4.080610634243332 4.081072857233566 4.093649081562681 4.13340324318001 4.194243108873946 4.226892369197339 4.232885280109837 4.255381150423824 4.256646648503576 4.258685572738404 4.265327542651246 4.28986313515307 4.317825970571382 4.344284818335058 4.351333545942428 4.392445099156276 4.504535717999918 4.52462159314116 4.526766438790388 4.549527402416935 4.662263152589524 4.699411759487341 4.745444552071246 4.756294242157365 4.819039339421453 4.851113698964761 4.877181523377257 4.879455573825371 4.924703908853975 4.937398036683781 4.945141791258177 4.988721910124116 5.002010620052546 5.016142008915224 5.031025334008184 5.036256850198998 5.040099459715826 5.079958412087492 5.131636140431683 5.133813214808487 5.143242436153333 5.144548015431941 5.146097683478826 5.171363882398725 5.202236625004987 5.223420671980765 5.258358032944503 5.270940928925842 5.27926717844332 5.28113892247017 5.311119658226332 5.34617608108168 5.36265762601427 5.367681451361563 5.395249281173358 5.413765200991778 5.49495683367585 5.506439314953968 5.51049026085303 5.527434395611419 5.533128830657867 5.545591150904236 5.567303645529408 5.581115939249896 5.582334565167463 5.595368606732962 5.609066850175314 5.637047834944058 5.82951268739788 5.849928895605578 5.858740962178303 5.88368962272392 5.884758296639697 5.907010248574611 5.972355988207013 6.013098474504394 6.040373374152894 6.047447354576624 6.051475581600113 6.07534200433655 6.088654564164351 6.155229309081025 6.164250122450637 6.173911050047057 6.205697507945536 6.296659034514339 6.364373847799211 6.538583096587236 6.601003575597881 6.60135584180002 6.619555412422717 6.712144163905646 6.733997456931801 6.743028659037151 6.764885421973654 6.795124890933455 6.891341166569315 6.900512266065153 6.927122071053892 6.939252507794679 6.958485394074087 6.980412819962955 6.980654968122769 6.996745421981032 7.035347780727162 7.055731053653855 7.063204697851342 7.072851568482523 7.07549595996888 7.104625603277304 7.107469179609006 7.122353490037052 7.145683876071115 7.154792142665302 7.171932851892763 7.176006796160872 7.184868475270843 7.189134087257458 7.200961216262805 7.207798993780462 7.213585833790975 7.21671176603287 7.291385435957244 7.341287524291754 7.354103399002951 7.544941361432024 7.598045975758474 7.722113326738276 7.733138180304773 7.783114312058353 7.803956360603565 7.833097155689065 7.86785087296035 7.919868973268708 8.012025755885565 8.076456391857636 8.126804453057755 8.275508707897167 8.292000363228068 8.295880585394688 8.308168937206963 8.408824581732457 8.417352374958877 8.462744164725882 8.527364083004356 8.549633462782159 8.562403607486702 8.582159896675131 8.720164951376624 8.911920165845673 9.120567953354202 9.357662914478485 9.419447447663378 9.781086830959858 9.937395712892762 9.990447295687767 10.3409979589462 10.45599236720866 10.49344106679683 56.31220179064363 57.52888814529202 59.06451456690505 59.54784226814164 60.71494214169424 60.76671879432121 60.81734301091321 61.25763138605318 61.8709414621644 62.78353562648812  
ADF_ghostNone_4131_19MeOHPyridine_TZ2P -20.54707800249284 -15.60189435688464 -11.30056273335216 -11.30049351546516 -11.28369747361235 -11.26493263862068 -11.26488726726377 -11.25486376001791 -1.32513167440305 -1.277226826174586 -1.106705191289468 -1.051378725583755 -0.8986954082527788 -0.8755539493107709 -0.8734094356881986 -0.7397275531520224 -0.6774227824890902 -0.6706664538032271 -0.6635798396827292 -0.6145496270147672 -0.5930375909869818 -0.5921500871533866 -0.5655928193365859 -0.5578962847543959 -0.5357408496684054 -0.4821959577755978 -0.4350911055959455 -0.4176606817089732 -0.4009880073648233 -0.3626946058657265 0.08275751534831233 0.08386436039147165 0.1010010679169332 0.1031925107577424 0.1062433674218087 0.1319842459155741 0.1367404674594606 0.1600984035727482 0.1716745861747724 0.1975543794870755 0.2254941698628244 0.2485203016122742 0.2856378999217022 0.2976226201076915 0.3078398094451409 0.3124060709315231 0.3148709097640961 0.3292531895474143 0.3341889812484344 0.346119675409137 0.3501578931873078 0.3849262590950295 0.3917599761063383 0.424936003629216 0.4472432958055548 0.4979337785335884 0.5071433126733231 0.5196733106800575 0.530030748955032 0.5323681364723098 0.5355476018500716 0.5363653836102965 0.551274301027868 0.5606143100441706 0.5719525814964411 0.6002798289168968 0.6137394686467016 0.629413001220458 0.6416457714985009 0.6629998257330799 0.6676995947568415 0.6976283144507671 0.7162156824876165 0.7508388010113788 0.7812803887223481 0.8035168443340331 0.8593451599089755 0.8761498171643249 0.8763032025011184 0.8828072432499725 0.9006894498404407 0.9227681961797299 0.9431066661599017 0.9592737331552686 0.9771695028171983 0.9795717420361418 1.019355832410959 1.039440141351576 1.094040129269691 1.095330967821735 1.144373831839652 1.152784420539316 1.177950811658734 1.193294572988244 1.204116946883146 1.204673792006526 1.229364558614819 1.232944846820864 1.263401360836772 1.268660234916056 1.296960902020368 1.296997937805609 1.303676830382168 1.336906215691224 1.414873283748623 1.422210212815816 1.472516454987923 1.507026526917349 1.508775650586967 1.534724201206468 1.578402446805028 1.610550027986094 1.633433841736107 1.63919077333521 1.650806312648097 1.671701145610421 1.676150346858127 1.767021199318473 1.780573805341121 1.787484590227693 1.807801218803052 1.812227783175164 1.82431261353213 1.837934172831406 1.880087029476115 1.950035760167336 1.978151433338476 2.123480694728223 2.161250793057923 2.164844435396848 2.176650499562331 2.176997248104677 2.212194578348268 2.217523292596376 2.250320916398233 2.257231131857697 2.257310497701512 2.282061481437711 2.316849629372027 2.373706187122313 2.435422760259355 2.485943161916206 2.486010244958296 2.503056669902595 2.531988350869162 2.544942064971614 2.563403425181071 2.582143213282563 2.637163490892795 2.649233475098022 2.712072553082947 2.722523887643415 2.740549237187873 2.747967532711302 2.784716195461672 2.819029527599298 2.839954686268804 2.860888376030807 2.862767185057591 2.938949659019059 3.036206692435849 3.045974444248516 3.057904364685696 3.071503041004984 3.111191297663037 3.1204731361012 3.136328146217831 3.169382316601802 3.180972348037693 3.231034214229261 3.232228383369458 3.242338636970788 3.249794023261202 3.266564149157599 3.297325902031551 3.316219570050919 3.362582835054109 3.380462920464387 3.382297657922821 3.440374295864039 3.455768289482522 3.494653706715008 3.527690690889463 3.560157136799337 3.560318729298759 3.568087252340036 3.579272642729202 3.583534243483026 3.648898906030464 3.739287534659528 3.799245637648124 3.803417764920666 3.847444705532247 3.853835673257476 3.860154974612125 3.877304828553325 3.931541422371824 3.984208349428338 3.99961316519432 4.074763548006242 4.09031102088656 4.095017292612797 4.106633229735664 4.120336005635431 4.122531471665874 4.209481019995448 4.247482944848573 4.291067878483622 4.390451486739322 4.403993666199117 4.429916715934568 4.440587030360882 4.46117599254608 4.503753800775587 4.53633351120712 4.599383481495276 4.656468304029972 4.707599602691793 4.754036311790256 4.761372563512307 4.768201526678512 4.778353618674775 4.798951805556705 4.811161733855429 4.84108504408856 4.86251044202413 4.903898988390245 4.952655526998016 4.988894930631384 5.033949599883755 5.052839435328361 5.098453306307626 5.125738879219123 5.177435942603132 5.177971876398034 5.286297337995304 5.293811687281537 5.356884183393987 5.365725886268598 5.385868603288744 5.438770692182943 5.457881419909389 5.499314589727374 5.519929119236777 5.546177023686432 5.675866561453837 5.758930189013438 5.794660669698676 5.875602249560748 5.980928565631448 5.992788067860478 6.041891474999942 6.070245045588162 6.126438895681906 6.128666765523746 6.241309914835512 6.314793140635757 6.387957453778037 6.472758990357406 6.512788353702392 6.558079586413822 6.587061375571455 6.623618753756578 6.625250802905101 6.697542377041993 6.863134686407405 6.867030257394518 6.915031568021409 6.922028941004549 6.934391270476541 6.947522923084286 6.959322685453064 6.984603480767794 7.037288194147115 7.075072574224015 7.141666179136743 7.168784544687391 7.205266276112413 7.293157731944572 7.573433529011067 7.712286547926597 7.754323198590885 7.821590264722246 7.899849485290085 7.937437586423214 7.955228189197652 8.085050860556535 8.404043560048413 8.458051590977446 8.531018229075748 8.737765876199122 8.969501449328137 9.234121867039692 9.522915002154775 9.576445758128685 10.55288486623374 10.6388127722983 11.40226424200211 17.57372346684904 55.69846802940461 57.95926793351362 58.81337006909188 59.51412460086806 61.2707482158419 63.19209288897819 74.81390520833725 135.2982668992543  
ADF_ghostNone_4152_40BenzeneNeopentane_TZ2P -11.24825898849597 -11.2477113551989 -11.24764657505634 -11.24648066891165 -11.24642841039367 -11.24579664330913 -11.22758458731477 -11.20823547685985 -11.20728362100517 -11.2072586986147 -11.2027275409122 -1.155848630099265 -1.099812927919149 -1.019711671717046 -1.019609051584069 -0.9232156718987319 -0.9226097676163151 -0.9198758440193332 -0.8282350309935386 -0.828228033635907 -0.7229302030424196 -0.7133464556593487 -0.6476440531925248 -0.6228695282097373 -0.6057911660527918 -0.6050869564738864 -0.6045304986550188 -0.5917818373547403 -0.5917223916657769 -0.5465262763261312 -0.5463043626446138 -0.5111109206204706 -0.5035893935713387 -0.5019038592117014 -0.4985011463809729 -0.4983460346945465 -0.4975261139562747 -0.4455618418512369 -0.44491890078265 -0.4427901840827065 -0.3405323708000088 -0.3404402225694073 0.08846548223471412 0.105213928648058 0.1056366688487724 0.1160261604228242 0.1164327671184505 0.1176557708195053 0.1356157832822828 0.1396974754468988 0.1426833532635899 0.146843755278007 0.1580042771389254 0.1764592216022563 0.18062384936923 0.1911774762450374 0.2074091288988684 0.207486920809003 0.2306996836878411 0.2345015587562099 0.2484217853564575 0.2659167913303078 0.2748844150368133 0.298890873944196 0.2998852739643345 0.3077179207143517 0.3186841724983419 0.3227522243180219 0.3386543084837442 0.3409242695198194 0.3442873351180522 0.3526404320124502 0.352732892043204 0.3586021147184282 0.3697604148250095 0.4021583428804934 0.4314029732331311 0.4394846829087402 0.4519236380714991 0.4685424556431845 0.4719950704646468 0.4724845817951799 0.4857034781593988 0.4988791500303993 0.5086765115052159 0.5255254114232023 0.5273873509817636 0.5352360957554488 0.5420260756492604 0.5475534903255705 0.5487964940244738 0.5613199390391721 0.5722934068470583 0.5888817751496784 0.5980042025416862 0.6031864907158048 0.6142013756194828 0.6285646376085851 0.6426498879262295 0.6459645693402315 0.6610120531261516 0.6705034828350195 0.6721214224054431 0.672381905998879 0.6847618364537059 0.7014505178019038 0.7031530031394483 0.7131337695298825 0.7184018541372814 0.734476794695528 0.7499422535508447 0.7518607925199067 0.7750449605857874 0.7791611438923848 0.7866407616257205 0.8052514011263163 0.8464540733010214 0.8692875961874973 0.8861791151919267 0.8953239542962018 0.9046705350618623 0.9281100053277765 0.9310069802908112 0.9448749350228555 0.9574500824003379 0.9590755799347527 0.9799393953781618 0.996210170816443 1.011095745119856 1.025636602665999 1.051858118449709 1.058986063055674 1.075094460193922 1.076730051309553 1.132921557571865 1.13738012651468 1.188360814125977 1.203224076223867 1.210235598991412 1.213417147545302 1.22478273617315 1.226213614162427 1.229740396178307 1.23696793923488 1.239516567803903 1.258350699150395 1.266798704879774 1.296981337405995 1.311918111067589 1.323781331480776 1.327366954461204 1.335653164976437 1.336791189854859 1.367289709011172 1.37228106329351 1.385192406154086 1.411233164136637 1.419339233016854 1.425280772442693 1.433685861735406 1.466169985106805 1.470371894118224 1.481932880739673 1.505654545639428 1.517481080108524 1.532726633933687 1.537769325363711 1.55397508532356 1.581985475986435 1.607342261865118 1.6376134527588 1.644394461102738 1.666165866957836 1.671539459983695 1.678962881543165 1.690160650533713 1.703708426316873 1.714055021244215 1.745445317069744 1.7594060612183 1.760881688601363 1.763833288621539 1.773024867632611 1.786200045718813 1.80377403363106 1.804112499316905 1.818776728440951 1.833251779102463 1.836475789755887 1.842614505587358 1.854646819009833 1.877528827643227 1.887258460110899 1.904174224948542 1.970238154614824 2.047147429027798 2.053098034063082 2.111904663299871 2.12856802388749 2.151502141519409 2.170156190682072 2.193693205219013 2.200297443282586 2.201763702438758 2.20567140200352 2.211351363054343 2.236585327937669 2.248049937745627 2.251405807736259 2.25767752531757 2.267034598220746 2.270910174388547 2.273918338879656 2.274462093610321 2.288010138984381 2.317790264199323 2.356793307297137 2.447077235170382 2.461469459461421 2.475293687426497 2.475922669543399 2.49037229802595 2.498345709428648 2.506997955650908 2.57369878655186 2.575599642438043 2.594349332222319 2.606215800067325 2.615370854681505 2.623911094231578 2.656937278229573 2.70654655606103 2.710670163909145 2.74264756672192 2.742904428832034 2.769628961159646 2.777027052884518 2.794261478298182 2.807717609023498 2.828062463071735 2.833844433111433 2.855517078752453 2.855711148928443 2.866053724281655 2.872382475645451 2.881623942400234 2.914276213073252 2.930437498808289 2.931365999418114 2.940388733653311 2.940624688871304 2.957249259980622 2.965618183237419 2.969456873935871 3.019407490740816 3.024688522195154 3.058829468622413 3.069379905348203 3.071111048128569 3.088288664841257 3.141998353324083 3.162165268604472 3.163618372611833 3.189157439711261 3.192383000962826 3.214399670880858 3.217744846554851 3.232884590507923 3.234362497626795 3.2392650641506 3.245303595273515 3.301634102605887 3.301702342466209 3.312355184238154 3.34814584787632 3.358457744488453 3.363553646799563 3.384090726237678 3.389827199189325 3.390625114235092 3.401974667615228 3.416961418899929 3.427168648766112 3.448235368031535 3.459559133195886 3.469489359203077 3.481925388383664 3.493865806566499 3.502598126243147 3.531538031496183 3.551360802313308 3.554466024792193 3.579320354541723 3.584936003318199 3.588290773136074 3.612134526239661 3.62653661665652 3.652676378429893 3.678188544043698 3.746615997843532 3.755000925365976 3.771358881558215 3.790007066048691 3.807411350167562 3.822174716404361 3.840629227862819 3.84301686399572 3.850114007642991 3.876149892231413 3.896694435099254 3.921816539890894 3.922240696609598 3.926445750633234 3.927310387707959 3.943018210959568 3.944015618161846 3.960315927224535 3.963295361593844 3.981686591189068 4.05557352028157 4.06645150630034 4.101419385435002 4.109049668922488 4.117749226895797 4.129551104074353 4.152198360697784 4.176465309086778 4.181403015052913 4.197152100199552 4.228720909538213 4.233501230304523 4.242754040687173 4.268983598671299 4.272409024923542 4.27791335995965 4.299945510226689 4.36407366726363 4.367556003417034 4.481155038091253 4.515459613005915 4.519736546732545 4.529994724194466 4.533879152121923 4.542496974610583 4.733420863759344 4.738094730543429 4.752540052136602 4.754705520624739 4.764139127322171 4.76598867814085 4.830617328034133 4.831533430237181 4.869386095134042 4.874999709364266 4.918876317730008 4.93771367063808 4.943667391704 4.944688234633134 5.019698690954492 5.031031860854389 5.039096241815053 5.04018466473033 5.120590494356581 5.138633731055466 5.13916031522471 5.148376302874789 5.154432373019042 5.157096135815988 5.197688683317936 5.197974667394927 5.266056060074622 5.277475403820828 5.284129384742382 5.296332744251684 5.357323610034627 5.369822040317374 5.369894416199765 5.420254908939125 5.424002551746231 5.485560487136018 5.515641224642687 5.519167353779646 5.536359979941632 5.581949770223075 5.587514483911089 5.594732736603818 5.600195452793453 5.610740147146447 5.807922643944472 5.868696177209095 5.878920246281925 5.903341347343825 5.941708047593521 5.94193267565341 6.026582703173371 6.050710473691082 6.051600796712323 6.059737338421061 6.069596222339256 6.073768475280363 6.107607356975374 6.143619347500125 6.170564451534698 6.208074624090298 6.286865827292739 6.43047284427208 6.431660997077676 6.496753389671538 6.50123142966118 6.593730282054944 6.60176925547484 6.610515997753493 6.640040930057323 6.652578043235208 6.676202104111506 6.692216585019111 6.737917448133925 6.762107561239421 6.764067460098691 6.883186977161424 6.885257394527999 6.901683203729632 6.928181728841101 6.96202605622583 6.978884121191837 6.9852079122092 6.990696426115172 6.992110867862409 6.996682460461106 7.077650249114083 7.08294106530457 7.088346683276654 7.148072783402835 7.159078145519842 7.180578840913628 7.187300002161133 7.193050785933505 7.198180393109491 7.209550153364395 7.362509489520964 7.374138796773554 7.45576124704892 7.546500364542848 7.7113559329435 7.719331680295172 7.762022874845857 7.762477240207359 7.806843817854549 7.817632764667129 7.852441699138769 8.276507364468177 8.297764465300974 8.303740568310609 8.368412978452742 8.407514700904834 8.423276848332939 8.521645136397026 8.522788614446547 8.55972175244464 8.638347214918943 8.647399195810641 8.655499607670782 8.922642705410418 9.108329535597283 9.486780173569088 9.508108155185946 9.594723830270556 9.943525665749691 9.963707819226039 10.15697921914592 10.47810862711446 10.49147301339003 11.43081206429173 55.39258913315178 56.75853839095632 59.39210482167965 59.47879059294052 60.69258286807801 60.71016765013407 60.83159524329067 60.99320662204934 60.99383823940627 61.73083501143584 64.93671494592654  
ADF_ghostNone_4146_34PentanePentane_TZ2P -11.22131368844505 -11.22129037348295 -11.22123922787278 -11.22123347352333 -11.21857302328942 -11.21855450936136 -11.21532731726842 -11.21532293856733 -11.21528076457724 -11.21527878588571 -1.084702387667454 -1.079964761639746 -1.018632322552909 -1.014221740765826 -0.921953364473167 -0.9175795760254063 -0.8207558845882361 -0.8206099796772535 -0.7890458990391863 -0.7830343131479292 -0.662016606953864 -0.6347178394914113 -0.605229485891324 -0.6007319025137678 -0.5972070294183741 -0.582361904644376 -0.555738981120355 -0.5533813620947601 -0.5479236297457827 -0.5474564080417699 -0.5350082468184921 -0.5181357804494598 -0.4960481628485683 -0.4937340490649044 -0.479302601483858 -0.4743269368133652 -0.4697963973708079 -0.4672266412468862 -0.4571154702358188 -0.4499622584749178 -0.4479529638198465 -0.4466085228497325 0.101692928404814 0.1037048712803324 0.1048593598136703 0.1091692978555787 0.127235686829479 0.1301376158899532 0.1361239587357121 0.1439312341195969 0.1543548789697712 0.1656821322273667 0.1672661294451585 0.1864890188602387 0.1911774762092652 0.2011298430670898 0.2018261073626428 0.2107835298831935 0.2203378456399518 0.2213263811294086 0.2290575047569611 0.2502546581055137 0.2589080663701983 0.264545995978009 0.2892709931472484 0.289316886667441 0.2939503436234279 0.2959932985833876 0.3056288918715769 0.3213526113219033 0.3241746692503588 0.344603309121708 0.351022786768144 0.3548089372686231 0.3680945811339503 0.3704873000180349 0.3728575649519847 0.4074182821538052 0.4161188850597751 0.4176213684667182 0.4181199114248683 0.4195410269424463 0.4257735689708139 0.4279959107963202 0.4394380218175539 0.4666743817591713 0.4681840712014465 0.4777156045475898 0.4968829094875318 0.5126859082261161 0.5148147827881991 0.5370371786061697 0.5415600686114982 0.5567160424230526 0.5689304206882291 0.5733274729859685 0.586726283848426 0.5911639504891375 0.6140938665158757 0.6152526280085002 0.6203942678166947 0.6428950139085072 0.6444888403282324 0.6496885287817904 0.6634369745871145 0.6648750046250401 0.6826858964196395 0.6932196940339853 0.6950840430753281 0.7044241305463719 0.7129844495801974 0.7152327255417843 0.7267726665012288 0.7275023002475415 0.7297485511728576 0.7388160833755123 0.7436163284967924 0.7486875972018215 0.7558933930313304 0.7624900222905807 0.7822858071957952 0.7898028773700253 0.797505294656625 0.8240714828355666 0.834406150159964 0.843279820122349 0.8477864080925837 0.8551725223813476 0.8796082757494255 0.9010512913971097 0.9269984923740395 0.9356920441498947 0.9763195457577561 0.9880177880931511 1.006531317247651 1.029840233459979 1.052843094107574 1.055113038042392 1.100618095419405 1.111012641748554 1.114969123459767 1.126930797669988 1.131794953930799 1.145342646069006 1.1592740029246 1.166694678457908 1.169850476014044 1.178372846942139 1.201712473869623 1.221777302709445 1.2472331637613 1.274797643152472 1.287235615911194 1.319981975597375 1.333448423020443 1.340195236063094 1.357430313424938 1.375491057252592 1.37589359778795 1.394195248636555 1.397404184033949 1.415927932397263 1.422972630065857 1.444733859722038 1.445251367048411 1.462123084732953 1.46596603570831 1.470298693691926 1.471557205900701 1.492360835853189 1.523994192804773 1.524974522300636 1.535676938316238 1.547120329986975 1.551487541179021 1.560338891943268 1.562039446257907 1.566336566379628 1.57417681993855 1.574773784681448 1.591320169572159 1.598474580132259 1.611393660151727 1.626636358757481 1.634715225173596 1.653148342456009 1.663410624837377 1.678421082220684 1.679418428178771 1.68921135512107 1.694354325324831 1.703601087603306 1.709089935040804 1.722319276347291 1.749057457167991 1.763434130766319 1.764800222248024 1.770155909851527 1.81560915493675 1.817149324823222 1.842421292844405 1.848020560423817 1.849917490069155 1.860005240836542 1.87285740124229 1.934677606506196 1.965087064866867 1.96638188148885 1.983026388447423 2.017120794005475 2.018976699731338 2.050142476796429 2.051568084666686 2.089023617246631 2.105513814728355 2.119363645312202 2.13529622258165 2.15706615189189 2.16733926303649 2.18191144755446 2.186484122168377 2.193428234764589 2.193964460406875 2.24525574326476 2.253291204490416 2.261662014984649 2.270131166900057 2.292959119340543 2.298454063754588 2.305416845814102 2.334065696388683 2.338064971436157 2.352324195663242 2.376200438644206 2.404175795283316 2.419902293409367 2.42325256906619 2.434879345683985 2.438185669665383 2.44076033699654 2.467005181524174 2.496809396023927 2.500627790470633 2.511811145263962 2.548186129382156 2.548760926739155 2.567679927023977 2.572261108996557 2.573292594426552 2.626258771004677 2.640130840117274 2.667578763592259 2.682444117741809 2.693599034714874 2.712282607235524 2.723700119956921 2.723785523437948 2.730051208047438 2.743925112195167 2.756342047071256 2.788764333396002 2.807719164133736 2.822408544029429 2.831424407292901 2.864317617341433 2.87446707072636 2.892738243545259 2.903847745725303 2.918061275767164 2.921947665797239 2.936156817637188 2.941754663189401 2.975417928807182 3.001261544851497 3.005938300035439 3.048035215604302 3.070859921782214 3.074233906683399 3.091861672005146 3.126721991916963 3.130151665572078 3.151177414642061 3.190509881337359 3.201680113963687 3.204625604588685 3.216458842927474 3.221893992737019 3.225803526504135 3.234582878448604 3.25384190648046 3.25796995807496 3.264668579407451 3.292854579272856 3.301597224169053 3.303468258672951 3.318520802645363 3.320886508131888 3.330465779168999 3.33260255027262 3.341375522313145 3.348149493363086 3.358410481159418 3.363062717357606 3.370215500018902 3.376696455468432 3.403515378353293 3.417067047041187 3.419814310629135 3.436396846805819 3.43919125153862 3.457086278046481 3.474751068661404 3.475639539569328 3.505747588646292 3.521311024163796 3.526484034004434 3.535836759435043 3.53928843370042 3.557404831253694 3.582479910350976 3.597211202663906 3.624222928275902 3.624516238801766 3.640344607519698 3.64052533980588 3.655048883416221 3.659078276127272 3.672731934777513 3.69196241101007 3.725033363563269 3.760312078974903 3.791514518008214 3.863630193781904 3.882903863165405 3.888961908397176 3.889157332186679 3.900419308038942 3.905652551460041 3.907522739198356 3.913044840201013 3.916525933437968 3.921706563221476 3.93426651643104 3.935407760873941 3.94556123493006 3.949384967461498 3.962878142081004 3.972650616984784 3.97413083467439 3.977480782617901 3.978768661044336 4.010855220069608 4.013088309511819 4.020899307102059 4.021344599725658 4.032019398202425 4.050211738073901 4.067392220381506 4.106492448104288 4.130337233900726 4.149368149315808 4.176386201529953 4.244480557389229 4.258576149353194 4.284202789827392 4.291951559284699 4.323356517502217 4.324903901439055 4.338673860604496 4.344376501149374 4.370412739092745 4.404335474270082 4.511132002168219 4.566400842784229 4.665799081853275 4.667553062898275 4.678982191506626 4.745679134724138 4.828134260848111 4.841271197717393 4.857320537224715 4.857522592664727 4.873228565696357 4.88502117808869 4.904912993134709 4.94271708022 4.949221270535371 5.001627581539953 5.017996983136382 5.024583163911227 5.035308734882151 5.043724011051369 5.074663258894413 5.10177620487083 5.12485873794033 5.130241767490963 5.140845139025574 5.148524191856451 5.153615327898835 5.172437655192316 5.200532564614216 5.209981444992062 5.218323328985849 5.275626651988204 5.276489076849244 5.285742180210399 5.292037238313972 5.324738455257235 5.339886958863927 5.394802066989138 5.422158387727317 5.490790236383105 5.510010738879123 5.518417655651501 5.526561010831359 5.535901378798196 5.558425785182634 5.559464221469367 5.593358949632598 5.612994742269798 5.651956328293008 5.679414079067168 5.834867817753296 5.842461147641962 5.851469361301074 5.853879084053951 5.860842013707379 5.881795855755848 5.909372226376319 5.919536929987262 5.953732962309236 6.005581908111798 6.014209896599955 6.058787152711979 6.059831914972353 6.087176161304421 6.111405124838517 6.134569285559533 6.148902106500672 6.217755553149066 6.220684269315679 6.237072442896431 6.529394636263855 6.563717988002908 6.722231378228368 6.732236721421031 6.741092772918949 6.759811147153614 6.883594167896971 6.883887104357147 6.907197488181842 6.916040594498439 6.921541750723208 6.930843174105274 6.958014935017049 6.96043013979334 7.004643023748192 7.006706028103609 7.036776511876667 7.038424675513678 7.041973501015613 7.067103042305963 7.070843452273646 7.079310875555073 7.100092679243604 7.107170957191609 7.117485467579143 7.128831865729913 7.133794012750103 7.136655169886672 7.153701825328485 7.163736502676161 7.164237390452978 7.195810254355888 7.217744322662261 7.225122727210476 7.22935239319489 7.234820491774872 7.295279521939314 7.310296376097607 7.550013099482102 7.625798126894312 7.645797647932725 7.719864693887077 7.805420946835277 7.837044499752134 7.837409004205894 7.860831129885889 7.90340372434822 7.93884253184989 8.019127773663376 8.086476297800909 8.090963583646744 8.093312352942768 8.100286605585932 8.259458246658394 8.302048301627005 8.305880126185837 8.348787406056992 8.489971617983523 8.519081729789169 8.543754495015163 8.55642654189273 8.586761410915104 8.672322901117115 9.074522990941976 9.291694506354624 9.408413369648065 9.565068776882171 9.657093305169719 9.921441124176715 10.14332146317757 10.45446567473391 10.54463483456426 56.1876451326305 57.16856657775381 59.02718674734145 59.35552749557004 59.59670518966912 59.59773137472771 60.77752023898987 61.13906946409595 62.59222831404829 62.9474527607117  
ADF_ghostNone_4117_05MeOHMeOH_TZ2P -20.61218523395495 -20.55822257887388 -11.29313059957609 -11.26095124297958 -1.384694776358687 -1.334502233742736 -0.9437888140163655 -0.9064856243532828 -0.7178667403378813 -0.6746068581154916 -0.6364834135061533 -0.6115141591220522 -0.6003296050613264 -0.5729741211433345 -0.5279546818830176 -0.4872739594092972 -0.4680389858919765 -0.4273040543209338 0.08163492822686647 0.1090848074793264 0.1166494629347829 0.141982382435676 0.152532148823331 0.1677369684722817 0.1900212312784747 0.2170659943395394 0.2549679128032936 0.2810001145326677 0.3104196606607915 0.3247991648943264 0.3327984223174167 0.3678615879078617 0.4423236189943823 0.4880339507250782 0.509544862087542 0.5204704665346744 0.5398330328212735 0.5554389564314783 0.574919986283301 0.5777941842418862 0.6051133161089975 0.6154897556096275 0.6262058199072131 0.6400780618757166 0.6542478208010702 0.7390966994480248 0.7478892201248436 0.7690664572652266 0.8168049849238055 0.8661595214579229 0.9137266186241988 0.9307757483030423 1.000292441510762 1.060656565820741 1.082018466624233 1.089279702386798 1.159548764855112 1.192868480960242 1.213112348676527 1.235379980536168 1.237952653785904 1.247881412847211 1.299891185322088 1.315631173257597 1.391279886932911 1.424488447193829 1.433205013680707 1.469141462832291 1.502904305631858 1.566188151523005 1.584951910618713 1.627047435299881 1.635225457339789 1.750710708291146 1.775674040001331 1.780207882197266 1.814379033483644 1.899117843893864 1.9291386019196 1.98734079551623 2.0713497740082 2.131393015001841 2.143527250159694 2.179720289138536 2.206496181848173 2.213914647914828 2.275377805481227 2.292905284892901 2.313242564213917 2.417307072251364 2.479307934604417 2.494577299840267 2.515915358976491 2.537670864737111 2.56747974223362 2.581869817389384 2.608531804368401 2.645519635622701 2.787517548167127 2.813612470798379 2.983840149217586 3.000136965225356 3.081261394515509 3.105957101630156 3.157090121772334 3.178488931737445 3.195932296899361 3.21656678341383 3.222034238606943 3.223619677479026 3.235010428558163 3.248102970416263 3.290225267266369 3.316197284941059 3.401746412785013 3.427521010897649 3.455225373929239 3.477269154625509 3.503472177124917 3.550724989269006 3.797160805344732 3.810627100289042 3.823827229983811 3.835670699706005 3.885723574404883 3.922283531763223 3.939869258366889 4.022604287389962 4.069885772474901 4.107979867493514 4.110327349009165 4.179505458238499 4.218122548361306 4.248782537038862 4.332045673539334 4.422535676559091 4.467041106882609 4.523881974071971 4.595625632075237 4.688320759320526 4.706733129557744 4.750192585408012 4.819842869865294 4.906056323702399 4.953087792394324 5.081775124948122 5.1012218138086 5.124805608476183 5.176713854656615 5.255171020933057 5.277298948486496 5.323657608232662 5.355267838641026 5.39933686486413 5.452318970226083 5.522833282658762 5.543434057932476 5.78226745234061 5.976717504938097 6.026326711661176 6.050239959095131 6.106290793942059 6.206199316937908 6.22725609066977 6.255512821886238 6.628013320561315 6.658876887436882 6.803058069904446 6.923338631113883 6.950725580200817 7.03580218094503 7.082485566389704 7.098546109074488 7.111932577122154 7.130469146863841 7.188806581547972 7.482621588827508 7.655786506296566 7.719785198832186 7.819157884609801 7.865482414852179 7.93719058057686 7.967963023959066 8.198617111576063 9.108177068491512 9.234143978293258 17.48592806684262 17.65793395222464 57.80283532080072 58.09417094037294 135.1426958015612 135.7216227926247  
ADF_ghostNone_4139_27BenzenePyridinepipi_TZ2P -15.57800896392844 -11.27964845001108 -11.27895247429495 -11.26392771868518 -11.2465918857535 -11.24498790308593 -11.24497623002842 -11.2442381736223 -11.24347639338575 -11.24291595591339 -11.24216257747355 -11.24111735339186 -1.254055477141552 -1.151685903143253 -1.086733201579867 -1.030689814669688 -1.015796905691638 -1.015617562696954 -0.8558412181714244 -0.8522136551427379 -0.8245918629695855 -0.8243847988136884 -0.7182087341938905 -0.7094908750654314 -0.656299224038273 -0.650320253586447 -0.6441313372547586 -0.6189855797892171 -0.5944768869305654 -0.5883054030258077 -0.5879768131828034 -0.5731819477294157 -0.5424061925429448 -0.5158907660787945 -0.4973781509246092 -0.4948058366703895 -0.4947170087779165 -0.4159665146541241 -0.3811603786967457 -0.34793989590043 -0.3358814996035276 -0.329895654293714 0.08923160067227655 0.09789890270546661 0.1028296542426698 0.1060002871789452 0.1139095363714949 0.121700295682336 0.124661445389331 0.127587477231464 0.1324131780395222 0.1407522373797355 0.1507288310247224 0.1547637525224559 0.1760416151395433 0.1922776521528957 0.1975120565123709 0.2837464001827087 0.2911206851111522 0.3048495151677651 0.3145331898340238 0.3180590193109475 0.3273506001758588 0.3379294144120621 0.3492099352178484 0.3524690665401143 0.3531932072466937 0.3569622408014164 0.3614297897888263 0.3624594221594093 0.3744374871553161 0.3783132910102089 0.4033761599210811 0.4139545907923639 0.420054147241413 0.4445540630158973 0.4945944864164679 0.4976503406012735 0.499087874317169 0.511728475644933 0.5308621430472301 0.5336653559270658 0.5350641277843823 0.5443510375452826 0.5481764525385382 0.5515325829518738 0.557504338943218 0.5581812993218568 0.5633026641585022 0.5650454073095929 0.5727754479017834 0.6028468648678754 0.6332392997621842 0.6472489233340123 0.656824836210003 0.6629058469236614 0.6753119529152477 0.6894623825650215 0.704723642709035 0.7123721921495987 0.7169776830756863 0.7521778152994992 0.7538278129191646 0.7832152313211402 0.7998189446816067 0.8084243763795184 0.8322908891655143 0.8570965384657399 0.8716189238786242 0.890573081046881 0.9128591604236481 0.915705556903467 0.9323826600960445 0.9483788043789814 0.9531606885091102 0.963131870579115 0.9669761421669697 0.9860391189270923 0.9988354323225107 1.002522524312301 1.006491554692115 1.039718294588012 1.043802587055217 1.071584559486451 1.080311225810387 1.109780147843528 1.131707158022339 1.137844452143694 1.146470089404481 1.15708142755557 1.174564353016369 1.19263217764062 1.204758634400052 1.217078364698937 1.226336725405738 1.247678873946214 1.262541544471685 1.275048757897774 1.299008123360215 1.31563263793673 1.335625151822049 1.359224115888574 1.368368858963661 1.386406899381765 1.391848934206869 1.408898875606584 1.419220860756731 1.443117807126092 1.452135009247629 1.471299121274324 1.486375497032538 1.53648591189439 1.565120833523148 1.584714140528322 1.605945867665475 1.624698288423971 1.643271607416879 1.647571405501226 1.668361286829425 1.694913121322646 1.705620701893889 1.71944230748411 1.736674217707224 1.742284844558228 1.76029290843989 1.774352858884808 1.785055447880677 1.799904351951771 1.809404863238252 1.813294350212129 1.831801334494904 1.838659863339227 1.848329873848981 1.850171800431262 1.873561090930245 1.917127603677343 1.920928155593272 1.960053380944586 1.989591190830739 2.108189426726858 2.181437131461381 2.192134762476065 2.195341605437841 2.200881007166267 2.205266472269088 2.218003840590738 2.240877737877218 2.248250800625665 2.263021889608248 2.275857220142296 2.281278067290867 2.291184613977172 2.299998790310153 2.32773132308289 2.336660745806979 2.352967926620954 2.443415921058398 2.47840034173389 2.481234559224867 2.505357922591316 2.515912601627231 2.52076840507785 2.57412674805509 2.606543127643346 2.618405306055854 2.671542132129818 2.696313198827919 2.706258278299583 2.720826931883084 2.73749703633447 2.742861611227583 2.757140720230447 2.771534287179047 2.779261918809792 2.795237255720964 2.798799683646332 2.822663297303376 2.853690960524383 2.864874642467582 2.875371593340434 2.895333513115988 2.911879231566646 2.925112095327778 2.943929691350197 2.963649833449761 2.977453413613737 2.995880688234306 3.060008885013378 3.072990760574528 3.077154141092382 3.094718237891559 3.106465042562942 3.1137658930089 3.141158608233467 3.161328600706507 3.164577152710867 3.166067201471451 3.175486069086275 3.193107471629407 3.208169328127792 3.22932442658393 3.289024474437541 3.343896250949231 3.35250403699029 3.384030462950823 3.390122548320446 3.393044167991701 3.402178339331537 3.415121619098221 3.424605811047547 3.449518608903241 3.461948833796372 3.481587283072161 3.528855776730237 3.561035105455221 3.585622326694565 3.595334608058624 3.601192949888826 3.603597926260764 3.606163648117342 3.64308142616318 3.646574946746423 3.65790141444555 3.674965790429228 3.68935446030967 3.72598002123572 3.793075399963793 3.794425733401955 3.818215715608073 3.835171894621455 3.85194985689373 3.870082049947569 3.886739018386312 3.89874807400167 3.907017580234477 3.934003870387304 3.983063155231822 4.023613989664303 4.059434170650965 4.065759304380663 4.118838889438347 4.120887015743559 4.125184893424057 4.126334942957548 4.141995776178936 4.149659280222182 4.170276970935175 4.180557817117427 4.197408984007708 4.234115096454493 4.252688149947216 4.258843771116956 4.300622571735641 4.36245999669825 4.383674982571713 4.397772044746964 4.461714521559712 4.466754047258314 4.48532724419791 4.532809835359458 4.5370683234447 4.552212149156146 4.665939756805676 4.694235655217109 4.746912504793374 4.750422659187557 4.764727454975108 4.772762441883721 4.791865921061284 4.799699013005982 4.808110555677292 4.821144444026308 4.835263345286369 4.838032214526466 4.860119253382457 4.866013715463286 4.874018154815214 4.882675795635318 4.897600151304831 4.905581788826678 4.975631188785419 5.022258771239833 5.036537931313065 5.044083845139986 5.076693613158128 5.107297022241855 5.139131687612835 5.142347149639438 5.145992128392141 5.199552732595501 5.200674384634721 5.212637692414479 5.226011428978113 5.300801065346286 5.389022732078632 5.426703624914813 5.43000011398339 5.469450679165749 5.510212810365303 5.519059318412763 5.555251707368714 5.601762720994426 5.606566878705784 5.687711707347848 5.813669190160446 5.821695219466929 5.886413134671253 5.923951772051748 5.947864469268942 5.95518615032389 5.959160540087415 6.020424935631688 6.047507636879157 6.058483591835284 6.069498022772088 6.101502902104432 6.14965012838445 6.182684464066908 6.351086773575098 6.413987571631788 6.432837855072975 6.436666755029593 6.497059178036396 6.501874600822802 6.528924041025362 6.540703332203671 6.57863399116659 6.613486522453383 6.632045936881254 6.647075212822641 6.654900986801748 6.6801962312412 6.70993460501406 6.787312123746412 6.851921894351721 6.880872428949234 6.888059104402085 6.905387768551686 6.919255577942374 6.955312381556481 6.957146064864117 6.974727475072458 6.983097491282587 7.001949319583637 7.013181822865071 7.019593702513828 7.034489375217887 7.098469715637743 7.140793988943002 7.191194267761423 7.229486249569682 7.297819554299548 7.468919423691746 7.658750962929235 7.724881592135961 7.737260282639289 7.813247573944625 7.821565280677814 7.846580458966907 7.868311713958458 7.959463502086756 8.318048321191908 8.373346741966975 8.415677019142434 8.525905481500269 8.529725943134666 8.548578023887114 8.659246790649625 8.756309551517209 8.961055454688525 9.114428989466557 9.468154235153976 9.504118157674363 9.511352554151026 9.617617461260155 10.47244528206265 10.4944730119104 10.51247468513351 10.69227291111386 11.3870158551495 11.44008278331134 55.39091124202051 55.91311867447569 59.24034826434618 59.36519554195825 59.44841112946087 59.70142571199732 61.02633854543513 61.03220172448524 61.26105946953628 63.10198626544202 64.96485740240684 73.68418889796828  
ADF_ghostNone_4170_58PyridinePyridineCHN_TZ2P -15.5793199324515 -15.57928360988146 -11.28148252025419 -11.28147144099467 -11.27528387782599 -11.27527294726842 -11.26585331192807 -11.26584516256066 -11.24781890219518 -11.24781318911178 -11.24566267244027 -11.24563533110267 -1.254920446324441 -1.253590675034758 -1.087911005820571 -1.087534061072186 -1.031557034899514 -1.02997822194 -0.8569213721521205 -0.8553053871054215 -0.8549691012318921 -0.850214962907475 -0.7234983344291294 -0.7132361615886481 -0.6573046217801959 -0.6570317052162395 -0.6498192892199154 -0.6493425133386241 -0.5970403274992397 -0.5932881249045024 -0.5785822323667975 -0.568151316147014 -0.5381051820290154 -0.5363662326370422 -0.5157073595557591 -0.5150581369508457 -0.4266963067020681 -0.4082774555213424 -0.3819954975962276 -0.3804263569741301 -0.3440102125941665 -0.3427131938062156 0.09157640949062047 0.09654670177770101 0.1011335146721282 0.1053345786603483 0.107624231328834 0.1176093123745496 0.1196508830789805 0.122447113360088 0.1255704721735889 0.1471368937658014 0.1548662376233541 0.1750773587619721 0.2021440012789455 0.2361908653546145 0.2556448349036446 0.2815197229087672 0.2968067373509034 0.3170068058492002 0.3197481855765522 0.3212566719930892 0.3238422415781727 0.3307490946142896 0.33221835810863 0.3426304881682159 0.3458651287902015 0.3503409150500863 0.3558170300042039 0.3568360560624487 0.3798282695217414 0.3855576384099463 0.4115818386540625 0.4162039299101257 0.4264619288105864 0.4308343583578803 0.4399297838302962 0.5004749295475072 0.5188900289193688 0.5232310997077223 0.5261076579245231 0.5282534629377923 0.5369395070858012 0.5431361328847922 0.5450778322042708 0.551301229800619 0.5533827810255275 0.5582934832487941 0.5676810168442412 0.6005959623601712 0.6017297207688598 0.6023240687633626 0.6097368931958547 0.6470381810833927 0.6511895765164318 0.6682663163485824 0.6748118771341109 0.7151140813113215 0.7171361607253274 0.7224223065554328 0.7737921673025083 0.7780895649662796 0.7919811249001949 0.8178777959356219 0.8262109430227516 0.8477348311704537 0.8619414310660152 0.8754962139757048 0.8808691798603326 0.8985806598096674 0.9011397475819303 0.9240703017666995 0.9498799527479902 0.9601617719167419 0.9609239560088179 0.9645667045408262 0.9738315812889463 0.9856427254913033 0.9923155916718395 1.035099280469749 1.039292475105287 1.04605038335537 1.047314093421887 1.067233072999275 1.112440187065632 1.14908110568966 1.159077901564462 1.161499076057331 1.189195386920592 1.206649350863023 1.218996237206809 1.220389037776397 1.220494564392157 1.230926823833287 1.240924239785829 1.251553363543738 1.261815088054019 1.263592981072631 1.286496928949058 1.289338118105351 1.307691770026185 1.32365879145232 1.328414878308174 1.358406892987029 1.39559184331209 1.445518207052827 1.493588666122618 1.49546830099586 1.527072891563861 1.527839998579608 1.536051304231095 1.595843276166592 1.635692337140277 1.635770598095131 1.644645212211221 1.66491596245904 1.681139539011639 1.682181508621311 1.696327095551181 1.701849042906341 1.708556406863539 1.741420344265087 1.784113804454138 1.789588236745056 1.812597014422548 1.814820837436558 1.833762298328618 1.836796467424417 1.843517926619811 1.848897658530873 1.910121274359559 1.931072453038388 1.951465139805554 1.98003731045258 2.015195742027755 2.077586725041474 2.18184306507417 2.187237084938131 2.208915818793593 2.213678997006635 2.221560669427937 2.233364859793128 2.248279817035175 2.255169493691967 2.268337937337845 2.268945711319977 2.273970381141643 2.276962249246081 2.292309988183523 2.294071793761333 2.364827438198246 2.380151136436649 2.434771009647639 2.451997989640174 2.491104277668887 2.511475881738716 2.532288509597354 2.540133590236615 2.544505775281057 2.564556655822892 2.645810908778165 2.65329902748757 2.708864244805523 2.729499667393415 2.736778402589688 2.744072035167369 2.750893625865735 2.756684882624461 2.772864837228794 2.797146084544262 2.797454759771857 2.81457269710128 2.836348550382272 2.847058704962139 2.861265204571264 2.876964682832415 2.879018233110719 2.913059372452838 2.941692425423803 2.964760422269011 3.021694507712434 3.045795374625187 3.052337053740917 3.081150990799875 3.082529643150925 3.089977455034424 3.127502561219864 3.153090872265618 3.165071587532609 3.168613246701372 3.195197577286342 3.206822232478526 3.20825152508232 3.231579844673336 3.25976997375319 3.31599379737469 3.318727187783162 3.337673632706569 3.368261180045939 3.384188132983815 3.388076725015433 3.396168759827884 3.398213955393905 3.435209929432766 3.512325908240148 3.518489327878709 3.522096123135145 3.54087241956806 3.56030648937162 3.587218797401909 3.591504267495031 3.591684076457959 3.599240735177804 3.599978207237732 3.611332761391845 3.622415715123406 3.646228483196877 3.678409854210086 3.732226835766728 3.761750820312222 3.816584986374147 3.820265696381806 3.83218312685635 3.847913338851363 3.869123471092645 3.873622490443042 3.87763579820539 3.885420829348169 3.989714126409758 4.014986880501942 4.018289466523782 4.057452877413422 4.089378236450719 4.093522680242526 4.120379117398159 4.131003326632605 4.142324234719838 4.182800849802029 4.211297253721064 4.24442997839469 4.26882693211124 4.270145064254431 4.272507344485383 4.331753491606101 4.378650220416345 4.436704727972263 4.459483286480893 4.461017895821241 4.464845850860044 4.472383755318686 4.554128925006723 4.560699258652326 4.583722334108445 4.661709788759181 4.69040127446146 4.693328226349741 4.767712954110913 4.772897089393656 4.777024842154862 4.784302893582876 4.791401915980247 4.79242524157326 4.812684136177118 4.818128249584503 4.855601427737395 4.861170280685518 4.875443312908764 4.886376772670398 4.887589077423053 4.918825065708744 4.958010158815705 4.987943631233505 4.996301833168828 5.012451500495311 5.057232518087777 5.066833380925312 5.072528038983895 5.079730404377318 5.158304238545433 5.188951842109915 5.210192945279394 5.233190977656565 5.243252162947449 5.305404772029678 5.358303559507928 5.387734119192814 5.451532657996345 5.463985512732204 5.497426533977717 5.509015292601571 5.518739618591221 5.521855816731742 5.552689252894149 5.553390079668417 5.674496287694541 5.706751715850646 5.755151082545301 5.78139920972204 5.86496758980338 5.922524993057012 5.948633685522952 5.965784207408634 6.011806441445431 6.025237620066951 6.069463309588936 6.088015150320415 6.147661030998883 6.149837518321974 6.300686175715959 6.346451207810529 6.404912043941692 6.40706340560285 6.516821451807646 6.532078551162625 6.532268116721027 6.532355808500657 6.571451249739704 6.57292415106819 6.605875421712821 6.609384807415355 6.647448307542788 6.647910959036895 6.654159126997686 6.656269824106561 6.860173547605374 6.890857838895772 6.922722132921151 6.928479292946029 6.932412138878889 6.941646998711888 6.945857402971826 6.946640443962678 6.957325724206591 6.958298096934793 6.975097424532552 7.002382339349273 7.171909799367753 7.181481021423416 7.206786200761321 7.25525337152334 7.382131566289591 7.411132653490592 7.588256651210686 7.591934661087995 7.77402793200952 7.78735169050273 7.852659672693758 7.875004883313713 8.054495964214032 8.129940426188973 8.385973865707307 8.418849750969223 8.433802315654168 8.458971298363842 8.544609848108131 8.627598555423289 8.731970286998115 8.775688241626201 8.965262314598029 8.997720413597648 9.507800511610006 9.549966532389941 9.574610362450555 9.580722860507203 10.52583994777584 10.52965544403465 10.65541300318102 10.6596742277672 11.35756578360077 11.4586195798209 55.75316577641422 56.02395257839022 58.88287342199607 58.88351096753362 59.4268822064082 59.50962832971173 61.17721853008825 61.46942666017669 63.05842940759275 63.38514523650053 74.10550235829572 74.94275559042239  
ADF_ghostNone_4166_54BenzeneWaterOHpi_TZ2P -20.57691763847478 -11.25821580224299 -11.25765437844501 -11.25754671517279 -11.25641789714525 -11.25631375838609 -11.25573727665224 -1.335819319919916 -1.166406018935005 -1.029882330637624 -1.029523566351723 -0.837713032833929 -0.8375847598240487 -0.7228656354123885 -0.6955908367674111 -0.656402217520647 -0.6323846918743702 -0.60134960077723 -0.6011825618028792 -0.5728273416078158 -0.5135258162462015 -0.5077044073115398 -0.5075625462623964 -0.4922215726799793 -0.3522738662872086 -0.3505665410339454 0.08271769151051549 0.1051503643590417 0.1066457551470014 0.1072936732935398 0.108376775940968 0.127658483297392 0.1441730020379499 0.1444157431534917 0.1872289224127496 0.2165186818339013 0.2918869572341887 0.3144546622631031 0.3275407456544561 0.3403191935836155 0.341121597399729 0.342017000741889 0.3425396130430134 0.3503141493793536 0.3619120035447082 0.3854869164240867 0.4433973813928021 0.4585951393569681 0.4872016190996805 0.49835218718389 0.5171969396106909 0.5224565735622672 0.5349549282078592 0.5352726005582867 0.5410118423842483 0.5445459594165114 0.555406824386365 0.562666772941347 0.6345084970813915 0.6682512061219176 0.6841377629296095 0.6851683996451016 0.6996954052954227 0.7061191087854208 0.7424336975965767 0.7465461439373018 0.8146692190575372 0.839106633565002 0.8573160419254531 0.8664522880856352 0.9173022279210515 0.9347994174146896 0.9349622268560088 0.9451627220262582 0.9649345810941798 0.9701039600867793 1.021605635957562 1.033147625610096 1.058445465458154 1.118630667263033 1.128958560665647 1.140577984153977 1.180833427986391 1.197829033799638 1.232639954346684 1.24104174403509 1.263473846297177 1.306228619172572 1.309738780157272 1.33879675557857 1.34015599251887 1.364741525884585 1.372872380654427 1.400021959769209 1.433716282810735 1.568583579992359 1.596187926700859 1.621686322100059 1.625392353598649 1.676694551801404 1.684808861394477 1.707496803376868 1.757065317766203 1.780897372404563 1.786369619559723 1.802330975371665 1.818680263566232 1.820692413498064 1.820744999932087 1.938773374068045 1.95164320683721 2.051053189788121 2.09918363570866 2.182005716054345 2.186521331998561 2.194321654847147 2.200684315620877 2.201360649262047 2.234531514831246 2.251225551020837 2.254018323759538 2.266496801349828 2.337128901536379 2.456685299531276 2.463254664554797 2.490169074006122 2.546430503078001 2.552872137013338 2.595481296835024 2.604909675396352 2.683070175051022 2.683830197114305 2.70217986002479 2.712551605663566 2.767640171569042 2.772304916998506 2.815075479161266 2.843249638852755 2.856674206715334 2.889898262364154 2.896031977199182 2.92703955240957 2.952591874697781 3.045626770966212 3.055761587986539 3.083091813666635 3.120290308692839 3.120487551452303 3.124836495835782 3.150888433778711 3.151747135218059 3.192083405723106 3.319538650755154 3.336685038346569 3.380243028516043 3.380245861152074 3.387093391090393 3.391573947937739 3.398868320219457 3.480969935585543 3.54210426865203 3.571230492448203 3.575171793043065 3.589916268993043 3.600192763378737 3.639882213870997 3.643117352515361 3.690523247806939 3.780864344381834 3.805879364386505 3.815372931278618 3.879784401080072 3.885401664063889 3.909586852599723 4.025436709937265 4.059696593334393 4.088186281083785 4.095740116595984 4.105096464542322 4.105530355496563 4.113325640966353 4.168453550593395 4.222233071245853 4.282738317858716 4.322670246706548 4.330133435160595 4.376664498086256 4.404812418821647 4.469198235082805 4.517769093525994 4.52190842891292 4.628888862148091 4.723116604391697 4.726323028943288 4.750791605502594 4.75386377130757 4.807340397603387 4.819195640086293 4.820053474871999 4.851002437051471 4.854675288056078 4.872613387611652 5.023904267002911 5.039892680996733 5.103455939602157 5.126220462291325 5.129693236216319 5.171678515577847 5.177782175440761 5.212012529012279 5.28624891998453 5.408979992016451 5.409965739554017 5.571824343174668 5.578505119900596 5.70950862762809 5.792692181279229 5.794507875316815 5.916278200777725 5.932828112695737 5.998536502572466 6.021772850369388 6.043914566331508 6.06531537599062 6.084852398015281 6.192956550665412 6.412255731617634 6.418842121975342 6.478280797895689 6.482971399385802 6.626620726994348 6.628476902879817 6.654497882522666 6.690279405610662 6.777376212607994 6.796922691044782 6.855116280243522 6.869116615892452 6.872535368117284 6.889511396552385 6.965700466371253 6.96879244247939 6.978009235350484 7.056205661920224 7.076665192870003 7.241731340173915 7.43633230444649 7.704968345868592 7.710665989505553 7.761054783054916 7.797476388187962 8.354210682670352 8.497141029893626 8.501298370600992 8.642550637266996 9.080645287083605 9.417707111315224 9.435457150630739 9.54903415478617 10.42438080304213 10.42838318412388 11.37907100303021 17.2893561709172 55.43317088218427 59.11689164276 59.26483755188768 60.91155892946468 60.92323669318966 64.80028767535964 134.7276919711549  
ADF_ghostNone_4176_64PeptideEthene_TZ2P -20.54275273322785 -15.60403855276483 -11.35850184294801 -11.26700297835058 -11.24224567779954 -11.23113903872071 -11.22862608593785 -1.379107761000403 -1.233891364053493 -1.02834967975432 -1.020422597512165 -0.9341150663747493 -0.7929496386459239 -0.7849933512859735 -0.6922782758386088 -0.6552016082630754 -0.6482815228683536 -0.6265925427824212 -0.5886839625100962 -0.5837072973219934 -0.5771686935500554 -0.5563637301149837 -0.5469421760501286 -0.5074255672446003 -0.4998482222241589 -0.424087181001473 -0.3944289901734349 -0.369221333465508 0.08307214488386584 0.1092705350450542 0.1129530803569464 0.1261172219949747 0.1367552349101438 0.1449246313656433 0.1588868338310027 0.1661572441371008 0.1722226863365507 0.1844998046481036 0.210723210551046 0.2178471750580762 0.2273808258711082 0.2582910239476385 0.2772695049231579 0.2858487837762553 0.3198714826982746 0.3254214470463799 0.3451089291929438 0.3639531414619294 0.3667445991080031 0.3824965912945459 0.4127169301128296 0.4219857049145094 0.4619910977907342 0.4860698796678955 0.4965136621898252 0.5026671804773599 0.5064104084332048 0.527988342019084 0.539328241979825 0.5529636064661405 0.5763545726673405 0.5810953726360535 0.5857415143455957 0.6037620354252875 0.6188381210658092 0.6293199001122652 0.6546617789622373 0.6726152300833806 0.6999528992943636 0.7302599077541251 0.73478084744824 0.7582674649784088 0.7889691102896257 0.8048032682199051 0.8154204754678994 0.8328023821494965 0.8502855997925647 0.8667669379363755 0.8947815596690782 0.9250836944044493 0.9461749319547577 0.9643513838254144 0.9788721854897131 1.009950294951947 1.049129634514284 1.081002056927575 1.091588162465584 1.120287494730433 1.134948836385954 1.177725433818505 1.197007642633354 1.203800843257095 1.248228818768171 1.255749816444621 1.262230178310477 1.27683242879043 1.291506268982596 1.307456975726521 1.314160285718529 1.327731624635291 1.347756234802089 1.35841708661913 1.404034076623805 1.412827793285454 1.447197925417499 1.499381523567824 1.509618616674354 1.530944982148675 1.560487937371516 1.566726598223651 1.595070608622388 1.633571337882162 1.653683030370638 1.675334908425391 1.707609190748002 1.755358718885448 1.771244672192034 1.813973262002775 1.829151657770183 1.844350595195082 1.853670747274638 1.874216695671777 1.953209953951916 1.956142090575572 1.989116036707553 2.022102703428616 2.071370170426094 2.104248841334876 2.143382488450162 2.173153514989203 2.185887283040599 2.220487767733878 2.233953533028302 2.242270511742993 2.255515429891265 2.285036441859602 2.291055796130462 2.334666830984935 2.412568387237775 2.43041838506021 2.442971722533219 2.47205070843393 2.475752737650065 2.491770038415336 2.525036465319253 2.572833390575809 2.591153031141658 2.616993873785862 2.63770685510629 2.713550256138745 2.724616426724501 2.74059049537278 2.773166432971224 2.776702673570917 2.827870981459804 2.869385407154222 2.888457330295135 2.906549970654569 2.953586039706011 2.976322226680258 3.028923344977845 3.032999757728232 3.097510314137401 3.117945800751569 3.144385721661413 3.153295020705223 3.16242874735854 3.184593466584813 3.204275797307133 3.21211010203393 3.231302070931724 3.250569476428646 3.258406790908837 3.305506573278104 3.315090052497587 3.316802203092251 3.35013714906054 3.408110210815943 3.416187032908685 3.430655905062439 3.466219359492633 3.491228443443534 3.537746370374747 3.560813287802166 3.59400040125486 3.609376708563599 3.661523690278553 3.697982462169488 3.728744700489245 3.757499868090437 3.779277101847148 3.830192969571077 3.841563936806502 3.869398789717581 3.880618702566773 3.889065596867575 3.902111141749924 3.907098169860248 3.911297460086063 3.928821706351095 3.965107523417973 4.021727491839247 4.034706377798695 4.091972208349766 4.113730527716633 4.149996771121511 4.237950577962904 4.276248848902945 4.284117827876447 4.301856927397909 4.413865722027242 4.436655202185046 4.48032904497866 4.506672191011038 4.6125485699995 4.627104382541851 4.643072323241564 4.675473309107049 4.776128991863148 4.824710243892502 4.831305715941184 4.871018911897557 4.915660082510991 4.962058413156096 5.007218877461226 5.01094125672514 5.053103108458456 5.068891178882979 5.076299850687215 5.152669841029423 5.178424334718981 5.205051956739566 5.228153582245563 5.247814710709211 5.256435863608684 5.307391866117425 5.327828078310407 5.367863370897257 5.37486873374592 5.430727580057694 5.441729094775789 5.517905223180291 5.622007702700609 5.682391376194807 5.795970214217872 5.887743913192242 5.908625504944157 5.947236511729578 5.983480308142774 5.990355613829204 6.045225630937657 6.098469048988327 6.129916965610263 6.185892223417095 6.202657221166049 6.221036077252929 6.337150403487664 6.556118732893976 6.595935662084255 6.616845757275441 6.727283883298373 6.745380836408102 6.821427782461595 6.87936716278903 6.928352456402615 6.949900016934081 6.972432417484591 6.994897443036612 7.016641154148106 7.05954303010729 7.109479473868727 7.158044792342307 7.172265522938449 7.211571017846903 7.388360291818026 7.571297004245652 7.663958085649499 7.767067450941416 7.826624250823398 7.87958956767336 7.967373640737804 7.998346811952437 8.048246358364201 8.179388093625114 8.237886638088943 8.420239387700082 8.576729302713085 8.592974971605248 8.865212484697173 9.254434443645669 9.373766472443947 9.544768606574664 10.40095820954043 10.67626310686483 11.00207283765665 16.76844962658188 56.19605381477167 57.11151382393825 59.09140018009555 60.38593191498932 60.54572630097024 74.46002003163382 133.2789054380653  
ADF_ghostNone_4128_16PeptideWater_TZ2P -20.6315850885895 -20.52461934553727 -15.58106916639012 -11.34079060294423 -11.2509055087113 -11.22927405118271 -1.39120845264111 -1.359691935555375 -1.214316409971962 -1.004968174588745 -0.9178734651886212 -0.7749186794106506 -0.7517366166085647 -0.6775325508975542 -0.6415342011249068 -0.6243858502859873 -0.618673977859356 -0.5742220329955298 -0.5639427253695144 -0.5492812068317885 -0.537408191394334 -0.5287129657478277 -0.4906298478267335 -0.4059563056108835 -0.3743873271197632 0.05414690680408595 0.109853706438522 0.1168521755452353 0.1195672719955779 0.15905217478933 0.1613079428076536 0.1830467482869755 0.1921454401127337 0.2187771018193166 0.2198943683571214 0.264206546977549 0.2900515607892776 0.3052534414398577 0.314245665447264 0.3193541217348781 0.3443678764672711 0.4080207621764959 0.4170990345679662 0.4405340021578761 0.4660925713638747 0.4775875761940432 0.5019124569946947 0.5203761472312066 0.5371528028603951 0.569189215214943 0.5870212391529102 0.5936915017418504 0.6153332309301633 0.6192931721042287 0.6333613616520256 0.635531495166864 0.6506594171388526 0.6630527452545055 0.6890008745147332 0.697563817811001 0.7375205867428924 0.7566406808669447 0.7971807221643865 0.8025644053659143 0.8314669610877637 0.8563625750115765 0.8715545697766918 0.9047772454732341 0.9147373711473321 0.9797649997840588 1.012109393958003 1.072511747492726 1.077067559811755 1.111713248359766 1.123792037896964 1.138702373763836 1.185689570300084 1.201820994854122 1.266319867181314 1.283764755878751 1.314549924546373 1.31595211093035 1.320042902585672 1.363635486573558 1.368049336622226 1.372157433281074 1.402701605453633 1.433997544443764 1.503415539164839 1.531181977714663 1.545627967853849 1.554281469988415 1.561192647361715 1.609503979784743 1.65753942831942 1.677874982539198 1.73620105316177 1.773064635898426 1.807034284022131 1.834124483111498 1.86565012640409 1.896321623175335 1.903204913638746 1.976301304841293 1.985954185604405 2.017361719106274 2.029740301532985 2.070654807693986 2.100803088665116 2.112854012199212 2.157596516313999 2.18374184443905 2.219109970195481 2.252741517938875 2.292084482625889 2.294047313733287 2.354616989689789 2.366502789420202 2.397148249643152 2.447241561549206 2.461835967935774 2.542836791097541 2.571171511172276 2.59398973722199 2.61024227793805 2.641040921872404 2.683544183192545 2.697496683881872 2.735507610410443 2.789079564090145 2.800188091337271 2.874624439397311 2.977578718833858 3.023047790741895 3.061315564113204 3.064946594363441 3.122644066381041 3.128909197718387 3.176534260450375 3.19195486041384 3.192927758879352 3.231974598283786 3.240537461544195 3.253616828667139 3.282699549681597 3.30240639047449 3.323154695857425 3.397268914099128 3.410715961319609 3.435242144108218 3.446589931007328 3.457871415659259 3.476880799203254 3.525114949399363 3.559669881828754 3.659335349065517 3.672605087200541 3.794355599893018 3.838759344920379 3.85812778738038 3.873824898836143 3.889858019908016 3.906880939057652 3.937296001700338 3.939636123686825 3.9742153228602 4.017750338233499 4.029189174494202 4.033412635793951 4.047215166585332 4.131873104122623 4.140180138157919 4.211378414552161 4.286191336306601 4.296428847304021 4.333673098716648 4.385056992459847 4.468243699870142 4.472527325786192 4.609117222185326 4.617899794048769 4.643814857411787 4.695746696408392 4.720709357873183 4.783085161765914 4.797491713536024 4.848793478577168 4.93365562408965 4.967213118976536 5.020890653050131 5.02318314108713 5.036280886541745 5.124006371267885 5.148574440500406 5.15938675679774 5.243864582155252 5.257119547406312 5.272376468687763 5.336103730133988 5.364499954684095 5.370699271365723 5.422657953294184 5.46792499161934 5.574118861453636 5.636772321464301 5.664450370230649 5.695623275396964 5.719240686740903 5.796797095495378 5.872834429023142 5.943205023807344 6.015133188626909 6.041143973299379 6.098708357890478 6.186984297988798 6.24923117135768 6.327908504186977 6.373380977202104 6.529191357240375 6.55783486714484 6.734831052066684 6.79174881751937 6.858725609688421 6.868455250234255 7.001069032349499 7.052499078617675 7.088757301639768 7.154475088284186 7.171053129106228 7.17346121288408 7.217339402004069 7.392101183434733 7.575483733952098 7.657343892758854 7.780964742151537 7.827988687933874 7.919148939331703 7.963404944644987 8.081951359693146 8.312585147482872 8.644102923192319 9.017466916092062 9.491667435200798 9.684160690714959 9.741594894650113 10.34937572635222 10.96425381430762 16.58820086685763 17.6177813064705 57.14805069958899 59.03958588803509 60.40012584887691 74.25735225658532 132.7093953248122 135.8389483500681  
ADF_ghostNone_4171_59EthyneWaterCHO_TZ2P -20.61530623837146 -11.2372361969694 -11.23367191542238 -1.374289819930856 -1.012802638116358 -0.7524114735685983 -0.7348456916522388 -0.6668028914497685 -0.6029995411599613 -0.5297222690145575 -0.3929222468172148 -0.3927884718836004 0.06680187936796357 0.1134654747632082 0.1241148256901827 0.1670174076322601 0.1744404442905318 0.1768485166244934 0.3020706674202058 0.3021127319481827 0.3171604029082154 0.3653921543876633 0.426752515843174 0.4314512571962605 0.4696960703878418 0.5141912307032167 0.5682177381513963 0.5897918427052108 0.6083979265005248 0.6897648647375293 0.7184578966011474 0.7480451775089043 0.7619030823148994 0.8143663287316129 0.847986753484688 0.9080067687380943 0.9487795908903741 0.9951440912176952 1.124999334305506 1.161354982057675 1.202730714211335 1.35498302068946 1.372716075729479 1.372787755292485 1.529374680047847 1.538546143888996 1.691822309040556 1.788576782562317 1.874692362001979 1.875262145951891 1.878109229980272 1.8924107184257 1.903892111453675 1.927510706489791 1.994121751159223 2.120853262034974 2.253288365547116 2.470728992176555 2.512538625843728 2.554785368876031 2.58011537199824 2.644279640753835 2.703450539903022 2.713351471248274 2.829810986917928 2.887599272338444 2.888066432051551 2.934641124888524 3.109421383200984 3.110248797185916 3.194835819864162 3.199716420847423 3.285170234453505 3.32484649216258 3.420548250265144 3.46601204642716 3.474818874400427 3.75612241342875 3.817096012733491 3.977397419091149 3.994807588864588 4.077941238207515 4.210283467066266 4.280034099215184 4.280034963098592 4.311908080517909 4.408164959113063 4.484864113889398 4.622108822037874 4.640647722215292 4.641072197074513 4.796324157287863 4.83403153090824 4.834032310518812 5.071226749191812 5.093128217464878 5.134165664317432 5.18617989198501 5.281280080213083 5.611251634887305 5.662275281811719 5.725600508614383 6.040324862964042 6.200831915750231 6.200920340576922 6.266423707283149 6.335852997184232 6.394710169944742 6.467733262657045 6.740505627257288 6.753272004936218 7.341888209722028 8.451835951027352 8.452992829690492 9.174460176773495 9.570569560506362 9.654966815723395 12.25391575306907 17.45212657287977 55.63253575847191 61.08440921249718 135.3188133130635  
ADF_ghostNone_4149_37CyclopentaneNeopentane_TZ2P -11.2351745147103 -11.21944277654952 -11.21907519267476 -11.21881159105675 -11.21849362140852 -11.21768210026426 -11.21393482509348 -11.21391162290687 -11.21383720009313 -11.21371808816455 -1.117532711187518 -1.107247419776767 -0.9582593425262083 -0.9578024496686461 -0.9297318726386524 -0.9293551670668324 -0.9291603978361251 -0.7778766443323011 -0.7686850747620841 -0.7306182018224526 -0.6525687857325978 -0.6452770601394595 -0.6125256246423133 -0.6121935745154438 -0.6105512742621112 -0.5735902579537158 -0.5709686590369165 -0.5523334047306777 -0.5513814941524743 -0.5097257502585761 -0.5096445914561797 -0.5094753888967746 -0.4759232793976975 -0.4757890949081544 -0.4647688951424315 -0.4640805310317019 -0.4603215913204005 -0.4532128753709183 -0.4526752612418187 -0.449537997711255 -0.4474969050810417 0.09250495815345783 0.1036245389362603 0.1135059709905552 0.1147887665050593 0.1317892511444079 0.1356644990399798 0.1370581038731779 0.1514657936972079 0.1546873494801208 0.1688003952966476 0.1715590308616802 0.1753785517104952 0.1848403762908385 0.1854961155481667 0.2076366713044894 0.2170409748989812 0.2257388239477032 0.2298231749332241 0.2430828981972137 0.251931990467031 0.2613191793942437 0.2700625028665136 0.2827473045969897 0.2973893434547097 0.3162279852569941 0.3185426815884601 0.3203625032089361 0.321898083365265 0.3302332429270665 0.3369517113170685 0.3388768767396818 0.3749825253080075 0.3772758624945685 0.4095879958289811 0.4228932096399365 0.4284027462497303 0.4343211892003588 0.4383875060391167 0.4500840268252915 0.4603334023379963 0.4662963539080471 0.4702724714359772 0.4762158701926932 0.4950409848296976 0.5113062195714509 0.5245848561434723 0.5363403210752411 0.5380972798387103 0.5528547099522311 0.5600337334101345 0.5817301473618933 0.5935659206655656 0.6014512757062511 0.603576726287762 0.6116650586192917 0.6188978655003076 0.6228510430393195 0.6291384127007622 0.6386885875042888 0.6508949975464728 0.6582649746970938 0.6666347735506268 0.6788097072087668 0.6839144483765548 0.6865067495697736 0.6967757578659305 0.7021531797066278 0.709917386874251 0.7164849765350291 0.7186186506945502 0.7394274863300123 0.7407888707509301 0.7447377847188132 0.7581314070997121 0.7700381525798174 0.7731663671963819 0.7862078948919049 0.8057408610369556 0.8227613802645839 0.8359480114698911 0.8772530170914605 0.8917906668902607 0.8934308440787417 0.9027597587042334 0.9452106398846193 0.9605310562144458 0.9661550652760234 0.9863963044884591 1.014701710738198 1.070226272636998 1.073595511381796 1.105813381962038 1.107411389377097 1.143188746460071 1.151113779099747 1.199686016531821 1.206363141022726 1.216537057258996 1.221556331337785 1.224502296553694 1.242813768141259 1.244356796519506 1.251170389107022 1.261073237959281 1.28595355530379 1.31029050002734 1.31459280496999 1.31816440733053 1.328932618120244 1.349506123131239 1.351809066023036 1.366370721095648 1.388095914426689 1.390915860815534 1.397153386944485 1.407880337715871 1.421217004221802 1.425456774081931 1.446984148969512 1.456006931774354 1.46563220593945 1.476122145684605 1.488305324562958 1.511382280817658 1.515809970321079 1.521729254045629 1.531997935972602 1.538449968160198 1.559222047165495 1.577239619056451 1.593137954909736 1.596573462272083 1.617880458295942 1.628950051979339 1.634637225697555 1.63549744886146 1.666128036225832 1.6784989448873 1.685024171360428 1.702431241041774 1.7082105506438 1.71692145483158 1.726904883914161 1.732916770084053 1.750807368097981 1.755871357532387 1.771180864392642 1.783763301102733 1.798088697450356 1.82822601257818 1.836485613983504 1.837358281167673 1.863986312237234 1.869485401445804 1.884821360932335 1.895836041580749 1.913296726778961 1.916868323289144 1.923653277571959 2.003837336810996 2.017871046933775 2.038592634903322 2.044172970861863 2.101193866439212 2.11181889048933 2.116215711418248 2.152598391319971 2.157352318797851 2.163376743426572 2.187589414759242 2.207331743363475 2.217374621150138 2.234342224670987 2.242193176671389 2.252930187369147 2.260604510324978 2.265334981323421 2.280176091357982 2.296417454411455 2.335937341589565 2.343629346718139 2.352550478476655 2.359299762396432 2.371604523268033 2.412533024644833 2.439725997968386 2.458006176416031 2.470518906476802 2.488533715295154 2.503504124146568 2.506363549416332 2.530279313629916 2.533341330294645 2.562305021658112 2.577026433733749 2.596073867181896 2.628763888056004 2.639340752174673 2.657771153730013 2.695121237406399 2.703376433286365 2.742309060396593 2.743015844379574 2.757854920996219 2.762854922121435 2.796594531508793 2.834115626865927 2.842734033719043 2.845094585789952 2.854581940720569 2.882343351333241 2.885252961009299 2.888253570483818 2.894545784076338 2.920490325070879 2.928110445357764 2.935475180785164 2.950444175102037 2.96883956510254 2.971166965828031 2.985034931252004 2.997869603725849 3.012107040097213 3.013667546242596 3.069940929363536 3.10419331612134 3.120268045457207 3.154451643163369 3.174917659496009 3.204626046354773 3.205709748985364 3.208238889959415 3.213124041447797 3.229683680300334 3.233279864336074 3.239371274324604 3.240519080477313 3.250878297065626 3.267110380711518 3.272290171261654 3.293899772831845 3.295856755908029 3.301651026014525 3.302708892912588 3.329492575731706 3.340334359589225 3.347904464146783 3.351733107965082 3.357731760813749 3.373846434886856 3.387588777757062 3.405146996832032 3.410338654809237 3.413420190817348 3.447393561624375 3.452415673470367 3.469517834834001 3.477185816724693 3.491871484174064 3.501849954305526 3.532434930764843 3.538112661126043 3.545775033916988 3.547978480863103 3.569197823120621 3.586747111188177 3.597944674242753 3.620136881976413 3.663128833796234 3.705684458965813 3.71003355241405 3.73510958742416 3.760740802914794 3.773859263491913 3.787269449200442 3.825567809281785 3.858564116054557 3.870071099102828 3.888914001654193 3.900144729947869 3.902353389356727 3.914748376529308 3.916578924263534 3.921342984767525 3.922860500256764 3.926104909638675 3.939546797892982 3.94725248415449 3.950287992170237 3.974431206051876 3.97754539144855 3.997525819603474 4.003372683029117 4.011220154639809 4.038595191188985 4.049011994009421 4.075985206640912 4.086468421908886 4.114316537563703 4.1442377829622 4.185923680479607 4.201993361629077 4.232178281153406 4.242940953206899 4.24991412142352 4.260628983915218 4.270695035928682 4.286304669854548 4.310764293291202 4.350454340351284 4.386250091229987 4.408244107340789 4.490090177858717 4.496338352581148 4.520945747165793 4.524619683861812 4.529507218185538 4.686113818469877 4.708246324464921 4.73637963945536 4.752680587133581 4.753826699366493 4.776608701336545 4.788586441532864 4.887883878203954 4.908035085349219 4.923773082833699 4.936027038489333 4.952027237845531 4.991818197196385 5.011485583640054 5.033115056668541 5.040550127337974 5.064208976732725 5.083157987905167 5.139835026967695 5.146916677054931 5.148268909068765 5.213848199417932 5.251568912435643 5.259957088482235 5.26872842676139 5.277376808918931 5.29332956705985 5.343540261777981 5.34617807915497 5.349647902019839 5.364953082084632 5.368783693337652 5.372104520421236 5.400151687370154 5.441576636787439 5.449672057328225 5.468273655470055 5.503572053425655 5.50925331116379 5.5248200963146 5.531574480876915 5.577929366912269 5.579642068180106 5.592405828944717 5.643955717849073 5.72451978414778 5.752032820237197 5.835621332330716 5.840238449967371 5.882897345237011 5.883994647763164 5.889937073572744 6.0279745237752 6.03968207333592 6.041968689018201 6.064576939091412 6.077480134219379 6.134690020052452 6.157568837807619 6.167995565638371 6.228067566482623 6.277626587139594 6.295163513417928 6.369113016896077 6.419558150468577 6.506987177937619 6.584694027532657 6.593624189035468 6.594752145044454 6.605169458824194 6.69915709021194 6.70533157824747 6.727904635940568 6.759748889283074 6.782813821827651 6.806026628399535 6.92542562120618 6.93373569238265 6.958410631220748 6.971686503811581 6.982470214833247 6.98587751541542 7.035953956548721 7.054650725526288 7.064645651751656 7.07444559192318 7.077598252035269 7.122300460624571 7.14774520139019 7.154081161144373 7.159743790295441 7.174343267400012 7.184072226753374 7.184619636727212 7.195376886230274 7.198268724216526 7.240754575821193 7.250466666374234 7.295391415495701 7.302317464740953 7.354051217577111 7.369678357628416 7.535322200027105 7.572182834056851 7.635178220315817 7.735714517909188 7.741665196552731 7.818699865641304 7.849184067445144 7.859521794568581 8.013309719895664 8.223022145814742 8.242891150389335 8.279566449640777 8.296035312991465 8.301779751686807 8.366479029850758 8.412561459895814 8.445090252911102 8.54991563105674 8.610826575080997 8.637733494384717 8.703081540408093 8.828878556231352 8.889062444245205 9.09038523885881 9.274640733134966 9.33933979400207 9.7065219587661 9.944771263115774 10.05377847063665 10.12942157492794 10.25701184501504 10.60350775343208 56.18487203837915 57.51506519540218 59.06347029707329 59.2861382442925 60.71313689751478 60.7449796311238 60.83878105998975 61.65546972179263 62.12931941981921 63.50491119395032  
ADF_ghostNone_4150_38CyclopentaneCyclopentane_TZ2P -11.21924033807262 -11.21921980590603 -11.21888623088223 -11.21887811476526 -11.2187436475087 -11.21873589286392 -11.21824886405193 -11.21824007475485 -11.21793441174997 -11.21793165425541 -1.119076582151915 -1.116541104703502 -0.9598123025377 -0.9589992692151822 -0.9562779017234661 -0.9555537689571225 -0.7809349652795312 -0.7757615789464077 -0.7682289674999887 -0.7680503563262961 -0.6605968155740848 -0.6466805612103389 -0.6464800938404948 -0.6390320888361279 -0.578780851581797 -0.5770760707861616 -0.5639760659470781 -0.5602859637439664 -0.4778793260435353 -0.4776264416726053 -0.4759842288724527 -0.4728167454976162 -0.4680654921526747 -0.4645958835415437 -0.4643446231485769 -0.4597934667190519 -0.4595600604623875 -0.4533565830692032 -0.4497230493165063 -0.4483608859269019 0.09771287607998368 0.102138135984031 0.1113814251567577 0.1147028998582624 0.1297638132367631 0.1381887583139399 0.1384616895854991 0.1512128637708548 0.1515841949413366 0.1785241623931355 0.1802394077914504 0.1825445885293051 0.18378216694694 0.1891988577117932 0.2001767578520683 0.2421652706585276 0.2452960985982738 0.2679559366738978 0.2766302398403083 0.2810517233858341 0.2820086755121514 0.2981587515561637 0.3107751931983626 0.3196338206624441 0.3207442204066735 0.3254185261464052 0.331100606582486 0.3333262926669548 0.3381415445091261 0.3549214582267868 0.3644980067698875 0.380650605082409 0.3893535671166946 0.4103660880864373 0.4115289284349027 0.4228314738949355 0.4310823120587958 0.4524457719580567 0.4597027207086922 0.481223214399698 0.4856330782472936 0.4944558004827055 0.5233707830973671 0.5440857575652255 0.5549022808629395 0.5576314990775756 0.5601099398722523 0.5733197636866949 0.5816609913813402 0.5947724712841251 0.5984840293752214 0.6094746185041099 0.616085490727708 0.6280826932097942 0.6374926497512245 0.6427369228182368 0.6612777216720254 0.6664260974812062 0.6800147840198723 0.6836669498083403 0.694718316069297 0.6999442682995844 0.7097710209804762 0.7131701726641049 0.7199142687160249 0.7223149979094441 0.726245877215178 0.7350463186076019 0.7410464648008998 0.7450132250614394 0.7580649261529141 0.7841589395648683 0.78968970019135 0.8104850680009695 0.8202534904515973 0.8216931411742744 0.8297176706074816 0.8336476163581342 0.8449155442773654 0.8456175712969319 0.9249118631891864 0.9289816771534366 1.004950902237022 1.077706785427399 1.092258810304535 1.096360798626794 1.096406762863563 1.112449084327052 1.123602228743538 1.133248180546502 1.134659628495431 1.159994281850738 1.16020404105348 1.192185825396144 1.229572969063915 1.237377047927712 1.251791213969711 1.262953936352421 1.27650818882171 1.332893981181205 1.3464171125966 1.346950734756587 1.365508925307747 1.370242596496323 1.372679144837514 1.393778545209732 1.39561286426574 1.405607525994175 1.409080203636248 1.449127292940948 1.451154747673661 1.45847076707106 1.469589959744964 1.481019253567596 1.494878817872185 1.505270042473774 1.509917853388966 1.532728432415539 1.53400103690606 1.543317567232312 1.563440152550069 1.564630122789987 1.580903746432951 1.58720501256451 1.590615703665258 1.603721916307814 1.617090312261288 1.617776628085053 1.636470428956355 1.648922290990628 1.665282713821147 1.667248806892679 1.681987464461137 1.707538944864022 1.726738261756545 1.736064067575108 1.737194961470793 1.744684932897536 1.770543914956051 1.780831932661534 1.800650804944856 1.812227105377637 1.82095224565883 1.838826315512824 1.856906158261987 1.865614711269933 1.872766705776357 1.902423134577903 1.918617295167029 1.92250179502204 1.945859125755055 1.946265989369842 1.969827947215501 1.999174507920173 2.015735535968988 2.034000396388442 2.084952843129534 2.118615610395164 2.133569628363099 2.142642826537408 2.168084017469964 2.177583244236827 2.187944624580145 2.19446505360347 2.241990308336292 2.247180186431215 2.250419742147946 2.254533653777749 2.289609404400383 2.305431600668615 2.321594254258249 2.362819825860532 2.366403906306815 2.369861879100082 2.371649739676326 2.388858298175716 2.397026645421876 2.439426176296997 2.441594031713542 2.454812136599105 2.462213119536417 2.515962731543285 2.529603917076191 2.550763748408184 2.555536833191008 2.56653574374027 2.574398349317376 2.585300505450354 2.59363661317448 2.66678052983248 2.673465198660649 2.685236684005972 2.706855851834422 2.707519662309731 2.759807153233425 2.769052525273726 2.778703587317052 2.797847797337531 2.814564192808088 2.831840976601795 2.83218246331236 2.881097325172335 2.898064242413117 2.934707391399569 2.937485728697554 2.951306868867278 2.96295960930462 2.978685292887978 3.00272267591349 3.012629842667405 3.024784441560614 3.045494486593078 3.083089484040826 3.11930934310229 3.147718946405134 3.157265565241618 3.176793178579001 3.186051369508 3.200603637393407 3.205389186676684 3.219350756605637 3.236358281710206 3.23953046412164 3.253727343592718 3.260189301743122 3.274912508275196 3.283842746024275 3.287836911394531 3.299252842541062 3.306232111280752 3.316515933385463 3.319646405718719 3.321457339537957 3.339612906945308 3.34341791771652 3.345885437792094 3.363194727705189 3.365674335797338 3.370400543304851 3.401967392993356 3.421273089625213 3.431440882366373 3.440887194794525 3.443034253066805 3.4510447865933 3.471737452761658 3.481057777910093 3.514872767014159 3.560775351267576 3.566568834164105 3.588888770209337 3.611084893686971 3.615992734186368 3.675564935180818 3.684808434936187 3.731840332398348 3.750263010360538 3.751382387770182 3.785576613739698 3.816004655532283 3.834060592100379 3.881889430796933 3.885983799620487 3.895282763325654 3.900645544508098 3.914860790987987 3.918857601512772 3.924092691083656 3.928171121471287 3.939049147192922 3.943163704558634 3.951643353882422 3.973242685427295 3.981076590459128 3.990127414473341 3.992415926449566 4.001315534879752 4.012624655064128 4.030296520418209 4.034911379675179 4.071819408942099 4.091246737686552 4.105656099132742 4.109600131963211 4.151658307625337 4.155507887584807 4.174123874159705 4.227114086286242 4.253618510704215 4.276284587706204 4.336720836216777 4.363376900727883 4.370971256575035 4.386790696143011 4.407644181824382 4.408921443966825 4.46742264899153 4.499918450830612 4.500076627428121 4.510272524011473 4.674669584356899 4.695099924370311 4.70948413518386 4.724785019557022 4.743135378967231 4.748150547101001 4.749971692591636 4.759431175542974 4.777272994761913 4.791025129106635 4.885361952650951 4.900269857586061 4.902600543489578 4.919162208571501 4.95925245692291 4.962028308668906 5.029582660841529 5.051242484453714 5.071058059856934 5.113786104585793 5.224519492643477 5.224575817785524 5.236465343180408 5.264517243790682 5.282265643267367 5.295063669840105 5.328326927086231 5.338262236209599 5.340216488330007 5.347298813784456 5.349910356605391 5.385395377260171 5.388572406078707 5.435666459941808 5.44310835964598 5.449590405625701 5.451494347428309 5.467261005990103 5.471636473304277 5.476925190426281 5.617314281602174 5.655248471862186 5.719259167819573 5.724354961453034 5.753530587570085 5.780418142049044 5.816459076199358 5.8201789963191 5.855087390299459 5.883608113262442 5.887782587752479 5.889336184588987 6.024320954579728 6.031257549190356 6.053525329552056 6.058664134699684 6.150031094847344 6.158324624350636 6.289417884412863 6.293655341096129 6.348047496048785 6.350251129873113 6.430124498913836 6.440682547029371 6.51757177073751 6.523981834774744 6.588053128863337 6.588735436156512 6.682041941647079 6.706309081593298 6.744327685804788 6.746750837744417 6.796775049794382 6.797454444236428 6.918650369156357 6.922631192127415 6.92299687878946 6.938052592583823 6.973617594052708 6.975051301453112 7.048140719036801 7.052692680679759 7.05377530988115 7.070083610179673 7.076177463672622 7.086245120731588 7.116208304577627 7.123729821172311 7.146391630042134 7.150462813343561 7.162754718472701 7.164675907074077 7.228284806868799 7.237616468092719 7.250884782365074 7.259437943735197 7.301557158432212 7.310254760295395 7.364193223571892 7.368389814967616 7.441924574537826 7.599686997015548 7.620236121490413 7.633742981560776 7.816001556183644 7.822681327963474 7.856767095140527 7.866086231934676 8.032877981085912 8.139556203482188 8.143402957446064 8.264113822631948 8.266722418109222 8.342118704887874 8.371347440307009 8.483229255679712 8.52212888344121 8.621091900885805 8.643268061809787 8.737041951898043 8.844276987584635 8.913004172088401 9.240580478804558 9.25746245767116 9.372316765821399 9.512708475718048 10.23182657872318 10.25196950980307 10.56582889834823 10.57944824602025 56.04498971584121 57.15708660580564 59.02434668666329 59.11756292196829 59.20739297565681 59.39870677495298 62.10489295402782 62.12169326057226 63.44741205068352 63.52110324032425  
ADF_ghostNone_4116_04WaterPeptide_TZ2P -20.55559185676297 -20.55301703113709 -15.61431332147954 -11.37066301805828 -11.27290811539581 -11.24571669183504 -1.392077860359133 -1.312661491411165 -1.244531115513736 -1.027321993291492 -0.9414596698600607 -0.8045612312034937 -0.700674560822092 -0.6814541353420557 -0.6664404857824362 -0.6428829768979752 -0.5929650629521693 -0.5926263680273486 -0.5650514052776838 -0.5537539525907094 -0.5429678700218429 -0.5153971544262351 -0.4704924172567073 -0.4379739394314413 -0.4053729778035045 0.07844413476013624 0.1059215675710893 0.1110586333483945 0.1385769516532464 0.1389437111121649 0.1568998602223823 0.1702318138944837 0.1844940429715856 0.1971429123582936 0.2335642739575729 0.2564355673447523 0.2677884588485434 0.2913089181103558 0.3098907240873311 0.3258521582263656 0.3619967938295813 0.4136674743660015 0.4343559279504637 0.4523164286737141 0.4761835835428658 0.4807311091094965 0.4970238040826069 0.5179384030848274 0.5288813208595307 0.564935562903631 0.5704575669467749 0.5867541109642427 0.5921085619055715 0.6010245925938262 0.6135979903639462 0.6159710462581771 0.6601987270668119 0.663960080172776 0.6970882318026563 0.7313312126481357 0.7437551212075131 0.7587505046998274 0.7669696163091931 0.8085687430802199 0.8229356674014965 0.8626082301766776 0.8940977612654688 0.9023506515814801 0.9512953081138381 0.9786957532390501 1.032458511326674 1.059209445810763 1.088616982034559 1.136921628248392 1.141761177832721 1.142480858570838 1.21128468143294 1.231542397613315 1.26444627494298 1.275178903110003 1.293071294360512 1.298468349252913 1.308249297761629 1.320761543744671 1.391228840591155 1.399617295085247 1.40956563746405 1.467634257023903 1.50594501343804 1.525813801862589 1.548496745653345 1.570982265754641 1.594284470903328 1.623469487368281 1.633324792886079 1.645176596566364 1.741769708477839 1.750834918588685 1.782920307478411 1.813887459155265 1.869689426574768 1.947104253512715 1.954791094979834 1.988490379667154 2.030974906309948 2.053465393087757 2.109531594227805 2.147945920480016 2.152416757171387 2.156208335073285 2.178597889067528 2.187488555299172 2.230662817972366 2.288655158531616 2.290293602798117 2.344380044657816 2.35430819769027 2.38860546081985 2.429217694261233 2.433438395149512 2.485361040441155 2.524530957849972 2.551439116329631 2.620278270667876 2.638110712788631 2.655013571842561 2.706519060018678 2.746444409208371 2.749497939347726 2.78081559216674 2.800225693401121 2.848760394828917 2.916077691166629 3.034236122659784 3.047607879698684 3.068900483562314 3.112368732462246 3.155765987611234 3.174647036390259 3.175809172467431 3.200492970940891 3.214431903149417 3.232338793391813 3.251857320755049 3.275340955798742 3.282475707827257 3.334800595036334 3.394985726386267 3.411875150852992 3.433712579938178 3.434310953145892 3.482113921680641 3.501729260468781 3.542789977903458 3.621284123362454 3.672164523587698 3.724631283451351 3.75499063867034 3.792397286276533 3.820116941935775 3.885267037397008 3.896025337895422 3.89960038850817 3.927000450803233 3.955697374642132 3.990932691885475 4.007144150897654 4.020659278442483 4.05453896438252 4.081876701468333 4.154607875138926 4.238701575759594 4.254889910612122 4.272534030613589 4.304986649986186 4.378922640595222 4.463435037946396 4.468772255623398 4.507216432729013 4.581111954247536 4.590101408111435 4.630510330594321 4.647454266363356 4.672531170536415 4.786344397403615 4.814384168657743 4.898590602627841 4.918522297862083 4.935241223623296 4.996259128761704 5.048290194714978 5.050434332989286 5.126884601183485 5.13982603857395 5.220058318490792 5.226600194560564 5.238138354090219 5.280161993343476 5.297435505693464 5.346495568431228 5.380452582670645 5.422032359005491 5.521110832748578 5.618817898444003 5.642505508045391 5.678184817032731 5.766781826730116 5.874114389212481 5.924418804799709 5.937810211921494 5.999777641043436 6.024020529701917 6.141903021273135 6.155769603462364 6.179485695143053 6.293640986354097 6.362145466233588 6.464112761270209 6.574860132854329 6.742506076742325 6.772982754207476 6.849583851214359 6.972287178303576 6.980736230888367 7.067705852564398 7.070604087434861 7.075997173211759 7.134176741907307 7.136965403457014 7.176452095695352 7.183101227321627 7.341693371682143 7.574291138659038 7.679808078261321 7.802853204062845 7.837113219648447 7.929827043381539 7.987151488671827 7.995435830774911 8.26570992454713 8.527388384703691 8.876706705827806 9.384289188603857 9.597790959039852 9.749831409642864 10.31706693468781 11.03070826301798 17.00859722936629 17.40614837318551 57.04412027918253 59.16047273925316 60.74961919788373 74.36563226449947 133.9447785347892 135.0651288294133  
ADF_ghostNone_4162_50BenzeneEthyneCHpi_TZ2P -11.25384123851671 -11.25332866871732 -11.253323909132 -11.25209020109307 -11.2520854289888 -11.25149444540814 -11.24209294211131 -11.23850792671665 -1.16223911986735 -1.025403356859824 -1.025392546119041 -1.017122672270658 -0.8334116449534268 -0.8333949176137077 -0.757370831269364 -0.7186767998621982 -0.6688231953476748 -0.6522609572857175 -0.6281426427299389 -0.5971328841794612 -0.5971170398603293 -0.510332247112193 -0.5034917339829261 -0.5034651264990159 -0.3978247830703179 -0.397824433800577 -0.3467497763311315 -0.3467434768028761 0.09313392004836782 0.10817735338795 0.1081798913791389 0.1124622319450424 0.1124756575875481 0.1127415759726343 0.1471551152665387 0.1471594241886552 0.1739289241053961 0.1739301481634278 0.1851292989092322 0.190000457352603 0.2802489770962161 0.2902032205192099 0.2902070715216628 0.3063297108932636 0.3189596259400858 0.3313891579505364 0.3450559570464264 0.3450613550004138 0.349094950456492 0.349104097452667 0.3557155830260923 0.4211927506861912 0.4212098564197829 0.423263942050966 0.4919394041241308 0.5046429994708311 0.5046480752750178 0.5327537514833618 0.5327640219941338 0.542665704305848 0.5426808497473066 0.5461694911367401 0.5461847034980898 0.5592980845795097 0.584321347059244 0.6333787150167848 0.6333936834531143 0.6937060375403564 0.6937257704583246 0.7047951743451216 0.7113765000206786 0.7297461642640348 0.7464959902844351 0.7890166208198675 0.7890404473785717 0.8225897012985997 0.9104611945174311 0.9290602263100286 0.9290828773659069 0.9344375822230335 0.9345075112467515 0.9654365807380173 0.9746316434014277 0.9949183349603152 0.9949332648909439 1.016403824684795 1.016428015215117 1.039352884464998 1.130313452997935 1.130353961031411 1.185063386693022 1.201698940989827 1.229470055206849 1.229484194887608 1.246269156566723 1.261568690717953 1.334369031604205 1.334413328123993 1.351760940973679 1.351821307115702 1.359291186819011 1.359309978792125 1.374181578753163 1.400390680332199 1.400404235619958 1.579492523680714 1.62835093918081 1.628367451080901 1.668606408316774 1.670811516033495 1.67083948593605 1.710966098768284 1.73654814850846 1.762005807891689 1.790967071218815 1.790984601919281 1.809049093386323 1.824789885884553 1.824815957135106 1.883567107585979 1.883567701688701 1.930277342560001 1.930290443125645 1.955697956039937 2.011927749257877 2.194210400293311 2.194240684466782 2.195505935419703 2.195510852789778 2.235846645869805 2.242235216845375 2.242273800587835 2.256768050713293 2.256774723973529 2.457654033009199 2.457705300640106 2.494535020893645 2.53922354177494 2.539350003102099 2.541489077740124 2.556234402437139 2.610057553234594 2.659379063259117 2.687155529048867 2.687236767100433 2.725432441929411 2.72545572540897 2.783046955326953 2.783084896992427 2.802783927235731 2.802803299984333 2.841342324672195 2.860638899782343 2.886889686715757 2.886907967154831 2.907444510039357 2.907457424037186 2.955328575280915 3.027500025585623 3.049965600797883 3.117869423869099 3.129183623929524 3.132165622922816 3.132205520759536 3.150510855641676 3.150552684216572 3.208671681032157 3.208676482948085 3.309155278973451 3.309174934535156 3.384494225398161 3.384535853100915 3.391204360394178 3.391247898825782 3.397784649816979 3.407724112146592 3.40773234529382 3.441301672108395 3.574141557701099 3.574240754518134 3.576573979661434 3.623437667971797 3.623531791838148 3.647505715203733 3.688733537520014 3.783905510598971 3.785082177948864 3.817763297108389 3.817790752415535 3.888404785803239 3.952596762675414 3.994549338015123 3.99455648636536 4.073792536351736 4.073817433983401 4.101189647352069 4.109455635012197 4.109496401069447 4.116489964336657 4.116549431563508 4.227121932781312 4.275796138517971 4.276637525606699 4.332401499964861 4.332486685135902 4.384041876932477 4.473812500759011 4.522066084616503 4.526219914482363 4.637632669854696 4.637634854743489 4.736193086842827 4.736215506351329 4.754837111669604 4.754919741666773 4.823494528866933 4.823564233189741 4.82987957122091 4.830392228553317 4.857139096534921 4.857231285195348 4.891565721954204 5.023250370463799 5.093420731935135 5.093424210768081 5.101828458367536 5.131016318536718 5.131108458569498 5.185440785796665 5.185470421373704 5.283423477024723 5.290717294234466 5.4125281048831 5.412594969655702 5.579803575977005 5.579840398038084 5.797556075164132 5.836186828510794 5.932740444062874 5.932880218855604 6.047109866044286 6.0472150867284 6.047893969211222 6.082544701526282 6.091053217340327 6.19922927729028 6.19923037595948 6.406169903529043 6.406175910759817 6.417161687630489 6.417402397063431 6.486211862883295 6.486247830385389 6.629425304859296 6.629475506258229 6.671958397741808 6.671989597985338 6.677684745255968 6.870621353063622 6.870690095136575 6.890271574521036 6.894418004886617 6.973860019866052 6.974120683052115 6.979817903368409 7.074560436287612 7.171199656606857 7.393190879715796 7.433043408284465 7.714276477352459 7.714373345197018 7.787288457742696 7.787358979943741 8.359774118811002 8.495888835424028 8.495912530111404 8.498805750869733 8.49880777742726 8.647724526871169 9.091529962360941 9.460733863317147 9.460845470621994 9.485142790026922 9.726544467276808 10.41531150271146 10.41539826884888 11.37572140826894 12.2912265845261 55.31361400651073 55.92280945530406 59.27446784122768 59.2745930814205 60.88560955069102 60.88589248102196 61.1559340126027 64.7929733450809  
ADF_ghostNone_4155_43UracilNeopentane_TZ2P -20.57813664947055 -20.573065335186 -15.66215190808679 -15.64412911688377 -11.42968488060245 -11.39209469198138 -11.35118073968747 -11.26619444261134 -11.23487478760732 -11.21786090684926 -11.21268132721852 -11.21263085110611 -11.21103678865231 -1.440498225265387 -1.402400954032459 -1.317571398362616 -1.249648607999258 -1.107039745165669 -1.092486070171666 -0.9372420987657386 -0.9321432391409948 -0.9281241056695358 -0.9273077516770408 -0.9053285768239904 -0.8097222065587613 -0.7678420972254689 -0.7310900014254142 -0.7169032088401283 -0.6803903595234664 -0.6720521839032787 -0.6555704929513338 -0.6176792734412615 -0.6135325152232686 -0.6120446970913103 -0.6114288537913818 -0.6040758278616296 -0.5734698091770105 -0.5543086014052059 -0.5521496966354383 -0.5291778225990331 -0.5101576637424859 -0.5093409475182422 -0.5078450489875096 -0.4863382219184542 -0.4538946993652664 -0.4528922180580102 -0.4518476554239802 -0.4502178702073146 -0.4385608816001591 -0.3708397725580654 0.06724377987220384 0.08133216724681293 0.1015809348902607 0.1055287694219098 0.1196651380520389 0.1309134123270335 0.1350317247269628 0.1414591813810497 0.1586828503795266 0.1596032288739953 0.1650977087907705 0.1825161886862666 0.1844461976026117 0.1916258789842952 0.2219397322717904 0.2276675635412927 0.2426110969294559 0.2446389397628873 0.2484019961781732 0.2605470758811019 0.2725983074949421 0.2836936816174658 0.2888663047096383 0.2988273332937927 0.3096680867891189 0.31685818504983 0.3253850141982354 0.3325814548811795 0.3363924811323135 0.3523103130572271 0.3811127748341046 0.4077515861397696 0.4221412798915488 0.4245210239097171 0.4321348246857921 0.4356489610993954 0.4416426636238061 0.4539706279356971 0.4578364085978908 0.4668401260985562 0.4695487456899355 0.4778005790291789 0.4831007886064109 0.496940325666048 0.5201999374327114 0.5280094938652283 0.5291939273581848 0.537203866255597 0.5445215945405419 0.5498568770230601 0.5689190226386918 0.5814931206365023 0.5911857838624163 0.6067683425298099 0.6255340710494287 0.6264702458754619 0.6488012468379802 0.6511089817288128 0.6600522890630048 0.6619678330994294 0.6655521061652379 0.6775998404947354 0.6874920703033217 0.6927349790697743 0.7024255970813723 0.715390968765343 0.7267558296176747 0.7351261619217905 0.754520981068023 0.7574640359727833 0.7735727962135529 0.7834691978590457 0.8000344902687426 0.8043345193260319 0.8188734082202295 0.832543546588397 0.8443326094304943 0.8666771034895323 0.885610198608706 0.894990075909097 0.9044753870517408 0.9157121481678484 0.9230332744600289 0.9440095523302452 0.9641029850219601 0.9746157468957625 0.9817189533013044 0.9952841078896986 1.009770424034479 1.023504912942755 1.036011561231511 1.05311990574452 1.072614617256975 1.08057767906408 1.113676452448977 1.13016746208083 1.138599837953626 1.160868779413333 1.192234263875169 1.211703715608474 1.218649317985188 1.224649701538674 1.232735639111361 1.253531408557988 1.257235342612617 1.259099602120256 1.287159592384201 1.293818942623187 1.314369747561069 1.327239415513261 1.331962470243008 1.35848381028342 1.359952293075507 1.373872662597425 1.383974309920959 1.400565887890404 1.407599255785764 1.417103768063329 1.425721287237314 1.456049136044039 1.457333961548628 1.468030714211046 1.476900086502082 1.48885884474343 1.511526247489377 1.53156123004281 1.535107994478684 1.562119247847585 1.572164723924711 1.576902192069243 1.608341446672829 1.619671295921617 1.64028122415802 1.652648696209497 1.668631264294896 1.677149875069772 1.678949680019989 1.68712984625231 1.6879328972445 1.710739659492579 1.715035005689758 1.729481475276101 1.739390738340549 1.765724662037737 1.767043133370064 1.770131043272901 1.791808341864291 1.803908597481707 1.818590357527944 1.824543608286182 1.844670015680109 1.86890464283331 1.873493215887644 1.874274420815485 1.881592815019327 1.916354802285819 1.944499254622554 2.015656341224673 2.035466333286851 2.049087997692456 2.057780477082777 2.06249732801658 2.087818559791832 2.097543558202319 2.143176618532374 2.150923758499579 2.16059314869598 2.18640764616575 2.20321895787276 2.217531683397945 2.234729595538323 2.237145396822907 2.241376375726051 2.249277663125236 2.265914924095906 2.266358778036839 2.275530625878177 2.279379086437409 2.308543502166341 2.322554085690227 2.349045736757859 2.374976169546438 2.433364355358849 2.44263838523951 2.452347664239717 2.465363539630634 2.47994057269722 2.489804158165604 2.498977434103144 2.521160110485893 2.588002930825381 2.60274805179763 2.609674845065844 2.637835300787813 2.646040516471441 2.671396851122375 2.695631773239992 2.708767425705161 2.722017064910481 2.747062542537649 2.761234545302294 2.787662326532445 2.793366693129589 2.822420845641477 2.828530973544969 2.847034282834474 2.85224241783567 2.868261793583335 2.875887313568132 2.889445872493007 2.89719915336808 2.915034957750044 2.928158890739107 2.934907896947917 2.954692981205763 2.972534665300206 2.983277412787988 2.994203652889754 3.006512432811087 3.039684360957353 3.057938406119646 3.069561875010739 3.107812050797145 3.134654626611923 3.16863254582675 3.175609550963289 3.182754982621967 3.208305989317563 3.213225611269096 3.219208009159518 3.226685818414923 3.232057784534974 3.244002838656671 3.268845792478866 3.275655365401413 3.289372688455401 3.308603679433861 3.316321578178187 3.326591335849726 3.343754510297293 3.354015898605631 3.384394572793795 3.38888783356201 3.393712168736385 3.420211251553237 3.431069465893275 3.450847023968732 3.465039211839906 3.476498709893757 3.482016163100891 3.495418217032158 3.523644256645862 3.532373071797654 3.537501620339205 3.552667748820902 3.631304225873445 3.639682931575496 3.667900807077736 3.691038186604217 3.717668218022703 3.727538097367671 3.73377330564032 3.76307021465284 3.773643313146486 3.791110307523283 3.802308860484422 3.837139086177025 3.84602434435005 3.857021465769787 3.868795552734648 3.879224134767851 3.884420689115753 3.89740096957137 3.909586668500149 3.917255837322529 3.917976313455747 3.920173161308765 3.92603346159307 3.931409040386902 3.940820282438793 3.950893627702718 3.959895052436202 3.964807637874047 3.976048735151572 3.992754133788047 4.022516784845371 4.047565432255286 4.07533859596181 4.08132817414892 4.116770071100449 4.144920630718703 4.175727957429063 4.221497056723289 4.231088656224516 4.242909952750073 4.255075655457674 4.2579360795576 4.260409174607282 4.275876996748862 4.309800010133459 4.335406356117787 4.360575368753184 4.364977699148196 4.427758438737404 4.453002638602941 4.479759664706783 4.508551738160182 4.514209328239038 4.522471255224992 4.539002885229218 4.639492358369035 4.661784439219685 4.72384942536457 4.732381181904093 4.744343031717148 4.756535557251039 4.775254409870025 4.804384429127363 4.85717124460671 4.875367061061346 4.887034610719893 4.896162838023911 4.918505098567309 4.931685345016936 4.935924942465544 4.952661114729957 4.993007368854541 5.015585933814912 5.030453858790975 5.040032656745822 5.059138065458799 5.075623828464354 5.11699377861189 5.136518591681157 5.14070395826306 5.147117762350893 5.1659398028565 5.175095562512661 5.263804980599172 5.274206162727716 5.278244194873963 5.284564013143199 5.329807909267293 5.33301736477085 5.353388536037944 5.367094712184961 5.371502301129542 5.375408138828729 5.38677963991635 5.412849252713688 5.438305363192605 5.465231265433609 5.494953641002335 5.506434045727809 5.520508020121067 5.532247635954402 5.549713861309375 5.57685874680686 5.579590148711608 5.583103130797437 5.597381697131003 5.610424207053816 5.813473242983317 5.848357657762469 5.886253811432647 5.893706916102007 5.934597254679256 5.968830272744867 6.019962134874878 6.032370743635223 6.078735428162085 6.085440371219421 6.113599044694511 6.158893805415724 6.172092105096579 6.175167650735849 6.200600102746864 6.239043309376375 6.264959251428926 6.34818108520631 6.416963101797219 6.433185545096832 6.57221227271077 6.590052537289799 6.593061037487943 6.613889211869343 6.646554283603862 6.731176189216957 6.735202094728566 6.74571458166207 6.756325518390627 6.772633206347146 6.809764494532366 6.817806520987746 6.936351099986492 6.965990190928603 6.980570120001862 6.989749327136002 6.994517639769304 7.034061685727743 7.060116925369461 7.069560689367643 7.080335755874975 7.095238417689933 7.163128134007328 7.17160785372318 7.181755028919847 7.190993469867268 7.195207252217956 7.209626972071529 7.239371331281606 7.266455814651601 7.353019243010863 7.362889209489277 7.393001520510452 7.478957155912029 7.492602951748159 7.554153295227194 7.748895482796707 7.778052830698243 7.810071791310234 7.861113341263725 8.182808152955971 8.261940344949561 8.266749660716753 8.302281737895884 8.308036249636009 8.328740877749288 8.346356930227904 8.431022799176718 8.534625433678352 8.552356506122104 8.597695277739838 8.606609508502457 8.70119938215583 8.719127666690611 8.754933154474307 8.933419908631446 9.333851707685234 9.488847218318993 9.553515494451609 9.920520634134103 10.06219927847684 10.11793930347634 10.15138082883225 10.44080383406577 10.94687091518601 11.0160557739303 11.4560341713656 16.58596038982188 16.65619997719937 56.10305468587126 57.27604015694241 59.86167579673285 60.22824962365078 60.69521300805167 60.75327238549303 60.84335573961845 61.80272438919816 62.07991925153132 74.69295361886162 74.95562444370475 132.7961046024277 132.9999464849751  
ADF_ghostNone_4145_33PyridineEthene_TZ2P -15.58128908865056 -11.28303072159193 -11.28297175641639 -11.26755710886251 -11.25031868866436 -11.25026516460412 -11.23216081151962 -11.23048091420412 -1.257763830591685 -1.090704621966269 -1.034384502213994 -1.028943460217398 -0.8596156374251197 -0.8561095459585227 -0.7876859111871982 -0.7218424379553869 -0.6602471085128948 -0.654299786247172 -0.6390684421280536 -0.5980653995613532 -0.5811952588630079 -0.5770012893597077 -0.5412815105199451 -0.5197690953234734 -0.5028685807752762 -0.4191689783981564 -0.3839266972081286 -0.3672075350590908 -0.3470196952813405 0.09044339870352536 0.1014316000425524 0.1023870332866695 0.1142866911882997 0.1163443786954238 0.132406679706717 0.1377760595224812 0.1450702286734067 0.1505642819943014 0.1688545894491954 0.1762071590538675 0.2190469448262759 0.2649086016500663 0.2966159276757112 0.3054568330652697 0.3126473033153493 0.3245732961857705 0.3375483979406313 0.3424511575233385 0.3576602577634162 0.3737368658161929 0.3880416860045154 0.3965742364171123 0.4010220547762824 0.4257137854887317 0.4351429773103158 0.4495447632596111 0.5020790330352345 0.5211447625344066 0.5317411355722669 0.5336459219176134 0.5381054537611893 0.5515770463108041 0.5541988113481724 0.5663786616270186 0.6002792317840727 0.6044372995477266 0.6251793311008911 0.6455977437982728 0.658655135595513 0.6587219011666886 0.6765280892706684 0.7113068024215741 0.729505394557201 0.7896398424938497 0.7944335179022053 0.8036604306039283 0.8098951180724779 0.8465234567360195 0.8468277270342279 0.9070957471826673 0.9195452274781581 0.9421665482750234 0.9505376492475095 0.9676807999295167 0.9750793778379859 0.9810790278345356 0.994449161050165 1.002488417736565 1.008297604884045 1.077763374505061 1.121736876770884 1.134898497919263 1.153061422007418 1.204851774517577 1.207876547894226 1.211686801575857 1.221692025537981 1.236525382744857 1.280281874171046 1.285229692863116 1.286402598230967 1.28863194002613 1.319815399035217 1.372812980567495 1.382899553926838 1.405545153739121 1.406546149191389 1.457096655806572 1.458231789478351 1.534929934191116 1.549597869111697 1.574177433664827 1.618914366679664 1.649442445953945 1.698039611873324 1.712784672392947 1.722208517698057 1.734691104983686 1.786871277896331 1.786976939438629 1.797196215175403 1.844534903567473 1.849233802168378 1.856618765429156 1.871892054680053 1.873082103807341 1.914978287610635 1.930691550519506 1.994420731889681 2.176481532769678 2.194138978185918 2.230149321844102 2.236158246057538 2.238727014815634 2.247553226196174 2.273089398771164 2.28545753862685 2.303799011584606 2.322366729403286 2.331888970140542 2.396558046824004 2.446877141779206 2.454467073101362 2.499316491995164 2.511065610607046 2.608341313667922 2.678368917808061 2.69420755242861 2.72583870539966 2.735720541082784 2.758171058411246 2.785396580770286 2.789645564507277 2.797671116083863 2.818484377557728 2.851451229377121 2.858714545753133 2.871939890654446 2.885540308270605 2.892086609144692 2.927380041064764 2.954375919695239 3.015137398998633 3.041084407572483 3.066302985261931 3.078810744579666 3.109711741949656 3.114972060389348 3.133421753999746 3.153052877299396 3.173839761747708 3.176180049213749 3.200156975193037 3.277273864266331 3.309708524453884 3.325136032511711 3.340045177368782 3.380586572290344 3.397303285191048 3.409000022209792 3.41287347603716 3.50751946085098 3.553629987075087 3.555290719816127 3.584347122077542 3.598711913256384 3.607415626716813 3.663133690841456 3.668884688495083 3.721434217041938 3.743064990138943 3.783302821658824 3.809805331818284 3.821219011948099 3.838811733451327 3.876047895087795 3.876738260750145 3.887764791870224 3.908408290033524 3.983451260990357 4.002721954933829 4.05293556710926 4.111856678163857 4.115265479512814 4.136400179302384 4.171103925669974 4.221200603549537 4.25020641734067 4.270536953077339 4.281105656104887 4.359071856941915 4.450953311155041 4.46216155693186 4.479728000889088 4.54859346911402 4.643034489909061 4.652957154802753 4.658410259988675 4.675313068242589 4.765855746373694 4.784348356287691 4.791138855261521 4.811129102938778 4.817530233856789 4.855907927736069 4.85841356103982 4.874135225655313 4.96028254799626 4.991488175491185 5.028973393937441 5.069461089345106 5.070410592563351 5.088599950437747 5.102383797311952 5.111088527234763 5.202251323412556 5.207661050971859 5.221605345830636 5.309031344464459 5.380036639399514 5.466622980683703 5.495989645730676 5.504337757193078 5.547210186001547 5.684200686188397 5.778985257849664 5.823074444766939 5.931975026410082 5.940303506762511 5.95559843103381 5.967557813935681 6.031351173097204 6.061533832661028 6.129791824996285 6.145442124818531 6.206690524145053 6.336236907019289 6.404180097015455 6.521023844533373 6.521694297753839 6.572634006451633 6.582633303260979 6.617902948340644 6.636786402473125 6.661243174211312 6.712244906120813 6.743437046702549 6.855601722631195 6.909228588008003 6.94093100200241 6.947588888247243 6.954097037180259 6.974788233382386 7.00000164121461 7.016613570116714 7.076621369464137 7.101757400266064 7.187624785895862 7.258863388820503 7.662776697013949 7.704146276369438 7.796026409223891 7.845598089778346 7.938349655641773 7.949884263242637 8.158606704552838 8.299407270935056 8.413053305117085 8.541798082389374 8.58745276416858 8.761200172794842 8.945784439178354 9.189228014045735 9.448307401758047 9.600812663594418 10.46309434102382 10.63994857024837 10.7007547132795 11.36362534806504 55.4210254404134 55.83591926548502 59.13208319796255 59.45819768539277 60.51362548020354 61.24016376476941 63.00742813305848 73.56359136394352  
ADF_ghostNone_4144_32UracilEthyne_TZ2P -20.57697127830784 -20.57034582122909 -15.65967031037531 -15.64148927178681 -11.42830117582093 -11.38934933290418 -11.34841834400833 -11.26378163687326 -11.26020812971953 -11.25668256487099 -1.438914029995503 -1.399760666326709 -1.315540712410597 -1.247424203409215 -1.089962834437538 -1.036343305726886 -0.934587610214722 -0.9029672022976383 -0.8075834443511927 -0.7752006449376918 -0.7657205210168093 -0.7147080130210679 -0.6872769564585569 -0.6784154336052887 -0.6682550334101361 -0.6539077773643635 -0.6152976119883 -0.6019522835694515 -0.5708878370176399 -0.5268354620993745 -0.4852147827472797 -0.4497788730508455 -0.4380549399603919 -0.4161081318342722 -0.4147748286718468 -0.3685054208803715 0.07047514412790258 0.0846052214212538 0.09689662831485188 0.1098629213609475 0.1236501964063682 0.1331015930301577 0.1440002039984593 0.1583147984268436 0.1672797222466748 0.1700481186103983 0.2449010076715324 0.2486567276025007 0.2643749141902518 0.2839934156745031 0.2928275791629079 0.3002727595251902 0.314988607324071 0.3289841137635326 0.3494904676392278 0.3574172665707904 0.3756268597152218 0.3923720660251187 0.4185299310288523 0.4218669130356744 0.4358571478604328 0.4472628463128222 0.4608182768558746 0.4686023059666453 0.4790550152089977 0.4967631695483618 0.5136350896379818 0.5247150845996127 0.5528349735351425 0.5568057804676297 0.584714609782753 0.5940199023398652 0.605850052052085 0.6310227240546854 0.65179428462203 0.6668686596515043 0.7006038712942143 0.7116786962782663 0.7225338256734299 0.7531581538033324 0.7675845806063329 0.7766657134106335 0.7869101349341326 0.7948731019955855 0.8486368582958164 0.8540235548340016 0.8613983973720625 0.8783707385628957 0.9346181240491083 0.9546274397820352 0.9593352732721279 0.9848700133744219 0.9944133960977389 1.00598790250129 1.019582772586895 1.032016750688621 1.074933289029478 1.085933922071696 1.115566081446112 1.124981724951285 1.127188584044639 1.15687176860751 1.187807845229006 1.23166712948686 1.247517169653825 1.27198437874987 1.332301901747242 1.337424718343018 1.372643347266801 1.386177323873689 1.390664751690895 1.424449212890527 1.459085180096409 1.465908576344162 1.518976952512118 1.5325299804757 1.545985372652522 1.566351599879825 1.573127474448376 1.592358499097942 1.644305784800292 1.661170701008699 1.67526773761884 1.698265801630011 1.708773154182557 1.734658149467787 1.760170146508689 1.766176491731879 1.795048342579398 1.840200314074365 1.849359827420828 1.860414154117349 1.881802819348544 1.908947022866903 1.917518815079453 1.949849380589518 1.967443700786033 2.013686225674993 2.038944629551374 2.05758789816897 2.124873713536002 2.134953723525426 2.169591685706701 2.226054210811689 2.236996930848953 2.262366703256839 2.277803644863174 2.318622471507002 2.335197466083558 2.431844100890073 2.453202120073635 2.472857779436508 2.5395664318485 2.576592394179003 2.600834594912362 2.61983213635614 2.633441225241009 2.654446708285485 2.669613535479446 2.685828042102861 2.705805681647313 2.720866627443311 2.73790223996693 2.750224449214689 2.799106063150486 2.852468030709449 2.862874781995365 2.868914052634009 2.892808980559767 2.906370161887267 2.919439099311788 2.961443192715817 3.041550357842127 3.061383007266664 3.100815180091332 3.115405338293845 3.16359881358709 3.17882965566241 3.186651455942868 3.195814930967277 3.236422074886338 3.263760500634949 3.289692024518409 3.305205932249665 3.309952909425689 3.380520107615952 3.418539295532463 3.438720361302059 3.462071636520998 3.488429871873987 3.523201854822426 3.618343999317573 3.642338814107662 3.694154531259514 3.719519579552274 3.734515807297021 3.777810619623089 3.811892726202328 3.829079339665185 3.847897062673974 3.872348643148484 3.877882093533709 3.891059408734305 3.92465561915116 3.945462950601364 3.954818375027796 3.96587339702199 3.970815771303025 3.981764682488505 4.006141152784708 4.043492699490695 4.078258620321575 4.155716366464706 4.242321740960295 4.263593263264539 4.272111032630822 4.29072144426844 4.326753968642748 4.344955451317493 4.354699654800147 4.365785810113683 4.42107919314825 4.432988674747767 4.447973469085299 4.520920915782922 4.604887348164331 4.617798008876314 4.619542101960532 4.639153828952719 4.660067838982363 4.731784192358389 4.747825872562829 4.767156064922514 4.785484473229658 4.818634813027639 4.820962443890388 4.852447553417294 4.877563707035541 4.895859818778964 4.916129379754 4.967607455061458 4.987311102175253 5.060147716730304 5.073265700521937 5.0806180034451 5.08683497302207 5.096793729799002 5.144052819219164 5.261470046913668 5.290157062739469 5.310723707476527 5.336223415249159 5.368102318894368 5.385128749906325 5.406587672952202 5.463591947829332 5.466387933591361 5.543839986596649 5.551711391254531 5.593918187332521 5.801568175189708 5.852047826899005 5.86919191728318 5.900020229014346 5.950135513008601 6.069363634382473 6.140236342289952 6.159550620846514 6.181109869830784 6.182738798597009 6.221110053412608 6.278592988756457 6.334058319583799 6.352604583355367 6.414157545689014 6.442159556143555 6.478249124218772 6.62733598071819 6.639762729337505 6.713539894639856 6.74012168090991 6.79122126504613 6.808628443614401 6.927533944874313 6.991329808548579 7.025795295995033 7.07099275827822 7.077651107258286 7.240232807322054 7.317733616741192 7.346152017619653 7.390312435730473 7.478908140707064 7.480423696794404 7.862661335009568 8.227470383249996 8.260428371810129 8.295341934768928 8.412342404116766 8.456238877565081 8.531713199689641 8.555790150888843 8.584098251706514 8.714985524942902 8.915030169104313 9.29444973301141 9.455929757117923 9.642733570941365 10.09866562485827 10.35990910885037 10.92715419133039 10.98898142984907 11.43987526795938 12.29090001827787 16.52818305817811 16.58947698123052 55.78622805183146 57.18376352248965 59.76737725086616 60.0512840914701 61.07973399506892 61.92840824474884 74.410328518474 74.84558420864852 132.6277208737606 132.8027590399894  
ADF_ghostNone_4113_01WaterWater_TZ2P -20.62362348005461 -20.567503983756 -1.383679570242708 -1.326654501309459 -0.7430209499319294 -0.6951010716387299 -0.6175217594075478 -0.5613839907199785 -0.5338298490821429 -0.4833587191367922 0.06254036476735414 0.1116896404961406 0.1254003718011184 0.225101660744979 0.3892975518038346 0.4092615114510701 0.4349667921827472 0.4759067159990475 0.4986456087260887 0.5808053240787575 0.612546404084058 0.6278657612879295 0.682078782093284 0.7300453655110436 0.7353372803933952 0.7375718835890804 0.8523794331090423 0.8588690908453298 0.989292666613787 1.031195772915776 1.180307817007994 1.231553605583132 1.324731813304592 1.428188644130968 1.515691805700088 1.534988426963788 1.580149427420586 1.780545461117077 1.846783837167066 1.941431991308023 1.965218632387337 2.076181850279911 2.149278115462748 2.156813602400054 2.262533290906285 2.380534240336539 2.506986136114381 2.55708296390635 2.684378861249086 2.754376409376746 2.833616809844259 2.914161176875195 3.001066406793466 3.074999637460811 3.089047821115391 3.20455903247747 3.411412949382917 3.445780227999058 3.478844498800282 3.541851349625101 3.826435794893989 3.83800636391442 4.042600968399844 4.188855686322249 4.211944617042512 4.243435225054807 4.302929706389623 4.385721475421216 4.390710837229524 4.539443535943224 4.649135503078116 4.681861309699822 4.73787470960525 4.833534902449101 4.917875074908867 4.998037934775319 5.207109845884831 5.218715046514359 5.583641611182661 5.606764900464589 5.694297038331502 5.855148329493638 5.912662679779943 5.945749009180761 6.42661184325122 6.488437427549924 6.575330114068387 6.753490425035463 6.86128969474298 6.969674729908915 9.286808286849183 9.439561042958756 17.13419538588013 17.27206628696285 134.2770570978209 134.794042272398  
ADF_ghostNone_4124_12MeNH2Water_TZ2P -20.555829079834 -15.57732748570277 -11.25842770687723 -1.315436654116392 -1.192021310579075 -0.9102886853646747 -0.6863820348767464 -0.6810851356775331 -0.6162940243250401 -0.5700030621420757 -0.55194574238863 -0.5297557325552937 -0.4727556106491818 -0.4175820523252226 0.08090682185925607 0.1139327930983905 0.1202386872428018 0.1260933248745994 0.1618052555962687 0.1885103004471569 0.2601332266813283 0.2779263780166662 0.3125824156130191 0.3536186444063039 0.4119957473566962 0.4166997536762562 0.4736184896266781 0.4830733558932765 0.4918653432930516 0.5564232642120517 0.5970876352742496 0.599570346582103 0.6182028501297318 0.632315410774869 0.6379146121835061 0.6830528542035911 0.7179339737082246 0.7221931603598156 0.7538931069145079 0.8345937459962602 0.8642632263384502 0.9185250423414492 0.973735914462986 1.064971633418906 1.106859511704272 1.112126325971941 1.199228379096349 1.236525563896632 1.267607316585445 1.318979215786907 1.361599697280047 1.426396508470991 1.456236253466045 1.484373264211498 1.537786389847233 1.570484210726006 1.588578713645725 1.60114704856954 1.657038851703631 1.760187518736612 1.878911863410489 1.911820609497479 1.955580844947887 2.024080019441305 2.063254676320335 2.13008772182243 2.149805481296715 2.186528496192771 2.227284331497958 2.230527487935475 2.313049221103375 2.389859739697318 2.417776566897651 2.465651846675361 2.516217891955432 2.658506444596104 2.676443710550425 2.707409343985089 2.749446070404347 2.839864072287683 2.845297289038798 2.8488153989276 3.005746539570964 3.03651675945225 3.066561850062604 3.113053921124704 3.147648057958178 3.214092794769672 3.24708250858428 3.268992884961522 3.353297183228756 3.377725492467543 3.403509330129285 3.470987921144319 3.523215896816318 3.562101749599177 3.599218109027705 3.605442169839901 3.850658077888909 3.903721182828824 3.920523614509458 3.936366441730829 3.964070213090807 4.115345269348404 4.130812961879763 4.170158305552592 4.250241695106014 4.287701950774606 4.331535111606126 4.446634513979721 4.536730670219144 4.574398907486635 4.641723484569208 4.715782521353195 4.831102728689388 4.984723728699121 5.00740560731347 5.087277299673888 5.108530063605055 5.208949603226139 5.257163313810415 5.406388116084213 5.433878382637029 5.517803626918564 5.591597178510451 5.628705367281288 5.778283605157426 5.835693654283272 5.936959153637934 5.950916842743265 6.080570093211764 6.139749139294551 6.26507608818788 6.612032177713959 6.825508536346289 6.835442988064849 6.879263761604441 6.997099631284502 7.016337218551358 7.093929556465876 7.115486496082283 7.213484631237707 7.411029243984579 7.450435542851435 7.74459765476797 7.968831079013154 7.975882219181048 9.221452064119495 9.423551606520521 9.704542587641367 10.37860616119321 17.29840795665814 58.16002216819901 73.94474014023636 134.7447700198994  
ADF_ghostNone_4141_29PyridineUracilpipi_TZ2P -20.57183612712341 -20.56658344609197 -15.65414222012677 -15.6385173817215 -15.5875456383046 -11.42337218824862 -11.38616784681188 -11.34386034596762 -11.28602698104146 -11.28548808835613 -11.26971263638623 -11.25835513193695 -11.25226595632139 -11.25133217545141 -1.434194151359695 -1.395945815567526 -1.310951808349557 -1.262383199338889 -1.243461853190731 -1.093281804651605 -1.085445746886609 -1.037427335139726 -0.9304677786943183 -0.899182591450735 -0.8620698053856679 -0.8587298527344803 -0.803074408429812 -0.7613901252233182 -0.7244261108319007 -0.7103110636965089 -0.6743513238612528 -0.6679086316603786 -0.6626739266756325 -0.6551355408201784 -0.6494341748042053 -0.6110312880012322 -0.6005060865145859 -0.5977104281666529 -0.579785026262235 -0.5690366038321252 -0.5421869690224121 -0.5233449682670509 -0.5198704311677331 -0.4805419512253511 -0.4463496809889437 -0.4341171604081748 -0.4248647813967508 -0.3875004799318206 -0.3644599481323458 -0.3480300955938044 0.07656870915745481 0.08454195565946102 0.09664440081899781 0.1018283559710495 0.1039598291603385 0.115339231837835 0.1277806475409884 0.129364582725214 0.1374631781789059 0.1554337040662224 0.1669709179519725 0.172435376390994 0.1749867702004313 0.2464535950269761 0.2572025541806632 0.2703346208753949 0.287266846494754 0.2937911645297656 0.3009534668978862 0.3122242258758356 0.3168286981388549 0.3250068904680464 0.3432648765025202 0.349113538698511 0.358751531376278 0.3668670271045186 0.3721417455695166 0.3901640097422541 0.3988395689403481 0.4029133309284311 0.4241707330930797 0.4252045789228381 0.4490464630436758 0.4526082522066869 0.473669787670949 0.479672687852558 0.4885687582135028 0.5024143529235868 0.5098090602833747 0.5168853246151045 0.5206822783177433 0.5282912395633721 0.5376887337234155 0.5452513978067171 0.5513103925340553 0.5527731195631445 0.5721148989731933 0.5790038770486163 0.5919545835316186 0.5977634132570002 0.6254105530939379 0.6382428184767858 0.6659071593313618 0.6772992765979271 0.6823988954806494 0.6934128051229091 0.7170475002766247 0.7271458831944999 0.7426376171902535 0.7608385104134607 0.7679595597061012 0.7796014217546041 0.7967807944178124 0.8102612352709299 0.8260962478444313 0.8335689304744677 0.8457643721791266 0.8582687556876728 0.8759074307201891 0.9023823051183297 0.9097566125379778 0.9234911763066618 0.9455671263406025 0.9565398550301896 0.9607562716229987 0.9672172443281404 0.9856425986501869 0.9860483773442229 1.011555256555684 1.02096928152588 1.038708121110357 1.042836233928612 1.060426654986884 1.079587167245362 1.099835725501079 1.104351886768477 1.120671225677564 1.142879249338701 1.156758969647801 1.166084945332082 1.175262442105574 1.204529110061477 1.209821330476916 1.225255140245405 1.243370894069997 1.26329986709223 1.292049395035443 1.301843082377831 1.316189637909394 1.327530082927474 1.330915585413098 1.364616582400926 1.392273611970445 1.404982078430091 1.415689027673966 1.419172219732115 1.432499373874737 1.447350553586794 1.46635350877375 1.495458212531833 1.51923736889324 1.536675241347745 1.553351591453368 1.557664544609539 1.570400806160782 1.579715636123576 1.598280034620835 1.618434061676418 1.648958162624245 1.658776097948685 1.670894612175054 1.68112747616316 1.696269126263064 1.723628643990839 1.732022936298511 1.739625692999453 1.753104918588609 1.770163945937067 1.786601823992786 1.796924458339823 1.802705347094065 1.803146415495347 1.826557112772317 1.830779047216863 1.85775240123558 1.881977132152581 1.905897495307353 1.917205896012251 1.930355529099312 1.963251549316851 1.979600313709803 2.023154918174067 2.060836215118028 2.08994089807824 2.137454433591845 2.149605365884553 2.187921949892184 2.191814385972406 2.197967240822273 2.23023832209151 2.241074709921815 2.244630521839767 2.252866846778759 2.272596892407657 2.291466063525467 2.301146774624973 2.324443293286614 2.337480773908003 2.345244187556727 2.3516144429182 2.371030070881315 2.445798698770666 2.452751943946351 2.471972693002017 2.488171696131578 2.509026846048362 2.518112768540997 2.608802714431924 2.643112766686414 2.654672215136902 2.680423089300564 2.691744548310284 2.699350366010243 2.71879071683343 2.734241654639285 2.739766318723905 2.758123657185179 2.783565108697989 2.786531085927839 2.838637476354748 2.843146599812322 2.853387750189342 2.860979743315129 2.885622948145994 2.891833620388127 2.900662152352893 2.91535336791464 2.934115156503069 2.950484571109169 3.008963981243844 3.038893213466594 3.069725812729355 3.073763114930748 3.094282554191076 3.121985909925791 3.125711911925419 3.13332838128284 3.153857102492748 3.174928168740527 3.19049887784689 3.199985585713827 3.201068443761658 3.238770479913888 3.278125441250182 3.29639110906137 3.299886651309756 3.305035551549577 3.347547631975039 3.354600234410491 3.393507773409423 3.396666430795828 3.406868946920362 3.43175219380998 3.459227108779536 3.478672531386734 3.52355184669149 3.564617810823542 3.579600098226812 3.591434338965006 3.601386064614582 3.628153667839955 3.645860294268788 3.665917668050976 3.674493761968934 3.707015980346259 3.729560618832716 3.739481097239235 3.790049031171018 3.80883887998022 3.821583555340215 3.839631605408428 3.860441249290405 3.863768164835153 3.873837846432426 3.87893136452614 3.898207276493102 3.904179207604295 3.922951657530373 3.944547142075197 3.949754453697057 3.958648002106973 3.980850627977404 3.995563621300767 4.00873925288387 4.039315950652075 4.055068521552125 4.073111256116435 4.095485376542488 4.119058913880137 4.139209364252735 4.14374956044056 4.196020811898282 4.204638384118874 4.24789651652173 4.268558061335963 4.277332238251239 4.308332283742885 4.347285833068036 4.365393288241343 4.369108538499222 4.425945146667468 4.434490995224643 4.447356606109351 4.458990629692051 4.469327233486543 4.487825017005169 4.540626581389642 4.56237791087062 4.647985318214427 4.665043619474109 4.682222403138566 4.698965722090312 4.742961136282181 4.763571949386762 4.766406319498065 4.773870624753659 4.78484024341341 4.792618842765386 4.805230665004416 4.828369700835768 4.848703162066543 4.850868617322707 4.879404642789678 4.886394359386173 4.88837029304946 4.903847636118627 4.924946293407941 4.970455188301401 4.978471918418434 5.008086912563811 5.029427041359129 5.063661255190441 5.07009842934519 5.078349547876501 5.111155325566265 5.124110039174292 5.144835245202929 5.170300996917336 5.199207198953597 5.214267337399944 5.222758370376876 5.278074275293323 5.333909224798346 5.359956685972118 5.373235567424983 5.391264042519232 5.404148954647714 5.428578404988677 5.459295706300835 5.480771338290892 5.49307953939502 5.501595989027887 5.511709148385338 5.544789546208976 5.55985093253198 5.595206789389755 5.609526876566678 5.687900120027004 5.823458182320081 5.841695915934737 5.890276909057643 5.924759340825755 5.948812432358277 5.97227931225057 5.997543362657532 6.062233714952445 6.083986275684911 6.128571259967805 6.134049349105331 6.16761214019743 6.185056047832419 6.224997292618164 6.336609659701152 6.369537432918515 6.408423396446623 6.423593333877045 6.450685675554824 6.506077597476174 6.526426823199462 6.561973133355764 6.582533982555 6.621548123557238 6.64603305491204 6.659393566124509 6.714186245755046 6.76798280673126 6.776859657583105 6.821572451321438 6.826072021860714 6.899595423326845 6.923535751976455 6.943471156646114 6.956579350282078 6.979737869124713 7.001516372476203 7.021815835367003 7.029365174304838 7.055342719581351 7.084406721035716 7.126694103475559 7.158718648006341 7.179252149657152 7.276614354491122 7.290188936769222 7.373018137466653 7.404378374017121 7.489544676725885 7.503672742614775 7.660387471520747 7.826737413086719 7.847556203478828 7.891368997052507 7.955850279434197 8.266141122175112 8.294446156411722 8.3200055203208 8.341799605713017 8.415622143528596 8.527929250774045 8.577769185615958 8.623292193021753 8.728738052944797 8.769257462270115 8.927538786508983 8.961044626806009 9.32175131723246 9.494785407962999 9.511708272385965 9.611552171075671 10.13541737489221 10.41224263431067 10.49155526025183 10.67743985804293 10.95848229762261 11.03134456107482 11.38370304390281 11.45785886932215 16.58537700894393 16.64628134284275 55.9769664525291 57.28827629536713 59.21557699074862 59.60352819238668 59.9473523552636 60.27450837579247 61.33482557554609 62.10191349617345 63.1270025651152 73.87791382339076 74.67424469619819 74.99131747786875 132.7917106824097 132.9671419767546  
ADF_ghostNone_4123_11MeNH2Peptide_TZ2P -20.54350764098345 -15.60491397417472 -15.5364940134644 -11.35792864121911 -11.26856876655708 -11.23772548520152 -11.23699898425139 -1.379836823285877 -1.234264419600845 -1.15613800598482 -1.018334154942839 -0.9338822504193017 -0.8835908037986977 -0.7941456866939384 -0.6905861594650371 -0.6573368127435429 -0.6552634206148641 -0.6299991508857554 -0.5929067321103844 -0.5817910013156997 -0.5808829457221847 -0.5576856666258134 -0.5481691462510421 -0.5401228248622644 -0.5050647051179753 -0.5029556674020548 -0.4251455405463923 -0.3964266923730848 -0.3791020656035546 0.08180692773867607 0.1089942904470522 0.109927618642556 0.1278833717489176 0.1377031163435778 0.1509634478797527 0.1555911237164287 0.167123904977876 0.1821365309271201 0.1979014038803116 0.211487848814414 0.2225016693316745 0.2351606219411895 0.2594687649071996 0.2693157803216107 0.3108256564361031 0.3140994401783485 0.321009950406725 0.3355700826092263 0.3530858963650797 0.3860376157613236 0.3978297031597782 0.4176284975340017 0.4437187627834483 0.4559304237849434 0.4746970120640705 0.4855801333389114 0.5096042363129605 0.5215215220748365 0.5279814888204909 0.5456891083229917 0.5604786948084871 0.5738808903260666 0.5906906133970742 0.595213139499172 0.6078769327055743 0.6138621833977829 0.629761607077832 0.6449623226080374 0.6506260756120583 0.6909028653791527 0.6937320281250499 0.7159199239407638 0.7307563630220063 0.7434936079097829 0.7545607416388792 0.7837878057075782 0.8107078197497701 0.81801926203418 0.8400622879165224 0.8689266078710126 0.8849248631602249 0.9187651665798249 0.9573928922617712 0.9780193759345031 1.007729242157472 1.058979792401864 1.077279062201884 1.116445818385492 1.133632268805157 1.143597642297486 1.149506256480824 1.198944925073667 1.202962953194318 1.213997195005945 1.238914943281738 1.262082969615978 1.277532283647677 1.28719573056599 1.304449404078269 1.320580723672146 1.32942241736674 1.338397591057238 1.372754595848995 1.378489028781434 1.415139153254653 1.438150775234994 1.472599381724784 1.509311241655592 1.525123925311174 1.555143754451378 1.564229590776301 1.577038154405846 1.611349113765441 1.626842772449399 1.641726499091114 1.671698803313066 1.676062237002988 1.705402913711868 1.720056042809987 1.771556410424438 1.788666192071146 1.813834415482625 1.85118643425475 1.861521596291667 1.900702727085793 1.926767702533161 1.931938249793755 1.998833926647445 2.010722508298508 2.05034822813016 2.077830459837713 2.101434437552708 2.12972124016713 2.141143172814755 2.191392223381069 2.204943349484906 2.254904222843948 2.267607268291122 2.28498669250296 2.30184061532512 2.317514628718903 2.343704506223098 2.384466636466848 2.391673866173393 2.44388193077422 2.448295448253321 2.462000114922583 2.491966020040118 2.497606525103662 2.521657344157754 2.549615645310069 2.568069427856692 2.577564761810442 2.631311410462563 2.643250456837433 2.663935354426426 2.731448560699396 2.761971691421635 2.774899098297868 2.80514148666283 2.836471057829599 2.842863479933656 2.935521235066347 2.983380398526208 3.031399684037112 3.051253879850746 3.087736196226434 3.117190179749612 3.147042434379486 3.163113915640285 3.180500076391347 3.190806892585042 3.192277088368562 3.215629069227722 3.229122778748691 3.249569318887399 3.257702298201494 3.277337621740805 3.286593019221793 3.322311282499808 3.330514133617499 3.370095502984206 3.410220602831869 3.422559068203552 3.430694830485389 3.443738767561246 3.462200840381976 3.508412531455785 3.516719296837073 3.558350060828512 3.587716410942835 3.598989987888548 3.62141484740091 3.717980205156506 3.770152782151106 3.79033384919596 3.84683922903925 3.865528618685978 3.879949565324452 3.892432812511827 3.89913987763273 3.906962998311748 3.917054652159926 3.934938906188191 3.944861991909217 3.970259907680413 4.001054464898624 4.026036335096427 4.045658653761033 4.079721097787066 4.116375934513422 4.171672617805624 4.212864190748633 4.249860302097655 4.275875983034974 4.286262656933179 4.332012014534115 4.374328793015591 4.419268433318739 4.477989223150275 4.520123323678016 4.610489708132927 4.635908703710723 4.668683629134907 4.772697601867139 4.779334953586631 4.826719289462931 4.852343980015188 4.953642062720521 4.964918791437944 4.968031958247412 4.980212491367717 5.042334666962419 5.08704233259837 5.103180609891314 5.129263735726328 5.141547617000522 5.220139704576566 5.254650785864103 5.288370902180887 5.296433265509826 5.315502223004484 5.368573213153454 5.405991196469781 5.422749626271542 5.435486718442784 5.472330925884233 5.525941664381105 5.538647844708425 5.561472651574906 5.637217514826902 5.667376390890211 5.716737616979067 5.723641176555005 5.819287790143447 5.877260742267416 5.900797007289301 5.924448755856163 6.022736562790889 6.067303284067179 6.108969193047679 6.148704964976988 6.183082280822299 6.228123305499746 6.249161964161332 6.381103765465046 6.54208444926228 6.712401978834721 6.815158568271054 6.840306546952714 6.856706324337055 6.918015166540672 6.963647043600642 6.982422012206244 7.012223403034882 7.045029761618766 7.088415109716953 7.11530091215351 7.131740430020176 7.167312124160526 7.186295716954061 7.233338304448676 7.242771389930895 7.379209627974229 7.505947924412976 7.586009071876551 7.636697725275149 7.690983523968951 7.775491990779551 7.837566135285214 7.862504242666882 7.954447232738936 7.962809075628701 8.039273627152744 8.0974196736547 8.209740508786235 8.319943741572374 8.586907151635717 8.921123179318007 9.306779258286149 9.358253996845496 9.570745600942452 9.616548161686048 10.34768818973956 10.45356512717823 11.01331223592722 16.77731331780412 57.13977312224125 58.2965397944691 59.12117948211459 60.67450734373483 73.89507235806335 74.67707765902927 133.2977131622813  
ADF_ghostNone_4175_63BenzeneAcOH_TZ2P -20.63893513565349 -20.57506279740434 -11.39353531462553 -11.25070963548663 -11.25009110138905 -11.24913917781306 -11.24835365727597 -11.24792957954011 -11.24660652537042 -11.2429981784664 -1.463022928556674 -1.358527283006917 -1.158156928616003 -1.02326829238485 -1.02170199866712 -1.02113635057477 -0.8300189033762304 -0.8297009358185377 -0.8161714556974762 -0.7150424960247426 -0.7032736840822035 -0.6750294666527477 -0.6488901751787499 -0.6472478648527058 -0.6244704079825404 -0.5936639330431072 -0.5931105564399245 -0.5805083067561758 -0.566598322257313 -0.5581510850488044 -0.5033607899680312 -0.5001419738230406 -0.4998327700747958 -0.480674742225947 -0.451085827188846 -0.3436250752218131 -0.3426729672852576 0.08480235424048256 0.09905334499680672 0.1094268486562706 0.113715040939259 0.1177088858343645 0.12131379597683 0.1321270677504314 0.1512982254376877 0.1560633063187092 0.1714827495237919 0.1786609750672024 0.196789931159514 0.2225357125586012 0.2497505283888053 0.2955008711522422 0.3086970976903675 0.3219275551654096 0.3269284929161533 0.3323565977020844 0.3434698578785068 0.3460518921744737 0.3494502070348314 0.3553467792651849 0.3628405235063313 0.3825097109053937 0.391038572112808 0.4105467764865708 0.4286386257119433 0.4713298433599598 0.4927077025896501 0.4999958019955046 0.5156101442738392 0.5193846513749029 0.5430496031670164 0.5450237662471182 0.5490953502895958 0.552132378824765 0.5617363777414865 0.569366546616682 0.5804859629470023 0.5892754539379634 0.6022528674612402 0.6310251137157656 0.6562566162029617 0.6651920936012528 0.678852535953351 0.6946654432064885 0.6996964340090752 0.7053425500853212 0.7143823183330427 0.7395692668407735 0.7482147720534199 0.7523955980961711 0.7747958940394859 0.8138468318595803 0.8448011597518238 0.8523722131017689 0.8756449035900689 0.9019970101054491 0.9064402479429686 0.9305344070344491 0.9375944678769056 0.9474105122858814 0.9730919605565521 0.9849294874150276 1.005258400201263 1.013328451541244 1.027065516688238 1.050254038421008 1.078820848269252 1.082585607357641 1.120822368899364 1.141395388345026 1.144889746224318 1.175269914178668 1.18955628706874 1.204928640533277 1.212066949049591 1.239133075148765 1.269391703029199 1.287958228563187 1.303294116279909 1.309575310895465 1.333771922107525 1.356431434132898 1.385680202614302 1.402315045292519 1.412689482983584 1.430469182572195 1.444527129463702 1.462348841467948 1.477196833909249 1.50402398870277 1.554028309810916 1.581559688274479 1.593658744865528 1.612122328566759 1.636735156525365 1.638759676916469 1.666377723519611 1.701848306408411 1.708876008232764 1.714920144808256 1.740346928596755 1.766662536043084 1.780163432156092 1.794408959111703 1.804397021032273 1.830420015201316 1.838413945120933 1.844223164688948 1.859687672128376 1.919009098464504 1.936618861475168 1.957671845706844 1.982206679891228 2.072711302196972 2.089604747160287 2.11576212835181 2.177280758172111 2.190941679147656 2.198188953553083 2.204493418507287 2.207550379712744 2.217016335264983 2.232533660854356 2.263320887483599 2.267500030839494 2.278589263001262 2.295679786935488 2.363921133208188 2.433693830596513 2.469564480364062 2.469707431233687 2.49653089731183 2.512730798495286 2.548650625779731 2.569719619379454 2.583790262778302 2.590757807912097 2.613869823881308 2.63685300914009 2.676264900813473 2.701995344455879 2.716661935685194 2.745920732144688 2.772017019584407 2.776520412174039 2.789345166972319 2.834935312725763 2.837297974105804 2.874441858680841 2.906455903899773 2.922786724625759 2.933205476567892 2.962773793505402 2.978278038353561 3.002037056826786 3.053722431950109 3.065008328666695 3.087862447377121 3.112280805867299 3.134296790960946 3.144572771678057 3.155669166303953 3.161096698227228 3.161823684314976 3.182822582348965 3.210018076683153 3.221820436035326 3.233401967351197 3.270712571190782 3.331340393059624 3.348385471549862 3.383493370680659 3.388996661348378 3.393323807437353 3.396071167519406 3.440569870232632 3.445735972526497 3.471802768060132 3.492402272271299 3.535050083502826 3.585272783002548 3.623403390925691 3.633132760406216 3.638482161364475 3.651130206392037 3.669000365520907 3.714921209661485 3.763792299660926 3.77571659401382 3.788685071695077 3.816599508639981 3.830872414339988 3.848215994308263 3.876431391642957 3.891411905097718 3.899279158481801 3.922385774622256 3.937260173979094 3.96708794927272 3.978588716390785 3.992264113650491 4.023743822860668 4.074755638167692 4.091713127116691 4.111250221916538 4.115083899783142 4.12175596873471 4.13911263544888 4.182649670505499 4.208720259186919 4.232706354582567 4.249113528141361 4.291962018377245 4.34051286007299 4.354980212202543 4.374592864440305 4.43794217768245 4.479529578095107 4.527174926879247 4.530217618227047 4.595473060176228 4.643219478292632 4.71811535024154 4.728584864595528 4.738876645825472 4.757031654800528 4.76005829169596 4.78408774502855 4.827129629317104 4.828565674438845 4.853066172015969 4.855799563641265 4.872378847247335 4.897057217692417 4.935964974402048 4.947486558761003 5.021902489010251 5.041371200863718 5.092503882573713 5.105378027704722 5.134647839281678 5.138456031495351 5.167058148437991 5.191433000741357 5.198638170593741 5.232545945454003 5.24226830116357 5.295360606506617 5.392469920128256 5.419763713196968 5.422525807108632 5.521254996376057 5.58596827044419 5.597866495381085 5.612044996560572 5.653207334305925 5.80278920242303 5.816276759615541 5.858764278917941 5.930923195080469 5.940666255881371 5.952585688292837 6.030289032439098 6.053010298158685 6.079513905256548 6.098417290657706 6.108492789249371 6.126488830067706 6.24731707489561 6.33688200146147 6.425238282410012 6.428296455951785 6.490484142615898 6.495628611657099 6.540942793047226 6.640381466186677 6.641973034638012 6.66394288616849 6.675165010894241 6.700687495982586 6.824617918120934 6.877907932100883 6.882000497560904 6.899359518645336 6.915401492568771 6.977027322034909 6.983432819327304 6.985487117332839 6.99851837409566 7.023417101137918 7.086250980191697 7.130153294244324 7.156992138239911 7.267465919743983 7.439555341481179 7.469227119431533 7.669141165067224 7.723721647203312 7.750269352919331 7.802802546223512 7.812488925563512 7.85313140997295 7.986943877382283 8.147084179971966 8.336928752234067 8.365280090038233 8.518943856336843 8.531187048201542 8.652566676983687 8.877169108678219 9.103919312644079 9.464864778719177 9.475659275190704 9.785876415280576 10.46282802289174 10.46818848284206 10.75320234420526 11.41325550248257 16.52761418409277 17.43500415810902 55.56181125004463 58.04749981733694 59.34355777430726 59.42091311593299 60.5232326334854 60.95074049832861 61.05283062613008 64.90774254054897 132.616308714926 135.28279646353  
ADF_ghostNone_4115_03WaterMeNH2_TZ2P -20.55427765500245 -15.57941336759242 -11.26606882407144 -1.313759307788305 -1.195464785176228 -0.9167814833187338 -0.6844829812499778 -0.6802992512925782 -0.6253932502378966 -0.5769737498059742 -0.5490832024768129 -0.5366720817547518 -0.4710222910384854 -0.419916649589088 0.07961928352728607 0.1085868800662072 0.1178853586104691 0.1227869358902274 0.1603512529401973 0.1793469193815855 0.2520273722719511 0.2571350358531493 0.3104576542204774 0.3316467576933655 0.4106221729214132 0.4108687201712921 0.4687920214222627 0.4827231630934447 0.4953632967075701 0.531188469796439 0.5801228385612943 0.5955386971786037 0.6185903764915046 0.6296904544900568 0.660755864776433 0.6639892904899865 0.6791609559965759 0.7061058924348276 0.7435907764718984 0.8453736538773868 0.87257784913343 0.8754831272412168 0.975888064827298 1.05018506524704 1.094548617644924 1.113785091639667 1.151528936375721 1.225583454910497 1.265905233500735 1.299184354298305 1.346261853701952 1.416893183935391 1.420362720231657 1.465246221161896 1.523999438450563 1.568951542205383 1.600316405449278 1.607755759920833 1.66409144202875 1.757999362912077 1.887969541188148 1.908440577860008 1.949687014148418 2.001683487073574 2.045378142312408 2.122577431604871 2.129273275021431 2.200511221085435 2.226898859773502 2.232578779773934 2.299088539935206 2.3750958222391 2.38697437960952 2.45356541060833 2.544548923728351 2.563722051824999 2.645547213622431 2.67276105769979 2.764687053922324 2.791712912495542 2.867661755106993 2.910168128687692 2.962792041505429 3.020393904480712 3.027494892754776 3.096739762639375 3.138038632859791 3.188267714038471 3.257807154023276 3.261192397528258 3.379501601480148 3.392393051718463 3.406090114536678 3.457699029723382 3.493929219998101 3.54553127036525 3.568570905529837 3.582839573989313 3.837104483852808 3.889720543188308 3.912138286622449 3.922365404411829 4.014511060397264 4.114152493196721 4.137526765674098 4.156001829590713 4.237478728008317 4.253946647795956 4.37088703282555 4.412100068704357 4.546752533485045 4.56986409686649 4.631584121757631 4.75029298574518 4.807601831081683 4.936579678879894 5.030052820450783 5.080053966540997 5.087140365817777 5.207316070021347 5.251643152059033 5.378789902963836 5.399954025304679 5.510358066789218 5.575562483560163 5.628915922946834 5.769524903220248 5.819930651243891 5.8975029448327 5.944521769472254 6.011191823589153 6.139512886215562 6.162156867990519 6.643933643423297 6.763387098956746 6.822190001754399 6.851592824015259 6.994743804623686 7.005661438289753 7.075899017831818 7.115132406029014 7.217661356282193 7.377959252289188 7.423441388144909 7.671119922114062 7.892750875103968 7.91752125576336 9.125146850029012 9.326795158167412 9.583397185598386 10.33497840581918 17.25761561556049 57.97089313395831 73.83366988206669 134.6044921815986  
ADF_ghostNone_4167_55BenzeneMeOHOHpi_TZ2P -20.57014143137957 -11.26600363279106 -11.25703439171807 -11.25653131769928 -11.25650207787458 -11.25526349866285 -11.2551711399064 -11.25460785788958 -1.344622228412501 -1.165467466899591 -1.028858392980302 -1.028541842972853 -0.9126399077721296 -0.8365878851341199 -0.8365785481977981 -0.7218759169599375 -0.6796544150164736 -0.6553981848880179 -0.6312375709946539 -0.6071874431111793 -0.6003087475111126 -0.6002200005648085 -0.5801671455473991 -0.5157098302855431 -0.5066284132123754 -0.5065472389766313 -0.4904006681658374 -0.4360266961538406 -0.3503473381252112 -0.3500738667794329 0.08929884203137431 0.1044505213111628 0.1045827235293437 0.1085036194566117 0.1091835883913228 0.1300910612073083 0.1424492531762923 0.1442516905313656 0.18183055007511 0.1875046778868285 0.1933822166508988 0.1968869733758705 0.2696919430383915 0.3074868927082152 0.3130029351362367 0.3160313402358463 0.3326521354819919 0.3358790004998184 0.3423833966144265 0.3435447492948961 0.346019072904255 0.34878614132708 0.3915085366478422 0.3981912240669825 0.4716356120902764 0.4764028999832958 0.4941699981416723 0.502064109697133 0.5147041140106431 0.5352972722730073 0.5388759271775333 0.5389410505545471 0.5514843301414475 0.5568759724191625 0.5586824885751885 0.5673857901668705 0.5867600936193255 0.6080012766436295 0.6199735246034631 0.642327970105332 0.6858032241898987 0.694720527115578 0.7038503189177547 0.7148204662134632 0.7308214498254813 0.7411301510020704 0.7433264284516871 0.8162298823408562 0.8351721854532038 0.8678853678321624 0.8786244620143703 0.9009172195157066 0.9362976899726115 0.9398942779102548 0.9434976883677906 0.9576857616892149 0.95871318617694 0.9844819457125216 1.025765606579414 1.028158080777212 1.086329965453883 1.118041681786707 1.126651946152267 1.127489316840381 1.150349979912162 1.181613954221147 1.198962277946296 1.200585145820982 1.222534362204211 1.226525715625795 1.26777791974563 1.280389850804234 1.305969602852363 1.330141764352748 1.344396688544585 1.382411439632716 1.385392762637485 1.393770216014613 1.430504171792303 1.440504163301356 1.466359898549061 1.477186896557118 1.576150906741169 1.624622753792325 1.628226934187169 1.631069362566029 1.659269921169503 1.692437990195219 1.697069486089396 1.708313097006037 1.756734935247464 1.77479828324799 1.78176699732726 1.802384539729131 1.814551398504533 1.817274105904987 1.841625462713591 1.845578896922998 1.886299237370827 1.953953161555538 2.007553641834729 2.100033201164223 2.159785922791302 2.183164054540229 2.188153241218972 2.189514056476817 2.207567673513323 2.215080538643659 2.226930848197499 2.25452884381762 2.254608870366422 2.262261388572655 2.29837670216454 2.358227960483479 2.417853587887892 2.455137040037154 2.476062333238128 2.488993490012908 2.491653307572026 2.535551867421434 2.537023169993206 2.567888287257052 2.600913223017064 2.606567371186973 2.662863106377908 2.693180505684265 2.694915436466742 2.751482398613274 2.768190623045141 2.795604231799517 2.831549119851313 2.85493016017452 2.859888178321689 2.906393840636277 2.914691496493428 2.95581269272452 2.981647968376246 3.046421738482099 3.065951483853615 3.071622538981583 3.101225449091784 3.125447351747855 3.133312582099727 3.151983847548076 3.155629079091732 3.157296742319318 3.211693835514374 3.220169582296474 3.227530608142057 3.252403470875809 3.279137771469049 3.329976131189844 3.373737571300332 3.381706911176425 3.382123651111044 3.398676713143026 3.421471323030147 3.434577588775727 3.441402351577866 3.465722499496148 3.577780328225596 3.584297438529904 3.609135395227017 3.624475592146852 3.630404167821739 3.644026094061445 3.649763599566153 3.713792044466549 3.781875918779091 3.816018796011957 3.828330250659421 3.845316943308986 3.846379163564836 3.889825739883582 3.921873797895671 3.953279109398588 3.997336439736728 4.056869322280483 4.077931404422227 4.095010826404838 4.105884942408089 4.11040783213411 4.121380024729684 4.15585292117246 4.159602907145902 4.169290259259456 4.22360054227541 4.226971725360159 4.330685419436248 4.334652232495727 4.40871046677795 4.46999513687832 4.49243435056815 4.519257139390208 4.523070770644508 4.58312339702256 4.715425748419569 4.728368334651239 4.753945443523436 4.75706529287198 4.782947705526316 4.799502554730837 4.82140365064626 4.821478371883181 4.85418590976447 4.862753583004773 4.889649842213245 5.023617823136711 5.059277087760381 5.119480543353403 5.12789980907351 5.128769253012856 5.161974215911069 5.184238551303658 5.187421301230061 5.275972745867173 5.287106223296563 5.295275494662251 5.353323229324306 5.409878423449099 5.413416076825913 5.496131000657797 5.583876644988445 5.586935387255297 5.662667279294674 5.793603098025669 5.870472509209374 5.926485863678676 5.942077619305327 5.976635600726305 6.045708680773766 6.083841501810588 6.095959003941072 6.105590177956658 6.144381405492904 6.257827274439628 6.416030274948198 6.417642452400221 6.483175335939288 6.487638462426351 6.628681912777357 6.628983540333026 6.681115374637772 6.687538020000319 6.712847827057303 6.817561203923677 6.864961809167317 6.874438593770114 6.875515803291982 6.889990316631229 6.968441780116306 6.9756901340687 6.985681733048574 7.011604291481526 7.062368974402102 7.076399621843944 7.146797107988262 7.179624272883796 7.277814932521827 7.437348702656339 7.704217180359676 7.710183265522858 7.78644499071325 7.787258105944598 7.841681627784561 7.971236384554095 7.982166599069137 8.143476199302851 8.35446375162098 8.511176455232466 8.512651498719377 8.643287168437634 9.094728141038933 9.337074243849722 9.448423305282663 9.503958192959725 10.44271334842117 10.45497231837028 11.39320242632916 17.57563916231087 55.51210927630466 58.08899218797738 59.23775970956162 59.42337618266407 60.96512382001894 60.97155524918367 64.84083027617399 135.3626149269612  
ADF_ghostNone_4137_25PyridinePyridinepipi_TZ2P -15.5825603905812 -15.58249763537967 -11.28380351252217 -11.28375916487517 -11.28318716234384 -11.28311964684847 -11.26788454715145 -11.26781902656111 -11.25116927090268 -11.25110160679173 -11.24925319546514 -11.24916651147946 -1.259192325267236 -1.257634143233811 -1.092165153923803 -1.08973574037954 -1.035983872672076 -1.033844974237056 -0.8600513260512751 -0.8599086002165326 -0.8565025458814284 -0.8562446070682574 -0.7232353451625351 -0.7210861444055439 -0.6607743054100017 -0.660115903982353 -0.6543846836855323 -0.654112850765462 -0.5991238702585642 -0.5978221640648917 -0.5773567949502607 -0.5771460652130931 -0.5559243068169389 -0.5281595990668436 -0.5201103047351779 -0.5195250590099986 -0.4206985985653992 -0.4197692702999583 -0.3894981179041309 -0.3797186340187252 -0.3547372262496292 -0.3380769193706542 0.08556986563040286 0.09495239949973733 0.1025723558715287 0.1038298364206635 0.1039524415801491 0.1114215530366287 0.1217064360384921 0.1221467567488149 0.1360662999204231 0.1472264436652989 0.1485066155199915 0.1631251227171761 0.1767019746842543 0.189471748454205 0.2676961302420792 0.286727982116092 0.2901010554469922 0.297011967254672 0.3089933820085419 0.3198950088064125 0.3261534778027588 0.331621335221315 0.3476113669142274 0.3478970568374702 0.3521333650863053 0.3612730283231845 0.3633439553051143 0.3855280323024508 0.3922205305417379 0.4070246381613171 0.4094438804398662 0.4213245471796183 0.4444967699980696 0.4947335768015969 0.4970085677399676 0.5101500247223399 0.5225318523382216 0.5266122375017884 0.5297504472019382 0.5309114924739232 0.5352392616537979 0.5369583695918257 0.5506555908871417 0.5533923631237317 0.5560025858405704 0.5633092531443588 0.5726850596186197 0.6086498516272157 0.6209703973540143 0.6414603702142579 0.6449709779144245 0.6525962697746394 0.6593088856881054 0.6660719281791351 0.6835339179821518 0.7107323108480393 0.7360021544555558 0.7500636263900176 0.7760825692653621 0.7976879376958694 0.8049644683902726 0.8284969572014489 0.8299462774029037 0.8476196530026555 0.8515911993855785 0.8699645890242741 0.9116410128579274 0.9134871391548373 0.9261023216233254 0.9357087997338185 0.9443309081419081 0.9659894956951692 0.9691221583740676 0.9868251349833058 0.9978817460486296 1.002644147896917 1.016215906964867 1.055436717559716 1.069078856745497 1.073265179722601 1.087796116100657 1.122193272383448 1.125239336938225 1.139426272607005 1.146373718964414 1.154559280333756 1.185364373013851 1.216127147750776 1.216434812893462 1.230182523215703 1.230358977285691 1.249517455889403 1.262614079371313 1.280683264136572 1.311623385552435 1.323114376521114 1.352363768970882 1.36341980510358 1.38177510480805 1.400736766538724 1.408537002949109 1.417690605931607 1.438618565443623 1.452337161973063 1.458056839053574 1.484373182102507 1.53656672951219 1.555212885027116 1.566333921489453 1.597938689246775 1.624914698790654 1.627154240066033 1.665075859982919 1.672805557481793 1.68200691097528 1.704399339904153 1.714012695438594 1.728262891075239 1.750303867849377 1.761456431140587 1.789287963774041 1.796413734276734 1.802583444198642 1.807358142445301 1.824897324192013 1.837291344814934 1.84922667405539 1.853073259020596 1.885779427938375 1.894830402185196 1.900865266155657 1.951307569441955 1.981562729739998 2.023051024109733 2.165024713182841 2.183031807151887 2.193761699154002 2.20078268565384 2.223605148957556 2.243711025834447 2.255530173067715 2.259772498454827 2.26223691765628 2.27696237430339 2.30841093669188 2.310583440803887 2.328327818858367 2.329104196963963 2.353780570968238 2.36750604592361 2.433112900568168 2.445629251343501 2.488965239131471 2.509756574291096 2.511772078714689 2.528408397033189 2.633726589993405 2.67748447501955 2.682806731260147 2.706303029241042 2.717530116172738 2.734169364737313 2.742982400765951 2.744027112271982 2.769447828862591 2.785370650951781 2.796816481539038 2.798022313136786 2.826610346274957 2.847308085976291 2.862298069149968 2.864420895931152 2.873180908472106 2.903990606954976 2.921474019504505 2.950772277826411 2.969581061843158 2.976147713069071 3.060101070118513 3.064438634441134 3.075646907552155 3.089488735097138 3.098650497077119 3.105326850875003 3.112102835696078 3.119413732793757 3.151080120996175 3.175362393378172 3.190575478562763 3.200973473474702 3.205060632662128 3.239040812894037 3.276474778934385 3.303803183594769 3.357742278558474 3.361319499782733 3.392529375110138 3.395815512547483 3.408759497014665 3.416857282736698 3.43180284112518 3.439792674306105 3.472499577214533 3.510456843110286 3.537091355383776 3.562725838350983 3.580394251514552 3.59709825861331 3.597586315454324 3.603912803366265 3.636838065875305 3.637410243410678 3.664323894012876 3.696755621753276 3.706150620929305 3.707668380456759 3.765480149311049 3.812898734960283 3.847872845550103 3.852761027650363 3.863794198566877 3.877758283659444 3.889967159410038 3.912646681983207 3.956144944318262 3.995374293194818 4.002460614074529 4.054581189619554 4.063499506993216 4.090089873883808 4.113148439546899 4.114636264529847 4.122882391209724 4.157318227131422 4.170807955610544 4.174832560082538 4.191953295087661 4.235785939676723 4.248621695826552 4.258689157733335 4.291092303290708 4.30024871677698 4.363628147475733 4.394801243725101 4.447000701485991 4.453516230268493 4.460834795674747 4.463954134451954 4.54163279001217 4.549594600630684 4.628945897718119 4.658224133120719 4.665547761571342 4.734743975295979 4.778390295771361 4.780677296438363 4.789509808290195 4.793683571567918 4.805212769654547 4.805932894438239 4.811998171096989 4.839672249766886 4.853112137381696 4.858762147856257 4.86745016203836 4.884404226594682 4.891642885390334 4.901394788904185 4.9611310386305 4.987863538135154 5.001743250292455 5.026133808658767 5.036709807328508 5.051025512363198 5.067849486098597 5.076634879204859 5.10489271836249 5.143581442328585 5.203029062741771 5.210388310888129 5.21996744008237 5.221988562840098 5.380588883340745 5.387640762444872 5.460935616336582 5.463560397829808 5.504185921180903 5.505332016107158 5.511542130257525 5.516641287344206 5.547174493373258 5.552991866605943 5.678712545409541 5.685839470048543 5.814280179126233 5.832411021774425 5.867002455117475 5.941600936196081 5.956008787996963 5.97048011867872 6.046196876911269 6.057486142683775 6.074197017342764 6.118069925733504 6.127915097428434 6.15286114370334 6.322056302548022 6.365518485414114 6.397603929411217 6.421005037388436 6.503832811471435 6.526911314333365 6.529352857834425 6.551305990030933 6.576414848856381 6.576745701534318 6.607952786109952 6.616949016652449 6.625333934420578 6.656692986092851 6.686058213915316 6.777895595266426 6.850675533480103 6.853959044054416 6.928086817893548 6.943183580283106 6.946054533972993 6.950444385866877 6.951165152044513 6.969955479014212 6.997679154888297 7.005328925795169 7.04573357906042 7.053584165820364 7.13120092029905 7.175767790522137 7.18475437255878 7.190405108354052 7.270428218503903 7.302196910169694 7.660601464820886 7.665997660360026 7.799132976238877 7.805877968014541 7.849994229553728 7.875824377374038 7.926255636914066 7.982400786602737 8.289866801815794 8.333277649584279 8.406530541753614 8.410096307430505 8.539630041351693 8.545554532749923 8.741864209785211 8.747730019634519 8.958403916633522 8.9619021605918 9.445289376960297 9.50417907095607 9.615833080535726 9.624606099575422 10.46220468959785 10.52399917684948 10.65975306888092 10.70821295435439 11.37583031935385 11.39459976590345 55.82976459576286 55.96147463282575 59.17519568732915 59.18785880527462 59.61630020038946 59.77976066700103 61.18802673092522 61.25155646908505 63.03529791606611 63.17588934388595 73.59397085848029 73.71938557704247  
ADF_ghostNone_4122_10MeNH2MeNH2_TZ2P -15.56335586654318 -15.53515736515329 -11.24992653378526 -11.23691732618421 -1.179386500859947 -1.154223461070663 -0.9005354327062699 -0.8828314961167136 -0.6704770786573302 -0.6499746234959518 -0.6067224660959982 -0.5903769783119206 -0.5595501082561571 -0.5398493413625208 -0.5207328826116254 -0.5043207604844984 -0.4039641796021617 -0.3760692509544366 0.0891768900572697 0.1122537455687938 0.1170513259878613 0.128168978703703 0.1531204580060813 0.1602296521527034 0.1685137738464373 0.1985470809886009 0.2228964655059185 0.2539382698060774 0.273127098706182 0.2899533020530515 0.3113366206639295 0.3462149999832603 0.3691942463599328 0.4213046848268133 0.4425461998545328 0.447959586654556 0.4632587244891718 0.4872128436614173 0.5006232451506162 0.5279654188454225 0.5741667794047476 0.5905749179272797 0.5964098076405334 0.6095186376193968 0.6281439885972202 0.6398878812319457 0.6721325865426768 0.6782189114773606 0.6944058804533001 0.716901216873689 0.7302127638002976 0.7644486125467546 0.7720820907891132 0.8203022679315874 0.8448582084480672 0.896595528460896 0.9159759164646831 1.027277763075348 1.060111578919394 1.10908396460797 1.120894171180707 1.157937388165392 1.196730645024559 1.219878660421108 1.238192613845085 1.275603009241462 1.29458778940819 1.331582359245604 1.347391055475008 1.380570759795278 1.39536068073486 1.422683753387298 1.449981675558426 1.510328532032638 1.570227894861474 1.57492203005654 1.598498667450766 1.610047573126597 1.622137102403004 1.642918157502621 1.688780323693673 1.745877506269623 1.784873473035256 1.864066224004149 1.919357374508174 1.952328862361186 1.963909256646638 1.993868739044941 2.037431960076837 2.093378852133898 2.156754702117169 2.223133712146122 2.241500331137838 2.249203103785065 2.261944344923514 2.309362654608684 2.337730413630066 2.355488446900491 2.406751413502699 2.42297922018145 2.474007393544056 2.509772993229052 2.525491128212813 2.55828985500037 2.569640346642325 2.681328608128188 2.703401828806503 2.716823770126095 2.776631965276377 2.859842079264177 2.867599340467085 2.922438073106866 2.954851573147457 3.019143977558258 3.080173256805812 3.113109187972389 3.149235463302386 3.157897737286985 3.172551864748344 3.206892314065498 3.233306502718682 3.249518011569796 3.274400941786037 3.304482784762053 3.319352029679894 3.34612791305201 3.399756297858754 3.407828117061468 3.429003486762082 3.470303800959924 3.512139615279642 3.52335964862761 3.579387091659326 3.592038792881725 3.653498937560782 3.680057511137164 3.868957028832884 3.884540251197214 3.915262164575753 3.922217996811592 3.941247023193521 3.953830921722289 3.991327773407963 4.056866957004895 4.146223777344091 4.183574465863107 4.189291789788446 4.220808822359616 4.255578064118499 4.284808653433032 4.413112914908666 4.473541000285887 4.605257734399021 4.640827757229029 4.757799415853409 4.784315553000531 4.946369367128383 4.992889753418039 5.068462395874052 5.10951885204588 5.114208141893871 5.120463370064443 5.28265129895331 5.290417131876245 5.382693586174006 5.419690480838338 5.4576675015334 5.487455635073621 5.545567483930767 5.552754840434355 5.59834553294807 5.651567573801959 5.694800631995556 5.762866579534401 5.815078033930741 5.875842471958992 5.887306640979315 5.903780597401644 6.104203480339945 6.146334938722538 6.192935359150744 6.24460725675977 6.801942802662856 6.826133749744431 6.84459105979304 6.907006399424468 6.926812744824993 7.014940521170713 7.034864814062463 7.085259718813597 7.133414426064477 7.176727522324218 7.207012983907597 7.239494675418282 7.388031366788129 7.421669988157124 7.520966426034548 7.635128095007311 7.761121965788345 7.89624131283891 7.931626876953788 7.967699779233856 8.00546135914497 8.095121348622479 9.209127375312837 9.36350483587394 9.461737058871911 9.647693443215102 10.33420689262044 10.34997456189617 58.16231396424076 58.20046139103437 73.67336676167662 73.78277931275466  
ADF_ghostNone_4138_26UracilUracilpipi_TZ2P -20.57901443411253 -20.57901167381072 -20.57856301281119 -20.57855611799286 -15.6609994825514 -15.66098720454276 -15.64744466663801 -15.64744429718299 -11.43096907398913 -11.43096022514129 -11.39774721810889 -11.39772004022779 -11.35246020956514 -11.35245964653756 -11.26755974373799 -11.26754704275805 -1.444893819109617 -1.440196971294194 -1.407491331937705 -1.406524296105224 -1.318869003246744 -1.318846494491594 -1.253577087772137 -1.251550444519645 -1.095781010430417 -1.092974615659541 -0.9390320356372021 -0.9383966826848149 -0.9077245307542224 -0.9069183624979323 -0.8105892020177624 -0.8099193667787169 -0.7704574743385777 -0.7695012634769001 -0.7180858955195017 -0.7180814838378572 -0.6955820343540979 -0.6843013378044048 -0.6830647601537094 -0.6582409604094586 -0.6573162810961785 -0.6530322884744958 -0.6201610847815177 -0.6201491113534339 -0.607147539361504 -0.6065068474950489 -0.5907229981690549 -0.5703785751733573 -0.5364212419897123 -0.5192870119172837 -0.4888359407556493 -0.487105462603694 -0.4578479974554746 -0.4565058192232699 -0.4448042135302201 -0.4430152179317155 -0.3851481564081308 -0.3612763443592817 0.07223887002991886 0.07285745382601065 0.08322881435805631 0.08576926766148589 0.1066756270619195 0.1247642788015622 0.1276125632277879 0.1360324419633654 0.1416940637171119 0.161030652607942 0.1627958617926201 0.1688034920166047 0.2318561363911973 0.23312341657497 0.2509702467885508 0.2573822160925392 0.2797639051083711 0.2835964598889316 0.2878284370311262 0.2956355973228199 0.3041434086327953 0.3149940500231367 0.3169368619944659 0.3380474202280635 0.3547916412659811 0.3562590958788411 0.3806336040114133 0.3809555110127177 0.393766613121746 0.3960590547693362 0.4117672608308587 0.4335481147592904 0.4363072470887907 0.4479437795657271 0.4598845728097744 0.4615147489408867 0.4744480316751263 0.4747203339047436 0.4811216199605681 0.4860903566012194 0.492635505762015 0.4998160991270459 0.5006823365441766 0.5375709850035064 0.5389226395903741 0.5476999256899761 0.5551064936226427 0.5608290077062409 0.5716604493924257 0.5882950049828324 0.59957793313282 0.5999445773138913 0.6434789078469367 0.6626943791900429 0.6778092939219367 0.6849835176043884 0.6939865174102068 0.7030289402932852 0.7162014247502737 0.7274609695213775 0.728282294645215 0.7625774636371037 0.7670221078856587 0.7798644036824841 0.7837921532262715 0.8144737356427799 0.8204054584400353 0.8234285986589533 0.834160152764202 0.8435450294042081 0.8533364602614111 0.8592819753476657 0.8776965701993034 0.8823291543716321 0.8919560493625566 0.9068529447722458 0.9379297780224671 0.9401574115580401 0.9555030935046203 0.9616473101083229 0.9735878334062072 0.9966631387011027 1.020656344659137 1.028353706594116 1.043314569679833 1.048867346451462 1.067007540176532 1.07318520544299 1.073489472053409 1.108374056990039 1.122536153716271 1.129495272837203 1.146168087885906 1.156967550384096 1.178196608868042 1.187394377024366 1.20307644774255 1.207578085743458 1.243640265919103 1.245306374262682 1.293377497717415 1.307011691071776 1.319357783972213 1.328590876159758 1.340578616499771 1.352779037377278 1.363083134622592 1.399060818937049 1.403247835588962 1.430216020907949 1.434442155405187 1.455951083081248 1.467803280945701 1.47437260588791 1.497141530404777 1.505700303996919 1.52112761332262 1.53067810842814 1.555727388958827 1.562258125169221 1.580791190580944 1.590531936499893 1.600562849239602 1.604305154896707 1.621066252047914 1.625896066923552 1.636498914438197 1.660221802498989 1.67370422550463 1.684616211635292 1.692170842579831 1.713685018301183 1.723215168098251 1.736064157627682 1.755502193983334 1.757058751153093 1.762591709783097 1.798766684028456 1.818697269206648 1.828106251022418 1.832719002970596 1.846678080314471 1.853503440599877 1.875324549850784 1.90200546789455 1.913752912675769 1.960259496733371 1.9692386076249 2.020792107854283 2.035553172545654 2.044141528829179 2.046603666653493 2.065548288914024 2.073669450671206 2.115395271523853 2.142985497004537 2.152476662531758 2.172683619721918 2.19060811902501 2.201792553598282 2.215730249881507 2.23358336970869 2.251911107519746 2.263737969183084 2.26568997477843 2.273129593997296 2.302130048521275 2.316083930818814 2.334963456412652 2.350688727628311 2.353270455745367 2.378174026293173 2.435479836257254 2.449650305044374 2.453266873842009 2.474385058815406 2.475288190602546 2.491019098413861 2.599288443664205 2.607622262279642 2.636095364592725 2.645673461883611 2.683547672071855 2.68454908483307 2.686220007375849 2.693520599544601 2.700460884309111 2.731535523391242 2.764053216383963 2.771998253087526 2.813668529967478 2.833049083122891 2.85346700775189 2.854062413618168 2.87136762705989 2.891173398671295 2.899513876138925 2.914121796057558 2.924824252263333 2.944606697010315 3.007514438040303 3.017001895233726 3.044941580985836 3.045112906695572 3.077806251378308 3.101614784234929 3.105730778792379 3.115851334772898 3.132869912209113 3.149318134498452 3.169739655491431 3.180461767496272 3.197481901347398 3.245988539366694 3.264918288295754 3.266695006160068 3.287787868902464 3.292277194326739 3.295925370494176 3.30017833913701 3.358802619230475 3.364319668188286 3.379013679410678 3.381298297669638 3.435824479857404 3.454607566422208 3.470966145960376 3.487126977717141 3.528603696452059 3.576441816985604 3.588915182912763 3.638638417786349 3.645602472309005 3.675805898889235 3.698546777783121 3.707678465983296 3.73145565755256 3.756203941864162 3.773705731970837 3.795608218194893 3.812613832674563 3.825610636228368 3.837028622510862 3.844250165988131 3.851638094422569 3.863934591276349 3.869260279211233 3.880245408297896 3.897323996785734 3.906576469066155 3.909258757922926 3.919314538434942 3.928973556363147 3.948994294028033 3.955845155101982 3.96185855750242 3.964640471551805 3.977202950809613 3.981066440222769 4.002137471930079 4.011656249274477 4.035986711441544 4.04536896017047 4.047834037586727 4.077084056766334 4.12730225499712 4.185419698294695 4.187028219599571 4.260303567829003 4.261087053426994 4.275821096865535 4.281434366433515 4.305427902082913 4.336440938189108 4.337952484969373 4.355913535609153 4.366620493328626 4.393398229561441 4.413007323652567 4.424475391562343 4.434023127345887 4.46518531590218 4.477105169418206 4.503541067623354 4.513940394720455 4.530921432605924 4.608139726941715 4.623297075191124 4.64771097230498 4.662471127369962 4.711083405626592 4.726111540898151 4.732522252027186 4.762257433666212 4.764475692325502 4.781383692768399 4.804347506472557 4.825254207561878 4.842575233109306 4.858792023865418 4.859951220607401 4.87658434631382 4.890461479689992 4.907369976132046 4.919971574204443 4.931047064256126 4.947038098457272 4.96778802996422 4.973239042365375 5.014869784111552 5.054651450397316 5.07102257185208 5.073628314259935 5.096054408319032 5.109378829717826 5.13528780807447 5.143760558990151 5.182712734575541 5.201025041178532 5.220792642612063 5.257966764962957 5.281048931751515 5.293696121726837 5.302318817482766 5.352431038167374 5.357240621143664 5.361674709182722 5.390772893988976 5.395836362614648 5.396464822770649 5.406993352175532 5.434109308809792 5.469986884178443 5.476299892609302 5.490527645190449 5.538069819106068 5.541079234083672 5.546486454713658 5.585050449350693 5.59158248414882 5.605645854211255 5.62250225290311 5.813788872893896 5.820953291960426 5.834924957928102 5.889201632032331 5.915598668082383 5.943269611386192 6.008457602758029 6.022475750785302 6.061328444501893 6.068204230562951 6.140690692727617 6.143874459685562 6.15150005552724 6.187801757649205 6.246183816865264 6.249988671553252 6.376698036767087 6.39221362972142 6.416138976505226 6.439229876084103 6.45870143597826 6.466258085309132 6.591845307287119 6.598202458694927 6.642048025562696 6.656825643033853 6.697345615504877 6.760982528232422 6.762873509859981 6.811624630102979 6.818964871333562 6.853588823397228 6.854041664697023 6.867320598541196 6.958285385476757 6.958769022516901 6.999816882905117 7.001615814928157 7.038701772123179 7.039353038315001 7.085041829794041 7.095750870927994 7.118478975782863 7.141157950509679 7.243009366413101 7.289136736706243 7.356230717635054 7.362746771139824 7.375719758864712 7.452947171059596 7.471099681320198 7.481032952376427 7.506050627586514 7.540655403636308 7.872883375080495 7.888876375364854 8.22887840768632 8.280632174096905 8.295314811160749 8.297466139357178 8.319177369531806 8.32527066932575 8.553380619582832 8.576053846171854 8.631932057786605 8.68161375540633 8.708747913555172 8.711446675713681 8.912306083858592 8.942822025104112 9.306410104863005 9.323625859725844 9.462531967454115 9.486406262283184 10.06449567380173 10.1938680559841 10.37729165609896 10.42659711494256 10.9187240437755 10.96690619705789 11.00247058552161 11.01387506210204 11.42635817766826 11.53210015820206 16.55744395983265 16.59222135931869 16.64944869541064 16.66642135632153 57.25293747061079 57.36920901221505 59.8872510428205 59.98459639552461 60.44514680203701 60.50141820983103 61.91826702880751 62.26718098694092 74.45327761965618 74.76510657261116 74.91941788081823 75.45022357334162 132.7257174458518 132.8191005996028 133.001493346065 133.0399925699305  
ADF_ghostNone_4127_15PeptidePeptide_TZ2P -20.56589873464994 -20.51918994521435 -15.62390923372186 -15.57168606870291 -11.38193680192218 -11.33504943240063 -11.28068193549026 -11.26137987643864 -11.24547121002111 -11.22537003125457 -1.40203936262571 -1.353655895638525 -1.254562401365424 -1.207045234896509 -1.039960351286476 -1.000209966931871 -0.9515756309715487 -0.9122980012156607 -0.8152432615241889 -0.7645697386117156 -0.7120958164344728 -0.6779375103999108 -0.6701806411686411 -0.6535340631349693 -0.6337196984302111 -0.6142605654196769 -0.6061081645916309 -0.6042609324642128 -0.5746444033126381 -0.5693480892815305 -0.5634223559372935 -0.5582065978494094 -0.5353937104984541 -0.5277650053338636 -0.5244327056720191 -0.4859777139783636 -0.4481115131655838 -0.4153355865324717 -0.4002648715565567 -0.3672511302567965 0.06983217250498078 0.09758181324139467 0.1075525789172723 0.1145527789423237 0.1334260401436592 0.13658191151016 0.1489052285068749 0.1516784174046391 0.1598623132771155 0.1765639664169999 0.1842582898910144 0.1908021933614876 0.2067293731659087 0.2084650400299478 0.2250442435141121 0.23700680723684 0.2459134829611135 0.2540559476209977 0.2649939337653561 0.2866390858145897 0.3008342257125932 0.3074870545634464 0.3131958012171622 0.3187115050074982 0.3341554628187198 0.3409290340374094 0.3760337805151575 0.4099085406611 0.4212579158409545 0.4350575697146716 0.4661583182265099 0.4720087945517985 0.4830464290160065 0.5009960449708575 0.5028683555218458 0.5085859144044131 0.5200154653855268 0.5275529041232589 0.5437360025442287 0.5580012686422939 0.5647524090183911 0.5769196319538755 0.5853224188557774 0.5866974218607485 0.5986908637750088 0.6050561857746907 0.6158898144722622 0.6213819833079046 0.6373299661794585 0.6411455409392086 0.6423645984976125 0.6611566508129336 0.6739727306925242 0.679187362191924 0.7038997199914535 0.71277703165004 0.7432098758271317 0.7639139599939426 0.778635060781658 0.7870291301188171 0.7974642692553479 0.8109592458789865 0.8195359779866825 0.8312841383221546 0.8484427036058186 0.8703878151567271 0.8920556096787955 0.9127591777041153 0.9337661550271305 0.9435331227502647 1.011989008779527 1.029567270955208 1.040866763497297 1.067290568437879 1.073205517833284 1.095824500591488 1.109448435901352 1.119120739406979 1.123684969287611 1.135294118635304 1.171007413556822 1.179096726255493 1.199652580427662 1.217919182430811 1.241148907353452 1.266880850027319 1.279504561551422 1.28770279556164 1.298616371714794 1.300490475358465 1.31563654645662 1.328108142357247 1.330010224490237 1.341123792635804 1.351468550849395 1.36105875413628 1.371646831737058 1.404801398778339 1.426170445707298 1.443693892281562 1.457579216216092 1.486925778081098 1.503759059123993 1.509792709816727 1.524347668739805 1.5475987986873 1.558232681288091 1.572780128607097 1.587854627899179 1.606175088746129 1.630184365374487 1.646067654884491 1.653557728034591 1.684627234429776 1.689939602086897 1.731917434597952 1.744783721261652 1.759039450999284 1.789107165258434 1.799718443671074 1.826828130325298 1.837817471568342 1.865518981546388 1.890176328080623 1.931356036472675 1.945962430075121 1.985417092915879 1.995276262382785 2.021171162092687 2.02994185814766 2.060282394269009 2.084160028176773 2.090422940352111 2.116774866107892 2.131073085968956 2.143852585611716 2.164041672575819 2.178179476560716 2.187678545730507 2.194948772786757 2.209041359421357 2.241551700652882 2.251165832231283 2.289735578955214 2.308615375830341 2.326392703539075 2.334136676401198 2.381921285478723 2.400125623387946 2.408640634189737 2.423316572886086 2.449452633112647 2.459181744468224 2.480360878356994 2.494301588599204 2.50372920278275 2.533814860323603 2.54458069118095 2.561320622024726 2.587183313101929 2.615396722383678 2.632637564369661 2.649424341050997 2.668001062164293 2.682820537757188 2.696492329819235 2.73462971459636 2.755695019444865 2.76094075880265 2.794816999388264 2.81310956193943 2.831530043197795 2.898153821171307 2.952006731422259 3.02283175736313 3.045138239417851 3.072705979748521 3.09081608818905 3.104121130471607 3.12859987550868 3.148319016579051 3.151242575977644 3.175470139459135 3.183394510360543 3.192785962176033 3.1964501339472 3.212563425115923 3.219022224907113 3.2296487956569 3.235048074594242 3.241357064731385 3.261228182956226 3.271036187363462 3.281686979506808 3.294939356090558 3.308758914429484 3.312657449224389 3.33063931404394 3.380538632936946 3.412598684237031 3.432425138168226 3.445130728026278 3.455383699057566 3.478492890106834 3.486868563003586 3.500391823150228 3.527389280863698 3.572978077763987 3.587284026389784 3.609729128542452 3.633553616533337 3.685934745420545 3.708694592804009 3.734780996093519 3.777360499840627 3.796818571394384 3.824477329884383 3.833286665394651 3.849227172142177 3.878349347513913 3.881944258813929 3.885775506215454 3.888906587632457 3.914090000037368 3.918238788144609 3.923761499253732 3.936113771195474 3.947849645772972 3.972931629258766 3.98612476425348 4.000781647147459 4.012511755889424 4.029293650678435 4.052254120166105 4.052663035912953 4.088010613883857 4.123653086758718 4.143981134209181 4.173928745225503 4.204832239813043 4.26546552359653 4.293565923780596 4.299831065929855 4.318938249926521 4.390577891924822 4.40423157862459 4.434905319952647 4.478750823999064 4.503123982409251 4.506690757743526 4.586988051192949 4.614920382586043 4.631907927839598 4.672354332659157 4.73434736715793 4.767623260095384 4.792918593691692 4.806601714239064 4.830135114958081 4.890760037822024 4.919121505474795 4.940708471642389 4.964512482599727 4.973975367350381 5.005086894356463 5.013874842186278 5.041520894100922 5.050379819776558 5.068977205239736 5.127846840055827 5.153347655491326 5.177498992027014 5.181933419458884 5.206252013030844 5.234365937091325 5.26392317263408 5.271989155234905 5.276851028710245 5.288404075121397 5.336512508405375 5.350312785296785 5.375564466579362 5.40586919560492 5.409556086807314 5.435046927307701 5.459562606038869 5.50162666677191 5.521005428537468 5.603360790349827 5.619755279384098 5.640018771509102 5.669447291851918 5.674455155756934 5.732914825417437 5.767695856885804 5.85698049654076 5.908765420699516 5.953221665199784 5.999064312077174 6.021465360102998 6.044763596429493 6.065393262423475 6.120545727312715 6.150519617417342 6.178514260224545 6.236432849780435 6.24486941991709 6.280809122912212 6.333194963096589 6.390710902115148 6.501382583063037 6.614994903866249 6.749754847307885 6.787087459834973 6.794253906350127 6.833226850749186 6.881721423761255 6.893897956038503 6.968597609827953 6.999759948454504 7.021267004410035 7.050980405492339 7.074526853393228 7.08842838726508 7.115019386682501 7.131737222397616 7.152159879203669 7.165160222881355 7.183178084823791 7.189437661326954 7.223672997955989 7.23807239720855 7.341510969884526 7.397319423975365 7.549648492554213 7.57808184220586 7.647468864677531 7.680371126509486 7.766134577699049 7.846403232810744 7.860218895871658 7.902283797366803 7.919308199614553 7.963832676099717 7.984795758470248 8.002021815929975 8.080841416527322 8.18457055812585 8.256868030921984 8.334926958900367 8.571589967409874 8.695962623874832 8.875466491295457 9.075368082182441 9.374860098179221 9.542153869361284 9.629590520157338 9.769259524813981 10.34986291572912 10.4297276457519 11.00398089764476 11.04381339285175 16.6054613515253 17.05939623931504 57.11617704564443 57.21621244713598 59.0603282047235 59.22973746073113 60.48241103708465 60.73074535097224 74.35198448422041 74.46533647947911 132.7501736420834 134.1395763086643  
ADF_ghostNone_4119_07MeOHPeptide_TZ2P -20.55824525564805 -20.5477970219898 -15.61531195430515 -11.37155089221921 -11.27521438016499 -11.2545770700065 -11.24952240724803 -1.394160626226214 -1.325543901581726 -1.245707702321918 -1.030060805413882 -0.9434648917250452 -0.8989238505576014 -0.8065035154361997 -0.7022625846613729 -0.6737278660940658 -0.6618727704551197 -0.6454641573302738 -0.5968083553053317 -0.5940275543843386 -0.5901966277766657 -0.566813435560397 -0.5646533361181389 -0.5561758121922799 -0.516396183940125 -0.4779684380385876 -0.4377878348382473 -0.4182109752508485 -0.4074720651571618 0.07694384146562784 0.1041048597962602 0.1126801503883502 0.1344079982977838 0.1407168917229032 0.1477119029475278 0.1599051497422762 0.1753625419997721 0.1820032507480128 0.1906037450788752 0.2081682306736627 0.2295715904928746 0.2353781016755667 0.2584911584735361 0.2920525160601432 0.303580807600297 0.312923005932784 0.3249699762870445 0.3422328444589795 0.3556629846340744 0.403685001529574 0.4205377390411304 0.4399335714161875 0.4574343268499042 0.4809261485539103 0.4990927394785439 0.5043443033471844 0.5316709866974834 0.5366883247361763 0.5584526388991176 0.5623415784384401 0.5643120987863433 0.5890815859448406 0.5965837528052289 0.5995861969012382 0.6128515923046972 0.6224469764758609 0.6389427260809645 0.6602627998196254 0.6769429795233494 0.7103056493008192 0.7111726905942584 0.7301966819044023 0.7590567517707026 0.7942268597196878 0.7961584969526982 0.819145356516224 0.8510176150644158 0.8708465355380665 0.9138522695662309 0.9377711376340804 0.966291337029713 0.9689935014487863 1.033700776141709 1.057351311477399 1.076202630609012 1.096444194326536 1.124453634803384 1.146081828736276 1.164091003828916 1.181027559668171 1.192125736950223 1.236977221738266 1.25134654299632 1.256878145129252 1.264210034379461 1.294753900136269 1.305256200394979 1.323649475033875 1.331449086881392 1.341251847406123 1.371975724774454 1.408682949958357 1.423667941005736 1.441078670653011 1.471835021947044 1.512479155240798 1.534244830637963 1.562275085587755 1.571780259855524 1.585623821241551 1.621242878868481 1.639615551344119 1.664143577527617 1.691357622328518 1.711870588678075 1.743248646485935 1.773559481005146 1.791077720233407 1.814402865083309 1.841978964849392 1.851616033041144 1.924501197636665 1.930030716834101 1.995700920488666 2.023941042486438 2.071591193540765 2.103226995373693 2.114146811583243 2.130355719511383 2.150672918646226 2.176714110339333 2.198433860038549 2.215275374532195 2.249660704143229 2.269243185918068 2.308650423695637 2.330485922501968 2.355214496276812 2.383420391869125 2.422779553929988 2.448030521854168 2.467127578983305 2.480873459126025 2.49442441355652 2.516065917709339 2.537078201156702 2.553363556204684 2.577398865643851 2.618924274551484 2.629294757189035 2.708193575191214 2.716678603847384 2.74308479033268 2.76375621648287 2.800134696499265 2.817252583649823 2.887706198200035 3.011257668402571 3.033683545064831 3.052749218136444 3.083474888132788 3.117190336359761 3.134106381722494 3.170456006299445 3.193705103669482 3.199572229076115 3.201167405591372 3.20954427941698 3.232201287502167 3.23507455890231 3.245904325708785 3.253633894441638 3.268007733110799 3.277794936280642 3.291765934427461 3.327240387302484 3.366358695166736 3.403098895563643 3.421829737071103 3.438684005959992 3.449323547471067 3.471712077420821 3.523887697456447 3.571318554976821 3.580741954191307 3.60242497647151 3.734920901936208 3.75418891078051 3.799148767865874 3.83195239520936 3.848355685724267 3.871706871894824 3.8897896027295 3.895793778618551 3.903741306079038 3.9160701692456 3.929774793778013 3.947588152637932 3.978258243145983 3.983357819794788 4.050059508055525 4.082522107796594 4.122559122001634 4.150804567508226 4.167645519751512 4.197530433422408 4.242597485086662 4.251850316314329 4.336622528616706 4.362678113808303 4.407004467177178 4.438024712519271 4.47611900570739 4.570782032116675 4.613004014428352 4.62435668051748 4.666753892983534 4.740727451483732 4.788903485950371 4.796202677878013 4.844182811537804 4.874203876514517 4.922653847741611 4.969423325630212 4.987696510744432 5.016485143216428 5.04899542401841 5.09358660734095 5.133304884371389 5.137842724742812 5.218056279219234 5.24797275833087 5.273043226206521 5.292342499973579 5.313228638832983 5.336338445870089 5.358052319789256 5.371729561408659 5.385038031259301 5.414746070307999 5.466778050353565 5.50206876592407 5.570993462900684 5.634144362927237 5.657204358131711 5.813555883573699 5.883731923474314 5.909483623955843 6.015983060886719 6.027288172564713 6.074932649971342 6.099951293228921 6.162184089408735 6.177081010782807 6.233844267339048 6.289880483981944 6.362085491390273 6.545782505136989 6.702221321977277 6.743813859962689 6.817571009502357 6.865905269564439 6.901551231563667 6.927736809678145 6.963785704991464 6.979545314296831 7.034659111192695 7.055090636445313 7.100029559628369 7.140844656215538 7.14804664942133 7.192207597154786 7.210716882037896 7.246068611913317 7.349197531861411 7.600853020218116 7.678159035177379 7.70708935068036 7.762028361144798 7.840404835978465 7.900553833476742 7.938933662004543 7.978465679377332 8.009362188175643 8.05792886409561 8.258080389311282 8.386944353028456 8.542990202620745 8.911930872394835 9.231476918885608 9.336408351418726 9.55976226937744 10.30379887425368 11.03948235372109 16.95222451650463 17.50645378438184 57.05372193699332 57.97070716093177 59.09533263827785 60.60894711808003 74.48924327209296 133.7991935712661 135.1547924735227  
ADF_ghostNone_4168_56BenzeneMeNH2NHpi_TZ2P -15.54125949748703 -11.2524275619983 -11.25178264749126 -11.25163187548412 -11.25063748368517 -11.25040533176524 -11.24977367485811 -11.23861614793899 -1.162692416838632 -1.157011433587138 -1.023890326568495 -1.023765968205241 -0.8855301672983262 -0.8320934136338402 -0.8320106824326661 -0.7173162039236443 -0.6513450381437049 -0.6508556063956384 -0.6266762806599163 -0.5964654004349453 -0.5957445867962833 -0.5940142230240372 -0.5446093260080385 -0.5125061468512027 -0.502403520229375 -0.5021632796229626 -0.5014890829865368 -0.381749544617561 -0.3451739289513225 -0.3449459634140842 0.08812986126185043 0.1031165395052387 0.1068402137828661 0.1128349278691211 0.1137800289234428 0.1246109737018707 0.1435942032267845 0.1446641338570618 0.1534003341050688 0.1853420538839931 0.1869365363844741 0.2021010290998876 0.2455404802737028 0.279729113789307 0.3037222999297271 0.3179154489289499 0.328586737838204 0.3328081010031737 0.3416980020567932 0.3450772379794216 0.3488431699782225 0.349971740447978 0.3622674753583175 0.3924582062084441 0.3999628140366054 0.4528404270558301 0.4582044332813949 0.4850480846667519 0.4968488954820905 0.5118808313986827 0.5264479833531835 0.5311617622482542 0.5437772184128115 0.5440654956250971 0.5573047504350459 0.5616067190895098 0.5715064724216375 0.5823999689565242 0.5930890206603301 0.6154565184001687 0.6410477104375488 0.6567593256180831 0.6922765711512699 0.697365062871308 0.7137720492865594 0.7191612500631558 0.7256209030630385 0.7441071432230604 0.7474333757449136 0.7710188088210982 0.7880498816444803 0.8396952379735205 0.8604611997759541 0.9069044116420288 0.9214755928312864 0.9332544225469861 0.9392625913666626 0.9495849265491277 0.9771652584738219 0.9851854938924114 1.025740731391855 1.027903748498922 1.041300634268885 1.068538331782018 1.124367172840526 1.132039278096749 1.156426216497491 1.173179326033896 1.187805076333594 1.20266492145935 1.213508826763549 1.253638372784327 1.268669160293795 1.27159194073674 1.309029567638973 1.326557688306176 1.342853524296379 1.349639717390831 1.360394712693632 1.378424213892322 1.400761482090748 1.425074230408288 1.450585148264653 1.481797341182149 1.523529888683997 1.575142292210221 1.589870445935799 1.614866963540159 1.629842451364178 1.638374126662885 1.670066961819863 1.694491663969713 1.698800604468424 1.704788062331339 1.761357344537394 1.777165149450401 1.791899874711999 1.798101909236013 1.823451124200458 1.824665765724736 1.830157216985175 1.844773659519827 1.904314814937455 1.967244074221748 2.00938727720569 2.07105382713039 2.139294797436134 2.187161170344527 2.193647438080831 2.196572206932504 2.19708149403928 2.21928712327392 2.23333609088902 2.248120822152387 2.260086292118591 2.262373859899977 2.296760753988391 2.355070048113149 2.368883411776654 2.433075479073352 2.467183029534013 2.469746910535448 2.497760815689364 2.504324301065081 2.553593089834233 2.564867336637878 2.59730000625213 2.610765968961301 2.655257412529946 2.695661609188242 2.698140757582446 2.749098093770805 2.753117562855565 2.772196224071423 2.792736396268684 2.800534808135299 2.862559549709744 2.884988687919764 2.89700750040134 2.907457516056773 2.91087751573355 2.965777755925904 2.985081777207199 3.007362486011095 3.048927119858478 3.053297198148571 3.095192591209587 3.123877335962733 3.137537669738583 3.139654379928399 3.157183062417479 3.159934818687718 3.191619974859667 3.216978852935482 3.245655014214624 3.27497902810648 3.320689997769393 3.344498576211278 3.377326628744195 3.385806235389397 3.388539162984678 3.392017236185399 3.405496839108562 3.429180450989466 3.445968615650764 3.462505424769605 3.488092035801174 3.542049412386498 3.580583753932109 3.60686525603823 3.633269904259101 3.642920643522575 3.648707294795812 3.654589204766531 3.692771400300308 3.784166929911799 3.786268133969003 3.827589941234648 3.839672788489409 3.878341635471109 3.890029547835337 3.915906678687898 3.934355855654438 3.986268558660958 4.044236668384379 4.045640743209154 4.081580648997248 4.111370299701759 4.112663812165798 4.118511437876969 4.131339359455891 4.165963615848359 4.215341574779157 4.229830155933984 4.260408135773565 4.278290243575152 4.34409818251793 4.362267996015764 4.406862584271623 4.475757664049353 4.524072105606871 4.527689884557545 4.638232071150878 4.721390235600605 4.731947529469795 4.746190995239826 4.759597818882688 4.771169051269589 4.82551897586375 4.825790359695574 4.860582795509507 4.867059932276079 4.902382899363845 4.967120220793794 5.025727307245075 5.08543722287785 5.121624442366749 5.132518555313602 5.133789882212656 5.138941515786009 5.184916222234943 5.192519938617739 5.291991536267704 5.306654991214963 5.412591591113558 5.415877094212021 5.467637413322747 5.469878047776232 5.563426938028705 5.589063769002063 5.592561994816729 5.649611147848943 5.656768946086691 5.799980727428514 5.843820218383251 5.898197280324966 5.935400736439147 5.938319486229459 5.94542741303475 6.051084146367551 6.057671310556115 6.073039541177193 6.088110069267065 6.139565038572661 6.219891531191676 6.422470840778039 6.424018106100956 6.489040377091775 6.491596931087856 6.633765378192104 6.635577222659467 6.66756839468002 6.678012962127812 6.812935248897661 6.855156327227857 6.875254879597983 6.880630526355143 6.896386672834073 6.948696964794559 6.974818904608091 6.981612362643008 6.984107748455665 7.052843898469328 7.077710855324375 7.095341819498097 7.176249723471051 7.190438712126508 7.296211912055286 7.440493476381556 7.457510448442424 7.703266635851403 7.717633824929084 7.765178367159781 7.780481461482688 7.799615485884495 7.866844509071926 7.993678400638114 8.110259262106789 8.362251496546364 8.510029466431192 8.518829165793795 8.649910486348096 9.098541398869019 9.251259319977322 9.449525776652187 9.514771314486222 9.558918683924887 10.33820121213127 10.45683116742156 10.45908099489148 11.40727281101109 55.54651654051462 58.2090497083111 59.26458740223024 59.39548689674341 60.9344546950195 60.94746268013265 64.87709530575854 73.65166867214582  
ADF_ghostNone_4114_02WaterMeOH_TZ2P -20.61094627161351 -20.56608322170942 -11.29121053318459 -1.383275620725773 -1.325248468694407 -0.9419884921823636 -0.7179680954418439 -0.6897836219929993 -0.6342510868281446 -0.611850426026775 -0.5607288360697548 -0.5224859976076145 -0.4825853973088192 -0.4726407688746029 0.07984553700503139 0.1099086965288121 0.1140166691441505 0.1475780779616049 0.1653130311976233 0.2327633636983235 0.2594328585546094 0.2985481404792254 0.3440810332912318 0.4348696004710587 0.4578660664888114 0.4821520212221372 0.4934163496704648 0.5263603434815262 0.5314598012007065 0.5794114623299996 0.598799598426782 0.6108603898233802 0.6306818484506241 0.6812352932629536 0.7275105419486335 0.7483065894171865 0.7829902405726419 0.8317575450406225 0.8769320137609715 0.896148826937789 0.9920584224859048 1.047293460571412 1.080162197747902 1.170535127543031 1.208116909176895 1.210771272448646 1.25826700518637 1.311960952310986 1.359899136176232 1.446576426316388 1.451425721356387 1.538438269700184 1.556988748094071 1.594795821093295 1.630593793461662 1.745342108099361 1.79075154521625 1.867987354859225 1.924447010635924 1.948499563832021 2.023250662071246 2.106547715960811 2.168962522291799 2.172317217546474 2.198881974833046 2.28487676141596 2.296541430657164 2.394933288493648 2.483516180943971 2.496987437646836 2.536803754133882 2.574484056453865 2.647047864345595 2.758815503446363 2.820730247625789 2.849471509780215 2.953499734907685 3.006795451007878 3.086244700691787 3.130219758291024 3.177688555627679 3.195923709592827 3.212401510603008 3.228231118220659 3.288976067942024 3.41105413293029 3.427722251875955 3.491090308476701 3.516572220543936 3.568689066720349 3.791801692652876 3.809563610958021 3.844965378526391 3.887627059723668 4.008081156545051 4.044016230173832 4.089023717746862 4.156636047528018 4.226066975404209 4.239688768609342 4.326979441068048 4.422571674549502 4.4403374012928 4.489752671688213 4.629159364172863 4.690545855305174 4.712593195884236 4.743937618712989 4.92878198993295 4.944611669933753 4.956692167330773 5.107281772882929 5.1905599400536 5.22433922936742 5.320519208683438 5.407726175431334 5.483678830099735 5.532199893737539 5.825877174580064 5.892689089413671 5.987108320857902 6.044194602396332 6.08486419906303 6.210951471082117 6.281142077132624 6.585553794273838 6.637840883652879 6.781553897380191 6.88926558694135 7.022371018515837 7.086146615518892 7.094117454436045 7.119017185126697 7.544359582662655 7.722941496881654 7.890498230522909 7.922410752765855 9.153218759491523 9.582696429786605 17.21329232612055 17.50771207543552 57.94819565914653 134.5179368876772 135.332056685524  
ADF_ghostNone_4169_57BenzenePeptideNHpi_TZ2P -20.52927579014809 -15.58757262537565 -11.34566026107554 -11.26490544474566 -11.26419709678788 -11.2638820755491 -11.26304752466681 -11.26272805117121 -11.26197660097445 -11.25448144704639 -11.23473812506855 -1.364619202686068 -1.219847913422044 -1.172864349840553 -1.036539911277655 -1.036079465111792 -1.009813517316167 -0.9222511332338829 -0.8442673537030069 -0.8441476772097667 -0.7789137716906094 -0.7293585914422738 -0.6811775515951625 -0.6630849479219716 -0.6426525510308508 -0.6387879392947355 -0.6233128515325722 -0.6080064467820779 -0.6076889495693962 -0.5784337367407419 -0.572929789398833 -0.5457121991415929 -0.5370079225700177 -0.518953739043823 -0.5142675641525881 -0.5140474558446387 -0.4948857580686046 -0.4109240571890424 -0.3810570441608975 -0.3582023865938933 -0.356321600841756 0.08057165817281813 0.09462938982399058 0.09755058952909736 0.09910749808023792 0.1008895286682473 0.1264010548682492 0.131166334440593 0.1369811230267318 0.1424237642264526 0.1604009477145699 0.176265899581345 0.1885244252811147 0.1934420723472995 0.2097675233404553 0.2213050393473996 0.2248312584977565 0.261823229772797 0.2696855257296097 0.2901368287829705 0.3036919488777906 0.3111308095023981 0.314799358790707 0.3284031580125767 0.3342448120638413 0.3355351589060501 0.3407050492672628 0.3445491781796765 0.3484226799267229 0.3665255257690222 0.3995279562173823 0.4182088758059863 0.4334748818539901 0.4534506394377462 0.4701342502914494 0.4848348834788861 0.4975261918399155 0.5037378173960559 0.5199493087436224 0.5320388802985919 0.5329345727629126 0.5346729988372041 0.5468289816593239 0.5512714138826422 0.5539173306505415 0.5681166937354661 0.5757604312467636 0.5914880960208259 0.6099515769597441 0.6162732130654824 0.6242511921510576 0.6294879115842557 0.6344811925271718 0.6650882145045439 0.6714650631759393 0.6873845993236558 0.6993231429065776 0.7097823678893925 0.714253085414372 0.7323656715982577 0.7359938602212738 0.7415231198755898 0.7669524466921988 0.7803826055128233 0.808153971078259 0.8349550697475135 0.8497637952305852 0.8829781021589723 0.901859306102098 0.9139519964203715 0.9266788621694981 0.9309597555169952 0.9365180260727253 0.9445892955287419 0.9706326862315994 0.9944027824752698 1.005847013057787 1.019109910401151 1.029131619647173 1.050878215491149 1.066119921611508 1.075028058805252 1.109538403693868 1.127759800824498 1.139822895233484 1.165592786030657 1.170041016883681 1.175691925518311 1.184155568932065 1.195600393534314 1.236147192096584 1.24748478927018 1.272652568175059 1.282934044969884 1.29593027049064 1.298357440964611 1.3142304569098 1.336001409625181 1.347941809761235 1.351589055130357 1.365846048257924 1.380764695157701 1.388370096048909 1.404464579811235 1.422033646539068 1.442878332472118 1.461362753161626 1.497803813357022 1.510904826070401 1.535288778386021 1.554205995427141 1.571632516947752 1.603310353044884 1.621685414159536 1.626944801713508 1.658280507132844 1.670747594072445 1.693939226489309 1.700220131892552 1.706575080595391 1.711787371868248 1.754053667562628 1.759106182682363 1.778331702512232 1.791127623124281 1.804474568688007 1.81017956986859 1.813315417642039 1.822657722839068 1.834352646764625 1.859593818184187 1.897425257657369 1.941179796311788 1.954484057705011 1.995388975103943 2.02131496498383 2.065750535589541 2.105466537681726 2.124441122382596 2.155145538465463 2.178017470260823 2.183525900305388 2.187182543570986 2.200126745383711 2.206708027674907 2.224186763707509 2.232309691237538 2.248837717036024 2.252317415439501 2.270263241050611 2.31571438316204 2.322567668822777 2.336798063569107 2.378405461295897 2.394948608312555 2.417048114750099 2.447577045712338 2.462509954819001 2.474621008480131 2.487565361944468 2.512584905169493 2.54752690227187 2.569658909887588 2.594051890809032 2.598188014807926 2.611871733510131 2.636977326317408 2.680946365377044 2.694517088248571 2.701167108537572 2.715520666772002 2.744473298512772 2.761746104375089 2.766798223097245 2.788508234880461 2.808683444726565 2.830405731784439 2.851233250478316 2.879255197446668 2.896778941802317 2.906070844301672 2.94847869362064 2.972450781026565 3.024684433293042 3.033107233876643 3.04008799300275 3.073468740437318 3.079254126301505 3.117218268040949 3.123079325815545 3.137217537646813 3.146555959316578 3.147191034465266 3.156232447793738 3.182725798533043 3.189423791640535 3.204418157001192 3.227638083619118 3.246705411364905 3.24873017021102 3.271288068206606 3.306761690101776 3.322611986572875 3.368463770911207 3.374542066103472 3.377161096270534 3.386836544168287 3.404112682017098 3.437747152518433 3.446508484587571 3.449945380110519 3.47533504560061 3.487865155209914 3.505185801183406 3.536688129526832 3.561720687774398 3.585479037847652 3.613740885155967 3.630295341578519 3.636050799093414 3.663912549247878 3.699249526657149 3.736008233870823 3.764571339163798 3.774167384565333 3.795057052425141 3.813319728017962 3.821365452753909 3.83438008262379 3.855315354273576 3.880486157433161 3.892340467549412 3.900333809514187 3.922081382279071 3.930862927924936 3.935009193218175 3.952966869593602 3.97534640840605 4.022429749916501 4.034910662541723 4.047089053055046 4.058714229410556 4.084639975759416 4.099840101554193 4.102723572020508 4.123598504965842 4.166482543678884 4.169999823907596 4.185240038267181 4.214954237883586 4.217018303164441 4.28599193234702 4.310459242899327 4.337265824756145 4.362083861838146 4.392219786015738 4.462015627192073 4.48196988475517 4.490721165846685 4.513121189360614 4.516199680348289 4.617911451387457 4.663266098818954 4.713521655040381 4.72711766450636 4.74713159566585 4.749065884694978 4.778088939997793 4.796950801157388 4.812068140734048 4.81348992458872 4.844625139196047 4.849883021968954 4.866448328157248 4.908709174418036 4.949689085717094 4.973165519802669 5.012047295499531 5.021641566360152 5.041454083488091 5.068022747196139 5.115241099529947 5.120244621084403 5.122978350291157 5.13030948796111 5.180339399004332 5.183808950578999 5.196950561200011 5.249822485955644 5.278809026047909 5.280417678512218 5.336502527765804 5.372630611817699 5.398101183037033 5.406815395542754 5.417264899847615 5.438202541782804 5.499096986533087 5.578170840094517 5.586359731742249 5.615950660289451 5.679605419407891 5.733338685840856 5.787652266089654 5.859433557896351 5.89049620091528 5.919189501849184 5.9278414404653 5.95021162825562 6.01147131367379 6.039094968707952 6.049930524585949 6.080508647622791 6.08933501887311 6.109847812139551 6.11833113466149 6.209390186924281 6.261086933514946 6.368015909238961 6.409449078910672 6.417849802269011 6.47521685295212 6.486361468634811 6.595402425404157 6.624845124967925 6.62642766695013 6.667734197540537 6.69435417741045 6.798125812422674 6.816104595415708 6.86828970287914 6.871100532229094 6.881681318498138 6.89478871793063 6.917944898397345 6.967546694855104 6.969262915629285 6.974279444402629 7.006358516541739 7.066131614446323 7.084158492590448 7.103315181893835 7.150388263291618 7.177913448285007 7.213070168937321 7.247171358623588 7.272840519837446 7.392769901363764 7.435970455480406 7.598276520059239 7.70168677110088 7.707754111103458 7.709863227088988 7.783581894276337 7.818541662113165 7.874353026630207 7.896988364851468 7.994954036523671 8.060973227224089 8.195200809487256 8.344433372662595 8.353018810674243 8.505739944119636 8.510646877252659 8.635053643278917 8.668298020416522 9.090968044990927 9.219198946545715 9.455100176001014 9.501198784430914 9.615801592736224 9.872329607610776 10.35841113497353 10.45126530109887 10.49272381659783 10.98638692430244 11.41278866377498 16.57961118674696 55.63725807174909 57.37978838121978 59.10243783978306 59.29102793034804 59.47876949649246 60.45761489488788 60.93158650364349 60.99320230048305 64.92344745375358 74.32163084955705 132.6928582901248  
ADF_ghostNone_4151_39BenzeneCyclopentane_TZ2P -11.24800288509215 -11.24747346189095 -11.24744029584168 -11.24625318596304 -11.24618822415597 -11.24559325119058 -11.21263980971952 -11.21179040872888 -11.21108052694684 -11.21081295450419 -11.20693991760121 -1.155670990667483 -1.109631039732573 -1.019528086308419 -1.019478010981732 -0.9501249685981901 -0.9493014231073389 -0.8281281155593025 -0.8281078366204068 -0.7694399313903215 -0.7606552682803936 -0.7133593717662225 -0.6476034507735149 -0.6438760791844026 -0.6374311211471486 -0.622647968166761 -0.5917958723560761 -0.591764259610063 -0.5633468930930211 -0.5620896827885198 -0.5075192791082871 -0.4983415305123559 -0.4983209966398044 -0.4682239326520381 -0.4668789663353917 -0.4568686405006716 -0.4514638624032585 -0.4493063625582011 -0.4425170305728491 -0.3403390447234552 -0.3401615349701592 0.09084465817680047 0.1044692157447066 0.1063597086754624 0.1122866191286469 0.1164503241006338 0.1171921157530704 0.1374184330113309 0.1402831984218345 0.1451115265609636 0.1471814948055676 0.1674766046809896 0.1801695457553317 0.1882210730047359 0.1925706049798627 0.2089919427111833 0.2268795482040535 0.2383925149745598 0.2667417161869877 0.2914351209249189 0.3020073312748348 0.3152323724905959 0.3191645270943078 0.3228564176076147 0.3299075548652535 0.3331072969681154 0.3426645152711879 0.3521914737577915 0.3549139729088755 0.3610543038141122 0.3626858488655282 0.3696785701581721 0.3780693311030345 0.3831408066522359 0.4132218189265207 0.435849188346158 0.4560725438263334 0.4648687373393493 0.4884249832289333 0.4943581035222713 0.5136387839029717 0.5224031243501287 0.526284473081484 0.5385701990166846 0.5472938591975521 0.5482100990466934 0.5583989802460896 0.5644161897409534 0.5665157421606342 0.5870177026428907 0.6018995945247494 0.6147250607634964 0.6178507507561528 0.621330034315552 0.6377651676567163 0.6447921524913334 0.6601558350658874 0.6740611424475194 0.6788638113243941 0.6884335065664472 0.6913735110973015 0.7021109291547863 0.7162235406150875 0.7223383938812551 0.735373461609135 0.7480858314728033 0.7501037598090987 0.7517828741592394 0.7640863027011817 0.7839871663584559 0.8041664321650795 0.8222121623085622 0.8404483528615289 0.8509339798770257 0.8779084556489712 0.9174214302446706 0.9211410274133099 0.9317335044929634 0.9621060429616104 0.9743299376287426 0.9904717784299518 1.000162655053919 1.006817709579656 1.029102760643408 1.042396127200472 1.046205040181121 1.083192998174086 1.103239458349987 1.121618669665003 1.136324611723188 1.144922067438993 1.150752388551247 1.168717005504499 1.195805961567636 1.199797523207044 1.222415830406552 1.241501326862511 1.25175001788643 1.262037627984381 1.303580663184402 1.304280693593897 1.32089885013455 1.339712604255664 1.354450395797882 1.357238997652472 1.385961920996229 1.405696732709816 1.411639250820794 1.424292214525591 1.43720249305159 1.44546493215641 1.462993908714905 1.470891890117545 1.48047662791502 1.515099075597162 1.520806617862793 1.52936691861447 1.56135493749809 1.576085245468629 1.577966066465198 1.608361983243607 1.613223720172446 1.625607817670293 1.630043535513924 1.636622513680976 1.653706321497914 1.658055660973858 1.679639685364796 1.706136269683728 1.724901140582455 1.738424587532129 1.739643393385055 1.752418199222385 1.773518998680173 1.776002072884409 1.802683322319479 1.80819550000489 1.81525429524532 1.827008674157192 1.841893388518265 1.84933059922062 1.854325073310704 1.887674011097508 1.910488712645834 1.932833044126604 1.948230275705586 1.954123299299424 2.004519193406978 2.028819276053872 2.085241278947932 2.118079449308799 2.160738171688833 2.166742695731552 2.19210757950703 2.202918048530892 2.205277194614099 2.207231875101789 2.236786076861997 2.241858509197553 2.262627183759111 2.267419742101708 2.277536299313933 2.281975285886752 2.297965531397435 2.333279944985189 2.347446415204412 2.36819084955299 2.385087181383324 2.430817443557476 2.455491061407229 2.471656087612153 2.476152317701317 2.502934638682798 2.514899098018528 2.525967941855301 2.538358259619494 2.562021072243752 2.584880737927676 2.601244673905954 2.615018703330384 2.666819126027568 2.692848331617757 2.70800718800202 2.717930865351308 2.748249897865189 2.757938653862626 2.776579879222192 2.782844089165616 2.788470936014837 2.828278554515214 2.845894423567328 2.862122522557632 2.880345851205038 2.883001193888128 2.908593122014633 2.937772344952417 2.949595390854806 2.967529319727979 2.978338024359531 2.983685224628323 3.021523852729749 3.027053785866443 3.040141230159387 3.061487772313569 3.077859928746018 3.112471602159695 3.136203143546535 3.147882852112724 3.162406754665645 3.166201253692175 3.177314956719071 3.200415891127905 3.207533357756735 3.223917305293667 3.230080808429282 3.246871186190407 3.269720683382038 3.295702180318451 3.301926123484346 3.315505886871764 3.321675928058659 3.333016032273826 3.343738829189411 3.364887860206109 3.386202624234582 3.388690694983226 3.391129132311613 3.407546737742792 3.42810187091283 3.434249019634616 3.448623352985506 3.473244897168913 3.47365465405306 3.477242682119555 3.504476791147324 3.563787649953729 3.583056581842906 3.587932482889365 3.614970907296146 3.634234874341859 3.643041123347118 3.65279467311319 3.654475412673307 3.706420051667171 3.731353952167398 3.780063389590142 3.781630798090623 3.790132650079515 3.826883450609653 3.838667826698487 3.868418457001541 3.873826291096527 3.899574895585654 3.919087301468584 3.926399731199701 3.931718175726199 3.947907346680538 3.966915046425824 3.967919639656732 3.983430957050289 3.997816142955666 4.014333635686168 4.021314627392968 4.024784307326997 4.106481963613478 4.113718931877769 4.125401307647997 4.130574015167467 4.135978238300692 4.146153541413069 4.163087780332329 4.173976715672672 4.216490856752096 4.233770868865019 4.240428915990073 4.276276201380331 4.353500116786248 4.376022597113553 4.404379762378216 4.411303475002024 4.420417759973278 4.479077641159862 4.492759367702223 4.508983228302575 4.531155514580012 4.53525720407038 4.693207093134487 4.7108221088406 4.736340034387802 4.74547845624659 4.756577753186282 4.766267096425393 4.768409591135391 4.771554700791993 4.782984828354797 4.831370353774875 4.83177534270069 4.874143099235425 4.877690334990657 4.90446391607498 4.918897149067821 4.940160530747465 4.97063949940619 5.032317203935384 5.069891468369516 5.087005208691514 5.131270094336538 5.139911175066999 5.14074653477314 5.199377102370738 5.201010851301216 5.238137694704376 5.259742296213997 5.280153074220785 5.297339117646637 5.356546224625775 5.361310399770583 5.378373142510714 5.409563314966693 5.424873055249178 5.426979736823053 5.454504924962627 5.462334925193844 5.4829278560779 5.600166338180109 5.605320712856852 5.642916836598107 5.720669770002293 5.773730237591386 5.811289537614731 5.823845748549346 5.856355338793993 5.902291598251441 5.91482468709621 5.947106384019492 5.948919182069175 6.032801346772968 6.049990503817894 6.056286384199967 6.085333644159705 6.099035617205879 6.109904941562337 6.182041229069314 6.273839342083105 6.392973524919897 6.427861994145706 6.431777771075529 6.439038927019928 6.497074737691713 6.501925078715531 6.510177590259017 6.590155315987116 6.640099422006037 6.647934262021234 6.68125913590786 6.685064528608005 6.719852530836607 6.767874792223693 6.791843399944965 6.888683650959181 6.890127085962911 6.901675383622993 6.923166425052168 6.941847619583153 6.952490935707633 6.98159562076625 6.988808752877503 6.993617960026342 7.004463653850389 7.060873340577323 7.082463124172127 7.093032913087851 7.100473635479768 7.131400008384638 7.142819719078262 7.169356603763601 7.214123243571483 7.244104194305232 7.270507199371371 7.315230087986526 7.364519906166642 7.462741010485262 7.537664284116241 7.641370869550876 7.730603714064975 7.740028783820696 7.807204262996509 7.823179445684532 7.842641761255288 7.885123053021911 8.053076696846434 8.190038883588516 8.252541537012831 8.325839349243006 8.369216145356315 8.515310105472951 8.530700551364385 8.596119886455094 8.655770247727105 8.742596249167711 8.91267711476762 9.107352208604413 9.299652554813022 9.403171607262919 9.515842118203915 9.519304136855792 10.25596408549807 10.49468026600708 10.4969566257707 10.58060114730103 11.42806786877844 55.43274646844646 56.52285281183826 59.10519734925987 59.20689116001625 59.4833391785767 59.53082684456913 61.03310878954363 61.04636232970719 62.10238198571181 63.47915371491558 64.95202378607156  
ADF_ghostNone_4118_06MeOHMeNH2_TZ2P -20.54872073143622 -15.58095277970722 -11.26673801598334 -11.25825988760729 -1.327129053851452 -1.196855441096507 -0.9182490505830766 -0.9009485483304281 -0.6859308860828012 -0.6713277791964744 -0.6233957121085134 -0.5961165310454769 -0.5762027531917027 -0.5677360081783451 -0.5376278001769434 -0.4838448151495446 -0.4198873225050378 -0.4171894617776209 0.08290789780564226 0.1078700555665966 0.1184957925810743 0.1252344098958478 0.1525120300987802 0.1629082536216795 0.1975463836038878 0.2135013491361632 0.2182655299086502 0.2490789860860231 0.3045841426876134 0.3092238603144913 0.3137811314609917 0.3465656060261179 0.4122326386432932 0.4166954305268931 0.4757438072650569 0.4913002624268497 0.5201070250510295 0.5340742295569034 0.5657501485339936 0.5717171314233791 0.601478553205104 0.608720087927065 0.6275347838025117 0.637157902403316 0.6450281933170243 0.6487961474733134 0.7003381464767262 0.7086915068662537 0.7181710148010197 0.7412380452840605 0.7748131393026356 0.8907614935294872 0.8939652642104843 0.9172200930554212 0.9865175128685134 1.030322493560452 1.084594280854035 1.117436512883064 1.133332671127418 1.166805678191525 1.203737135064036 1.241727339334793 1.266387446622951 1.274580812827115 1.306833781292906 1.369981458366504 1.403981793571328 1.416455109439387 1.426619613825894 1.467171101887284 1.482987272271374 1.550220482705339 1.568488707238381 1.597230455310491 1.606870595471096 1.644686812718397 1.733932891452788 1.758234069737984 1.816265822552725 1.852651845242957 1.911581618390397 1.931716661564481 2.004835441294402 2.020947329341848 2.125179126722881 2.133025336485159 2.163383721525146 2.191904656953744 2.197260506057213 2.238753876198725 2.277140515347506 2.291592467250215 2.384364303158589 2.388065051688698 2.398740752895439 2.483041835065825 2.506310356963339 2.536588240313891 2.547754240170317 2.615408058793356 2.632319167757106 2.680358327885515 2.725125704797235 2.829994126985203 2.832937529867515 2.929276740795645 2.995786336819185 3.029808852170438 3.076009017733193 3.078664281462128 3.129276913792547 3.141405397187484 3.217837448394643 3.221239860334602 3.235236050838755 3.23599039654323 3.264605936765243 3.282982278899032 3.35158172713159 3.382340685380621 3.383435412079073 3.426415125861617 3.454076490462802 3.456763272540112 3.525144432927908 3.549036827464823 3.568855540392216 3.608463478447508 3.828620236204667 3.836062940148649 3.857543918618376 3.895906366115407 3.913053886012547 3.929475806058624 4.022816168196605 4.061792822888728 4.114516556906402 4.122767362531918 4.131867779963078 4.158919228692462 4.212776365627637 4.240209813275088 4.380990252341729 4.473874837645623 4.539261438228855 4.570294527637032 4.581144477635844 4.75319629872666 4.768778204477765 4.776089907690034 4.946389170198421 5.071498868977851 5.096202047474709 5.098966277152115 5.154348498007585 5.222556509909117 5.288078880997507 5.300566205657712 5.350956767405282 5.417514495199743 5.43726078031737 5.454313545937531 5.531741709884535 5.635967112802899 5.639321284400794 5.789722176011194 5.826525608887057 5.91633996873499 6.051456939912842 6.088188994407988 6.126951076666952 6.189471447757619 6.260236281749624 6.605603467465241 6.78153412334224 6.827726479719205 6.928085685878439 6.95709428513099 6.994798730331541 7.052162156496832 7.054901703442241 7.113137559267037 7.164354821512787 7.214328377970261 7.221925353566909 7.391284356573318 7.431708127339376 7.598816071181061 7.757219642067382 7.879639982057637 7.893681096585949 7.957092227985076 8.149096796528188 8.211500004221538 9.122571932174925 9.378277910139099 9.570461663722943 10.42258487612757 17.49502230695891 57.72582914055359 58.41006409027045 74.02490251994119 135.1294392026977  
ADF_ghostNone_4134_22AcOHUracil_TZ2P -20.63334363866655 -20.5916278333378 -20.58948038380555 -20.57259606222692 -15.64961951329077 -15.6493360518559 -11.43733698228182 -11.41131770517969 -11.39199445652708 -11.34582003919861 -11.26309661694219 -11.25763594956678 -1.472581492425866 -1.446292948295125 -1.403379811996483 -1.37019460234443 -1.317081508120745 -1.250803937900754 -1.090008319521799 -1.035785555062009 -0.9362857620144203 -0.9077558534322832 -0.8327247420489146 -0.8109304291090698 -0.769686888427031 -0.7335018204434374 -0.707661552974905 -0.6952991397569105 -0.6792247656086116 -0.6749370201770936 -0.6574032563022585 -0.6572270850466618 -0.6143070002408435 -0.6052865160972927 -0.5866681751928106 -0.5749306538998077 -0.5732121340578309 -0.5643366977380819 -0.5270762021024804 -0.4986498181085896 -0.4924641885848013 -0.4690495989403261 -0.4530068701000226 -0.4467119406399972 -0.3679329469052703 0.08347877047556734 0.08518100311640231 0.09529697797392685 0.1093960664944506 0.1338194588220361 0.1348202553491272 0.1458070371525332 0.1527911393461204 0.1679096777491102 0.1713099326147379 0.2070522281815105 0.2215887518084228 0.22795692615261 0.251720375707632 0.2869923902802844 0.2940607183688164 0.3092081185925355 0.3129175376688824 0.3198852405761495 0.3244795884305222 0.3372172638189052 0.3458189909988519 0.3522616076491277 0.3811279090105092 0.389530651200054 0.411340967873504 0.4237818810580929 0.4378973633295287 0.4456808090318654 0.4578552476299477 0.4718032516585621 0.4913721192389335 0.5088415074033027 0.5147639667003654 0.5180288451582636 0.5315802624862314 0.5493512982454819 0.5550099749050023 0.5785121321688894 0.5813370404573084 0.5991618588356523 0.5996718707831841 0.62049819341531 0.6388410573563493 0.6455620683726461 0.665760658493954 0.6675911149132654 0.6791307600886658 0.7304197243771218 0.7307679073393051 0.7480693917738982 0.7524110115699159 0.7653731319615127 0.7801464359832677 0.7897826952010001 0.7971733487128784 0.8336825943114886 0.8452674923173071 0.8580564291958258 0.8582964728456938 0.8857265874746317 0.9132964532419998 0.9146854129832864 0.9315540737482678 0.9504848100472446 0.9542655137780925 0.9744711017919458 1.007533627029215 1.020460920371032 1.028822710662856 1.037006893360816 1.073409863517255 1.080291486497975 1.090325055640389 1.132230250099027 1.157202479076303 1.169132439342293 1.204310450423884 1.208864593966856 1.210952122375251 1.235623921346423 1.246895998890582 1.271611263059982 1.278066136896035 1.289625131559781 1.328439636185579 1.361984175141784 1.368096806609616 1.386124715786418 1.402231347266288 1.415699266690191 1.452084975976298 1.456590193642924 1.496700440878954 1.510443641401457 1.531222316722 1.552463638552635 1.563063996317814 1.571892860648431 1.595005770424988 1.61434769070507 1.638502021792977 1.647496067085032 1.678677874214629 1.679988961766888 1.682303202619159 1.702083235877248 1.721462977822644 1.744705600610292 1.746334988108236 1.789828288391175 1.809325701861368 1.832433588976149 1.860431613731266 1.892107155269059 1.918097725199414 1.966103061588475 2.000893306710946 2.001211342010288 2.031181008424607 2.043330522405561 2.05193213366335 2.070536306170838 2.106571641511445 2.118894554292345 2.145617799689016 2.158892344944263 2.174897973128273 2.210794973727082 2.215581528037295 2.241025845685791 2.248518901377051 2.282288039302668 2.308085056838699 2.324826614449049 2.327237063218389 2.355753508222091 2.417060475133069 2.426448636324232 2.446657195706239 2.482813922154706 2.53345437865014 2.540419943721541 2.549523448091567 2.589109643207065 2.623262885448587 2.638248724324123 2.66130645986384 2.664468771589912 2.701466325103516 2.703440290254292 2.719592843488818 2.732978742924811 2.80381965994127 2.817892467806359 2.823514828881565 2.868814900601882 2.869645119952856 2.891577669519802 2.914267871584489 2.915064939872897 2.940240089661142 2.984827235310255 2.991085961676856 3.046597125413814 3.084556039606407 3.110655513874576 3.117511727100652 3.136150458371824 3.140318889172937 3.159427238075697 3.171101256139506 3.21069853414052 3.215434153333248 3.21754155235177 3.231263886327636 3.253245284648794 3.271027243475652 3.310870941195533 3.344151288861229 3.3646889021428 3.371759322094583 3.398586195751089 3.413247536791686 3.437797367485726 3.450251717003925 3.46887511286395 3.545437961838228 3.599322964660871 3.623639931053412 3.67070901248759 3.689155366471307 3.727966442901059 3.733124414186706 3.755012004099548 3.785399029708938 3.78916332563249 3.812502557055163 3.831541819942863 3.84970610558769 3.852704615548247 3.869684642093055 3.870105089374382 3.905347042520643 3.917201891904582 3.925509548784667 3.937085110930792 3.941162718486466 3.990716144356097 3.999801436993325 4.012425750234178 4.050261008874347 4.072332651762061 4.095206824512778 4.117262521177825 4.168151975344079 4.202827450335568 4.237244625197242 4.240846332220418 4.25671296835695 4.299666613910665 4.32246088082782 4.356268854036793 4.361947823881805 4.399021827555146 4.418910386418431 4.430455437080115 4.460503233461642 4.498744799912286 4.524659538359995 4.547815910072855 4.566875506156236 4.589524501052236 4.615285105442536 4.635944819466932 4.687826466411035 4.695935405612372 4.716321767793072 4.73241487846684 4.760384788320499 4.761269693710076 4.841453977384137 4.852917279638968 4.888230907214351 4.889149184224664 4.903803136470289 4.904802584665158 4.943887418506693 4.950354427803495 4.976207448635212 4.990829902639489 5.044642371593516 5.048336278205797 5.062558530009743 5.092500220385325 5.163277119137448 5.182295611917392 5.200687511408272 5.253947870018543 5.307514410347029 5.328294109420277 5.33172501659959 5.355292821243435 5.366673339211184 5.405386710506751 5.435615398996601 5.470355847752058 5.520270944100374 5.546019294820517 5.574609404893588 5.591158618309681 5.603976039178947 5.654607944097612 5.731859078041277 5.787669780235604 5.84947923159054 5.898887489467044 5.900543467794733 6.000846335979238 6.014266239744719 6.062714846443892 6.067093638137611 6.128848061543604 6.157453330249139 6.224722080599952 6.227783231569693 6.276108482303106 6.301196582994966 6.359700789535606 6.40304015118742 6.434390888603243 6.447298821409665 6.502022094423447 6.644616599178647 6.709609439555238 6.751368342596857 6.766684635453269 6.774505178110612 6.802029476998553 6.830586761912563 6.896090586740051 6.944919475030608 6.962417887603233 6.994124252272818 7.010207566444696 7.026628616489175 7.054955641198714 7.065203619163675 7.071326723302803 7.161716712495523 7.279527338033852 7.288505015112438 7.37506896697413 7.43515363909318 7.46417517173464 7.592678382917521 7.726830567706103 7.873994132000924 7.879324027330155 7.924726839265897 7.983519275487493 8.197114762381666 8.241625666929455 8.324734763136854 8.378692124254485 8.582056337063525 8.627443986968062 8.761129961318341 8.889432623261971 9.053491412951882 9.354051984866885 9.439113470828973 9.569146667989383 10.05947217092531 10.27811583724228 10.7532268746271 10.91689513111452 10.99829532808568 11.49134010224836 16.55750745447762 17.02610626120041 17.09962349966871 17.62889448205414 57.11484577697937 57.3259576953955 59.62677096348477 60.01945333020921 60.71518952341007 62.05094139920765 74.42545653730417 74.91250764863689 132.7065876143778 134.0330733072796 134.2376867370389 135.8058900308834  
ADF_ghostNone_4153_41UracilPentane_TZ2P -20.57911452594263 -20.57362664789107 -15.66258730047945 -15.64567076286154 -11.43077136202133 -11.39285706680855 -11.3515549831957 -11.26695332539499 -11.22729620123253 -11.22570725699496 -11.22283866714712 -11.21940864972275 -11.2114660114432 -1.441582157385711 -1.403218533385684 -1.318436755419163 -1.250561320876103 -1.093113076394185 -1.08558239945866 -1.019312811004596 -0.937859338320442 -0.9233694967750664 -0.9060975508077412 -0.8238133003414356 -0.8105011512976195 -0.7889088970470797 -0.7685833323189633 -0.7179296091689662 -0.6823826988583188 -0.680967402604744 -0.6565468645503896 -0.6420196606917408 -0.6182434701062369 -0.604772746699882 -0.603120596616687 -0.5995132015191701 -0.5731719027678169 -0.558347533490586 -0.5512326080989662 -0.5309055815375018 -0.5293470802643812 -0.4985103958204104 -0.487614737362529 -0.4795487861995438 -0.4652054671502209 -0.4609317972514488 -0.4523000270679511 -0.4499173842686761 -0.4392473219645932 -0.3714011891008757 0.06968093305453525 0.07994942402198682 0.1017049505148873 0.1043395529179301 0.1102200368711671 0.1303719171840164 0.1316114000318745 0.1360289744998167 0.1472836422330586 0.1567422396263459 0.1712213716036949 0.1905385075106682 0.1969736955319209 0.2113890626339073 0.2155093802035529 0.2215896176910153 0.2326937412687691 0.2373896633891883 0.2545389487327402 0.2681106163832201 0.2797373168782872 0.2812633533073186 0.2981568569258679 0.3069785593794084 0.3132515666356784 0.3207118415034046 0.3319596883661628 0.3477379048405274 0.3565358552807134 0.362819686142093 0.3731391054287937 0.3929117885664448 0.399679495954723 0.4042908840103178 0.4118518840065484 0.4240587422964302 0.4323315869448 0.4444662945366459 0.4577563109942588 0.4636862383797977 0.4713620849064362 0.4794822435023924 0.4799816645918738 0.4879506854372022 0.5056448301452826 0.5130468215622486 0.5254924411053244 0.5498548328896022 0.555139944822869 0.5675817120328847 0.5686193626192589 0.5861263885181148 0.5904343574004836 0.6044244816299017 0.6180219279364282 0.6303216748981935 0.6351071689591837 0.6404166711111718 0.6548950910163444 0.66058355291944 0.6699080012481371 0.6731763178239989 0.701811006745847 0.7063617015035306 0.7108826676446534 0.7393499487236198 0.7453971387491434 0.7611683122011532 0.7634738631608582 0.767274151678437 0.7839982137981512 0.7888665318742465 0.7938562325534534 0.8088954564251781 0.8140738766946845 0.831260934386183 0.8444278399897079 0.8506140052180892 0.867242002822658 0.887499775501274 0.8918442858600265 0.9122129037593315 0.9393637189614812 0.9526876475956488 0.9582705664497954 0.981473611041379 0.9901204176460894 1.013582196616679 1.020568587450742 1.027524488077485 1.046792606105079 1.058896726163424 1.065004683170659 1.097720033599428 1.107099729737594 1.124671835731425 1.136606232110595 1.153256949213783 1.161590489592099 1.174055233484579 1.191061396315163 1.200877331979307 1.217402983787649 1.221345814961612 1.269945861215019 1.287329856874246 1.306458070310443 1.311204718721359 1.321873299071333 1.345616611773174 1.356975687281115 1.363079836455266 1.37233257775238 1.380796510890611 1.388828524285195 1.407161698891171 1.418760884093305 1.437570979138274 1.447039992143418 1.466947350440326 1.468968141228781 1.478863354985634 1.493373223895534 1.508136110425485 1.539118763613631 1.545925931445741 1.55342780444552 1.568460146281885 1.575160867501477 1.582657593339127 1.587963678213859 1.591018392221449 1.622577421119725 1.637763389379873 1.641540620561646 1.648855856046146 1.661815215470495 1.669004160494216 1.681841502276147 1.687911519123668 1.702245886137744 1.725063056974255 1.739519690491087 1.744391783113877 1.758323571009861 1.767273228932505 1.778009877197726 1.808424594924326 1.814558479952628 1.822971869868048 1.831556621955599 1.875647595061019 1.884785974033723 1.909518681301414 1.921165588502149 1.928067749072931 1.990414174764663 2.01858923968144 2.023530597811755 2.037840529068549 2.041762026983893 2.059864513897167 2.066339187536494 2.083448301604581 2.119754344983034 2.13355150133114 2.154483058309825 2.179923374332239 2.183014260376708 2.186068695854168 2.206947436756667 2.226816902877308 2.25036240128979 2.253736924848921 2.260059761316058 2.27081303608202 2.295867298143316 2.308902015361392 2.333591057990353 2.351435199876406 2.363733416308588 2.379971762897688 2.397998228541702 2.435142532588238 2.439056125633047 2.450477939837449 2.456083318411652 2.482076380352271 2.498325261113318 2.530450216811797 2.548772771599684 2.577517945029848 2.594629056302197 2.603572834369346 2.622056284858261 2.64695255593276 2.654631604866764 2.670460549115288 2.700267984068009 2.712698262915069 2.720876897041904 2.73882150340475 2.752279517462207 2.76347017982842 2.774756116994906 2.799551831604583 2.807244698617037 2.826918924929747 2.845406761359192 2.864745755800139 2.901876184266917 2.913535357283643 2.917433117148099 2.948640714512234 2.957648310438583 2.986763373915856 3.000984749531689 3.003771276838226 3.037720040455216 3.061252631596068 3.079238693158961 3.092397222063258 3.117214234219681 3.125385902296526 3.161715456034436 3.186730329726144 3.188824199852549 3.197847501304209 3.236064020198436 3.239335307338421 3.256406409096309 3.260193363528907 3.262648445746245 3.269195847132659 3.288766449427326 3.296285770678863 3.302562241807508 3.312672815107071 3.321358665930123 3.335209617824691 3.348249407834725 3.369570481048946 3.377964717089988 3.388609852885599 3.407355383815656 3.425234616111152 3.436184571989607 3.461850097715882 3.468935076954049 3.497259124775129 3.517523764246932 3.529691723004972 3.5408460311913 3.574061686410495 3.581914318196481 3.586762949316737 3.60570784250529 3.623110245109478 3.654449818560631 3.664434765747322 3.685914609193431 3.707067821800516 3.754037431129417 3.773103159761698 3.807175805094384 3.825403523618426 3.843616154178891 3.848660735729868 3.869488593775384 3.881409610193476 3.88380017025212 3.888508616796877 3.896944501003311 3.899693481127817 3.906628181279403 3.918721604216929 3.927488607856306 3.942641899267373 3.946657682573701 3.953502236977539 3.959828999412663 3.963962037159405 3.970040941415054 3.972701656805638 3.976034523331434 3.980935476399962 4.016629322348594 4.035883259082174 4.049953453654584 4.078198072966148 4.102980398457436 4.130630596052119 4.148433922264421 4.188765186465924 4.229483198821327 4.256626794002066 4.290543556570213 4.310058797748145 4.318369258317458 4.320878648958302 4.346758141490941 4.368046502694869 4.374313183028605 4.397964071488697 4.432446616631688 4.466094701303398 4.500314569157021 4.523071045529564 4.555138449327512 4.649535752124018 4.661047751629079 4.670053588093092 4.693631777617891 4.742238361311482 4.760647445856718 4.793638357829326 4.814881942190828 4.838184576261051 4.854403657920805 4.870088565429137 4.879235854813246 4.886739032276548 4.900441032252526 4.931378381018791 4.938554192232955 4.972569083345364 4.98225893605402 5.001335338797033 5.01480514966983 5.040636300387311 5.057707906056355 5.091984944397094 5.102859291683391 5.114709521243763 5.126753605013976 5.132731463332425 5.148751356725763 5.152413356545893 5.173030002920383 5.224016405316951 5.234144342262558 5.258475327247352 5.284751916889855 5.318540548372203 5.336788417508585 5.341516987912349 5.364805241409602 5.379198783031427 5.401709804476951 5.41416690715464 5.437327411835646 5.475468796801065 5.490980623539876 5.507794417928094 5.524677189324477 5.541611892983954 5.544829709111735 5.581421336220188 5.601054529024838 5.635216019397405 5.671713456818682 5.821783223080481 5.824866873059913 5.846361723418953 5.853953995197368 5.905702640653957 5.917066067680605 5.97820713255773 5.983292581592728 6.011826301627226 6.036047021981274 6.078650488751932 6.088582672323535 6.106684143860145 6.160449735656061 6.186807828099152 6.19210705343671 6.213565503528165 6.250221250612164 6.387739775993103 6.42017568697153 6.438235053848918 6.499511481391226 6.545898632447265 6.659793816227853 6.730656078814698 6.742325763923361 6.758218356386056 6.762846455367521 6.811868326667756 6.825010304057116 6.893446409917055 6.914705785736959 6.923392947190429 6.954529678876354 6.974692961377662 6.987980138943753 7.007529399890806 7.036872299100511 7.041740365855638 7.052511908332465 7.056806657419315 7.075377736970224 7.092968105215635 7.103624488915955 7.108874360515304 7.118317564773535 7.148518519739667 7.175810963149484 7.208049143250155 7.218244636017018 7.28125320857607 7.298011833705801 7.357114797303494 7.427670211110681 7.484515986891549 7.514595073726494 7.59379348200042 7.767426605643428 7.833985586441544 7.834818268679457 7.877456583871383 7.884074628361745 8.057761659882855 8.119229195333112 8.23575826614986 8.270776634360205 8.297647207804919 8.304206209472543 8.314227558642996 8.460261785594845 8.50626540423705 8.546352692592956 8.639765390735588 8.684004663964034 8.706871853101028 8.728725229287535 8.934491277877244 9.334817154232471 9.407165413069785 9.488229809812392 9.675201235785766 10.01688779624511 10.15325767193443 10.44150370561094 10.5007535346701 10.96581941972799 11.04438441093562 11.47265590016158 16.64420219343032 16.67671487375047 56.52184014708894 57.33729503498894 59.08933078434475 59.72770036665741 59.92628418790024 60.36893284749205 60.90533338874471 62.14206909880539 62.7794519850679 74.79212280813685 75.08454776232819 132.9705656733964 133.0571740733023  
ADF_ghostNone_4163_51EthyneEthyneTS_TZ2P -11.26577689041322 -11.26229960665426 -11.24846251226452 -11.24486559617569 -1.041497250465 -1.023556658547025 -0.7800216440411923 -0.7632767662705097 -0.6911194990301541 -0.6744586963771302 -0.4218961195896803 -0.4204837380449983 -0.4036072286440964 -0.4032946816186502 0.09945604984081018 0.1011747649770642 0.1115453498298005 0.134638536251157 0.1496993531359211 0.1627418128348257 0.1744647856490311 0.1826477590396932 0.267494386282231 0.268000074502843 0.2841458737184599 0.2960489780271728 0.3235419535633247 0.3534262337697955 0.3612248995174217 0.4152306539970647 0.4805773923875216 0.4918536619016822 0.5055407370348961 0.517284720137285 0.5469268127695712 0.6170106023425964 0.6295113523230356 0.7011528762293012 0.7535916501017957 0.7836322031802522 0.7882643228137919 0.8149649482281834 0.8846120933534833 0.9092706391840014 0.9626618636718236 1.007621774478572 1.099071639545542 1.099279124331624 1.111289553925238 1.177425751647776 1.34599351384967 1.35291990264381 1.362438573266591 1.362665427004093 1.524211424973269 1.625717238316291 1.668271323587788 1.734992712330117 1.826804750012221 1.842010116552672 1.845258795423615 1.847298606436437 1.866275353840278 1.86669207649569 1.869277079109607 1.918655265201913 1.937371287324706 1.999564218487535 2.457658283268172 2.51005438640328 2.532985007393505 2.541373812032916 2.582007607552451 2.592834713444394 2.604412118044294 2.611836444506852 2.637125109604574 2.653715984323314 2.763810402176015 2.84805140994704 2.859726216206124 2.877764997404328 2.882566906119537 2.965589382474819 3.165612598052037 3.167450328917866 3.185862365149897 3.187422925536759 3.233101156971522 3.254345746860917 3.285624920810763 3.400574005973277 3.416060317119749 3.45251462230097 3.713284734961132 3.768295063110694 3.95357845809163 3.96914134175793 3.973370566267562 3.974905357231302 4.254526706239584 4.255947682044522 4.269056492697578 4.269057132008632 4.353295042010121 4.384872328930402 4.614528885835347 4.614909973962797 4.63080533153954 4.631962790729601 4.806927258328812 4.808224943650829 4.823848778544641 4.823851931259894 5.066605329765758 5.066905271642955 5.081442789195487 5.091679701521119 5.261451591486146 5.266418305873938 5.812095339196295 6.021335217467785 6.176992596647271 6.177769129430269 6.192185705377121 6.193773597336463 6.252966223585116 6.291632433143454 6.307567374325514 6.346831390106364 6.591897837973896 6.635022828573536 7.196260275779662 7.332596265320376 8.38978743834496 8.396247507919623 8.418022676494816 8.425474035206081 8.463892943623673 9.303939566537206 9.502063842570598 9.605288022026443 12.23008078336742 12.24672011107929 55.48612574775288 55.69007367394102 60.83774964179573 61.07455889985327  
ADF_ghostNone_4164_52BenzeneAcOHOHpi_TZ2P -20.62773692830758 -20.56977380907275 -11.38893748838048 -11.25406120826531 -11.25361201725105 -11.25273729117958 -11.25203625313765 -11.25190737614103 -11.25079958348918 -11.24676559858258 -1.454983155736408 -1.352255750483563 -1.162631557979437 -1.025593102434116 -1.0255609049292 -1.021848129257976 -0.8332011225028206 -0.8329318264787436 -0.8135532128779097 -0.7185615428849697 -0.6972952171305434 -0.6714053436210021 -0.6515442529158806 -0.642032229181862 -0.6277676543341367 -0.5970951060420905 -0.5964259529025936 -0.5760540322271978 -0.5680991407687087 -0.5540480419894616 -0.5115565035779727 -0.5030929779305512 -0.5027906572980092 -0.47345243288931 -0.4461253547029355 -0.3478374638191332 -0.3469047311073065 0.08943395590248113 0.1063516530710057 0.108127881148153 0.1120029265216271 0.1128811362626317 0.1180909222176333 0.1458785112664296 0.1495311647441005 0.1509677000950783 0.1579885276738899 0.187847497127153 0.1928685467020481 0.2029825489828705 0.2347558323433101 0.2874091656403855 0.315018653109383 0.3180191826620624 0.3204232417047554 0.3248582551999004 0.3295811247089553 0.3331253852795385 0.343933849621168 0.3459361875556428 0.3465351767487836 0.3497564997451376 0.3787858381494297 0.4127754177718442 0.4390511586963866 0.439892555075002 0.4958046721791523 0.5015642846054141 0.5019664468101344 0.5238710340583778 0.5352103197114667 0.5411141292242467 0.5438693492353488 0.5465819977268793 0.5510945827016667 0.5571831368757005 0.5594104102400372 0.5661055282192189 0.6013747839995134 0.6079237917782599 0.6204246594118379 0.6611507210817114 0.6831301507042893 0.6837047255595572 0.6989842174149287 0.7070620610856115 0.7243569705120873 0.7349516393945545 0.7473156453860269 0.762231118893068 0.7682190502115355 0.7982036655375134 0.8456313947634393 0.8745656133403715 0.8813202017479208 0.8888314074464106 0.9036133782815416 0.922859620662103 0.9375556412671722 0.9472431030447985 0.9540016045595034 0.9754965345411364 0.9952919009876723 1.020607221943442 1.035955058683562 1.054560654863938 1.085146132669173 1.092612103466425 1.115167774819454 1.132627136576808 1.145057393551967 1.149905284531685 1.184581764164169 1.188352689841309 1.201609685188266 1.228234574497414 1.258051898726915 1.265168050501343 1.285442415852538 1.287490738699896 1.327223336052048 1.329257428023825 1.338826691967469 1.347507141571397 1.352356127787089 1.399519894540937 1.41642368629758 1.425958291981609 1.469620876713801 1.515468658894596 1.548535883128876 1.580256567714603 1.583327142664913 1.627513845537883 1.62990827132451 1.630512839418744 1.683808395013326 1.690993929929535 1.723692336755596 1.736070274646596 1.757539049707245 1.763886064876562 1.771178197068926 1.792737099338774 1.7935117470202 1.820139666502288 1.826267007230813 1.828417234141148 1.873644878044324 1.879086330161033 1.948548464088185 2.014249106184364 2.050515206039901 2.060650314657938 2.066699642232714 2.159384031806699 2.162660642303841 2.180702298644937 2.191566432713338 2.193372146698468 2.205180912391443 2.211417324348145 2.23464587585458 2.254220157480808 2.257428310761699 2.2694883065486 2.291632553931009 2.308525015826685 2.380992590384965 2.405622657055156 2.464957298622374 2.467013802931034 2.495494580182107 2.539046302362377 2.549336334072119 2.554291879675771 2.584316304526118 2.613514327811758 2.640442832732187 2.690285949595174 2.691709425011818 2.711590949952214 2.732064345583589 2.74707231245021 2.760215811002501 2.781533232110267 2.790893308825686 2.850020300019798 2.86168336648627 2.887049424884214 2.897759781946136 2.917230584414808 2.956038114894165 2.9742451840237 3.014208180242576 3.024189712569243 3.050823316006964 3.080321622561956 3.09792445215454 3.133619865876264 3.139613451455344 3.140787605054793 3.151555004043404 3.157496998274756 3.167911390893679 3.182469304227074 3.197976314013287 3.223683646029665 3.26023971221869 3.328034653483311 3.330433371095163 3.347085377608009 3.384315149661845 3.385702856350848 3.403204302870397 3.40731965098705 3.413577237520279 3.44068183533772 3.459356900995576 3.539428274751627 3.584656901782312 3.590662947583511 3.618358616767723 3.630464445283464 3.647689758057163 3.659298074687565 3.759619880724971 3.772152181206945 3.783773139636005 3.785806989328472 3.806792973333673 3.810792793576952 3.827819238774998 3.855193605101553 3.883754172775677 3.894404609615584 3.906046510748895 3.91788672420972 3.947414488852533 3.960437007010436 3.979469748158596 4.050192597408826 4.054591581878907 4.105696257115454 4.110571518739557 4.111933140885204 4.13485154987118 4.148407340340209 4.165301924793349 4.197068346218494 4.227814061601756 4.276496339357829 4.280866083750109 4.329836723089991 4.346119959944516 4.356883582923231 4.36976932810824 4.473039659028616 4.523393961194662 4.52655685001637 4.582192111518987 4.650347461934459 4.71527132728294 4.732656096745511 4.747797668171425 4.754831403958726 4.758266765656098 4.781585711887523 4.819294486133448 4.82315568566098 4.823676851892986 4.856458357565937 4.859979391649535 4.865068591235489 4.910353319356266 4.959596564117653 5.023932739868298 5.027112764580627 5.055700649384212 5.106552583398122 5.13091457423263 5.131579767741705 5.143055402055843 5.179253597422952 5.190898174116395 5.220193190486211 5.255230019347541 5.291322414311379 5.360826845746359 5.412860519834359 5.417804123722622 5.57238578608493 5.579496358644181 5.592214895495776 5.600236932032596 5.676348721716051 5.786012074790856 5.797196968714132 5.925896385928318 5.933866319815076 5.936277010131376 5.987091826721388 6.023646956945736 6.033216140228972 6.049714278117644 6.077954624691845 6.091576152857257 6.122173480489517 6.328623370887273 6.417424960179618 6.419693350799491 6.484537399538741 6.48516856895178 6.629000312966335 6.634799119082117 6.636824392809823 6.660113440888757 6.700071035385875 6.706226088948522 6.717334700726063 6.82134817718837 6.876103304150634 6.878512190015519 6.894207762338123 6.91455885349127 6.951838215407615 6.957621304306962 6.977051725407028 6.981804631645668 7.012641755760061 7.076504448819533 7.078459646109495 7.130892646596145 7.252830771514232 7.430123866149559 7.450252096550034 7.710584502337679 7.712921278791985 7.736061614047202 7.77238679339984 7.790644856925287 7.86972611629202 7.908216303248201 8.043613525510056 8.30083020315007 8.356392245079853 8.507115512473392 8.513775700032296 8.645945660242688 8.904771123398641 9.095934792923295 9.379955566453029 9.442353096374839 9.493471124427648 10.44288626799088 10.44760835246105 10.75885129880062 11.39738973115239 16.55388699231874 17.74642716145639 55.56206532455322 57.40095641884791 59.20199642069613 59.33965489197931 60.65865064305446 60.94284080321388 60.9679845587079 64.87299048307564 132.6554264944632 136.0475450860809  
ADF_ghostNone_4126_14PeptideMeNH2_TZ2P -20.52351024974696 -15.58761225264695 -15.57554399229969 -11.33712328300893 -11.27200979589175 -11.25175490651234 -11.23172027801014 -1.357693352876711 -1.212331053795633 -1.201539283341019 -1.005107498878907 -0.9229955478062839 -0.9170977479457055 -0.7720140206497369 -0.692566403272082 -0.675236883951207 -0.6393267585929788 -0.6296693885115024 -0.6184662676722668 -0.5836812914522863 -0.5717887850243958 -0.5636803996777512 -0.5436558534622757 -0.5420235790228548 -0.5335456159969648 -0.4852213772769034 -0.4294978052137394 -0.4038090105443696 -0.3723914917395547 0.07290230093095114 0.1009947488512383 0.1029953053553018 0.1167963268252141 0.140912602009559 0.1500662488330774 0.1570936602048637 0.1713817322796356 0.1844614284832536 0.196590361211181 0.2048536950553978 0.2273113828270957 0.2336911647278158 0.2462908557796985 0.2628113243241656 0.2965220842066795 0.3172080240531147 0.3233719170081117 0.3455996924145671 0.3518096647760053 0.3705182790890875 0.4069947836874909 0.4184370669300178 0.4353767142454118 0.4630465030301542 0.4701785106724554 0.4812711061372483 0.5001306810478602 0.5080012243809841 0.5273922071274352 0.5596618477602879 0.5716333708208503 0.5748638885407781 0.5899449905971962 0.6012680986663335 0.6104067668484913 0.6176906526683398 0.6328556108022152 0.6474244187022096 0.6554938101099974 0.6745888821562155 0.6790633099236546 0.6904843283647282 0.7144925736541202 0.7233248750926796 0.7562730294938254 0.7767100351785799 0.790573615199968 0.8055695827858793 0.8248936065670219 0.8557171220068004 0.8859278122114091 0.9156833404488466 0.9522267861295952 0.9917555786696459 1.037391653888838 1.047599546738417 1.080311111536264 1.092596824869482 1.11016832186786 1.140363055741179 1.150704325322266 1.163303515131075 1.214452098477319 1.228759828442654 1.249774845320585 1.258543999612989 1.282963915646035 1.299543980318139 1.31433309825047 1.326700559919379 1.335600223158264 1.359412835717356 1.371216786854056 1.398170130006814 1.411890604108701 1.452846755709512 1.461541901965799 1.504959714175774 1.538375488631017 1.551683481416949 1.561097888514207 1.585826203290875 1.596924664580546 1.599605986872041 1.639965369083538 1.670604024868698 1.701626657626008 1.714089126146266 1.748465885697968 1.766372016473415 1.795356771572084 1.830533998973199 1.845272019798571 1.888715443140549 1.906835087083825 1.941244760485429 1.965836491108067 1.999564993426584 2.022790294158325 2.071273236180481 2.077482925042452 2.086994579870343 2.114232384139366 2.151242060152011 2.162379473125237 2.213371965611648 2.234472044096322 2.238666027651115 2.270272545078787 2.285338932828439 2.30633065688154 2.359774062638197 2.379400719487107 2.40095846490797 2.414424566899571 2.41633663421733 2.459029667208802 2.488708255685316 2.508755358611492 2.533184690802034 2.550304297535321 2.583298772388857 2.607783038330874 2.658327186333712 2.681732223970792 2.690656807104574 2.750060711988078 2.752561007459871 2.771780468624555 2.820910637831266 2.844643967972239 2.889026315388511 2.922980040924188 3.019015567241069 3.053536994094137 3.065125961947198 3.082310885450978 3.093249343276665 3.13045769526804 3.146654281427181 3.152273043672324 3.176645457454145 3.187571424459525 3.220227998234216 3.225813841189178 3.244780255613382 3.251839910981886 3.266730101886219 3.27249659414043 3.290984560575045 3.323743789024339 3.334668971770004 3.382288006302988 3.388492818549941 3.420024867774579 3.440921317266123 3.454045506698436 3.493517606312914 3.51838040834154 3.566790329457321 3.571885617305358 3.596241187945918 3.656597112190131 3.663014750805053 3.754686758840742 3.813311412152263 3.848577632300266 3.878795012960011 3.883781043368825 3.894528351718048 3.903207720084123 3.906679235599189 3.914679829520403 3.923382608068611 3.937324138242609 3.965313564967226 3.998671558261614 4.018496603056706 4.038354710132917 4.086568816827851 4.124372914308169 4.126976180103182 4.190718998411913 4.202518674833901 4.236274814347819 4.30765428033596 4.316709221453717 4.3746702329402 4.397225613343973 4.455520645356658 4.491887516296573 4.58571053246995 4.650895697335215 4.667266341009512 4.712484383956231 4.799286354665997 4.806109432938417 4.869869849231804 4.921628120861935 4.945810708921003 4.96913285651125 4.981050908709114 5.031476858397136 5.069398516060309 5.081649501621508 5.101076465952416 5.126897468975149 5.176297017949852 5.252866032477542 5.269626524062179 5.299458868992071 5.33563285233376 5.351240858837935 5.379138269275106 5.405772844443416 5.443443637080867 5.485281858077045 5.502803033204439 5.56156436992283 5.570966106096991 5.608550737250349 5.658264142662942 5.679834100878545 5.74981417926015 5.811248903925958 5.867113733535791 5.881051700503335 6.000687101397547 6.055391348565631 6.076791297590221 6.11297450195728 6.13713396699287 6.163675776617819 6.230914282474468 6.272332808478934 6.379149299312118 6.612710219577208 6.777288933103859 6.796513617956207 6.838068979401478 6.86658785428923 6.917139823471091 6.935933538999919 6.974421006778495 6.98575900368477 7.059067073629186 7.103581534733389 7.109373789285907 7.118185755280873 7.151224119256968 7.163460331763051 7.215413435833011 7.283877622575634 7.380913234250889 7.399681251385576 7.426299407175089 7.61385522776616 7.676623968184826 7.775032208505105 7.81990510171099 7.892227922800653 7.899312667753729 7.966756851228488 7.990381352776031 8.041469062891069 8.164549470773375 8.361166652011555 8.637712618550122 9.126766015370601 9.249115917684682 9.457967860049306 9.506404672020997 9.797163081223236 10.35308484899106 10.38159590897459 11.05354248286554 16.51370003411088 57.1681384298787 58.24375414691723 59.0052861688625 60.47350940172475 73.90474246830986 74.66187420673728 132.5013293389691  
ADF_ghostNone_4159_47BenzeneBenzeneTS_TZ2P -11.25044408113015 -11.24995060381901 -11.24979275504451 -11.24868530687212 -11.24862146648919 -11.24798222230925 -11.23936256250328 -11.23881188635667 -11.23770940304189 -11.23688020000962 -11.2362727092669 -11.23366471146234 -1.158313540894034 -1.145488510585102 -1.022059425087337 -1.021696356010533 -1.009773968763237 -1.009272875684486 -0.8303089640725196 -0.830217429707367 -0.8185771164149155 -0.8181243130315315 -0.7154844667291945 -0.70372395780709 -0.6495076910804131 -0.638215752540403 -0.6248705217777545 -0.6129925782917135 -0.5941447603389732 -0.5937354062754256 -0.5836431272449097 -0.5822564859856295 -0.5097402326450496 -0.500539882841011 -0.500359388207863 -0.4957411902439037 -0.4886688686799366 -0.483917696150498 -0.3453216425582236 -0.3436161204198978 -0.3310893853778002 -0.3274420344574626 0.08790698968124624 0.1002569566563518 0.1077538099538125 0.1104269919715505 0.1107628463340193 0.1150965973687204 0.1270659077793138 0.1286465310785517 0.1303583721118969 0.1386441254983537 0.1505608282789646 0.1525158114529749 0.1746249301713681 0.1904301840010823 0.2028754518194043 0.2374618513895456 0.2838400918899459 0.2942776761141579 0.3166205900507238 0.3197322936334859 0.3258610210153144 0.3338789192131124 0.3344747627144398 0.3419347626898199 0.3449163539419182 0.3470999775153493 0.3488844163856291 0.3535503921920974 0.3578405069033113 0.3594812655613898 0.3689393197376923 0.3844554957369113 0.390274343022624 0.4144015532105267 0.4467927318060542 0.463793823392338 0.4800963645397883 0.504796722209283 0.5075156898972176 0.518422866582941 0.5285536639000165 0.533086428126733 0.545415982513586 0.5458165547725249 0.546350905678584 0.5529389260003372 0.5544897740590307 0.5604848621796221 0.561577231574812 0.5709018018935481 0.5911175188338044 0.5992937139387706 0.6083133453897666 0.621570442299075 0.6396480949835901 0.6669659441233474 0.6813974542901732 0.6979434623347586 0.7017036167769934 0.7102081269999375 0.7194797249896523 0.7253138744886938 0.7290869936640104 0.7487708187018922 0.7587319433286005 0.7844409173365888 0.7969148689994452 0.8440930138125396 0.8643216884639128 0.8759199383158872 0.8922038295191306 0.915228559655503 0.9285903050257373 0.9458483786970668 0.9549120507873017 0.9689244200820329 0.9797688700586209 0.9810564864195743 0.9931758245052715 0.9954600825722447 1.000398183221227 1.012823139305662 1.027161216439026 1.036372188896627 1.045790729712127 1.051324030051119 1.085710589755592 1.119475479673658 1.133893831793029 1.144133524285087 1.161290396694429 1.174931440949427 1.188056389599183 1.196169047397895 1.216053290618477 1.219381131325234 1.21994939458895 1.24709550936796 1.260577930981943 1.278680835070472 1.287743188392738 1.297217754732847 1.331529233330409 1.344650275135615 1.352158615814614 1.368574841701871 1.386237957830783 1.388168874557471 1.408301165303606 1.418173808128166 1.423470636864015 1.426304611171433 1.460081322570135 1.52039234165111 1.600429661444325 1.611276622727629 1.616069783266907 1.634193658061892 1.646573373930503 1.651494520922848 1.684544790791217 1.688258757762126 1.692991916608725 1.698155203253503 1.713243673788138 1.737666004979966 1.76722185238152 1.792437230461732 1.796109173042649 1.809400010034207 1.815403969703246 1.822456898200196 1.82706631500305 1.83341311830582 1.84183974813862 1.871059118123262 1.878223961448875 1.912283446111519 1.96540128841203 1.985881859215808 2.050276436294904 2.171742208563709 2.190195382429086 2.194204225658702 2.197520179115586 2.199109227255232 2.210723615027295 2.21965070558689 2.234384230388704 2.244880379953852 2.251694175245639 2.254946203278561 2.258730155477243 2.261957292927067 2.275499817300832 2.282108877289866 2.297495123670565 2.318369182406048 2.454275062390546 2.464913594706524 2.487306600609412 2.497813949000059 2.498955163765359 2.526266867046032 2.537647941511471 2.56499131090123 2.589832023060399 2.600434010132728 2.612415675008003 2.626288600778957 2.685281169829924 2.694840916102187 2.70092461360539 2.717980197809688 2.726839470416247 2.730627392871985 2.771110243596276 2.77708309968573 2.793633763300295 2.796442559013899 2.816912984451295 2.83883596503795 2.862490307614476 2.87969291858635 2.888050484655029 2.90172157317891 2.925824464623227 2.936002327728428 2.953755464475479 2.965006512129728 2.977088385001609 2.990025705430004 3.053568112563333 3.069409910356177 3.090901269634981 3.097978342502204 3.122884311638058 3.127445170569286 3.142288505115784 3.148057898482882 3.158856158294944 3.159682424173437 3.167237245327581 3.180570489571718 3.197736335820296 3.29451125355069 3.32669323444993 3.332626461136298 3.346318928476724 3.370446694723953 3.382321782335222 3.386498560406897 3.387466070840154 3.398021655044241 3.410408176894485 3.414289571532578 3.427771254341359 3.453313189613136 3.458608480125433 3.472707208155029 3.538507480310092 3.551058324127235 3.572511757689184 3.576567359697032 3.580337952455901 3.600712080582948 3.633396578473533 3.643915027559731 3.650542983904355 3.653796584431337 3.674586961087005 3.69303892426063 3.731819956187903 3.787807399650492 3.795371936690692 3.808183976558023 3.814572727315093 3.825563896045672 3.834190534247498 3.846624831764553 3.871148257645809 3.894443456372201 3.913249181556324 3.955431476180111 4.014710262216052 4.023166498853278 4.059673520605827 4.079326175128294 4.108975069481901 4.110508828867099 4.113707732198804 4.12041859922244 4.125462956482988 4.138654146272163 4.142417706891292 4.15621176414042 4.184035638656538 4.189085462651321 4.231348132762161 4.269393805931726 4.330417394009837 4.34544472372455 4.378990759535998 4.409452659602072 4.478048538723861 4.490926351535039 4.525146221311584 4.530135527961683 4.53973847784051 4.547684153782095 4.726358967240053 4.730184606732195 4.738761493841475 4.748039812208133 4.756848514127161 4.762645281828748 4.770456198997421 4.786427732410272 4.827319908875462 4.827992862271484 4.841350131630771 4.842775827105411 4.861203814213237 4.865667943200406 4.873411892995771 4.882949227313289 4.898885959134777 4.964504276228642 5.027420662719174 5.043374224728749 5.103199260287291 5.133612619849587 5.135804199754873 5.150056022786945 5.151972804467919 5.161054067048283 5.176638736059166 5.187243540505261 5.197293331795085 5.206628378233321 5.293720458734703 5.312821879752781 5.416902190574125 5.418579537926711 5.429695941603214 5.431539911211899 5.587573574676906 5.590287529296653 5.601294028463434 5.610845593642845 5.753917349403225 5.802767561553572 5.817522156168723 5.877881722370964 5.935845423328295 5.939077128037339 5.952905315632632 5.962629400392436 6.008614855346579 6.030313569452778 6.053012276513495 6.057255405800887 6.087211611797999 6.098804452051493 6.100146995444755 6.12192923439222 6.422400950630452 6.426359618709154 6.433100188987453 6.436999782053434 6.48850367045983 6.494769073877077 6.500500275599543 6.507804264202117 6.629569393133844 6.635543249280806 6.653360241717023 6.667378526205813 6.673298882288658 6.678609728672257 6.692261932491584 6.707138788442844 6.876773527571912 6.87922684620027 6.883902381355386 6.892557622000071 6.898985060439684 6.912422154629556 6.91562965379846 6.934458094603676 6.946151292192066 6.967305169010699 6.982846852917103 6.985119561468021 7.006230140322442 7.048099112227185 7.083560338356092 7.093340776340644 7.183053594251632 7.444666553568284 7.463153290836623 7.46908939923318 7.710300556273734 7.718728942066235 7.729560119401209 7.756701532098988 7.775243705132088 7.793003619430485 7.817009686932653 8.003055271364742 8.364790792279829 8.391569315207279 8.510493613145002 8.51310961688567 8.543425287154307 8.644389985371788 8.651966815374314 8.666540901988304 9.100878563704692 9.1439120955324 9.430265166158685 9.432280864313377 9.459868049428559 9.490817288172193 10.4439076823618 10.46582935443145 10.47136423431131 10.49284496739257 11.40233150822685 11.42198276214786 55.23256995524988 55.86495408235314 59.03444331437038 59.11280254101999 59.26115486148492 59.39455839946228 60.91433487428309 60.96881908682259 61.137736639722 61.3022486451579 64.86176672696241 65.02636702111559  
ADF_ghostNone_4165_53BenzeneAcNH2NHpi_TZ2P -20.54384655348386 -15.59776914298597 -11.36191955223006 -11.2458936948772 -11.24565760335982 -11.24478496507137 -11.24388542588377 -11.24356840962234 -11.2400991762476 -11.23891049920076 -1.37834805553317 -1.212154057477599 -1.151852264518697 -1.015755981808601 -1.015684317704314 -1.00607277020192 -0.8244993348343568 -0.8231258292308778 -0.7992489967806905 -0.7263213497422041 -0.7082350211741306 -0.665569843888056 -0.6425834126292039 -0.6184072386663192 -0.6156995057863593 -0.5878392930328851 -0.5876487439021162 -0.5837480193093366 -0.5631510783342202 -0.5244127926399264 -0.5026565765223516 -0.4932878799654947 -0.4930887395269986 -0.4251600910574972 -0.4128458921584119 -0.3376860073107404 -0.3365967002866608 0.08131112720466389 0.1008876991241098 0.1130393235774224 0.1187362413375684 0.1202723385372431 0.1211565270975916 0.1305574416127183 0.142046348775732 0.159011467061299 0.1629979479107952 0.1740059521703424 0.1974045538107824 0.2061703277406997 0.2082335484026715 0.2479034392142815 0.2979728787639717 0.3089239808135541 0.3153503908914462 0.3243665699234532 0.337233234194578 0.3412846706016616 0.3448201591259821 0.3504389278701115 0.3544758937380645 0.357641368541232 0.3661418462792962 0.3974514294513088 0.4137329667928904 0.4335025172770412 0.4343343657077987 0.4709758962516157 0.4972037024885422 0.5045998440643197 0.5089504520717582 0.5217732709672451 0.5377353720847863 0.5491261015964207 0.5516015999779013 0.5529335885796708 0.5537978142833456 0.5550081514215839 0.5739165655323449 0.5853520211303729 0.5912404448094206 0.6034602382730395 0.6318014562050103 0.6549503822404393 0.6729646967612217 0.6781307450199119 0.7019950356537897 0.7071578857604531 0.7139322046090401 0.724508889934588 0.7540883350896702 0.7687321948049435 0.7884742444519155 0.8044933584661061 0.8416089641607749 0.8549396926298538 0.8803886015823602 0.9019194249365808 0.9096903867795585 0.9167266556994692 0.9418581106729115 0.9575235175056953 0.9810920116613654 0.9826068139860437 0.9982919141322146 1.003780810955749 1.027292096123863 1.052731134414648 1.056367194137833 1.074086001827909 1.096015107481147 1.134343812367634 1.14014393445282 1.170744106224323 1.177743983969 1.213115988170985 1.215184613598816 1.219421557831864 1.246363379026042 1.256885891094151 1.259723146555409 1.270898216689594 1.286970468761369 1.312259309311885 1.336102885490385 1.34892064350591 1.35465751460962 1.379322593136281 1.404100200116367 1.423279020897084 1.426116939060273 1.455028042774589 1.51352021581508 1.533899913878185 1.565027019179193 1.585734245358492 1.604773670364754 1.618645568457977 1.627818949191417 1.637067307775149 1.650983438434487 1.676612135663026 1.705809048507516 1.716965058449597 1.754906902960173 1.768196721163368 1.786866182711446 1.798697658958716 1.812777012575828 1.816962794007846 1.82972027182971 1.839686696080675 1.847662514267803 1.871777673033724 1.922766490721233 1.974806168794117 2.050456720593491 2.083723088750895 2.100070683902389 2.106579472765316 2.159359716877232 2.17105372494054 2.194130939281337 2.210306752350054 2.212893795914948 2.221162752995687 2.245099469194869 2.245401312234157 2.267733006095051 2.277412575251375 2.280122742700373 2.316636410789541 2.361280738726096 2.425241138136015 2.472219741243441 2.484869380607847 2.50380487032303 2.518399542662111 2.526810695278369 2.543068251919172 2.551752339308853 2.573205622711773 2.585051547859916 2.623877085478864 2.68319806391691 2.695608631990396 2.709114324766456 2.721247589873692 2.744257780890213 2.781739279736442 2.79187997732494 2.799180748228836 2.814679647510036 2.856695508159872 2.887989174540835 2.906185369145436 2.936624515900109 2.970523901331497 2.977086253183145 3.041539513040977 3.056213794591545 3.067421824709728 3.067846613601091 3.108522913716933 3.117382829469778 3.133283177456997 3.140223377873938 3.162429804425513 3.165821195882756 3.169044699974988 3.171136944374209 3.212013228622642 3.235617700097265 3.245447031339753 3.29774608668105 3.335640599838243 3.343426924207775 3.368843874834342 3.37969987289457 3.398143390826296 3.412537105982865 3.416701052499426 3.452455209640785 3.45749463191161 3.469247069712612 3.544254282445375 3.55336133352208 3.58945285501673 3.621159103418436 3.648270208100703 3.656775490153467 3.659433495065799 3.688991466602005 3.7271890556909 3.749153532597961 3.795498736316765 3.810464320718623 3.820336040094628 3.842125882257866 3.851108279032349 3.862970015837847 3.873138360488346 3.883622544375811 3.89633551507433 3.913707837449894 3.958097058949255 3.984642522553109 4.001029066011393 4.033798553700128 4.070289203781797 4.105208588168157 4.114519379849653 4.120235146080103 4.132249187358176 4.143846265128825 4.166296473309053 4.177959212203987 4.225254996101782 4.242775593817523 4.28989861531919 4.350544537895044 4.359529430681482 4.386268580050991 4.484298549287963 4.511136178361947 4.530195199021955 4.539616957378458 4.621512645292307 4.683935902896873 4.726167333162785 4.739858689669077 4.743678067478641 4.768689766908998 4.7718313809804 4.81435656022219 4.835108592170432 4.835806874751039 4.864958206710383 4.865872362037933 4.897662050799411 4.917287360806379 4.959035007655262 4.996383765349033 5.03420881114319 5.04030244842058 5.105084691346771 5.128437405128508 5.147443128838256 5.176048306189916 5.178352630597744 5.192502865048802 5.224143525335423 5.25483467467757 5.304089560200048 5.305499818152307 5.3596040299404 5.376960601762962 5.422728345555973 5.429366212052789 5.514036055753531 5.524129014734226 5.571655659324755 5.592878208652747 5.602894624927789 5.763862489426145 5.790823108365911 5.819398713751831 5.936943362631486 5.95489303835985 5.960370609521926 5.999860274787993 6.014492922126585 6.025513970777343 6.061541716799115 6.072973571152286 6.118065692140085 6.241412631022223 6.259374236499291 6.425949191560115 6.433754218351714 6.473893112890797 6.493609679266699 6.503587102786078 6.646541300389127 6.649362075545579 6.677761065654273 6.711054085054394 6.731104832544813 6.818573351306505 6.883114054760656 6.890182103919984 6.903558624354743 6.913721664764374 6.934799364713201 6.940506026548874 6.959751060278034 6.993443178277001 7.000790135580996 7.022845126093884 7.049200400637055 7.093098698108759 7.128456085378623 7.183173451933373 7.391666573539975 7.394397306996512 7.464414661555097 7.696159858054408 7.715790059190437 7.728434226520399 7.752301923006014 7.807043566611641 7.87264747464216 7.989768264403537 8.153161406678652 8.372828175083431 8.406305652557219 8.519666679786527 8.539410595771834 8.553997026459962 8.657520659410926 9.110207395804332 9.387373928406406 9.429078176207794 9.440039998029855 10.11128797369434 10.35172700227121 10.44899316800656 10.47206864840343 10.90412272323685 11.40318767620222 16.65017818959971 55.32936396997108 57.45860169194739 59.03368410645454 59.2263552156241 60.31566391029556 60.9534906218131 61.13812800439661 64.88000118644284 73.79913611949279 132.9436958154014  
ADF_ghostNone_4154_42UracilCyclopentane_TZ2P -20.57935292365972 -20.5735922548175 -15.66320667897156 -15.64608492780779 -11.43100209976182 -11.39300882687349 -11.35148969971686 -11.2669326183722 -11.22169762753598 -11.21820956629883 -11.21696531511678 -11.21534452725644 -11.21430881682048 -1.441667808393532 -1.403412985622238 -1.318541075610815 -1.250757120043376 -1.116646227657387 -1.093219426726176 -0.957163349929511 -0.9556552552928665 -0.9376279283641373 -0.9063922480068661 -0.8107070129780549 -0.7785208072071085 -0.7695149427686822 -0.7651872757328378 -0.7179246527596163 -0.681245615530542 -0.6780275562560739 -0.6565752583591881 -0.646351793998904 -0.643108759456825 -0.6184155748514394 -0.6048632235390604 -0.5813086220745212 -0.5713678186505119 -0.5617756823404516 -0.5274156267068627 -0.4877271915185709 -0.475465514360984 -0.4736774620202924 -0.4624277834292454 -0.4618289276437793 -0.4592960323883571 -0.4533969112623426 -0.446407966664226 -0.4388519595168364 -0.371569028005143 0.06650616161179061 0.08102694861665476 0.1023047467977025 0.1041233067278559 0.1155697809426323 0.1310815651625893 0.1369450529919438 0.1417376268924925 0.155457139553602 0.1668841904961872 0.173546332654875 0.1797966614565323 0.2046399906124281 0.2126943094126268 0.2256240202258409 0.2459703882683995 0.2494319026152783 0.269708738016576 0.2784706051695082 0.2912120252672116 0.3013292314720933 0.3106294092519647 0.3268089881734441 0.3274851399414824 0.3318722944031828 0.3365342085657449 0.3419970932825902 0.3448806384770917 0.3634878206063045 0.3667950820407497 0.3863030103243841 0.4125751085189109 0.4219311618091684 0.42682431661069 0.4393361683936212 0.4489685688234625 0.457274917108809 0.4664760249565 0.4748586236873488 0.4840060533925848 0.491074475334542 0.5086636499135868 0.519538706405845 0.5383657537552785 0.5455182461471997 0.5600249250427251 0.5628060802090902 0.570327873567448 0.585619162622682 0.5949828233022276 0.6090762399014406 0.6184232671439419 0.6253897996764587 0.6382448551884735 0.6414164360673221 0.656752420560418 0.6712840607017827 0.681684720645657 0.6830447360031128 0.6984424995356959 0.7037115768021941 0.7123285848026096 0.727525695366157 0.7306907638760108 0.7426205101869511 0.7570915990553285 0.7655503934672179 0.7734221278962633 0.7891795344709176 0.7953605069488239 0.8126932992708762 0.8213420772379362 0.8338960500812276 0.8556060550303213 0.8806685967335256 0.8949147071854291 0.913558999558805 0.918734267866041 0.9276411160769944 0.9435719890017406 0.9646949430901737 0.9816262192987718 1.00438061181405 1.015402266178972 1.033496153958383 1.046840575089143 1.066308612199185 1.079789738395063 1.08809851981573 1.114941755973688 1.127710164584941 1.140574349014919 1.15502701220468 1.168026556287577 1.18492872704812 1.215873571033316 1.217559735112614 1.245594452913413 1.263789674036121 1.271872949460318 1.282165214591577 1.319874867900638 1.328121640956566 1.350945548597787 1.366231016127025 1.374316807015126 1.386569778875486 1.407392032000286 1.414059563537743 1.423790681952012 1.42607157595136 1.439282837804674 1.46873268778513 1.48558549533316 1.488688035887097 1.518449989741526 1.527857349416508 1.532853222161363 1.544009286388844 1.558148530043105 1.569426783330135 1.581250516174362 1.591282008289134 1.598550628570626 1.613632814670367 1.615401480049578 1.626444278127771 1.632717255046011 1.645892008338119 1.657593890700863 1.674694178612929 1.698884565284788 1.713693993886051 1.716847516182545 1.724495464642216 1.742046906242137 1.756337808030544 1.773063417401853 1.796698284657122 1.799109315672041 1.811740984235742 1.828548193828021 1.8323268504869 1.851673669872873 1.882534366565151 1.892487457155803 1.908174657170023 1.923739069806462 1.927582785148508 1.957040809910217 1.973616373213016 2.012957278901002 2.031069571038113 2.040919012273676 2.052199789107545 2.111911052868924 2.115175275630701 2.126033696451153 2.160393209921485 2.16831654800755 2.201109112776316 2.22090578488354 2.231398882940728 2.244870489339685 2.255591188254284 2.266522113417431 2.290894489075457 2.307033366053843 2.319928470050338 2.337893160058394 2.339293467734111 2.357150180739204 2.375289785990298 2.387685629782774 2.437526660918555 2.438737344665698 2.457362082122611 2.464991725433534 2.478286961598934 2.512993100574379 2.542134563540525 2.547294784840184 2.559722271104373 2.608817228804139 2.619630459509839 2.646058740963937 2.661702480628811 2.686082638143788 2.707544291019948 2.712010728405167 2.734081166177979 2.742686093728817 2.769242016396996 2.789266806385598 2.803110935982066 2.847312639606909 2.858147673381925 2.875127930862426 2.893080410555214 2.909928137446934 2.915684383328025 2.930841695897541 2.958415936571498 2.982728135097312 3.00717604357935 3.016563317266815 3.041885418033415 3.061254963947806 3.080110675707774 3.108734862600014 3.127921843507652 3.146147886148916 3.162291343476061 3.179404982566246 3.185092712411113 3.195776488379611 3.217851101527942 3.234557308968186 3.243038151457863 3.262018239864116 3.273755337286487 3.283750113949082 3.293465896390433 3.300148729596105 3.30328651672722 3.308629958758189 3.327803232264156 3.333415333950959 3.342256895737688 3.370379439887909 3.37984622005258 3.398283692948209 3.414303613309873 3.429377920020668 3.438231962026821 3.465746469730012 3.474772602709035 3.502945133637603 3.541489122333261 3.567437420663293 3.594101713918975 3.616404785600275 3.649328207809115 3.685927803080871 3.709957999254252 3.720118124209113 3.725037225342204 3.746593845098234 3.770220952289999 3.805591850225287 3.816144254526473 3.843148980202147 3.844660130776049 3.859775382607778 3.879242518374225 3.890013283993347 3.898940922861181 3.908841652028476 3.913590533912325 3.927851918139668 3.933205242575511 3.940635704946786 3.948951315528574 3.958755478040675 3.971209845049927 3.97605293321675 3.985382358238847 3.993924339876215 4.001372789654979 4.014062494489807 4.025306664942556 4.048904186903991 4.053061917135737 4.108603285971323 4.12031531611379 4.143374237067351 4.180447114326854 4.185486963335596 4.247533757412185 4.270815931917787 4.318390589813715 4.343813900922301 4.347476358013431 4.361616001521815 4.36569786892697 4.386506524444458 4.40327442320639 4.427907184120681 4.464191129035374 4.47622335678872 4.489187691218725 4.511099853744456 4.551602927339845 4.6550216812595 4.6684591358104 4.67775856588621 4.708234165109454 4.729523596739012 4.744924917335172 4.747267049391327 4.753166041670834 4.781192475183897 4.788561979556819 4.816489425752443 4.852237112466547 4.878197316244364 4.881374786318696 4.894790746989544 4.908986454103188 4.923483548130181 4.955904074306705 4.985124516865326 4.991335161423389 5.051869219907366 5.069287762578975 5.074907782037314 5.092326391384113 5.113619098720536 5.150525036846299 5.180546395715921 5.23789289975016 5.261666715710761 5.282749711168924 5.288974348015912 5.330686083645413 5.338121043507192 5.348369691615252 5.350522935897809 5.37504936493616 5.387995142946096 5.393236073250557 5.398725089844063 5.434874291379018 5.446318383747704 5.450129825149435 5.457603477479014 5.476276931569135 5.492206040133022 5.537542532935197 5.5914300813 5.627762975887724 5.650169108138885 5.731972080972701 5.767778842401208 5.81593512877068 5.82545863653276 5.855160380117758 5.888060275772937 5.898730228251104 5.95610951416803 6.010890693911854 6.040161452738967 6.061357445000678 6.087495686205842 6.159579594942277 6.17396706503057 6.183944908969226 6.209893136373173 6.28206368102253 6.337121020577524 6.368493001365343 6.413592227726869 6.429970483951569 6.438288695973301 6.510174589373335 6.519421332416646 6.586995186484748 6.640385762994309 6.701345040870591 6.722198177522919 6.748074042078807 6.772554203557544 6.79673102698121 6.814387085531322 6.838369361881377 6.917785963340541 6.937297095671035 6.956491051679301 6.97180354746087 6.986397451392895 7.034222367760882 7.050822330631752 7.07101579431425 7.076737095160694 7.090264342661873 7.09591667827245 7.124161558769099 7.145930766245814 7.170461268252538 7.233676132785194 7.256774492166739 7.262625947184294 7.307846155920325 7.357942041531187 7.363689933127861 7.393493636054761 7.466854973682809 7.492521019571117 7.551938933251041 7.644554901234312 7.824149051337977 7.839988770133733 7.881018433113399 8.069311297652323 8.183157654333108 8.238671092448364 8.26087343951643 8.28744309570533 8.310077926845096 8.398857069925617 8.541317266755893 8.602069479749707 8.649423309068396 8.702994533329472 8.738124983990643 8.916374521025238 8.947964570611632 9.294582093696661 9.331965377882385 9.39953873080122 9.50943618688669 10.13300484904455 10.23907349757479 10.43731056597283 10.57441057256838 10.9599762917872 11.04299213580665 11.43705477422662 16.60397829000166 16.65718693725447 56.24596335113078 57.43470034990403 59.18339317126308 59.21037010412629 59.9459541985745 60.18194638263718 61.97988474211241 62.21874362535439 63.49512926735734 74.77033687173765 74.97378573568317 132.8440347904967 133.0065567832759  
ADF_ghostNone_4172_60EthyneAcOHOHpi_TZ2P -20.63529015175927 -20.57850683980999 -11.39788346794379 -11.26495740120004 -11.26134000241745 -11.25194966974092 -1.463421973074968 -1.360869409112992 -1.043134401803778 -1.028143466525277 -0.8217516595811067 -0.7773497509937374 -0.7075150945346506 -0.6899155470187707 -0.6761320500796922 -0.6491728733118376 -0.5826296486519505 -0.5731632981915308 -0.5599195062604687 -0.4822405444810028 -0.4585226380170214 -0.4209571766108131 -0.4202438805121533 0.09264909039038527 0.1035897979279939 0.127681589658959 0.1399380716982331 0.1514668423312168 0.1527210984886429 0.1591954782784434 0.1806107482173905 0.1854278558922648 0.2291278751042508 0.272844032309595 0.2859368509914175 0.3162326238714198 0.3171606389068559 0.3371859238160603 0.3686559801992367 0.3869677632462006 0.4078259527403937 0.4223092538433704 0.4614786290312937 0.4741010609627986 0.5159756593478572 0.5264421010653327 0.5431670158395173 0.5741806040139933 0.5855945555842605 0.6060972787145128 0.6387060588067679 0.6592672974590286 0.6857451852869408 0.6880233970863951 0.6958004030049736 0.7447721194776182 0.7728706432614199 0.7769974812594935 0.8137144659328308 0.860144028556333 0.8905668972494684 0.8974111013616457 0.9270488930715931 0.9529497617089261 0.9829707474964035 1.00247110832688 1.078718243109007 1.086379037550142 1.119843693728233 1.174037907571876 1.193464702176726 1.237129348455054 1.271172219760132 1.282237150363831 1.315907920449719 1.33949542435493 1.352064118644989 1.45578477480897 1.457119657102865 1.560080604144332 1.565426676832652 1.575492666044886 1.577577799754428 1.649887864176206 1.687691197456313 1.711133829697593 1.75953771158163 1.809931303497502 1.838213440336307 1.853949921222992 1.876976006916923 1.890431655323016 1.907721602111052 1.952945170538957 1.968734136570705 2.02162833984834 2.036597389357313 2.073498896860803 2.155394445250293 2.17848812921742 2.223930391118166 2.238072277825056 2.37035867950358 2.38258049856854 2.490841636673463 2.526134289190975 2.552415646028088 2.571333217964825 2.603483392736027 2.611973425136264 2.664157115937658 2.679212872582997 2.701524938306545 2.733092280295245 2.796054573720633 2.800078946298874 2.864070192109767 2.905645283999463 2.938075069775568 2.954978946981934 2.987200343155162 3.092014911116342 3.134363547947724 3.161177025610057 3.174643027229647 3.184669915666766 3.207294946282238 3.219524484092422 3.226422904092771 3.272875210634642 3.322984783428866 3.345204559007599 3.391124613882792 3.443460420149049 3.47745499762238 3.562530236224164 3.7200382935415 3.735245113614376 3.754486471701223 3.795430198986061 3.813155099863004 3.867840956226845 3.879670513565369 3.897592039103902 3.951117655539474 3.960444988382435 3.968485822527982 3.983607808618141 4.044765066825143 4.167842045791723 4.241636279843838 4.251230632777165 4.274180756117385 4.287720629905965 4.330224014123824 4.342389517444985 4.374262197897809 4.530552579035112 4.608725204461553 4.612542976636998 4.634335528521886 4.718615626840619 4.762795253096738 4.804213573757045 4.80570342852267 4.825133152222391 4.849761405230011 4.938183434043485 5.003710766015463 5.041676332830942 5.074528382189841 5.083344378408349 5.139667122752334 5.190774383287448 5.240424732871838 5.309500714570479 5.339594741711571 5.520565386268147 5.572151586860336 5.652959914794042 5.815191283595403 5.874294713527135 5.946111986591689 6.021357272110242 6.02967628364181 6.155356905221503 6.162633423705322 6.247332013417228 6.31393331700315 6.314478152056989 6.420979489414385 6.654665797478092 6.658280364783409 6.690222781453822 6.740141431103105 6.951365143354935 6.958653871901813 7.068270205847833 7.099295253291463 7.284733852492494 7.412482868191637 7.717815849340098 7.838593302668338 7.883675243340018 7.950470202515831 8.163039535819491 8.400435456694535 8.428565325927691 8.6177380473342 8.881415355192651 9.290950284434837 9.576500164367431 10.75834880205243 12.22933432858729 16.62931255853206 17.60585603001467 55.67079729017202 57.24250665074983 60.54161997244123 60.99196739797561 132.8838690976121 135.7045537634938  
ADF_ghostNone_4120_08MeOHWater_TZ2P -20.62431355916428 -20.55967470927632 -11.26113100040609 -1.384371343760349 -1.335753222832858 -0.9069358354683128 -0.7439759143092002 -0.679837065169318 -0.6129870722434837 -0.6009214422032622 -0.574481421137755 -0.54034313312517 -0.4805437489146259 -0.4280418049094648 0.06315563699137579 0.1193741213551881 0.1204853184628804 0.167453875865446 0.1705701241929884 0.194133171135751 0.2889343549965737 0.3115715336759227 0.3317216825834167 0.4007343606613133 0.4184963522012917 0.4936916284673606 0.5277834273091674 0.5349536216252277 0.5701458634631896 0.5804258217518256 0.6261729560225675 0.6308597105701953 0.6362501508657453 0.657413989731099 0.7176760836357967 0.7308826708446812 0.7671383794831937 0.8107998591309288 0.8833174042865696 0.910775491772687 1.004355103701641 1.051872795278074 1.086098106758159 1.167756639385603 1.217302799567072 1.232682171829546 1.235051432298047 1.29680782085286 1.33248502479957 1.412514741483034 1.442446664490852 1.534716510693971 1.535351177013592 1.568132119891098 1.620408694078111 1.771153233897823 1.791298557519234 1.819264010219722 1.886738305474113 1.926168032646074 2.006863036572326 2.131724129557303 2.155454700092419 2.160025646310538 2.203299158036584 2.282915006623842 2.288627117996846 2.446913967325979 2.464764390931464 2.52171279610352 2.546376253316506 2.567496607619845 2.598927631899324 2.708353924056733 2.797349507519052 2.899361138510603 3.047377267717379 3.049876699603059 3.070784053945221 3.170922864716059 3.213006325621171 3.215017193703088 3.233498526160205 3.245452447404287 3.271756529697007 3.410117923429913 3.421051776291972 3.448777022257847 3.455541633151598 3.522950952057129 3.806752063379133 3.819622876093052 3.872310671759881 3.922144958186581 3.958794830959073 4.080057465697693 4.104093738992076 4.188241427812807 4.189701042388211 4.25206125310998 4.315164114266809 4.408946057751624 4.444149784479728 4.568900192408516 4.596529125206852 4.722643191934837 4.724225974860734 4.801411033353901 4.864289193488211 4.984161034640094 5.066133292274253 5.101428690801894 5.166069282808727 5.277674200851278 5.284591560977877 5.352182734928823 5.438135234913661 5.633796978435787 5.655075881761594 5.720332820189566 5.801208049991383 6.019972100138371 6.08185719681993 6.225533742736322 6.424672036223808 6.490745272964189 6.529509783344539 6.759501895811365 6.871465495056956 6.916966593023838 7.036430248173677 7.120920729447843 7.191656511050329 7.698787694255237 7.860461012284459 7.861363827206407 7.922371423876859 9.189023053266844 9.501085951603386 17.35709854217865 17.48713420122192 57.90394086461857 134.9769663573526 135.1844237114117
[truncated: 31,736 more chars]
