# Supplementary material for: Toward Pair Atomic Density Fitting for Correlation Energies with Benchmark Accuracy
Source: J Chem Theory Comput. 2023 Feb 14;19(5):1499–516. doi: 10.1021/acs.jctc.2c01201 (PMC10018742; doi:10.1021/acs.jctc.2c01201)
Supplement: Supplementary file 2 — ct2c01201_si_002.zip [file ct2c01201_si_002.zip › data/S66_mp2/eps_res/eigvals_BAND_3Gbl.res]

BAND_ghostNone_4117_05MeOHMeOH_CC-TZPGTO -20.57831519220068 -20.52197429500074 -11.2825320492207 -11.2493807678672 -1.379459908079901 -1.327864978487551 -0.941141862134924 -0.9028230997831769 -0.7144871225672483 -0.6705025026191976 -0.6338469637255243 -0.6084627066744053 -0.5968155731760999 -0.5689706369400386 -0.5249525044223806 -0.4839956308996248 -0.4646654357124902 -0.4232553357021164 0.1264397138648123 0.1625178259700586 0.1670587532224641 0.2079181604153773 0.2111419917487655 0.2341417913247892 0.2526027401333232 0.2637632755128309 0.2987315411318976 0.3494816252558269 0.3785152515503951 0.3896469958426391 0.4170565011503528 0.4470470508482114 0.5223737042438166 0.5609907799376147 0.5749208925008841 0.5953317756964838 0.6148736133519574 0.6265556060206057 0.6367521222164845 0.6433827876326762 0.6490346849255599 0.6534987789398045 0.683295329468193 0.6960061850239377 0.718463548285724 0.7222633903855695 0.738440505613512 0.787705647112917 0.8049869809394896 0.8340625244850089 0.8672965296505033 0.9152412950910701 0.9535032312795721 0.9925797804044632 1.018068373384297 1.05030951693742 1.087174943138868 1.089377573503108 1.119261409738233 1.145334703899295 1.168094753115384 1.202245596139344 1.20740286260976 1.228805472436957 1.247107155219434 1.279901106659846 1.294483076663307 1.317722822509056 1.322947939541413 1.341654247445779 1.369370659940979 1.408386594001618 1.443440196844565 1.489318094714544 1.504321081622775 1.5216720507754 1.525307694709578 1.545355072983704 1.552011198055231 1.560668923929757 1.608012055180734 1.61605525211372 1.620745066604192 1.774890071940846 1.800671335147031 1.909881147503669 2.118283264730643 2.170401724809235 2.183097099502329 2.219060363457148 2.229579517594211 2.293104747492171 2.315643672173714 2.368809934966047 2.376577142251294 2.423663809725277 2.498500479364937 2.5148765832122 2.537003732949447 2.547244386646144 2.61024446726542 2.648037589488386 2.826962866308477 2.890428131157135 2.942659780063681 2.99635705377209 3.053499942462983 3.077637205948382 3.099821088280674 3.108578675509134 3.128461362270469 3.141109673373323 3.157710518533247 3.167127181231748 3.220601227454347 3.242731775497313 3.26496244947974 3.274535549017901 3.303245468797865 3.312509453128039 3.338873680659515 3.341232027518743 3.347374365819199 3.373270171782271 3.385192155292831 3.437880068417099 3.483619570961879 3.533903053595357 3.5996491206599 3.632383973438114 3.638762113582607 3.662132134320073 3.70259098035861 3.710310265267247 3.736216757675143 3.743306115314605 3.750049521336918 3.769309466083162 3.781430363414196 3.791303023512865 3.827218458787863 3.832319997985627 3.852281836665404 3.872696277935641 3.897566368745432 3.977417086912958 4.011206683580621 4.045502473021228 4.057698144375817 4.090890369611987 4.139851653510675 4.145483702951038 4.160174021823585 4.16940837652812 4.199455451432873 4.240368180462237 4.255720099744819 4.280939698721352 4.295672532734757 4.302058492047727 4.318454784409829 4.391219690983473 4.410853152620342 4.425580788541899 4.42940900100262 4.469412301462064 4.484239305090576 4.503900238156899 4.550907769327569 4.581884419318291 4.605792861128802 4.683973718808531 4.746011368772986 4.758207526062447 4.779306599270122 4.822572270961463 4.997013758507401 5.022286868246957 5.037793439636077 5.055532853186621 5.071490883445417 5.115770041960729 5.218418065281438 5.238428597446455 5.266408239762576 5.298148334059202 5.336009332273568 5.34709852145328 5.370879503938375 5.403051755851774 5.441596064892724 5.454896843527759 5.542234000578172 5.56432757980184 5.568448628631689 5.572489753290011 5.602859394084947 5.604979430284359 5.777230310621466 5.835512482152503 5.961470926338115 5.973544181819356 6.178153008346171 6.207222843760944 6.2251250272329 6.244558384202995 6.270504257379361 6.278855553547686 6.393852232674748 6.468167565092648 6.653244517607218 6.712305846567949 6.968831425964602 7.028938068139673 7.143402855675988 7.161337768831062 7.199071926143151 7.229152586306706 7.265934131288681 7.280735320649143 7.346000345038279 7.395304862755187 7.42840448486696 7.571868773926917 7.634750524766048 7.659415035324308 7.902652458479563 8.018324405238772 12.19458134611201 12.34578690370238 13.81740522507895 13.8843998824675  
BAND_ghostNone_4123_11MeNH2Peptide_CC-TZPGTO -20.51002284468272 -15.58534263667401 -15.51661600074232 -11.34601773399899 -11.25820880838774 -11.22755620297538 -11.2261422703993 -1.374676256000259 -1.230075256829348 -1.152966838038768 -1.015242368726003 -0.931383336391305 -0.8813716708302325 -0.7907379290830846 -0.687874604990516 -0.654629418863922 -0.6523280876146516 -0.6276262776128532 -0.5907129422910459 -0.5793617465054784 -0.578074527515516 -0.5552266098066987 -0.5457484022430062 -0.537796667751869 -0.5026691399949417 -0.5000913393331134 -0.4217672834074803 -0.3939048343026618 -0.3770103747625703 0.1247156912983715 0.1548377796622448 0.1602476461299348 0.1811079336804751 0.1861627930741731 0.1937228721113799 0.2165587083681892 0.2232670971785549 0.2258028216046048 0.2461390962989971 0.2512605867956509 0.2716972829554297 0.2875056149678626 0.2909746588760221 0.3221143583457147 0.3457608340815352 0.37132317443206 0.3835381280995718 0.3909262780360575 0.3971515457993769 0.4323270928969752 0.4495074668395473 0.4680124206844566 0.4815082407128174 0.4964111754757071 0.5208704560420178 0.5352172585077853 0.5408027261091541 0.5631433664584223 0.5938183934472993 0.6044102096232901 0.6137593458952089 0.6196728074835937 0.6263473379439086 0.635714820241992 0.6378158474699972 0.6437886654108681 0.6511566110849919 0.6714316061618893 0.6757842129955263 0.6842673876515594 0.6992539641136302 0.7096948596348536 0.7368612863109929 0.7434827060535891 0.7552829654719899 0.7591529183433817 0.7601500360025917 0.7788925645768953 0.7849259029659984 0.8019795549388684 0.8118793652908618 0.8336348987876931 0.8685387185305574 0.8880877244744276 0.9048860586581841 0.9351199812739482 0.9442109552939366 0.9747807126493027 0.9955219278502844 1.009845342860747 1.031596507830661 1.058875985077236 1.081165339926782 1.091424307411634 1.103396915323483 1.105229625912276 1.116340165154885 1.136373654778744 1.150633579015057 1.157590289993617 1.179526456895046 1.191699978991329 1.198068826665104 1.21106143912945 1.214138630316971 1.231334644977785 1.241790868367353 1.26288750317858 1.28427079790795 1.302713295119194 1.319686669446348 1.33313078488267 1.358481385596731 1.369973264110578 1.393958516631988 1.403776642616254 1.409132819393334 1.436006616572989 1.445017692541427 1.47528060405677 1.479393697565819 1.48687413961572 1.503450784975347 1.507748547798722 1.525299797447656 1.539800591255161 1.543625387700139 1.561886650533636 1.563588398897119 1.577011698408489 1.590394053053127 1.603421427527204 1.630208644025741 1.645801330115723 1.656653792005505 1.695659166502364 1.729369939150857 1.737190986016446 1.779839626588821 1.798124910378582 1.809798164914812 1.843651472296596 1.859648102099055 1.868779339841889 1.90113812871661 1.918796361050736 1.966385938750999 1.998981841107837 2.03442664427393 2.051215252060203 2.072259600437616 2.100144538143187 2.133118988900869 2.209064918382693 2.337534272720678 2.364210071949308 2.451839045970799 2.472693617675011 2.504398219843939 2.516707186013269 2.536481127454824 2.581944256951171 2.599786131746776 2.617118513991926 2.647188283098688 2.676630704627093 2.719161586071284 2.763194547112108 2.773469103949264 2.832884501468673 2.866895610171625 2.876751189468409 2.893734399104674 2.919000847079497 2.923881216737404 2.965140450285198 2.997000531830063 3.01809167003757 3.038284184706656 3.06920332634745 3.082463836831086 3.098170130561713 3.112121597416534 3.127390472019827 3.128712424121545 3.141514488238012 3.147140461832528 3.16063812728595 3.167712019578433 3.178816540780171 3.204110414339614 3.214985763725192 3.24292380134911 3.257061870645094 3.268757389983566 3.28280194602292 3.293935243886873 3.296710518715943 3.32311569388948 3.329281549350485 3.343745020902072 3.345439488607745 3.360997548150672 3.37464829403429 3.404303443849404 3.417241090592238 3.425250778869231 3.448752569892033 3.463425641097669 3.50066430021191 3.524016192089129 3.559024168992677 3.581198696634805 3.592829129471402 3.605235183293209 3.61387584105872 3.627180492242593 3.632770363087273 3.643391363930749 3.652529443043491 3.665126508321064 3.674136897224071 3.691024590808567 3.702244276077348 3.719508620553497 3.742420337546134 3.747836367651835 3.749890472324691 3.753290602208461 3.774811607977839 3.785628537315263 3.791698014506651 3.793168681203654 3.8102501338854 3.822162439368826 3.842907789115693 3.858949241263981 3.862030946174272 3.895164181784017 3.913893982698805 3.931338985061613 3.935660367577837 3.954739284970096 3.975533255553409 3.995768310114115 4.015880931563308 4.038495593027686 4.061229529955181 4.064301897752581 4.070520509982845 4.098119045575634 4.119273435945121 4.149731444185378 4.156657485384765 4.175204023843308 4.180436585146954 4.209381575643934 4.225335556303929 4.229600032872745 4.252901864915979 4.258849951422866 4.270407292040391 4.289377526216377 4.29506426449147 4.313243015600724 4.336206067029335 4.339360218805526 4.352979929403464 4.38762425989346 4.393845924365642 4.414385991236123 4.424188956819261 4.436987841884808 4.446195588224534 4.463469901121277 4.499918467028518 4.505087423181463 4.515013087907755 4.528425645545088 4.536432852050597 4.561641543871206 4.58030135074987 4.612844576132803 4.620783547290695 4.642487613631338 4.65566995964753 4.669411719801427 4.702523645014734 4.715671584259442 4.746505590090528 4.764818229251273 4.774774763642225 4.833298880449501 4.862327131218566 4.877864104843487 4.905063473862691 4.945028386916261 4.959029627727627 4.990756263507247 5.010909185232785 5.051846499242497 5.116808487653262 5.14532993985543 5.175528156263974 5.197610151121422 5.203341552157446 5.222820276496808 5.261343875863498 5.262541129330899 5.300323701465184 5.328966458563012 5.346152710536144 5.375453057334309 5.386474615379234 5.407580708931581 5.410575274214764 5.452530818254337 5.481467503876336 5.491208323972217 5.504992019461191 5.516609113768806 5.549318680921721 5.563756916704235 5.577444658865574 5.585309018063266 5.599819129887013 5.627155896118021 5.636285842615362 5.643737440691548 5.657779351030628 5.667125086672053 5.691300070985952 5.702940423062157 5.719154601108787 5.736614476944801 5.773423145140741 5.797875473879813 5.813934168765815 5.837172853917004 5.857453415785765 5.930610625248183 5.98387414666609 6.007758521143686 6.066711342420677 6.132661677655649 6.136574002030978 6.191054121551937 6.205966878931797 6.212335897199102 6.242211174883486 6.254755054721907 6.270447554426772 6.275337729166328 6.303817826129007 6.37818367791813 6.406012016911313 6.493357261029898 6.50307962339016 6.541061151854622 6.55681255841411 6.627796445408013 6.698487052087086 6.869991718497872 6.954107745958805 7.048044319302059 7.11081050313151 7.361576001318474 7.371563844481292 7.431500616193474 7.610746309003597 7.65114122646324 10.15136963687923 12.97410874316203 13.2593829332418 13.76478299826514 14.01311742438343 14.27013763909272 14.54396320358775  
BAND_ghostNone_4138_26UracilUracilpipi_CC-TZPGTO -20.54478466136096 -20.54470842795334 -20.54349256788973 -20.54346713097796 -15.64049010574656 -15.64046442210177 -15.62667919547862 -15.62659584448249 -11.41826256324209 -11.41795297917773 -11.38509098650168 -11.38444502986802 -11.34078409827057 -11.34061470363208 -11.25455463145213 -11.25452870348269 -1.438378776130895 -1.433552764538208 -1.400698192947136 -1.39972879631027 -1.312346177850349 -1.312299774491082 -1.246983859363167 -1.244956010127366 -1.089466159204625 -1.086601124922211 -0.9332978987921774 -0.9326676827889575 -0.9013874168087842 -0.9006135050062664 -0.8055469277032254 -0.8048324844660618 -0.7653440907539919 -0.7643690078111011 -0.7131458568608773 -0.7130890804034552 -0.6904988557634527 -0.6792637455367757 -0.6780377491380783 -0.6534489285801816 -0.652489063199556 -0.6481605867032332 -0.6153321081036404 -0.6152997682449773 -0.6026423501891593 -0.6019796505585778 -0.5855944951168089 -0.5653409422779679 -0.5316464417519172 -0.5146713266828453 -0.4840714233526675 -0.4823568003773199 -0.4529324289223949 -0.4516847135927164 -0.4400635360849657 -0.4381908850166696 -0.3809837675286358 -0.357049225568125 0.08087760089721707 0.09385794783162671 0.1153320595891804 0.1259057207771359 0.1555899399644148 0.1568255494673025 0.1630827866899647 0.1735957205920857 0.1836352524433167 0.1869285491742041 0.2058310820237199 0.2098973883288405 0.2441443231484732 0.277987365539792 0.291217351731158 0.299355001102546 0.3022394245005182 0.3054369614103859 0.3216564342269437 0.3260243732641929 0.3490125831101351 0.3551613022007302 0.3713289434299744 0.3801605491232468 0.380598285654528 0.4103260034092202 0.4207606574069627 0.4229883196792555 0.4306256729026255 0.4338595685910995 0.4592878669565041 0.4608972005970843 0.4698473251893948 0.4790753850312607 0.485158839991615 0.4856266031585375 0.4982260222583256 0.5165209363332864 0.5207452113157905 0.5245903567283761 0.5299752989413463 0.5338575989826564 0.5451858633798625 0.5591105430681325 0.564167322888802 0.5715103567229549 0.582633473358852 0.5862702616604523 0.5930228307984886 0.5968436311238945 0.5994563682104782 0.625464420869102 0.6294177160780586 0.6415303617614853 0.6486632969640375 0.6601811594928798 0.6745405263388855 0.6858096768716505 0.6922362573227783 0.6949905183584856 0.7047926726952192 0.7112944299470915 0.7160460877321323 0.7175747996321189 0.7364461239832856 0.7365087400785101 0.7566231893274596 0.7702688529269374 0.7815423863213737 0.7843887209518163 0.793559142115943 0.7975339435491081 0.8044276647610945 0.8070414271289318 0.8168434047604231 0.834860839606975 0.8409824754005678 0.842201310965393 0.8783942044098615 0.8803024434844419 0.886057150219865 0.894285273497089 0.903939768071956 0.9117803412156735 0.9226235809446766 0.9281793609773494 0.9315970799375494 0.9334134592022164 0.9617089523508381 0.9687300807779529 0.9857864825250262 0.9878271448918167 1.007503604567664 1.007870747315327 1.024810926313719 1.027492846847507 1.045731046375088 1.047227507200288 1.065034524149518 1.070603266755348 1.094302591912687 1.105068806482176 1.12101746030413 1.125900279818221 1.129656377753812 1.137556749359873 1.151361798144149 1.163198687371064 1.171425400360338 1.177535245621426 1.186956056591284 1.212660101840493 1.214841745149423 1.21601143375181 1.22094780826916 1.232412135424402 1.248569884479792 1.268674164413478 1.291632752854258 1.296052389929543 1.304879488857762 1.325161508254807 1.329464946089637 1.34464364920797 1.354298968971272 1.374884681616585 1.393376763232125 1.396645295384024 1.423026017300894 1.429438976286448 1.431605465817378 1.438107075185104 1.454866953626125 1.455595660608667 1.457786757507207 1.462974915406549 1.476620563861583 1.487546969552916 1.506063979340095 1.511607356427715 1.512760515673194 1.531888516801411 1.532990580300808 1.538918282862249 1.566452061831093 1.571625480516369 1.61201927618938 1.625553086614596 1.65688229731125 1.662516457887372 1.675046539150842 1.686420231060985 1.69759530548518 1.712597628396881 1.719138740707847 1.724013286297062 1.736280360955285 1.750556172955769 1.767429117618279 1.778399806615422 1.783774483974268 1.805649994780659 1.818168128641716 1.847508095792483 1.870289131519496 1.893885496529226 1.895657563479521 1.91523346549893 1.931712503909766 1.934604229035558 1.978951432932068 1.983296347953717 2.001312934086749 2.013447738563645 2.02117002379306 2.022402464423309 2.029282787224094 2.038320555097028 2.049224915445452 2.064759831800567 2.101719902035955 2.105290450651917 2.113240771516338 2.15193719070838 2.236994942482995 2.2437429868431 2.252357256454458 2.264010277843112 2.277709370818632 2.299104132532274 2.311603139455499 2.326979639181699 2.339268137817158 2.356613603335885 2.370188889440777 2.392570117366457 2.409795225654386 2.429724586828836 2.431195904329595 2.452987690887484 2.481063449209068 2.499934029174381 2.51315139621988 2.514384882237874 2.536759297386161 2.554248970341004 2.562818700658743 2.587904671879485 2.613963514683784 2.61995335646373 2.632740251817775 2.653784157451456 2.669287563401261 2.694774155490541 2.706103389901025 2.718273317113546 2.725472151242771 2.734421063481798 2.751602217083787 2.797826938666069 2.799178445367083 2.80369364472822 2.841201862808026 2.865392289554077 2.887606609252673 2.896996782610879 2.92522644215612 2.928605941222962 2.945206209936643 2.950020585709483 2.967606972819356 2.985638919742392 3.001007907673229 3.002817711453972 3.014862488230204 3.015865448194514 3.029616979481074 3.051145239696074 3.059640750508891 3.07957236150084 3.088735766120692 3.08915463655811 3.093347447930979 3.112981347655892 3.125009984202596 3.128165174074056 3.154335905947841 3.178124709755827 3.17987859025411 3.187212675059594 3.201053021541558 3.201791785917687 3.217647166784606 3.219746928012911 3.225692461058544 3.2469109710991 3.252344900105456 3.262949928841147 3.272839931578594 3.275635481850799 3.285538281198331 3.290125492829417 3.304447581271626 3.332677004578336 3.333961346318784 3.335356353949077 3.358664425437909 3.367226393599297 3.373958494648367 3.386841809748441 3.395458499196851 3.406090493738241 3.407797329678881 3.422758138977259 3.42575062538155 3.433509295918463 3.438627540563087 3.455320079934806 3.462494881429881 3.462698886516816 3.472667072772 3.483740066584053 3.515411784145699 3.524409864109346 3.530848585266464 3.532786377139094 3.541376021134853 3.554721583781991 3.560917811028723 3.571895074281844 3.574250687055545 3.59099233618761 3.597144757934028 3.599049001943342 3.620369540529277 3.629678481157417 3.640527093635578 3.648011838232283 3.652160691595218 3.654450320881153 3.68241410256765 3.694703817662681 3.708413492007457 3.727667685826328 3.732474217836897 3.739653338624743 3.745767646518902 3.755335288019452 3.758651403190068 3.768817380403953 3.78830220592502 3.793937460910746 3.826528819527256 3.839525109824982 3.846913765181533 3.849621868984346 3.879191493883043 3.893863935633977 3.909697495165777 3.909885070070381 3.931920016761531 3.937356866379537 3.964242235515307 3.965963211970358 3.995189162358384 4.009847527555015 4.018125143501075 4.033200694582637 4.038124927841054 4.055837340002249 4.080381410980046 4.102216608299397 4.105512634379961 4.13324935500999 4.133996159197393 4.146021782774502 4.160100584170439 4.165208976840042 4.177851712979418 4.180436403507692 4.193996493858919 4.217620634745661 4.224458576769785 4.233224607070516 4.26155231201744 4.26377434880141 4.269866024832361 4.284564956416029 4.29191328579351 4.310253165964054 4.313877082710055 4.319032097101622 4.321263779713503 4.360586170381442 4.371024578661967 4.383764821849554 4.389998753231677 4.40603321707362 4.422759663191672 4.424679723061212 4.443973348863217 4.455183975576173 4.470129300428607 4.480580505639212 4.515904300981286 4.55099959601137 4.568504728254741 4.572501051540459 4.59532235910534 4.599964148225219 4.606188399436999 4.610246954631248 4.623309236904035 4.631687704941851 4.643211046057669 4.644570727351907 4.658178284905564 4.6655636050319 4.673336805221385 4.683790732109106 4.726375470038603 4.738387930711013 4.739753759678121 4.767177661181057 4.772536410470773 4.783446213644874 4.856715476199994 4.866308250886437 4.887738269400909 4.88995653846389 4.909170823960203 4.922136249055852 4.953444035606585 4.997297032707988 5.006675172636437 5.031600370107193 5.055408270656724 5.055593972448261 5.103704086189254 5.111467139798079 5.117301923387693 5.121719268286342 5.124904066803304 5.142996610934733 5.154608181286675 5.178345045159627 5.190972804073546 5.214103373138872 5.258834541028627 5.263138053389242 5.315423337500985 5.318517851160408 5.336343211739368 5.338920045249732 5.350968131932783 5.354057453430981 5.357015513994134 5.3850680029425 5.386964348088853 5.398099250840549 5.4094412859675 5.434555737612291 5.459234307117519 5.474218155974902 5.490266934779829 5.506067422839734 5.511023934304681 5.524832632257406 5.529555027591029 5.533547757854271 5.577417146931213 5.581908087268864 5.588233931429156 5.59022519590971 5.616320638800566 5.619350006358403 5.655426138975097 5.656772094792107 5.674347035472072 5.68440966988203 5.706552404082998 5.712202696305418 5.757232812748237 5.759249121489773 5.792363676617264 5.797094789721674 5.812588808499743 5.813149788741869 5.837247375222098 5.849215337570226 5.929924584907745 5.942749412290084 5.956250330750032 5.963947875495366 6.01723242518471 6.029460979550799 6.035608943971042 6.048642635456202 6.080119381237524 6.081755400216436 6.086870156064196 6.089831122502245 6.157722326646033 6.169009803120304 6.177060505992268 6.188653685167219 6.219849767150782 6.22432724526815 6.262282735624044 6.272269357577968 6.350228019601711 6.378532594116685 6.38518326281809 6.394558376380879 6.559827294633931 6.560967125993157 6.59902206543176 6.613521701097884 6.624155281267534 6.629243561618723 6.634389469992191 6.636432600471825 6.696213223714111 6.704612246376805 6.764284100034916 6.774873894896311 6.813247189336022 6.816023478658468 6.890166767972181 6.894679827280151 6.918255670614574 6.930591311976078 6.975376338070804 6.991330520462849 6.999913177464689 7.017282193245957 7.032688977218505 7.039935295205423 7.054303461371587 7.064391545862961 7.246704365671589 7.253927454547451 7.347428951437768 7.353720849876074 7.369392795520573 7.376735708975459 7.384021832719392 7.398514435321532 7.541520920049609 7.548484127039788 7.587836462860975 7.588508093541759 7.592575768919914 7.605716541316971 7.612697728779364 7.631185038406064 7.910948489235996 7.912294604765132 10.07395363180735 10.44115969422387 10.91628028068344 11.0708727087445 11.84518958636103 12.03302505251389 13.34921749947403 13.4190667371153 13.64802080611779 13.66395018783768 13.83567586432998 13.91334427342338 14.21662192615067 14.22787937139408 15.25482169009245 15.34766472994859  
BAND_ghostNone_4124_12MeNH2Water_CC-TZPGTO -20.51233105004099 -15.55809269760988 -11.24820129579807 -1.30393216771723 -1.188910368091694 -0.9079421923133495 -0.6788027602616181 -0.6768130025459925 -0.6131507561407972 -0.567374673761794 -0.5432382950287558 -0.5272747489690932 -0.4651970693420964 -0.4147973916967533 0.128890932265433 0.1736111616487648 0.1839190641809499 0.1911908725449593 0.2172120011327401 0.2394069697016885 0.3086682067865425 0.3413839950125741 0.3942564473307062 0.4264323002303403 0.4783575388182643 0.4803931898795508 0.5573392830314763 0.6019552005509183 0.6138338966131237 0.6201972130944137 0.6224854439774649 0.6547982481493584 0.6651710832356402 0.7027166507771323 0.724701674913857 0.7321216877963943 0.7523751465328666 0.757258637926054 0.7822229199372419 0.8358924683587343 0.8780767475319351 0.9227801830293529 0.9892839395188699 0.990940532322318 1.019291720892582 1.030620356130922 1.090215051076706 1.117206312669865 1.153191703093962 1.165320741813604 1.264734122468253 1.30936744294407 1.315427487411948 1.330527765995324 1.348535625209668 1.360482482439118 1.404910470491102 1.407520621655271 1.490194038362445 1.530412182560552 1.539395114402699 1.569478432469227 1.587444144602044 1.602436560622474 1.638337507911961 1.75148924513662 1.771785602365245 1.799780240301846 1.871882107918582 1.995009385415619 2.028316618546462 2.083394137246549 2.134049291789038 2.173017505822054 2.183726643346192 2.285544205228874 2.336903388371981 2.472415705284307 2.553609008451684 2.586489358635998 2.738149346813078 2.813786003218274 2.844700952726313 2.900857641304274 3.039142536266969 3.05663626963163 3.083889326276607 3.115163453144255 3.133153861322187 3.188649876574429 3.229445298430516 3.293592002103237 3.296126064909771 3.317348610753861 3.335202461228212 3.384174604247882 3.404951358128285 3.494796654618902 3.560830805929003 3.577102470007084 3.587250608432031 3.623866910782974 3.640181621396646 3.660773854438728 3.671460771602762 3.696956861347918 3.709194188472177 3.747744309868478 3.761517762281953 3.801391856389964 3.824666850824102 3.845585119556562 3.8866528315514 3.931671916271169 3.9490412328516 3.991213867923059 4.001059853381471 4.036583685961087 4.078779797091663 4.106303524253924 4.126212382914234 4.163745990483682 4.171327745182341 4.18853984852702 4.201071682397711 4.217250414256414 4.262803373191003 4.279058919629612 4.299555280961787 4.341347304633961 4.3854232842457 4.419987954450331 4.455017911954648 4.462349985029037 4.481339727817359 4.550681619072675 4.596391442621905 4.603186484680653 4.683473926050205 4.68514215363813 4.701587165304449 4.757875730652829 4.826237844974061 4.836725043402327 4.875776506685833 4.947309219296766 4.996806993063464 5.151128171794639 5.221621751320596 5.252528470276607 5.29176598226989 5.327545153833684 5.367184184303353 5.406627561278952 5.471569970039557 5.558973388879242 5.572809385764344 5.592751833145005 5.662583981869274 5.669188220671036 5.726838036882702 5.834314225423293 5.854857703100556 5.944444514667298 6.059988284999333 6.089279031295062 6.150658261649346 6.17385861135786 6.270497722243459 6.346105095190646 6.454598155092919 6.504148303249961 6.575997107215332 6.723275961703811 6.952530350682842 6.99333767037587 7.058742996246812 7.087291312513106 7.122211648140418 7.261941299281976 7.287848057659123 7.330397219270977 7.585826600926818 7.869335882410866 8.345119256163418 12.98007411587097 13.19172183134187 14.1176983760132  
BAND_ghostNone_4150_38CyclopentaneCyclopentane_CC-TZPGTO -11.2109125869961 -11.21089889682749 -11.21054139329853 -11.21049918059061 -11.2103898823919 -11.21035723925001 -11.20993364108125 -11.20990274105314 -11.2096359499654 -11.20960621415161 -1.118453003592502 -1.115812625343345 -0.9593019878775796 -0.9584760720350657 -0.9557225500443973 -0.9550038984008636 -0.7807197915560391 -0.7755201926444536 -0.7680313593994186 -0.7678450958256438 -0.6606700445407336 -0.6466418509936889 -0.6464457174044257 -0.638954847094098 -0.5787571610260658 -0.5770543081893929 -0.5638785176011198 -0.5602157815587527 -0.4776112749423937 -0.4772643038243402 -0.4756455462655428 -0.4724575943180467 -0.4679128606299101 -0.4645274977105367 -0.4642619882727229 -0.4597256235201551 -0.4594440989306323 -0.4531752230820665 -0.4496479619693773 -0.4482740450339622 0.1370592301588019 0.146522964948651 0.1583475786893253 0.167356769259968 0.1747779946120659 0.1861613369064943 0.1874239908021107 0.1993871754017786 0.2005371464945188 0.2194790762371036 0.2226567146313549 0.2247258513790294 0.2260445861635307 0.2292724856635242 0.2380027062439478 0.2710726102618904 0.2729949730578866 0.3007455293746329 0.3018972663047018 0.3106465988744178 0.3138499750237549 0.3204850428084656 0.3336787232575005 0.3337866068174836 0.3388297256741607 0.3444815691391458 0.3551793769395165 0.3750263611740372 0.3847169880143578 0.388758411373998 0.4037835112150752 0.4247051286284139 0.4339219658254193 0.4410372803482402 0.4435019666322347 0.445506946478666 0.4542661988270686 0.4675082136117776 0.4770305435339769 0.4937241885821928 0.5162830058633515 0.5289136055212108 0.5390596975918558 0.551571121040379 0.5617889320037968 0.5837885147076712 0.5850414051141221 0.5910226890316759 0.5980898230947611 0.6013082121081096 0.6080388160610938 0.6119578871624809 0.6222597491069901 0.622353398733319 0.6374900743539895 0.641823724722844 0.643728299517188 0.6524824433028403 0.6590664298320198 0.6645503041227486 0.6655456079827493 0.6656612147805209 0.6707048501412377 0.6825734688290741 0.6867226555880194 0.6917897961971675 0.6932485254609363 0.6973903944102886 0.7019497077361526 0.7112965396099815 0.7145074021896315 0.7149481075769011 0.7233078226072315 0.7294457139699805 0.7355947856974215 0.7479934706884874 0.7542557393004965 0.7568753674946568 0.7645783977644098 0.7712388890714484 0.7882102629950213 0.7947525158057644 0.8179775779051579 0.839138999489196 0.9040684760402468 0.9123279116683641 0.9376202162572103 0.9604998585373268 0.9615516359929264 0.9804046026227714 0.9941540170929107 1.004204968197066 1.01426478148843 1.024914670763105 1.033385624865108 1.044405660523186 1.052065920072734 1.060514835734003 1.080482693347465 1.095067533127115 1.114082616722759 1.114539836877448 1.13184743810186 1.133992270363669 1.141012342658138 1.153432357207203 1.158549845464366 1.186283339636831 1.195644182819105 1.201259513848618 1.222900361308623 1.225024737683956 1.237509760458041 1.239398253126262 1.251006084141185 1.256056961861698 1.264603220789722 1.270409367014102 1.27594594882041 1.30035604591886 1.301459325860389 1.310231529392204 1.32140104189884 1.321820010542246 1.330211379114503 1.330962537387338 1.344072710628342 1.35139288395175 1.353427247957192 1.35565528777165 1.358968376315051 1.370014088852495 1.375554194492726 1.383111340531391 1.386028480107209 1.392135258773412 1.405922592598198 1.411447158832157 1.411749528545895 1.428878274373799 1.441010988059064 1.447316128920322 1.46566184638651 1.46684885541313 1.479904340196654 1.484375932981899 1.489216805046333 1.49202605563092 1.50019709249642 1.50081589126762 1.506219909235784 1.525892444859694 1.525953323529807 1.5295022981671 1.539726899450211 1.555128801764986 1.557309649664039 1.569026798070745 1.571510279977637 1.575763249133592 1.578540069510481 1.594348095785251 1.616088146949402 1.622977489402676 1.623697574860688 1.640631789265643 1.653883051184244 1.66056509558578 1.670558125600276 1.682604420915396 1.705874354692249 1.71418372646027 1.721223349690276 1.736980101542683 1.737787676381318 1.74609285315891 1.746651117427607 1.768422954801641 1.787066897152653 1.801768813882915 1.803564075574325 1.808713219252116 1.811418381738336 1.848946461390677 1.865327808775372 1.866225039046103 1.877735957993475 1.88651407194357 1.891613360799725 1.901845907039627 1.924331805014212 1.96267628621923 1.968094669631813 1.984924434331909 1.996157773182726 2.000734224564933 2.010009809750618 2.018778598470409 2.044580177562562 2.083936022101098 2.554342421806328 2.560412802113692 2.564693704473628 2.632246880220626 2.632436952823237 2.662805227961881 2.693196389129823 2.705259599455528 2.723061671031038 2.74044936959117 2.741135821018937 2.748226456551504 2.750934388007116 2.760216429836122 2.767658641276747 2.796743854459849 2.803966123505635 2.806919463760364 2.826077701832069 2.848366854069271 2.854873660675161 2.855086802827241 2.858904202470569 2.865546580602755 2.868206076114864 2.869843606003129 2.880276010166222 2.894192026404719 2.90706855795874 2.927171315671139 2.932185916727343 2.932968074199224 2.940403379264313 2.942387467777697 2.963942213998691 2.973331765721599 2.982756027254282 2.993158979812971 3.003556463559923 3.012806134376057 3.020914191285001 3.021637746706832 3.028496839785206 3.03313180715558 3.058117359934786 3.062452359388621 3.078005416388341 3.078648348577917 3.096054535642644 3.098672564554767 3.102427897969728 3.124803692402931 3.124996498031961 3.130312182009899 3.132865993406059 3.158179947521983 3.182795226404306 3.189535298972645 3.236437088977035 3.244604682490126 3.254148869840362 3.258675485699533 3.259825765528953 3.271062831191978 3.284437591847763 3.284701045063047 3.307504753790951 3.31162218331872 3.31405089228245 3.338150024775692 3.346420891821355 3.358939977006622 3.361029246771864 3.375430473464078 3.388636621189741 3.403327113964467 3.407433751247048 3.412252376230859 3.415683450050734 3.417601304095107 3.420801520074231 3.440427728585252 3.451799772305041 3.455715677888537 3.459797669196187 3.467340187463846 3.476226147293701 3.481537380055344 3.488419715129961 3.492778823710356 3.497103204652115 3.505601922843401 3.508087959223715 3.52564230114252 3.530515371615757 3.530798501052506 3.539687949727563 3.5398047495922 3.551517846455435 3.558989726437186 3.572011969575608 3.576121548925876 3.580070254661196 3.600251608962727 3.603291142348269 3.606189598708679 3.615165997298995 3.615734185541565 3.634653470828964 3.639113277609456 3.647174176801881 3.666893310022284 3.689036247229692 3.689903963681077 3.703344892020179 3.706256464722819 3.722732396851739 3.724159767622029 3.758086556952341 3.762286208414942 3.790813997533775 3.800102384317988 3.814315260132141 3.814817648650758 3.822650748681925 3.823290877067949 3.841505627744906 3.842113962406877 3.858012886868743 3.871511353248084 3.889655849390523 3.899886909074959 3.912122749222808 3.919958621837682 3.926784919832134 3.952131655252103 3.957553088882074 3.959230757708446 3.968164788019828 3.969375936972523 3.993018450936955 3.998364954764061 4.003141278669815 4.003243625733337 4.011422463544784 4.015256534453139 4.023347102708054 4.034654376745937 4.064432830321858 4.069911056617287 4.086652801332871 4.087186893918849 4.094886513749149 4.106097576313945 4.110777852002108 4.119167018322293 4.132794155980506 4.133278572189681 4.155577507859218 4.162011624411686 4.164613776307029 4.176110760864228 4.177673936777742 4.186674057829112 4.192762868840038 4.202575062205367 4.211020482296864 4.221386152184183 4.228540434741552 4.240661697141369 4.241203140328182 4.252530938877023 4.254760227602307 4.291722173215121 4.300012817331609 4.300460776676282 4.303413734116052 4.307438228658409 4.309523637595858 4.329411633605463 4.331342908432158 4.347194043927962 4.35070818906402 4.359319425937659 4.369959897157808 4.377454022334589 4.388522329805241 4.393822085177009 4.402856560660794 4.409518909103952 4.421002360188852 4.426972183238678 4.436907890275572 4.468797026450728 4.469323530914145 4.478044542747967 4.480736455168353 4.492821150975819 4.50066216256474 4.502885073455019 4.509938369890765 4.529198510314854 4.541355234883543 4.555125697058956 4.564699589677388 4.568580097164738 4.569094649495319 4.57766180590748 4.586077361446629 4.588373479186784 4.594425063245252 4.616721083974311 4.634559132687706 4.638404201923111 4.650258893096366 4.665308316636122 4.672708963634898 4.687682578692539 4.692507021935151 4.69283934458353 4.709220864509373 4.716868110540633 4.73369363047043 4.744213555493524 4.750783514882034 4.762067929812999 4.766780437968262 4.778604172949171 4.797478116735864 4.805719976791631 4.824963807750234 4.830030813059359 4.849133133153837 4.866228932880875 4.886636770038495 4.890000810961975 4.902114639173461 4.903744900051627 4.928347199389816 4.94819467393001 4.975559229843202 4.976012005892091 5.00680033412139 5.023525436768799 5.026960314094262 5.03689528437347 5.042721801970576 5.068460338172534 5.068939226950965 5.076006773352262 5.092112965242125 5.096245605434854 5.102732410967717 5.11504551135759 5.122634729436006 5.149743969758739 5.234589294398313 5.241739159537675 5.245192779705696 5.249658984028972 5.26344534583701 5.2688339522141 5.317525208327772 5.326865074965575 5.339934399193469 5.342247064678494 5.3514742246349 5.360184008073238 5.361433389444421 5.371032350167062 5.390037080450928 5.390638447337648 5.395551555227995 5.399452047737348 5.435720376423269 5.45557374149787 5.468365767263645 5.475388639021104 5.482587371200201 5.501475053753414 5.503273413611138 5.528090413347341 5.541495948410052 5.546957033095037 5.555809138659292 5.560005084748618 5.579213204371156 5.583218917502744 5.587808445913161 5.604521984825935 5.625532945146649 5.636787812529115 5.662454279180984 5.673919195038906 5.708845015122632 5.723711140596879 5.74949146671038 5.761840971655949 5.766091923405405 5.772246573643518 5.781997410878152 5.787397859299453 5.858106197960953 5.86051853420815 5.867625654580338 5.876248606206464 5.92627145542802 5.934460932393602 5.94536027167913 5.945969679280681 5.96107479092377 6.008343160315847 6.012129516697102 6.033309985723083 6.048142175585171 6.052827060222002 6.131617256387157 6.144555579239515 6.224258680486722 6.226390465701761 6.35965325803344 6.387770558458592 6.438389081020356 6.442922879873997 6.449532150105324 6.458113810215954 6.494198771393459 6.505417594603689 6.586837483693423 6.587619696914249 11.91983511562353 11.95836937074718 12.98269808778695 13.05680701360211 13.05821783954368 13.1056811556408 13.76170126780676 13.78998045820879 13.92338266979316 13.92972744260491  
BAND_ghostNone_4125_13PeptideMeOH_CC-TZPGTO -20.58647222836193 -20.49065588247695 -15.55991463582677 -11.32634620213635 -11.29123115670812 -11.24193246876343 -11.21987043811615 -1.387254302243734 -1.354131579058715 -1.208791450611457 -1.002321211792126 -0.9498039336860906 -0.9156685059765279 -0.7744056020713298 -0.7182713192085243 -0.6724898190820043 -0.6470150440438142 -0.6341540247435691 -0.6198132396776281 -0.6157310200035201 -0.5695367166660911 -0.5622157002245036 -0.545139036710264 -0.5333856967933609 -0.524318898548872 -0.4831456948940044 -0.4804520166357145 -0.4025212597802201 -0.3720729304595928 0.115032004383095 0.1521868975993317 0.1644277519634565 0.1698847434487622 0.1932443548492205 0.1979018773805296 0.2130115990878093 0.2201997483830216 0.239481532750154 0.2517308295173203 0.2632201985713634 0.2705309430714726 0.2841018959773902 0.2986632169278003 0.3396001782162459 0.359289125791664 0.3661512028646928 0.3969791943262151 0.3984404300240345 0.4250757367306541 0.4523246761805593 0.4797557233215862 0.4935600432320652 0.5135666275595925 0.5288772575548397 0.5443158059646898 0.5458652809956036 0.5690869173572731 0.5969247071006575 0.6092089339542316 0.6122426295648382 0.6243772498603851 0.6321647514827302 0.6338960536194346 0.6472091328978458 0.6529998231026012 0.6614437978950276 0.6681056178358539 0.6759943065681897 0.6987926007522309 0.7071467288793771 0.7122976409565599 0.7217339778636931 0.7413484268269365 0.7468063810505587 0.7797952840366124 0.7997998741855492 0.8121509163937072 0.8373404462871311 0.8471455845231227 0.8519376357806846 0.8632044264808894 0.9035661117158479 0.9322017918050935 0.9413250998774289 0.949632756590428 1.010023442143383 1.031607809506988 1.042745556926568 1.054294047206246 1.062923087278912 1.08613431807081 1.092331377144692 1.095577873623585 1.122260216999441 1.14646405595224 1.162989925421376 1.163917255730917 1.171335818390132 1.194011366629693 1.207697956158598 1.21924410707887 1.226777830927101 1.246141162394951 1.252154422482503 1.261630529011254 1.267500070593869 1.280866731569188 1.306721596524312 1.335782549690509 1.344348168854769 1.347216849033352 1.380812370953614 1.420846897848338 1.422589365580162 1.436247076078681 1.459449148932564 1.477255302622935 1.500354790526584 1.512779346173138 1.515367734271914 1.532271563005502 1.537919412310657 1.548267307612026 1.563720127633472 1.573772815132663 1.595238524733271 1.60219666220593 1.60550732239195 1.626088165885265 1.639213636945831 1.656083772088846 1.729008553971869 1.756312449709523 1.779637663434716 1.795188615181996 1.809637450712313 1.862183306614871 1.894756527622111 1.945559709130163 1.959235202686628 2.016102312265778 2.042105643459634 2.087853969990638 2.095439712870758 2.164160022789309 2.176975804735348 2.304231378955127 2.331516844251029 2.349866433778618 2.370286026041947 2.381268977290581 2.457663250565756 2.47149031251231 2.487234919893685 2.52667199170464 2.552358449364498 2.560203503850893 2.590365661036794 2.601072762852287 2.640318531748222 2.6788296713568 2.706464522952505 2.768812586643286 2.820125037779814 2.867865832716331 2.870123814604183 2.897689967712749 2.916978115820197 2.965693349590367 2.98503208092086 3.004390962268805 3.013903201343256 3.051678049899084 3.055895628337537 3.0892212617165 3.095933837082199 3.109280424710517 3.114568869169557 3.124149015317799 3.133358781450855 3.139213853935382 3.172217657528674 3.174267966634765 3.188319582741292 3.213010507922977 3.223061765642793 3.248472265184693 3.272832736390038 3.287347439502192 3.300662963884133 3.306067386086754 3.308346780849809 3.317458836189727 3.332418761465697 3.342908423094795 3.350538937313611 3.377391827944305 3.392921219667785 3.426603397456823 3.432209794179689 3.444579893064164 3.468310180141246 3.483440747844741 3.514950166716031 3.539691939088006 3.585091749676748 3.597412418215356 3.601632958859049 3.611187522886617 3.622765543959345 3.633540502304074 3.648051344923234 3.661865213367773 3.667074073010381 3.682885316041077 3.706186314352482 3.723428771780772 3.736918023090717 3.746833021305675 3.750257849930902 3.761325096892959 3.766541612861487 3.780373436710058 3.794029020913516 3.80303574318024 3.812887383893182 3.832544194618143 3.876347260059074 3.886436036346725 3.891090140757592 3.928210974199875 3.945948147571542 3.966219509487963 3.982084583408664 4.026193650176856 4.044347948760976 4.058187585219987 4.063576725691223 4.092789330979264 4.106227587434159 4.12262631849184 4.137174896372607 4.143156501362214 4.151437379172054 4.157245641430271 4.165188738628564 4.198029821277432 4.202219921077682 4.234311903207155 4.242428073023873 4.258175489750394 4.284072694924532 4.29870883390683 4.311082463267534 4.352105694842217 4.364756178752129 4.383398624894357 4.39843298247777 4.408890100863447 4.419894693327181 4.422894686747443 4.445840386409909 4.459022873596128 4.497189961282652 4.507536535201585 4.541949723372988 4.550133107652624 4.552527600088617 4.579558780611039 4.59510807910682 4.611522323256295 4.619836388628611 4.647993816619384 4.677708434924945 4.694379322187066 4.717876887634064 4.740068777595158 4.789533264980606 4.792582099171639 4.864181580049357 4.937573956249814 4.978068366767033 4.989466745750688 5.018101618985278 5.033609280518831 5.041650844552882 5.071452992445241 5.127771037496609 5.172835869906315 5.182666534120619 5.219353136432602 5.230922687460588 5.261754100601071 5.270662761677397 5.298509418202646 5.303172199695623 5.333473522420523 5.347365862810061 5.376758646360083 5.388605649588959 5.440387189092065 5.446425282019216 5.470157711411098 5.499644291206314 5.523578601229392 5.54730451387903 5.547993987291375 5.578787278261074 5.585506192226033 5.60187724884617 5.617949033367557 5.628418641261177 5.65632743077111 5.66059792070591 5.672683983946476 5.685863292374594 5.70611979728551 5.709709541549685 5.765785032842294 5.78604713776198 5.809137027043374 5.848083446749063 5.928295178644441 5.961093531053041 6.020785907462822 6.093750015190153 6.166779449500858 6.18275179116744 6.192204786807434 6.221308592741773 6.246078187659177 6.273269457331143 6.276272551083993 6.29092390273929 6.309582778639551 6.386302494996774 6.394729660198839 6.513520177953812 6.565955823284534 6.652778473295138 6.717716474470204 6.876138151392741 6.961144387579739 6.970149020361756 6.98854641177624 7.093384081400019 7.111192554373532 7.184325697210241 7.325656755051165 7.359598689426927 7.399630918671481 7.403647766690918 7.435762603532803 7.59637622206043 7.611558434528561 7.666649395329968 7.885668709994217 10.06947663149226 12.44780187511229 12.98621646005663 13.72751379441695 13.92847522703725 14.4252069709104 14.63798432212984  
BAND_ghostNone_4118_06MeOHMeNH2_CC-TZPGTO -20.5117273954308 -15.56293949135633 -11.25721180775589 -11.24648373996625 -1.320029428415866 -1.194695154622959 -0.9166171235028756 -0.8970968909534677 -0.6841861961644548 -0.6669299576048945 -0.6216037763826956 -0.5924142237053637 -0.5745527165467789 -0.5633720406160712 -0.5358819333857009 -0.4799502392243484 -0.4156765866868256 -0.4150704461006752 0.1229429715588342 0.157564399416482 0.1803320763046307 0.1813898038222429 0.2117716652096916 0.2120501563184138 0.2472142879291686 0.2706165138948563 0.2851600686076287 0.3042166019611512 0.3537837829532139 0.3674474876153652 0.3892968971033808 0.421099824190487 0.4752339623189138 0.4796758052365003 0.5389142732422046 0.572489024459478 0.598752301249676 0.6069331287628555 0.6166223818905009 0.6200925346146853 0.6363202043012739 0.6494819585382776 0.6515160292872774 0.6715313518880661 0.6776395924116138 0.6958879215199065 0.6984983479505366 0.7155565934099684 0.7434278892382481 0.7437049963628112 0.7762398388589259 0.7889619540516861 0.8844185195471679 0.8988435542804064 0.9184048245509852 0.9605913535427558 0.9752910774261259 1.020696962928411 1.043884979786724 1.058892468299043 1.11599178486488 1.135169408586679 1.15496815592379 1.164575014660769 1.203135915061537 1.212081496029339 1.245579165431569 1.247264902269907 1.297688521308479 1.322439945627942 1.325498033108039 1.330580956788939 1.345318722724345 1.362634668260392 1.383599730486827 1.403309317270311 1.432844518391936 1.471870357736585 1.521362010307746 1.523231046971517 1.537518626466594 1.538945147396367 1.556729261037843 1.576845702540005 1.624499929930184 1.625034982198015 1.629260837826579 1.664973311942527 1.764242828074546 1.774574744768924 1.796181543629902 1.826000113867004 1.878647609861354 1.996984773543537 1.998300934156141 2.194236223521338 2.218780398769137 2.248980715158587 2.274552612748717 2.369178493082077 2.388586673637227 2.459324015804941 2.514171480125138 2.514611806521603 2.579010696196894 2.635155190254296 2.762125892884164 2.801813898163497 2.823656211915397 2.847502917994574 2.903336077536443 3.020753915702182 3.050577554956923 3.078952091885146 3.083922246284796 3.10480272610439 3.124808027914427 3.138042623712186 3.167353901332099 3.171631769486774 3.181983126723323 3.217089705643871 3.256485985020165 3.272929324701081 3.293418711481618 3.306695455492926 3.31713102520281 3.323143733666205 3.351218040712209 3.371154823788777 3.380809625743483 3.391457164152739 3.444704644275578 3.540125720146764 3.561634370036775 3.589637495053493 3.60990394963014 3.617968687687052 3.632846270770899 3.644298496997169 3.663410274819418 3.696078670591959 3.704612259644506 3.712674312121333 3.731094735949113 3.753965330978714 3.764947644150729 3.784352103262883 3.796130294398897 3.81650132394982 3.840535191575542 3.858472640837206 3.868963212214509 3.882011949552999 3.897384471536577 3.967077614110493 3.982564532148547 3.992660034000832 4.053921824788235 4.085872088850667 4.111704265472922 4.153609590216928 4.165718372799196 4.177911498724511 4.186813840790907 4.193560765454939 4.222435185850269 4.247286727289875 4.250177191278522 4.282112588962072 4.291477009313176 4.331584771400471 4.374514622971824 4.404948047643734 4.406015059993933 4.413675340475518 4.423432394641204 4.462209872594598 4.464591412170265 4.523316591948691 4.540364491525427 4.59976117719719 4.605271234645127 4.638465786004686 4.681836946536943 4.707504941800403 4.717163396857786 4.762825824172743 4.802729771140226 4.833769299582409 4.842903318872151 4.914578140095927 4.94269441559441 5.02531756846898 5.058700587912637 5.071789808541523 5.215183255091699 5.240256694060138 5.269473302126164 5.281196940410127 5.315136288846476 5.327092534572714 5.34840888633983 5.391699643150103 5.408120079674521 5.43061499174806 5.485901817481612 5.540137783178807 5.565159699081651 5.567870877979414 5.582099259585123 5.600917931680672 5.664973326098184 5.670723198325062 5.722280618101436 5.812511443840862 5.844015937316679 5.896181358891798 5.95857600406017 5.978837920691909 6.067922289767496 6.145252656407863 6.173719271655521 6.265314556801465 6.280228902554005 6.285111227206297 6.293601985062926 6.352582833233981 6.447039242397937 6.477731137681125 6.49721494334861 6.581162551037974 6.733576261175101 7.038194916386423 7.176826533915548 7.232658680978792 7.29396051307345 7.307510388847732 7.41432647274102 7.625215373350217 7.651940588734336 7.995377482027928 12.37009003235503 13.02692738196834 13.91658160398306 14.0894638608908  
BAND_ghostNone_4136_24BenzeneBenzenepipi_CC-TZPGTO -11.22948771034374 -11.22932751976563 -11.22845898706298 -11.22838344404816 -11.22812391615416 -11.22809525495489 -11.22776551614713 -11.22758720637718 -11.22701283141648 -11.22699873230436 -11.22600882541165 -11.22592548886379 -1.144603836149745 -1.141373973613837 -1.009065033909439 -1.007721314823287 -1.00737765844675 -1.006344708819106 -0.8176188915032958 -0.8174207069268963 -0.8172561795675011 -0.8167695439839677 -0.7035571332361605 -0.7023086889826082 -0.6379799791562781 -0.6378439961113856 -0.6120264312997834 -0.6117589386781486 -0.582178018498833 -0.581396891521357 -0.5811413164476169 -0.5805251951336707 -0.5104228204634608 -0.4882032721233581 -0.4881663046455666 -0.4881494806788319 -0.4880537062068862 -0.4810822744181557 -0.3428750972226368 -0.330431795741548 -0.3277610010268489 -0.317613230903214 0.1258485656112271 0.1321337777779162 0.1335180332558305 0.1336331729155328 0.1381371520399614 0.1536584182252146 0.1554273430827427 0.1726591715311706 0.1830454129816457 0.1853447086910125 0.2004166577746039 0.2034529792208805 0.2066638577311175 0.2197845345270964 0.2337681848581995 0.2383196697105879 0.3300072151172667 0.3316617068788593 0.3529820101131291 0.3616601696969526 0.3645157276710053 0.3660791091326939 0.3727751849430598 0.3885929165514194 0.3934391352926408 0.3994843807587491 0.4185787879728505 0.424090037984766 0.4260532057355299 0.4282425202086202 0.4382790389729279 0.454278426347759 0.4648671426282948 0.4789409802857116 0.4903948232891917 0.4920563241195972 0.4962988262817515 0.5011087017089003 0.526175394699143 0.5395055671643568 0.5413387088246945 0.5456436612655691 0.5506484190009165 0.5787027782750087 0.5803108180383068 0.581854952243172 0.5845149955396648 0.5885025341829412 0.5915914078353497 0.5942801154305507 0.6009630020973498 0.6073870702113553 0.6107210394380223 0.6298164820665174 0.6298761632710649 0.6377990070509277 0.6383109763294815 0.6461918163478592 0.6469995062042494 0.6491637439141041 0.6500393029655052 0.668177761591576 0.6765865110630805 0.6893501106365544 0.6920112687215002 0.7136794376406937 0.7150482411856933 0.7280586457226033 0.735822168693092 0.7382388199390777 0.7495853540916495 0.7542141743897373 0.7574970372216447 0.7602353421568544 0.77767479089005 0.7877970813307237 0.8191870364422558 0.8367527642170831 0.8492421069897731 0.8682297354588021 0.8887769465105684 0.9015354414966827 0.9016561078695683 0.9120661535587153 0.9181775336220011 0.9295337510013485 0.9412377212844512 0.9434969100557135 0.9606470964894632 0.968373329281789 0.9719454199997376 0.9913209033481777 1.003922584695322 1.014432935351919 1.017117090676483 1.022417274615121 1.026619767075818 1.03460650399581 1.056062000925172 1.062637576475197 1.071998000506945 1.106191033733299 1.122890432768938 1.128581703622167 1.13051174571092 1.133419832448233 1.154176921951541 1.168803458308798 1.205436472747332 1.217567625042222 1.231686360656066 1.242815270637514 1.24338705816745 1.259991101560022 1.272473590645693 1.284939882518358 1.295153095343704 1.302395563903582 1.308749942433492 1.311972739566764 1.314511842264914 1.322407038966729 1.335582208232527 1.347172172104697 1.353096062546421 1.356923402946399 1.378199398789877 1.395787428331188 1.400181722564121 1.402599338001436 1.411574790127245 1.412562965352552 1.48412547629136 1.487461704583994 1.499776298148399 1.508844967464194 1.511572540077893 1.511788735220655 1.514899823887819 1.520290540369897 1.52064957091616 1.5226571451357 1.529058581017412 1.534332966258777 1.535483745207381 1.536738693668 1.537012531442923 1.539152942881169 1.59192565022425 1.594807224582834 1.603992700219864 1.606390794222852 1.628550456949456 1.631398194186824 1.638842442468759 1.646608662099482 1.657144833824534 1.689513883692274 1.700848950108199 1.722331991896449 1.731063496170792 1.745242573164803 1.752401750834449 1.769902205572904 1.778950502536768 1.783118440272443 1.786877209273401 1.799370180347101 1.806767451761981 1.817169695718306 1.820340261046186 1.931482476919411 1.944378047990957 1.952481247449488 2.090098373379639 2.107317731567556 2.195971764806513 2.199948099245536 2.200742881955955 2.206028700483719 2.226404456933217 2.230754845737744 2.313073311665359 2.31682377246379 2.321935953609822 2.346830390069436 2.35591063233137 2.384089220782763 2.405806745983768 2.436710838748521 2.459857321376421 2.463723988635699 2.472776741133198 2.476934746507728 2.481586904001386 2.484677398239967 2.488728753065825 2.535978597868493 2.540554429327078 2.566259401597322 2.579270025032133 2.596429077570432 2.61053711689778 2.626988109124737 2.672489081456005 2.695460873584533 2.745538284518175 2.754006722684124 2.764178943485206 2.767005815261614 2.782620853119552 2.787213445137875 2.788763780612741 2.79644743708372 2.815867174558807 2.825468777261707 2.838537397334079 2.855361941695764 2.874201575244051 2.919926590595058 2.925233800893184 2.928701428916097 2.936001793114974 2.93880226167949 2.941274959298439 2.943841307062852 2.964919954739791 2.969711036988379 2.972105800389214 2.993759234226216 3.010138514151591 3.010171133004798 3.014330208867269 3.016391828405803 3.029138319909157 3.0424323220559 3.047307170658551 3.048301539735534 3.050804553304424 3.057466746638132 3.078718140404741 3.081570022098618 3.089996870150811 3.10838108271144 3.111813454249522 3.127262439508549 3.131875420936338 3.165682264861106 3.169039309047182 3.171966682304458 3.175714379523364 3.188909542929488 3.225337031888257 3.264669398331328 3.274288915739069 3.2851638282084 3.286945033192285 3.300772048160691 3.301980424191838 3.311094413898429 3.313987011581662 3.317869252791704 3.345585913394411 3.347218852927684 3.352201388770931 3.367764214190527 3.374854302183417 3.382602704400305 3.384813489749921 3.388706051492399 3.392013423396897 3.393712600942463 3.394123918254882 3.400296488783597 3.403148007087558 3.410703641561527 3.416491834642065 3.42320370031629 3.426098508449439 3.429038233935321 3.433659577949921 3.439211749667018 3.441020201117988 3.446443650901421 3.453471813766854 3.465279598995411 3.478256002750991 3.486215208860667 3.495876368342316 3.503579224359331 3.511223244404087 3.512799504179852 3.51850096318809 3.529178349259046 3.610952875557757 3.615802032915682 3.623164743467493 3.627017699332227 3.636016371648736 3.659735289212767 3.665329996240066 3.669776419382626 3.678342152586646 3.68912817307636 3.690479548435337 3.702265412277913 3.710130143554925 3.713552413682124 3.716735220276417 3.725688131977152 3.729801577649697 3.73391678086883 3.735686445460766 3.744256582275441 3.752569440040805 3.771906044874885 3.783214638240591 3.792624996758881 3.792789897224165 3.797658059590539 3.919797027239751 3.924156264034856 3.92621233906298 3.9328888961593 3.937321927638659 3.941349364902373 3.951846939186572 3.971203319095361 4.067135872003609 4.067528254524764 4.070157035192851 4.072038771134945 4.103427939823411 4.10784560510089 4.10831579603793 4.110880219264422 4.116734604078443 4.129825617292073 4.130586909750131 4.13495832171138 4.137093161906253 4.139005544468525 4.148936394476071 4.151996737462331 4.153104330617474 4.157699864437419 4.160571495639902 4.170516938194672 4.173802640289034 4.186007166555719 4.186100937753001 4.187645643636841 4.198428110665891 4.200269961578705 4.200620921344767 4.20967603451037 4.220506812496918 4.253918685624924 4.306691571705148 4.317927894775683 4.342176178412419 4.346387805326501 4.350334347658039 4.361427585740403 4.393356312463975 4.39707541741025 4.420265154870373 4.435212832713733 4.436631724987283 4.439250072215335 4.447717616807976 4.451200115529758 4.476936115187867 4.48487635037279 4.492560579304436 4.497521799382023 4.516608649507398 4.521367501755173 4.52167929747058 4.536479801776689 4.542250994824466 4.547795293887727 4.551871972851328 4.558940999670832 4.5686649782614 4.57101416969283 4.590209076240388 4.602708940025212 4.669298615417667 4.670885621578142 4.674534145772428 4.675136117115257 4.679435344904034 4.68084763562355 4.681117987540739 4.682168335616543 4.683788928655742 4.687446533080236 4.688454829754606 4.69305496097226 4.700497882069609 4.712635054400592 4.721558323745029 4.732337028433314 4.899582956227118 4.903890515581798 4.906061064576565 4.906686476278962 4.910981009432714 4.943953794062249 5.020026741054867 5.029520791811779 5.066866806237197 5.076780534748923 5.078765768995341 5.090508482283464 5.10068049880071 5.102616879021889 5.121034449555403 5.121383697084936 5.1235022907839 5.126067390541386 5.130354758420931 5.132935999844467 5.133139462524584 5.134374400446743 5.180715353986389 5.181889587396174 5.273048028507853 5.274431735867911 5.338026304067509 5.376745210935049 5.382774909447889 5.382870499822609 5.38563502917767 5.386281184714164 5.387188711390091 5.391122040940786 5.397470426558992 5.425318918791224 5.428547496871317 5.431863156513346 5.437665757113502 5.458883733046276 5.540555877071936 5.552572982446714 5.562660128083393 5.584581469559097 5.751630861474935 5.774315895295337 5.78035061488458 5.824014187675419 5.828422467829991 5.842938136816 6.078811965629592 6.080039295446733 6.082688459841794 6.08431778649956 6.115937764879265 6.118364437314757 6.287930558593436 6.295294609318817 6.299617760409095 6.305630939641504 6.380748905265799 6.383105567851904 6.529596293623465 6.534407198944315 6.536956311893086 6.563718347489435 6.8763309900394 6.880310065171977 7.34530466426639 7.346033495963079 9.651230562879702 9.761385272999386 13.05927420363111 13.09619074893775 13.15211216690569 13.17298653283973 13.62559160925983 13.63265541408132 13.64319167109247 13.65533327880151 16.35114334231245 16.46321028691076  
BAND_ghostNone_4144_32UracilEthyne_CC-TZPGTO -20.54198947033967 -20.53480704768527 -15.63853089567361 -15.62043390557018 -11.41515440453512 -11.37581753657915 -11.33646199172929 -11.25029737697397 -11.24897261933908 -11.2467685556141 -1.431991662062131 -1.392736637798098 -1.308699867956044 -1.240706153702281 -1.083413454521278 -1.031537889321491 -0.928631003226884 -0.8964437520953858 -0.8023109659626536 -0.7720397427410417 -0.7603892899945547 -0.7096064066804095 -0.6844127314431342 -0.6732139247820079 -0.6634314272015699 -0.6488315329502371 -0.6102576935168367 -0.5972254994681692 -0.5658217479212361 -0.5220133256774844 -0.4802396090645689 -0.444710505836066 -0.4334472296194391 -0.4127120530235632 -0.4116103167593305 -0.3641355260904461 0.09350178112788352 0.1152637263892052 0.1443962539341067 0.1566689964674136 0.1637736758225575 0.1670972919282608 0.179474236898654 0.1822991852506045 0.1921479288464965 0.2003660516357166 0.2652075716977253 0.2931286731649199 0.3014675914822714 0.3201547283685198 0.3382434789354528 0.3563253610117291 0.3789008838087057 0.3856264992475146 0.4006378513696944 0.4192231487920811 0.4274025325480433 0.4395760943347548 0.4551901886276433 0.4807371914290305 0.484657366559096 0.4928422541086341 0.5099104770203403 0.5176250098264737 0.5292336495769048 0.5350613878924971 0.5383379401123682 0.5615494907866128 0.5836942372994478 0.5917633506052525 0.5987955995029549 0.6034068585450678 0.6093703355407464 0.6166860047621245 0.6252009257112247 0.6413740079378222 0.6735079947425995 0.6821032107706838 0.6924426056390856 0.7163128060946464 0.7240393489891427 0.7381449009289794 0.7445080675970057 0.7637117150148076 0.7789917251842102 0.7853705045822894 0.7888770796615537 0.8021585357684778 0.8111193006983644 0.8241477201162486 0.8275686406928608 0.8693476140932993 0.8867895836748474 0.8981367100675665 0.9171267609865128 0.9322199114275997 0.9444746307204818 0.9535146530202431 0.9558690808646102 0.9618154355386506 0.9724518695199352 0.9827195199225143 1.007449994076152 1.029783989045543 1.051812540149241 1.061075391709419 1.082756821371135 1.098126872884247 1.105458368201875 1.123898296497321 1.134138443754251 1.139870214811413 1.158268458782475 1.18815606552196 1.204205873192086 1.214929573470961 1.226475642496881 1.265519394006184 1.279581260392016 1.2925087135229 1.312739300141092 1.325147225403486 1.353716574370209 1.379601838990948 1.408347264800454 1.435060356341765 1.44129711272189 1.444072192930607 1.455998326254008 1.463145492399193 1.489181461437232 1.494755713195929 1.50844371792863 1.525135238797026 1.538615793671607 1.598787762029067 1.625034426427943 1.629085590780748 1.644529981806233 1.673752425421798 1.685058136253351 1.693484094589471 1.696969766665992 1.706489487541962 1.728345796810778 1.731227733611587 1.763801872312503 1.8011748462754 1.864381815340918 1.87496681390234 1.906159058919046 1.975642078651708 1.998684419988425 2.010296702322784 2.018741333328553 2.048985917836151 2.067893498647567 2.108794831068006 2.122986605078017 2.234820891418318 2.249420980823312 2.292349038050247 2.305842321215564 2.321594499872553 2.337092130432735 2.364529766041288 2.397696811820071 2.422255626430002 2.443106304518767 2.458594637625886 2.492768414830713 2.500344722674511 2.533979695569822 2.556310401647049 2.575092515976412 2.622140147658236 2.634983272659563 2.663694897572754 2.679692774876145 2.715847123728658 2.720983923055437 2.732421287344776 2.748739111792962 2.770937008937285 2.780811939654622 2.805555665959669 2.82971202776791 2.831611440646266 2.856971929388854 2.890656572240266 2.923834617012603 2.942101657152643 2.944404521341597 2.981807185168409 3.002352544238337 3.015455443594406 3.021240086913769 3.036481732484332 3.047080232005935 3.076287599915894 3.088331892370927 3.120889669262098 3.1483225856122 3.16418419132264 3.181179823942165 3.18593433788986 3.192821894601522 3.21011837242963 3.216324121223888 3.222133138257903 3.229291621928933 3.234446958653277 3.238591684232004 3.260919519266576 3.272145146516573 3.272589967181579 3.281147681271449 3.294252453683171 3.316886914994293 3.322478520720892 3.332870398672194 3.339871446255444 3.357301786833479 3.369643846734628 3.386770045432468 3.394524700650326 3.409727461589211 3.415223564206488 3.420814647835693 3.436640968300541 3.444530394055301 3.464293483881941 3.494113695339691 3.495225555927973 3.499667919478719 3.522218631900625 3.539174972523542 3.541344838788794 3.556301217928992 3.577382369875837 3.587819013092239 3.6148151402905 3.634704676664358 3.64620640262523 3.670750944043302 3.711546722714662 3.724889038858499 3.745651672538337 3.754878950767691 3.776413333539423 3.825282608363948 3.832190532680479 3.874774251903002 3.889409342406954 3.905177445037962 3.907846212332307 3.909420551861621 3.916492591439876 3.943986805869747 3.988008696811861 4.006986655469932 4.035262212967813 4.057814775663132 4.092221286166187 4.119367005197344 4.148174960144788 4.152854567335291 4.158305581582099 4.177575664556538 4.183349327221917 4.202567467925738 4.263867161961261 4.26819815799052 4.281286844696 4.287735225769004 4.292653767236886 4.313522246926393 4.333193009951215 4.364526308205433 4.39046991982561 4.419214423960155 4.425087649987366 4.450696684317372 4.502719238674104 4.503519741051142 4.50720911336559 4.51322598717761 4.556597924063149 4.589759256493193 4.596166553837666 4.601111799781719 4.629302658778805 4.644529873759843 4.665152981359572 4.715829982684044 4.756424225530417 4.769954301775757 4.845146614050733 4.849482284193678 4.888461970258785 4.901267185263914 4.910143797084274 4.921428597355403 4.962288474843561 4.989742841586979 5.045545324426823 5.112155493868776 5.113502710241177 5.128719495840617 5.150524209940794 5.182309115597129 5.226109406197401 5.27243723361785 5.327161023941745 5.33071879497105 5.344252128004711 5.349582614416314 5.394354330077238 5.407163487399107 5.452846908703142 5.485954176062558 5.499497589863068 5.513538236484129 5.567046970431361 5.572541797412263 5.607843974296902 5.652590062562991 5.67242781563312 5.698290854765988 5.755770424816159 5.793957876688245 5.801915252961044 5.804940247328901 5.812162778543697 5.833612137465014 5.937393087279629 5.95772425602717 6.022647191318403 6.042029662654485 6.066494694751412 6.096420345390853 6.154049226329495 6.159668735116668 6.179831455664905 6.213552230236338 6.255728027934889 6.322947064398839 6.340153938038441 6.35964237639256 6.389247353900631 6.394040632491089 6.567469117235031 6.610790079535916 6.634329058577447 6.640765537323067 6.704534522819601 6.775242867914835 6.816760745312531 6.827888833544268 6.893031218888072 6.925129247636427 6.96240590687886 6.999503142030212 7.041688700989548 7.056571296835194 7.244527125925961 7.354885546008118 7.365254579537551 7.378366101763763 7.546916386736142 7.583319513642729 7.59623823614999 7.621177032821543 7.923497445839821 9.667230571608817 10.03663642145806 10.93597960500242 11.84612041097189 13.33894110538756 13.56772400207538 13.81471494017231 14.16558100581948 15.27078168773803 16.98460243148893  
BAND_ghostNone_4145_33PyridineEthene_CC-TZPGTO -15.561587463046 -11.27269053688956 -11.27143746411216 -11.25572237353317 -11.23781673919723 -11.23775070699438 -11.22107149021097 -11.2195137960228 -1.252476364452998 -1.085637783382217 -1.029399459110462 -1.025150231921481 -0.855481358940549 -0.8519863358561109 -0.7849470739553596 -0.7182922187929566 -0.6563875940431551 -0.6510170140840302 -0.6362063687931382 -0.5942997022506434 -0.5785941321971714 -0.5733952174651327 -0.5381128075501118 -0.5162482896797951 -0.5002049197641205 -0.4160010298502967 -0.3806505275739938 -0.3654246370800494 -0.3436582337099169 0.1094337835983135 0.1245938944958701 0.1375315207506929 0.1523968196436825 0.1644341465209379 0.1673190989856181 0.1786458837429186 0.193415726403599 0.2003706719907183 0.207710181431141 0.2265176185954684 0.2639801224363254 0.3058422526556674 0.3239178388144877 0.3487150097123277 0.35170246105721 0.3622762265363487 0.3801323703584164 0.390790939834176 0.3931895369509165 0.4242342807395098 0.437179124177036 0.4551965897605939 0.4594027860992021 0.4828124719696704 0.4899177489688063 0.5027725016955192 0.5048418758457808 0.5136429502756739 0.5544117469190338 0.5626315732628614 0.5706622995280802 0.5780576026490395 0.5788085470221495 0.5922176177078159 0.6062876357477797 0.6070989377771551 0.6179176072450944 0.6245149938088871 0.6246434962215134 0.6405544021841277 0.6501276208681251 0.6539281062699985 0.6798269172452365 0.6946065394500257 0.7074337884109483 0.7136782742241717 0.7182727907360329 0.7424936722287983 0.7714328737457051 0.7880118291763317 0.7974140219012577 0.8063767183690888 0.8276767282463837 0.8388419155732347 0.8581702201916896 0.8607012469311364 0.8654508301919036 0.9018182167152643 0.9209902841585222 0.9294343178427722 0.9338781134721651 0.9543066530594048 0.9630815203553833 0.9950910732140998 0.9999884708984308 1.010806317900659 1.033931061874799 1.042471021416022 1.04372196307371 1.076230304238019 1.125835752360855 1.131845312633344 1.159636211813718 1.170072773124387 1.19325108624725 1.209651668816661 1.230714443064674 1.234894703618476 1.247865967660119 1.257628221356624 1.268335742426537 1.283749953391994 1.297167335154657 1.311590270067791 1.319562053518438 1.335460145178551 1.33908249574137 1.362163117242164 1.383560524509253 1.405459565891751 1.408563608833619 1.429274581440001 1.456876495063238 1.488243944637943 1.490004648727171 1.507417329555173 1.51729108368724 1.519110850110799 1.542186508047234 1.556395628210412 1.557965188811636 1.565631140429244 1.588355797646645 1.596658710747315 1.617400595035508 1.626048781270034 1.634546502029213 1.637938257937039 1.665598362232402 1.690406661876162 1.757959170567761 1.777737851750955 1.819989458215235 1.82415436063995 1.839018545087608 1.851893837661977 1.879885462342692 1.905558114476408 1.915700078460129 1.944913963529043 2.029363548887067 2.123731677674548 2.137871523908984 2.201225302768909 2.264711599591215 2.345755331680722 2.350382982615464 2.370731826152163 2.418170759637564 2.450386607988871 2.473528993194771 2.494897061215179 2.518897123607695 2.535388769904083 2.563463735062653 2.563811433975337 2.572997139651809 2.595611190961604 2.643617396397699 2.659067348160673 2.686031990313978 2.709110586942349 2.721944705087826 2.73677427250665 2.762845305685593 2.769545331678092 2.796552215967171 2.84778054109808 2.850039548109962 2.857163897443372 2.887604336097044 2.924596566897475 2.936891113660334 2.941895068136856 2.953080091996609 2.965345921567278 2.990439320889278 3.002598237254457 3.055421451911266 3.069640586292824 3.090330383946668 3.0933371826095 3.10248059420465 3.113320126917332 3.114983253399094 3.134862010772798 3.140208836791513 3.141251858224382 3.15173470122324 3.183498125541883 3.192036693813925 3.218304592498603 3.226128607930491 3.241923082974468 3.244423174185476 3.251353117975802 3.279399647027998 3.29993643323852 3.328419217189679 3.331286356440798 3.342706838854475 3.344233411458386 3.360156863217913 3.377908645557527 3.384060362525403 3.397338934504245 3.403793385643441 3.418228840925504 3.422071686761732 3.433383116276226 3.45645506407152 3.458517054943831 3.464099832095998 3.465232540815662 3.467195784855508 3.499200654224111 3.508181016286577 3.511119197244378 3.537679257150788 3.554446324178212 3.565979233435137 3.573981064142772 3.593516430113125 3.602111281813328 3.616190401156973 3.63263848572923 3.635879683701654 3.677358534714347 3.683346845933908 3.700076552082099 3.720202994010447 3.732932144111501 3.735596416150006 3.746502052885974 3.767718398450916 3.785232776143475 3.814804729364039 3.848656282767142 3.850225253794437 3.910526047159405 3.945606516421716 3.955675826901813 3.971170603408778 3.976209494036717 3.977034504553235 3.997848040159454 4.034349431591275 4.03640560299713 4.04646792170832 4.065486820892434 4.065830450109383 4.073101828820669 4.137389994522993 4.146240188738309 4.153759818542582 4.160332234200786 4.175014706924315 4.188992469127692 4.198689396135774 4.204418484170772 4.222418238288323 4.231079353687784 4.23621607501992 4.281558066227277 4.285583668400095 4.289487031239125 4.305744118414937 4.332462519110569 4.351742627834629 4.358311246989721 4.383957621333361 4.412866886261488 4.428632359879057 4.440956894599727 4.457659678996711 4.458090051746577 4.470784305736324 4.491856833295598 4.532551745410663 4.580545665086031 4.582508358069578 4.58597741686686 4.604461027439276 4.636558911208739 4.668575027558219 4.678317109070966 4.705623776029549 4.705868852295396 4.737828823916976 4.791838226978816 4.805430983189103 4.867738986046594 4.872382228554647 4.881401019778585 4.892740294547393 4.908051314331798 4.935982583962165 4.960795808788612 4.971110583145768 5.011682094675299 5.013375838763058 5.034340507014981 5.092145270098515 5.123150082376501 5.145887846521017 5.174725364770297 5.179481322096211 5.222976747098281 5.22627147967355 5.244257825973818 5.276400114372465 5.3173414877073 5.325837805573384 5.340722523927173 5.352468023030276 5.395057432856295 5.415183770024746 5.419414522207585 5.447637418011988 5.461678690396988 5.473621698934704 5.478711221300363 5.501181198849732 5.529703268473753 5.579316689521859 5.618931699290422 5.635834095947272 5.715300594294549 5.756846249515453 5.796257721563267 5.826508679239653 5.831593941878284 5.910613019250857 5.931683528800819 6.009528581055724 6.056937399363015 6.148555465137097 6.249497293849826 6.283633797244301 6.354181652095238 6.364603672009453 6.442037831676141 6.49405070601066 6.64094066487309 6.69320838736864 6.742396811920756 6.849607921571476 7.37052696916451 9.846977458075916 12.10252314538925 12.62161394394432 12.82075395227752 13.3878916322643 13.90416669789127 15.00958562173663 15.65362719359192  
BAND_ghostNone_4131_19MeOHPyridine_CC-TZPGTO -20.51146066431406 -15.58345640904005 -11.2903875563695 -11.28941486630798 -11.27267588349014 -11.25317858959223 -11.25313023597512 -11.24368942395493 -1.319060609390214 -1.272812138659938 -1.102396100694368 -1.047152460355029 -0.8954155583913159 -0.8720666389680641 -0.8700165882863491 -0.7369010989334386 -0.6743146296365968 -0.6677269298753151 -0.660009041763209 -0.6115007271935553 -0.589959791325162 -0.5891124623364338 -0.5620881780877802 -0.5553675138413244 -0.5329193117291774 -0.4788897764776036 -0.4316141353100553 -0.4141954858563731 -0.3984429591135418 -0.3601388558057417 0.09126206399293794 0.11021750241565 0.1339347631322855 0.1554055237590609 0.1571051902096969 0.1809083264941969 0.1864028134123114 0.2076358460055807 0.2427151783897591 0.2526061430985586 0.2637538065043513 0.3028699308705716 0.3169586969436011 0.3345516195635534 0.3440128827452221 0.3649703459514444 0.3694143820710294 0.3789977839714166 0.4180019718547652 0.4227654950588202 0.424880427888614 0.4321150909927858 0.4558247461376239 0.4841637387149004 0.4939456714439641 0.5007189707754093 0.5111752261563597 0.5488229122337963 0.5530519778091902 0.5566580133779236 0.5749162466107715 0.5790081791939709 0.5898282812725528 0.5963554632097311 0.6126096887333525 0.6214184888395134 0.6220386425741661 0.6246259390423964 0.635702851559042 0.6489079382067191 0.6548964490649763 0.6716963150377363 0.6935365104201953 0.6944503512115 0.7016944677840741 0.7129564087015229 0.7218143596433815 0.7409078744428076 0.7703119029558344 0.8138400772814648 0.8353038574477603 0.8368588703681022 0.8496411347510592 0.867381262657684 0.8785219837475609 0.9092758945802512 0.9120300277887854 0.9229714704591534 0.9289819028782462 0.9565696014042753 0.9658643422060714 0.97978480487549 0.9981683241954389 1.01979032557808 1.03257684354335 1.034222320125936 1.04775287926903 1.07419948094064 1.094998097650739 1.114989666692266 1.152227296798045 1.160610131560398 1.177123791555789 1.195941572336571 1.208867247876103 1.218490156310223 1.222673510882289 1.23560773213807 1.272982651641414 1.28893345911018 1.311630164299398 1.314544585097142 1.323316279583437 1.323516408773206 1.333058923598518 1.355741427884932 1.370114800438948 1.4135723380939 1.430740154490669 1.463937744109094 1.468786336303705 1.479137667737162 1.490628386252794 1.510117880248486 1.51085312799449 1.528521226182152 1.531537963328893 1.558710826072393 1.567290612796905 1.57530968422006 1.581801780597287 1.583810725864593 1.589528672225621 1.590730162052645 1.624496583621267 1.638689549593311 1.65169323150132 1.705055883023018 1.729348976587445 1.798310325429539 1.80674566427789 1.860092645148937 1.887045111530771 1.904316658771203 1.992966179436263 2.084673373616579 2.09530818998815 2.171471522728605 2.181475965941098 2.213587996569337 2.241587526246866 2.245629175073136 2.268689644908892 2.308434176555711 2.336026730245511 2.352596885313202 2.39011397112999 2.401133305032269 2.438221928598161 2.452892150670656 2.507363083007131 2.514189949126377 2.518911177567162 2.522057097268297 2.54408674509398 2.58218680246826 2.632132372592012 2.647326416788176 2.669170267645769 2.683978587774677 2.723309758452725 2.73655423442041 2.791626516708652 2.791923904642443 2.846834615798032 2.873706790920657 2.910181086387051 2.919609202898479 2.936937609728214 2.94444951253501 2.97461947542862 2.999037435631047 3.023985367960876 3.034069757539269 3.053083181770057 3.085986953478761 3.087484964896056 3.092241566186365 3.122547948608533 3.133815566957013 3.15364760292647 3.169570462758296 3.177627447539471 3.185847210699661 3.195604281662623 3.204588180410793 3.224755016259389 3.235910581751389 3.262225910120659 3.275643143217976 3.300112027710721 3.314540763200582 3.32088347617797 3.324753664097828 3.341510760630432 3.345395723679815 3.36001329219926 3.371452020352035 3.381962155943185 3.395772132759512 3.40311432018571 3.410530245699458 3.428973772395803 3.434128656443513 3.45137176131777 3.452365423647925 3.466600336341025 3.484590409474762 3.495667159986854 3.507186417278509 3.537634955868886 3.54809605317777 3.568816864637321 3.589965709473702 3.617872303807186 3.641829839373897 3.651108891965187 3.668545137261343 3.682944753308074 3.690058223060505 3.703511041951552 3.71597659560093 3.717005877710899 3.726254886785556 3.740177189940909 3.751097381208186 3.786657742558459 3.795788130597678 3.803558620653407 3.827066598289131 3.833850909554029 3.86129352891416 3.873740042475507 3.898402458388771 3.93843547896804 3.945036151737769 3.945435560140828 4.007108631369403 4.015631220983626 4.01924969604331 4.047378362516938 4.080612837216364 4.096864380179828 4.114704405430212 4.130393757245219 4.13883594555257 4.145044065873667 4.158118457401322 4.160927612288454 4.170182647597668 4.189124706558854 4.196118576442056 4.203001389654103 4.209879223745149 4.268734075047682 4.28389705015593 4.309542175985082 4.316059971432436 4.343602400476177 4.356440584707135 4.369316582688349 4.390164517735951 4.415830002073408 4.417601601985043 4.438171808804503 4.464388762293492 4.47118112985924 4.490681176399534 4.509140673498661 4.527074492059296 4.574844520539967 4.579162986377441 4.584264737905476 4.597576386096338 4.621454171315079 4.637595820902633 4.656452098844579 4.680297052170079 4.707571451270084 4.735368738385819 4.747739044820999 4.789483109079025 4.79011932086244 4.825166622019201 4.854957099597234 4.861540671438856 4.905321103003809 4.955038881418256 5.001862849326742 5.004343456698055 5.052238153529862 5.071092998472504 5.073565761709675 5.08861460105476 5.104484586427817 5.143038742336145 5.159494575676292 5.21256071514922 5.24996755154756 5.282315872234436 5.299426838918562 5.304619116048641 5.322202106643255 5.326219876330827 5.344732747197874 5.384127544713254 5.416320468881667 5.434857214162834 5.444005797530332 5.446533858892355 5.463955724671734 5.491326471366238 5.491925859527192 5.577750902317288 5.590889627042864 5.615081409085258 5.632781534466893 5.72387426128131 5.737190295897959 5.773469523512981 5.810135385090426 5.812280441608118 5.840008236642673 5.944728852936563 5.984505159019835 6.003270309948914 6.121184417776327 6.135797291192652 6.242047536337431 6.272235080043097 6.285657711868813 6.308474918365671 6.341032430628399 6.46836571390664 6.477569659361007 6.632661958868636 6.696542606524809 6.723932253917134 6.766080634964072 7.063532786944839 7.192759159620297 7.233888276406376 7.292667748638613 7.357924370497892 7.411105317838582 7.620312436969769 7.648002697918963 8.019811470074471 9.808843562023828 12.36116124258988 12.57405001640397 12.94543016937173 13.3693307272782 13.88272883610157 13.90319547475941 15.59144881443174  
BAND_ghostNone_4147_35NeopentanePentane_CC-TZPGTO -11.22741545670823 -11.21337747458743 -11.2132768454122 -11.2114036932905 -11.20721798068476 -11.20720721544529 -11.20589306820768 -11.20539720901706 -11.20533575579654 -11.2052779788708 -1.106841402353019 -1.082372429405731 -1.016317664782294 -0.9292556007540781 -0.9290754537311906 -0.9290287664922542 -0.9196226105518088 -0.8206972762062571 -0.7862413986546337 -0.7306141786192998 -0.6511982707825525 -0.6130259115930953 -0.6121170653706065 -0.6099895936559429 -0.5991711356000032 -0.594789691740186 -0.5553655375840916 -0.5528871223293917 -0.5523533565812838 -0.5478223776829173 -0.5264237052781364 -0.510064937586774 -0.5094414898638814 -0.5093874973873689 -0.4948112308594491 -0.4767920706679383 -0.4656823863649017 -0.4599511530700285 -0.4523828490116388 -0.4521289083567986 -0.4489416802277364 -0.4474317060124229 0.129909714382094 0.1505895705160347 0.1527268587211986 0.1635386263321585 0.1822959617155049 0.1869682819454297 0.1874693445497124 0.1971432778894943 0.1986775128949903 0.2080412892487313 0.2131349492463831 0.2138579069221835 0.2327852550344131 0.2344284554921995 0.2406083227948354 0.2440609897556379 0.25303566179405 0.2576107642130975 0.2716554098459251 0.2718502094134648 0.2766869953207172 0.2801578494295556 0.2934582292353038 0.3072419828909664 0.3148951979416379 0.3180722787074571 0.322186961820876 0.3329883187245202 0.3354736506790214 0.3561667406296127 0.365152641142839 0.3910286943804339 0.3987909723635944 0.3995425520071864 0.40521552536872 0.4309467042394404 0.4406353846530362 0.4577261969974034 0.4622899744910317 0.4668952763680179 0.4744520447467436 0.4856692911851102 0.4989131177937399 0.5026005863472932 0.5093929720939215 0.5140626945450458 0.5327178902449067 0.5660691782106724 0.5664070445886836 0.5706303331460785 0.5732049562081468 0.5805029156337302 0.5843508809581508 0.6010035452652541 0.6032713634294308 0.6084850094435271 0.6123715374684365 0.614625976364869 0.6241906118425171 0.6316955145269355 0.634389105184669 0.6402651284539944 0.6447191905861885 0.6550837449888004 0.6587551998948528 0.6608904814771291 0.6632797872591492 0.6657069342521046 0.6738194944184285 0.6786311761406071 0.6794050505787078 0.6854343656044178 0.6878874536870137 0.6945789979402011 0.6975610063087586 0.6986419695903187 0.7031616232875146 0.7127347315319831 0.7336672648527215 0.7404800076074428 0.7530209248898414 0.7537469392349505 0.7603242698660353 0.7697762144898088 0.8034306461246948 0.8136768250907823 0.8203794525596281 0.8430597402779846 0.8502442560666105 0.8549024959283018 0.8760542955106619 0.8919447803312123 0.8959122539409644 0.9051970514857324 0.9062640577389806 0.9260143978431878 0.956160557204327 0.9566431604208285 0.9665381504011762 0.9713769171990776 0.9896130665735978 1.008981709381259 1.012199538477524 1.020069157606561 1.022387078191874 1.029944771279355 1.036474076157898 1.05877408552377 1.072577373406213 1.074367424333689 1.088669567955269 1.09686675108977 1.105667262610405 1.11071278937373 1.130711739470007 1.139047518660351 1.142501265118735 1.145413134237981 1.151040680972635 1.157788968410383 1.166794840887207 1.173535735362909 1.177697766209223 1.186694052528184 1.190179522746337 1.210299674000802 1.215100390277808 1.229568509960389 1.248157763508124 1.264547669436982 1.274069583708186 1.281207330998768 1.282209588410864 1.285631152592243 1.295603837321944 1.311579528828136 1.312742472191515 1.332869696573809 1.334240823377245 1.344610585988678 1.346892774424631 1.352435484692609 1.356963364367755 1.365007587279657 1.376264645205134 1.386685158762384 1.389155234403121 1.394969954924241 1.399265763540938 1.415389751745825 1.41564147595833 1.435420445380778 1.444288931708106 1.446051379735154 1.452534474547415 1.460088884864986 1.464265044240835 1.473351316072615 1.481348331577863 1.484499121544226 1.489025462092834 1.494701067830567 1.500646290596719 1.50169239173989 1.511352939072602 1.522579603267729 1.525609901448773 1.528159934116367 1.536490061674954 1.539767831754836 1.543914477573005 1.550698960566415 1.551800077323999 1.57120454065743 1.576471299850782 1.58125791949066 1.589161251591834 1.599852865453138 1.60915183765318 1.618823777032311 1.631623613179843 1.637016638904911 1.644332375933255 1.656439432084532 1.674753421770839 1.683483823764574 1.685986164922308 1.693375043376201 1.70271165877854 1.715385782155684 1.719698247744972 1.734247292347203 1.741667172324929 1.752441655951234 1.763692514647297 1.786008459790117 1.790146691827622 1.801680505380278 1.808777194139884 1.812294925713835 1.815965818583471 1.819742659258086 1.831493400424516 1.833604233707749 1.852323331036526 1.868120722098369 1.876344720039655 1.914293415958254 1.915895229065018 1.916864046244579 1.923900618217871 1.976589285248173 1.995302425450624 2.028181016705914 2.034229311702548 2.047716284121218 2.057044122138691 2.067169303795692 2.530541113159986 2.540919414634256 2.54991934689148 2.56280680787424 2.587569653413107 2.605926258095078 2.619232047545152 2.627003313628957 2.638902748168302 2.650430587846265 2.653817126511524 2.654080430056637 2.6756553697442 2.685813524641971 2.699214227549757 2.721563503791859 2.73855096653553 2.754152955492046 2.755217996698568 2.793792869679165 2.795770256724113 2.795932531128769 2.812024830377103 2.829456728492025 2.864387029577928 2.870842312501734 2.876408165104587 2.899284205820073 2.908399681113714 2.911231459036795 2.922976180849933 2.928316325747329 2.931085278974881 2.938000115514534 2.952380677686088 2.953305319283816 2.958631366969709 2.964095457321815 2.966311249246282 2.973961555528668 2.979945040542065 2.987881586871543 3.011844914329003 3.037870287339592 3.041783669685112 3.049715778827784 3.069551247599005 3.073813440878018 3.091264129986306 3.092630473408307 3.106706281065077 3.117266379103865 3.122506609184309 3.126135668317163 3.126686779608316 3.133119734616959 3.138239876341319 3.14748663730326 3.149561218903607 3.168840726823919 3.179307229159785 3.181109009490841 3.195371047405212 3.196396958376493 3.209340943173446 3.213636262446689 3.216900597934402 3.229523152118182 3.250958914784974 3.259767031644507 3.267033921202561 3.295941784424393 3.299075990046263 3.31038023150852 3.325858052438686 3.331189501711557 3.332599033907009 3.338985467529354 3.349676817303627 3.357450118780689 3.369658271714548 3.383582208919726 3.385801716041562 3.386250865365769 3.389829531269242 3.392484613667082 3.394626665839745 3.401161932124652 3.408751209947469 3.409170700089295 3.412488465478838 3.42599976951501 3.426626137659163 3.436943243647704 3.441150016900793 3.446562456418004 3.45168683422745 3.452712419850132 3.468801139798676 3.471564589737023 3.482676580700685 3.490272616328962 3.496008209846605 3.526779813140509 3.533744109926897 3.54095677924272 3.544766865814681 3.549647950102371 3.552396913978241 3.561596515072588 3.574249937112533 3.575437141456284 3.594489650687136 3.594782802519609 3.60793666454034 3.610604058505873 3.616881971578518 3.626693192416441 3.627907660718753 3.633493736854557 3.645469552784188 3.649666295941237 3.654425921461331 3.656691247524527 3.662399300646994 3.664821469698968 3.686104392151538 3.703863860002281 3.72739244675043 3.746841125612803 3.75532416565702 3.764521120608086 3.767661334848959 3.781866722402729 3.783329506525046 3.789990521803249 3.80315393188816 3.807268804687491 3.814649827596575 3.817384594384476 3.825077551728244 3.827360994301389 3.832906884238333 3.838904068514998 3.844313603126899 3.849713702778297 3.866609982086205 3.875554008229456 3.882551356871512 3.889971145012588 3.898570414445683 3.901006835952983 3.909236958786603 3.913275888912321 3.915223728998875 3.921640058643334 3.927211573499643 3.936205580770542 3.984690092648731 3.988001016760078 3.998040220963158 4.00519991582366 4.016940292304989 4.03481807605841 4.046350258871245 4.061416722211839 4.065593464033062 4.073845047990844 4.075046821126226 4.090438386075115 4.092285964562915 4.100646147522506 4.105557477529096 4.114904016342664 4.115889525834118 4.124570220238887 4.137509790244051 4.150952387957694 4.160380686585322 4.163905213659537 4.169050606340717 4.179206518380974 4.18732159060001 4.192065781072635 4.204934023348398 4.207256324385694 4.247022456868502 4.257110041214311 4.261032008075288 4.268849066501825 4.275688132245139 4.28217090687135 4.295310373899696 4.296446684486639 4.303692452964481 4.311773602073601 4.313823739871151 4.328677546875402 4.335666495707764 4.344785972503091 4.345019708632782 4.362753980793362 4.364718816906787 4.37409770348673 4.378064470814282 4.395167127416156 4.405908742943394 4.406870794204147 4.425790439431266 4.433758331663052 4.440036091249062 4.450393476270945 4.454212825664256 4.461498111855734 4.461722289102792 4.469129781408536 4.47370457267049 4.482171443571962 4.492119478161317 4.498394537629398 4.501958850530735 4.503338697125974 4.51424198985467 4.517551801966094 4.533488525669283 4.543015928386286 4.563903296412959 4.571889327966605 4.576843082726759 4.580892792082806 4.5918400189164 4.596028059562101 4.597291495357237 4.607869765144367 4.611852913212702 4.620612158139647 4.640549767360411 4.643719933594472 4.647559103535896 4.653385623637775 4.66148676417161 4.667141320801602 4.67920958125248 4.686905560067108 4.687318037881614 4.693250426438567 4.702631403378418 4.712527857161092 4.721808269691004 4.731748297727774 4.746482447768499 4.750366235351882 4.755464248689456 4.797969650843603 4.798491123231801 4.817019338848485 4.818115289391581 4.84407596957428 4.88602312706361 4.887938236022445 4.952180412825054 4.988165856175342 4.989115454502392 4.994007277180923 4.994603432938082 5.020609959551064 5.024407067623026 5.030258672069389 5.041309062329017 5.047221163444678 5.060577784263468 5.08417430769367 5.122407497335955 5.147978703181066 5.1573563803058 5.15737310406286 5.162502081651116 5.178233639485667 5.181324902231019 5.189613728228477 5.19411476157833 5.196410674726259 5.207264681827746 5.214290857278799 5.217016671202265 5.23123764442991 5.256040021632788 5.258104838683789 5.271576790820095 5.287411304175778 5.292866847784867 5.326185486963108 5.326653157181583 5.33318498386187 5.336139769624196 5.356697807904284 5.366887580912154 5.414371036876002 5.425198969800189 5.469059623923274 5.472799548250117 5.476365106707849 5.476728915528219 5.511381184545729 5.516275301172162 5.53480488123613 5.545601887890501 5.561543398866472 5.572007287115508 5.592768426048687 5.605873698608647 5.615084278295087 5.617755461184896 5.624516108808517 5.625710337435248 5.630550901190849 5.656895924539477 5.662223025961141 5.664302474828538 5.691922144403166 5.694280653567455 5.697128214367662 5.731202432895074 5.735246530260421 5.739576932987476 5.743423457593545 5.749446366049949 5.765048446514594 5.77979993766907 5.782647074816756 5.793692123097264 5.793748174421495 5.806684262598881 5.828917947434771 5.839486562840438 5.865301591508622 5.876675899344413 5.893935153679251 5.908361011245839 5.910187555705826 5.916526866958336 5.922484798576962 5.924655068509658 5.957182006266912 5.967861326633018 5.972477138579627 5.982170840689211 6.004049131816124 6.004552049674357 6.084233444600243 6.107631201321544 6.307061915603025 6.314958212981863 6.329007843424702 6.339468574088767 6.34996789626176 6.3503632744828 6.375031427424187 6.378648141174142 6.380866402337531 6.389808904775032 6.392928827841295 6.406831957473829 6.45070020252993 6.496056873026753 6.510541002803164 10.46079260384223 13.31366409068397 13.51045207437544 13.87459790237689 14.15754018286165 14.30485773086748 14.51577940842623 14.59779789408294 14.70098731784313 14.76784487525421  
BAND_ghostNone_4134_22AcOHUracil_CC-TZPGTO -20.59926648773817 -20.55756872951403 -20.55521499510375 -20.53736327377581 -15.62875693908813 -15.6283650688667 -11.42371944493015 -11.39822793029187 -11.3784908888369 -11.3336559089837 -11.24974995574711 -11.24626368763932 -1.466470844523707 -1.439683368303548 -1.396625516396371 -1.36417556850582 -1.310539385768104 -1.244462109873121 -1.08375443333756 -1.031999623029267 -0.9306630082470216 -0.9016916919303123 -0.8281254544424224 -0.8060064522081911 -0.7646786195335058 -0.7288793750479203 -0.7030173015080595 -0.6908229856874968 -0.6748857785161284 -0.6704025368809613 -0.6538715850694355 -0.6523301399245516 -0.6096424866405877 -0.6009468499223134 -0.583528935602398 -0.5703287197875506 -0.5693777854317055 -0.5610423603838963 -0.5228638961137911 -0.493939783002455 -0.4886417132280227 -0.4647550354710305 -0.4481854477376835 -0.4424904432250803 -0.364025391802459 0.09359171514591183 0.1376804971942703 0.1427159277961143 0.1579467440852746 0.165044612789073 0.1665000070154764 0.1871293494331979 0.2073788037583226 0.2238787652266035 0.2337714480738572 0.263452652986474 0.2803963412105471 0.2846715693290522 0.2927234518204081 0.3144252727336744 0.3381258288562221 0.3645795797685836 0.3747534541848936 0.3793115654295351 0.3827522878237393 0.386157012405248 0.413145990764432 0.42450678385204 0.4358663391438509 0.4372652728344345 0.443202951676433 0.456237946217378 0.4596534766528952 0.4865285498280263 0.4915396283292894 0.5035978214744002 0.523967578348014 0.5367950110722808 0.5544903057610531 0.5578595573644114 0.5624569695545113 0.5740067240123461 0.5967190671369611 0.6066387621175597 0.6111183552886648 0.617872582463117 0.6256056736906795 0.637389823496326 0.6412568096929067 0.6468959108661417 0.6611205017008145 0.6626027498913419 0.6799826357296062 0.6981538528006371 0.706671051264268 0.7083778945575367 0.7232607126371814 0.7408303395824406 0.7493428216980934 0.7651757764413903 0.7772236315938365 0.7971891184457455 0.7979108420402178 0.8181414753203121 0.8184716543431058 0.8508733332607711 0.8529947851260434 0.8690955105657941 0.8745594712280568 0.8822108776246631 0.8935025685742394 0.9032662782706929 0.9051636764885764 0.9214692345670077 0.9285727417920114 0.9391108523892121 0.9552247771612512 0.9569628329959017 0.9685534465029059 0.9939623024706435 1.006756082872792 1.017304256097961 1.037239593698815 1.040243207086101 1.062507942298617 1.064241481226741 1.078160601467209 1.087421500850361 1.10158742049292 1.136190406802505 1.147853826261926 1.164822143052719 1.170324754375254 1.183250122743818 1.184721623764576 1.209062334045276 1.222706487132889 1.223924876315461 1.270326326163432 1.274487065073235 1.280826066452013 1.302371242965606 1.31164074396609 1.314283600454979 1.323944476062238 1.34690097676225 1.363238818057538 1.363685181135985 1.369883242654079 1.399210269728658 1.435622284960656 1.446948233271176 1.45543170512952 1.456777668475143 1.46647975342512 1.495529197702723 1.507999996520613 1.517816759362393 1.5206291974494 1.520990866700915 1.56678378079394 1.578186985080405 1.601057971200751 1.607584131072415 1.621996813879678 1.641747108728115 1.671171325129688 1.686451755539812 1.686922402218751 1.705480687843105 1.709919035111106 1.751056201509015 1.767008774583303 1.784827800593863 1.798763037442879 1.803276997564252 1.846549186372805 1.872334871908602 1.902464787964225 1.927531148889992 1.952507701089313 1.98164399633033 2.004545653616219 2.017677057567119 2.030227953244857 2.068094225595113 2.086290860877161 2.108597864936597 2.168537664838718 2.205833586483037 2.239652289620825 2.261778435253439 2.276103301164974 2.284923716128611 2.289873307322383 2.295474479860347 2.304238949878749 2.330264565880226 2.358799334348491 2.386421485315764 2.401850544606136 2.432387008200176 2.439361807091032 2.443822778380398 2.470715880109556 2.473123514249642 2.492046040096385 2.521107999476233 2.580470410375548 2.586087283681006 2.596015135378673 2.608853551023068 2.647396317062547 2.659330810300448 2.666529568791532 2.701990980435723 2.716792578455688 2.725629450733235 2.735425584835206 2.809778994039243 2.8235336446103 2.826425480906089 2.856267502494934 2.875000345140122 2.89581458617984 2.921514819700123 2.923678104880382 2.954658047541583 2.966041944684509 2.987348685046349 2.999429445592302 3.011611891214989 3.039912672697398 3.066294198044173 3.068587096805287 3.076736898836889 3.086220862935184 3.101306067720867 3.119012916148937 3.143859389031014 3.150535123406329 3.174704208689784 3.190013029727574 3.193372081912351 3.197454942003151 3.216309030819251 3.231029321960663 3.26231138658974 3.264717566362074 3.276412035908836 3.282005032776288 3.287524833103081 3.299207627741891 3.301277207180644 3.306204016355083 3.31053537332464 3.355264401648283 3.364756698051376 3.367717997788735 3.38668750171971 3.399440707876203 3.402590294662886 3.421329942212859 3.428625534345561 3.436150632837058 3.446495310278008 3.459678476152614 3.484903117610626 3.485419823945444 3.501752268857488 3.516405895807454 3.533495688149402 3.553048644317008 3.572786840050313 3.575019169327547 3.581888382382844 3.589533793950542 3.592403638613835 3.615718007648125 3.6435266098644 3.656484897191675 3.659151361870258 3.677351161171877 3.694529379631125 3.698425096250219 3.715066849060463 3.730662467601318 3.731389467086625 3.741332299293191 3.763781900486863 3.778482361327948 3.786218087757752 3.788970001269813 3.821306547486789 3.826562394027268 3.863445847243151 3.873959911835148 3.888426571466867 3.899448411381226 3.918924047471975 3.938318060346132 3.988068363663211 3.999013513930609 3.999890957931379 4.037270491517676 4.044626354398122 4.05215099388434 4.060216675949801 4.090469562800874 4.106875548563527 4.145258397591619 4.152412071811688 4.15727992230775 4.160161752987432 4.1727011658473 4.176353286619491 4.183753537276539 4.191933474705575 4.228454878031837 4.248582124829399 4.274491984527512 4.277334548975945 4.285194220045761 4.296833548138753 4.316443973572723 4.340764738979902 4.358551946114213 4.364323174762372 4.384854212010387 4.40577195677361 4.407922899458535 4.410475448276238 4.441904174298928 4.459760652408134 4.486447682455366 4.516770170216686 4.519673296675946 4.528968749940514 4.547360211400689 4.574933026156503 4.57661860366602 4.585513648738818 4.595352573323908 4.618262764699577 4.629307902253691 4.640909056988051 4.674935366533993 4.700631895302052 4.720158174117621 4.724856817291455 4.761277059177764 4.776378341234095 4.778097528151687 4.841701694634693 4.896337986342989 4.902324179820258 4.912850997909003 4.945588649694138 4.959634686808942 4.975675277246388 5.016213582061163 5.117222339889608 5.118551122106012 5.120730045750337 5.124160087738668 5.147068660786929 5.168125032025134 5.19093511388502 5.227944621158318 5.261312627103412 5.277556483649038 5.316981730004746 5.339575886997656 5.347569403091987 5.362428104652486 5.379554937467047 5.38522935813324 5.400913705691464 5.408408350153096 5.462671037267833 5.479066115031598 5.49333996167675 5.504766695206611 5.505252177121786 5.52056487348864 5.560451680773574 5.576575433553446 5.591064253253263 5.593943309089806 5.602461553078406 5.607818881734749 5.665975692223498 5.671565706533791 5.672828999832825 5.682292025686248 5.71061506463411 5.73935534677743 5.761283557574232 5.773649916020575 5.799404907862898 5.828105373229155 5.831259905256969 5.886742726460173 5.938373000674303 5.948457728348484 5.957970515480948 6.021444734916085 6.046063307613923 6.057470093414311 6.082879919646723 6.135892617303473 6.145190694511387 6.169847498985122 6.191115758752749 6.201055716250986 6.225379900232867 6.253152310544351 6.271289756739823 6.334814005148858 6.388040972708606 6.478419808338266 6.570000773846625 6.603508757643698 6.61453993716416 6.630979625953185 6.631118073073592 6.680577808733053 6.68659701313245 6.747364535840467 6.750400470524355 6.810141617990855 6.839890296760278 6.885065763374679 6.891911242063777 6.910511471737205 6.977772347661999 6.993516541672716 7.036850571184308 7.042154490345943 7.075074587450855 7.11622782575251 7.126873840857416 7.232152015585095 7.270715591340116 7.299555954000021 7.324295523137121 7.341883208983351 7.360291010088829 7.375807590187806 7.393891142131039 7.569152221060317 7.581883222817602 7.592858094947693 7.645338984613327 7.667284205847276 7.742370221448813 7.800025403603216 7.914836434787572 7.948177993017331 8.157485708666918 9.57071767917378 10.01639060951717 11.00917858498521 11.93232072236962 12.94597905618313 13.31835705361124 13.72018218712394 13.7908667830069 13.8542232340119 14.21773529378648 14.26403103622521 15.27597854954368  
BAND_ghostNone_4157_45EthynePentane_CC-TZPGTO -11.2467658367173 -11.24460653703744 -11.20883875319707 -11.20876058382784 -11.20626404197854 -11.20624743690272 -11.20477758423944 -1.07816623787776 -1.028392445786753 -1.013473531515929 -0.9169356945389772 -0.8177147158337462 -0.7813420289973968 -0.7705887437855349 -0.6822264062081528 -0.6444809369961567 -0.5963744228416599 -0.5910535271902593 -0.5511105217989084 -0.5466575381759269 -0.5238371921668188 -0.4926180420133991 -0.473765303852278 -0.4591591075358343 -0.456457075796413 -0.4437535646912228 -0.4089870222472563 -0.4083814987560275 0.1340599252544413 0.1428215207060257 0.1610366814396491 0.164001328764066 0.1661387372278874 0.1763538471727139 0.1852228783804892 0.2016571452214787 0.2154223461573741 0.2205878400555419 0.2332584201313687 0.2384864849257232 0.2553214658903635 0.2608637676900764 0.282502657848944 0.2909579860764901 0.3092480223748671 0.3337109859930573 0.3366470305078625 0.3543068086565569 0.367648389607755 0.3775849864366502 0.4037034464197847 0.4048207589604688 0.4379695841193578 0.4476329837915682 0.452012405904642 0.4589444702480213 0.4607657768609297 0.4673485140223479 0.5123552215481214 0.5162806950287079 0.5499393683549527 0.5610974965901951 0.5729929924871474 0.5742874538295023 0.59357027505691 0.6053305538745682 0.6079730318946923 0.6186331690185899 0.6345686443697934 0.6365967666800152 0.6370505310490586 0.66188644954481 0.6652794868476209 0.6667684147805639 0.6776386559429051 0.6784425006161888 0.6838493813329362 0.6883347455100429 0.7000868667445924 0.7060109402118215 0.715653971161309 0.7289709319625558 0.7541687364409062 0.7701659473679604 0.7903562960779269 0.8047509420193486 0.8073807155318682 0.8291356728198409 0.8297785981963111 0.8460189770498261 0.8555876274999594 0.8664081060103 0.9224280045251854 0.927274315751857 0.9441535285877023 0.9642565563818528 0.9849033480853487 1.004738489479459 1.008654867897775 1.036516150549147 1.042902824053213 1.047301730916997 1.06429318372244 1.071109920154311 1.094363126425402 1.098264875096897 1.09998679584004 1.111706435714092 1.128404790508019 1.146247743392462 1.165761894551772 1.183462800282041 1.216558127545675 1.229231842365531 1.232525085220088 1.254435857999816 1.269063439938917 1.275661379679289 1.295116490207461 1.308796092440864 1.317659711319929 1.341472278939746 1.34603081021672 1.349976126592568 1.362017126764001 1.384909611314755 1.389628299019666 1.406307940207667 1.42506269422001 1.42632841249805 1.435807042991007 1.437865634936845 1.454696175882094 1.47515334477983 1.482611774495987 1.495811095920005 1.508110753600769 1.510737871412468 1.513013465344335 1.533943444399815 1.545415906618799 1.5754130868263 1.583030972061748 1.596576835386476 1.606974238648727 1.624014637534544 1.624739940915117 1.643043748673446 1.654477802447567 1.680278324282821 1.685487296211494 1.705426539356747 1.705563295005454 1.711932044569807 1.717660177589848 1.758890735450071 1.770081587267156 1.808249494956706 1.817072826437936 1.825164244156912 1.834168015592222 1.848816176654279 1.855767846371654 1.915807510871081 1.959261360212653 1.981908957732099 2.024708452531223 2.098273069826547 2.34727989782913 2.435071744058339 2.506665192283017 2.536346684247828 2.542537079867396 2.562088737162397 2.612536519693312 2.648621851356994 2.655375707774759 2.678544895639172 2.680670527357216 2.7020094791858 2.714720412612579 2.72277023035788 2.735461449583608 2.740715626438811 2.761411515788127 2.773025514410445 2.780991874907238 2.804153892026395 2.819854349639686 2.824405805115668 2.838106730630928 2.852629572285228 2.867391946187539 2.88648657023288 2.921847367710315 2.930984707336488 2.938228851784091 2.939095670649083 2.943156327773417 2.966693513782172 3.016528705601836 3.021576830967233 3.032971297390117 3.034782874178485 3.040593695296361 3.068010654788237 3.095181838273173 3.105451555817108 3.125123181586651 3.129532445754438 3.146702425134015 3.167832281557035 3.171560622681237 3.188218455306505 3.211007348949339 3.215827148301444 3.222568146768078 3.22891099081148 3.232004348514674 3.241506900424611 3.258984629872372 3.261147607625754 3.262363456697095 3.272196911739243 3.28619188436059 3.299190975687728 3.322620978332544 3.329061041197768 3.343112912472305 3.345565685958984 3.345874814048034 3.351279648019754 3.378902387836348 3.39558600418684 3.399209171090744 3.405047963850776 3.419758544463836 3.432911026896935 3.437394397820583 3.443414804372733 3.447533191396919 3.45534879258468 3.467176185216193 3.468710788185545 3.484736031855846 3.488131199977496 3.507454022491904 3.527376364627735 3.553800654066249 3.559398147125869 3.570261246647501 3.574521818917236 3.585703732223743 3.599471706002195 3.619594992349212 3.624594110156045 3.634460527434797 3.643510937123991 3.684132764396757 3.721034578291616 3.744290351386806 3.752336292946011 3.775796558656983 3.789920363864432 3.796336971945975 3.811480295706528 3.856265826536882 3.87919899641038 3.885822627459422 3.887567220633295 3.903924293727349 3.907660765803045 3.908442383964339 3.920338038587212 3.921512909061355 3.923795680252998 3.926524101944401 3.995146784941979 4.00300711388086 4.01445535123434 4.052512785400394 4.086469921013262 4.092372520029048 4.104679297525633 4.115905951343607 4.141327734166311 4.148609486757311 4.157413497545455 4.160633396466815 4.164180592903531 4.173680266544293 4.184462842296091 4.206309291514657 4.223409122569207 4.241274101152861 4.258432086719819 4.260262679034106 4.27884709444368 4.284709730773431 4.300680604837466 4.329919234291675 4.339132343870079 4.348528903169388 4.351816696954756 4.35855227437753 4.390352882616543 4.3962007769297 4.404893801675296 4.419659691068123 4.431445345061602 4.443720761854536 4.456890043704921 4.459688185290495 4.490153372230264 4.49584165657343 4.508233966176368 4.512392468235218 4.513510136536548 4.544505989389226 4.563642638163254 4.582065653832625 4.589607019929179 4.59770641909595 4.604295690748448 4.632631854708249 4.641708057799772 4.677328997436963 4.689795752107045 4.699485021684791 4.706740002225287 4.713635277495429 4.743431826201148 4.791974061995278 4.79694854174135 4.84567362595834 4.862367781680438 4.871783420079888 4.904827228371931 4.915079557404604 4.958846738001219 4.998026208130666 5.023776122049412 5.064479923975913 5.083075873178863 5.092758987959898 5.122553604612766 5.174752554084381 5.179913422705277 5.197302592510309 5.223350205565715 5.232049400039268 5.244906668326158 5.246641874520058 5.255705981308682 5.288597093105297 5.292191528027093 5.326772932909654 5.328683225575953 5.359467058183975 5.411424159028662 5.428849434075705 5.473637223337695 5.508867490914445 5.536838907722573 5.544919771316688 5.606210684550444 5.635203869699729 5.655051032478326 5.726433817357312 5.72695129586122 5.737428315317366 5.74280677319755 5.747449204315393 5.784940072877557 5.804032423764414 5.81084387012088 5.825798174293165 5.861502246150216 5.885475416130332 5.90413154935947 5.915328545948633 5.915804087388273 5.93351606237565 5.949528298839702 5.97414682830957 6.079784814939632 6.084604510760054 6.160390695353836 6.302408958169035 6.313572564270511 6.322789295575166 6.32712401304702 6.33089349704488 6.338620817265834 6.393459743599376 6.404775850204097 6.453501947922419 6.489307583362224 6.832199857405559 9.661647291871011 13.2483473446627 13.44895463559818 13.86591686845511 14.1206824301801 14.28816027215592 16.93586968333557  
BAND_ghostNone_4119_07MeOHPeptide_CC-TZPGTO -20.5251572780426 -20.5139890226484 -15.59577194547258 -11.35968410731126 -11.2649856178124 -11.24389140409919 -11.23880665879242 -1.389156413182216 -1.320496497447961 -1.24159596445755 -1.027127945563084 -0.9410859307668223 -0.8962674196081662 -0.8031523068027979 -0.6996192215327586 -0.6706577833791149 -0.6590087231145533 -0.6432388084714805 -0.5943098183070243 -0.591614954621863 -0.5874709225521894 -0.5643954444955429 -0.5619920521596085 -0.553870009978137 -0.5137482207067783 -0.4752338561253847 -0.4344080622335345 -0.4150670061910394 -0.4051881503990356 0.1201332355290042 0.1490582854118914 0.1609487704099784 0.1750985240680435 0.1836921796856231 0.2134511817013847 0.2160579804022172 0.230387606923837 0.2355266506007924 0.2419236936180588 0.2664759805560912 0.2711644734229794 0.2832689707929067 0.3076982152740705 0.3444364840286842 0.3709500737906901 0.3722931262395341 0.3917490460392296 0.4081159387604021 0.4215040147675324 0.4365761456520162 0.4574918118771517 0.4807618820931201 0.5008041298907492 0.5185954325685116 0.5317824500608852 0.5446444549003135 0.5805715611304836 0.5993192260138019 0.6054153816915602 0.6104900625114587 0.6248453665981886 0.6276295699316816 0.6385277159369145 0.6479978544076805 0.65069302681394 0.6569888975090965 0.6618986984795502 0.6802493235368409 0.6852132426968388 0.696041961297067 0.7116153476589245 0.7291474780968037 0.7344086286426764 0.7471829058495515 0.7526902864057488 0.770387425040278 0.7901469935118541 0.8243453295562138 0.8347880312719581 0.8717367194899847 0.8962898050237887 0.92392289178256 0.9425839239064144 0.9475647461431513 0.9610714111503743 0.9898080803206338 1.001275129202986 1.018375354351715 1.041133673434926 1.072704499675122 1.082089463012174 1.097716759953246 1.106435761040954 1.116846113875599 1.139907213157372 1.165448691069749 1.170935371487448 1.185895111756549 1.196354074770357 1.208025955790246 1.218238273602611 1.223982914376234 1.245065864664953 1.252394448751117 1.265560160104882 1.279603134881501 1.292565929873286 1.311736627723685 1.322234721979777 1.33876543689342 1.366210157844413 1.397098632655725 1.408770252268402 1.414803274418616 1.429189110974421 1.453036264311973 1.468839504748089 1.48795696961705 1.502527435602204 1.514113513623981 1.522182579323526 1.539723687143306 1.544230069605111 1.550809243974739 1.555514224690168 1.569221393770534 1.587918864459602 1.599789134754502 1.624058657863264 1.640937083727257 1.669354297458994 1.715719375725477 1.728583696694116 1.765710269689793 1.786923309289795 1.808036116750787 1.825556370423234 1.854699692408954 1.908685580226767 1.93665710876265 2.032386942886424 2.066378658421882 2.113452201577692 2.174079804773881 2.240316638502521 2.258908932225989 2.293276213135211 2.305399386214702 2.348003160411671 2.384346941302852 2.413850746348567 2.449653227362078 2.472586659892612 2.522991974432676 2.527858416513537 2.545610816505485 2.557849711923057 2.582479420804042 2.624290416971874 2.657450297332781 2.675629168938293 2.694697437040499 2.7623027786405 2.776540102649627 2.834772063080366 2.864892409711012 2.884240003707441 2.901070771886722 2.95552859652416 2.984009328834253 2.996482005518144 3.011703361799154 3.027242278169369 3.077403553417664 3.084073699103285 3.099663178484462 3.116039574153804 3.123695254698459 3.127724342632746 3.13316067726621 3.137063253307471 3.165355665273881 3.180475189785514 3.201021822901141 3.208772037169867 3.23560695886355 3.253881364662166 3.26194293782749 3.277729746082416 3.285358969770435 3.298020154066294 3.315507324106225 3.331912595044659 3.348692665716433 3.350540541086216 3.358747693421001 3.374605874970936 3.392758455751008 3.399794264849485 3.409017587124921 3.427969686969735 3.468158980798177 3.500789732233298 3.507421640219525 3.543073047480161 3.558810229304169 3.571273457402968 3.578211321821738 3.602186109839919 3.623270647000268 3.635887189496734 3.639558604990916 3.651049984911635 3.693417618843136 3.697430749133872 3.711639425457906 3.733197232436797 3.739056805830721 3.748833869256759 3.758809177372389 3.773608190248456 3.783497637927984 3.791469073310878 3.800119408599622 3.803261904327382 3.822607097765617 3.853060866292216 3.867841806532337 3.869132349034025 3.88381401640821 3.898442169940917 3.92829487858817 3.947758766874326 3.999210160487352 4.011735138220849 4.030715123865256 4.046203181288873 4.051657637856721 4.081043489479829 4.087995177697615 4.104681985913916 4.13142853782618 4.142603756301336 4.157193615952579 4.177023675928465 4.195823677238845 4.220232033486896 4.228880794907121 4.261357583812571 4.266778287138917 4.288284192245007 4.304979561821681 4.319200817568709 4.331097795181189 4.341160271418215 4.355702997549386 4.375197611303256 4.386612724475852 4.414728144648745 4.425942119766947 4.431163592789527 4.452724264654537 4.478842897861516 4.484889850705197 4.499372063004431 4.51364525234916 4.535044023590855 4.540284807219663 4.582205221181468 4.594331543070954 4.604979998367734 4.618713160403887 4.635903423731741 4.659752173973718 4.686019317351915 4.722020645297897 4.75249186703333 4.793609880079937 4.834499531010992 4.865633823838484 4.897374648812598 4.940564481916505 4.97912423025459 5.035133594819357 5.045052327494326 5.073669485135811 5.080331842993511 5.115000807789523 5.157868259101192 5.164678432098309 5.178617357112408 5.220365624012872 5.251523091883827 5.265011120139958 5.28144308840049 5.306077586224087 5.346187502603258 5.351963725395171 5.363293003011505 5.410020643863598 5.437126958956416 5.445312273213728 5.476566695253331 5.485963857274436 5.502657024430852 5.530047264543021 5.556108578786767 5.571673379334859 5.578708355148846 5.582561609829009 5.594944439947755 5.603409356660157 5.630982006243259 5.641936630359763 5.645834393383279 5.659055010140289 5.680384894967514 5.707823934072606 5.754433000820818 5.806404315101894 5.843592320999147 5.861516886381165 5.922436172012896 5.982155585140391 5.986226107940427 6.05125745585813 6.125312839464962 6.203744615229522 6.227544740651978 6.231266348599051 6.23731292402899 6.26236602553873 6.279907504525439 6.289792979157177 6.306534006283451 6.370144276842018 6.472225231493995 6.495393594774898 6.531677838404633 6.675568232264276 6.719860443220642 6.8472303980592 6.939468224546825 6.994368234687864 7.047089922176532 7.178473762284153 7.211790089602017 7.252460475862584 7.297157655737093 7.357060073286739 7.382940696489232 7.422251987241426 7.562160574686062 7.640503273284601 7.662594881793747 7.693886489361672 8.036709193653241 10.09082770392881 12.35831488893988 12.99868266899459 13.69367754464593 13.89991827988055 14.17847796576556 14.48449734015063  
BAND_ghostNone_4152_40BenzeneNeopentane_CC-TZPGTO -11.23708068964229 -11.23647473618555 -11.23643872900028 -11.23560787231526 -11.23520030526782 -11.23514878864531 -11.21957050131373 -11.19960900149536 -11.19859842979417 -11.19857808611052 -11.19381222103747 -1.151643038009927 -1.098948864831819 -1.016018149473534 -1.015946160514623 -0.9226454384139934 -0.9220227331851371 -0.9191383447608867 -0.8253144731849618 -0.8253031587497182 -0.7224710540974046 -0.7108952254807044 -0.6455143496236321 -0.6201070629064886 -0.6054015869288676 -0.6047718518528831 -0.6042275114050953 -0.5892127923422611 -0.5891445785750261 -0.5461183244205806 -0.5459400594847904 -0.5099085915279951 -0.5031274271713484 -0.5013862477265575 -0.4964493322588133 -0.4959868648083171 -0.4958769798757639 -0.4450677863787907 -0.4443839532004004 -0.4420875603146483 -0.3385181039955842 -0.3383553334262293 0.1234326464873761 0.1237339752280583 0.1321208794036485 0.1539739434718103 0.1618261603973482 0.1628089259504845 0.1907926843431047 0.1910546272581313 0.1943874518917157 0.198193499728766 0.2025636819887038 0.2160378756434455 0.2219610634507007 0.2224503876190697 0.2601481577716372 0.2635988562156764 0.264033125783302 0.2736056050243019 0.2783831380591005 0.3034087515890185 0.3085560755938376 0.3138609258411011 0.3182193541762884 0.3223193400844542 0.3362273144411005 0.3535310273436602 0.3583059186183414 0.3643733095585573 0.3731486223411943 0.4030065847540998 0.4131590544034313 0.4213986965363578 0.4232628426163317 0.4385802562341142 0.4606427219560064 0.4634802422266295 0.489851170136236 0.4936571432882128 0.5029858076562873 0.5074870740421182 0.5098059916855233 0.5154613522257286 0.5334990525016223 0.5409342451282632 0.5515155066220679 0.56031933473269 0.5697045382527334 0.578482845372579 0.5795947511729669 0.584051274171856 0.5924267443075736 0.5952861399089037 0.6026267688315576 0.6064514765870334 0.6075521209702561 0.6142833506956706 0.625637339420986 0.6348378600707343 0.6368960590010263 0.638814320782076 0.6430713215396101 0.6435012407304874 0.6663471899847527 0.6688882639870046 0.6701324465671263 0.6710892747270383 0.6753232125467844 0.6807879868517779 0.6866204667943391 0.6995000068645221 0.7103548848308487 0.7113023006623321 0.7197349152024356 0.7314922519845672 0.738993489703475 0.7466460178284694 0.7528866549467989 0.754937179193609 0.7688926510705489 0.772403589262991 0.811937263705254 0.8314261496698424 0.8424043902306564 0.8668901856418811 0.8749304061608452 0.8809956480661704 0.8887290627760001 0.896848267671942 0.9042264108391602 0.9463522100573896 0.9482338563025563 0.9533097570465178 0.9685131444562372 0.9711616925000673 0.9905977324012678 0.9953158076978853 1.009051896093763 1.01086202869419 1.016891510543344 1.022915105687176 1.035073041081783 1.040405111007967 1.048469613268271 1.075026750926969 1.084560483653291 1.089188133807686 1.095251880513628 1.105578512785926 1.129281383090014 1.145443136499616 1.148664827780345 1.153000993878257 1.161904724362702 1.163003358882369 1.167152756432152 1.182540924476325 1.202952473238323 1.208570804407257 1.209029855257497 1.227349623976388 1.232181985779796 1.24660134420523 1.252373895806725 1.257970833837805 1.280167213554884 1.285601466240481 1.290070040986324 1.302076912618093 1.303828221822606 1.320753822798176 1.330888248777743 1.340077317434158 1.358423271984112 1.364632932282761 1.37349295330562 1.376355173843574 1.386592729519116 1.389064753563323 1.410335312952599 1.411811713868981 1.456738255134665 1.458361811965277 1.467679348368076 1.471927024613868 1.488791850801539 1.490039330566574 1.491224340566421 1.498727151352179 1.505171132962924 1.514305455803644 1.514357428624538 1.516033033291518 1.523444268178517 1.524185284601648 1.524757877953922 1.536572568909067 1.538866013672275 1.539212753893239 1.54174395040036 1.548725126500478 1.550815247065728 1.582860181567048 1.588724125728032 1.592976214513469 1.606746374499668 1.612121660809295 1.622163086620347 1.64536840526754 1.645821112973823 1.651998585282553 1.681417796095925 1.694376903814382 1.699012869104531 1.711488224694179 1.718941030864089 1.721087127595671 1.743580824818641 1.744141775436954 1.763728449390227 1.767870683187217 1.776250371492963 1.794065166959513 1.804346113056929 1.809761862793275 1.814587579693456 1.816356664405468 1.831431301598876 1.878993925632682 1.885640733855502 1.900869645918758 1.939795488130107 1.94104521893079 1.971492976546008 2.03446560933948 2.035187277417557 2.057494235662048 2.098626795397497 2.18946561853204 2.198259850263032 2.214974892072952 2.330664705363489 2.330970877414776 2.399127074852779 2.458648294600092 2.460174084886396 2.466811734230802 2.499839418980115 2.532101318214338 2.550920871986865 2.551372709480373 2.58215077311163 2.588645398801866 2.615858394219913 2.623693358079958 2.63164078037083 2.647943723574438 2.653954904697518 2.656301655666707 2.685005337165283 2.69592939353331 2.744180664552201 2.747377795627797 2.759533645069256 2.786020413368985 2.787869580757835 2.799832158026379 2.80039914169656 2.836102767906569 2.846454401482222 2.860981973662221 2.899793346794035 2.914225212325693 2.917032630768459 2.918941286914754 2.927484324251284 2.934862287132689 2.94173290637408 2.942533876792646 2.957587207925603 2.96102893740921 2.96698548807921 2.973113892896725 2.974947332393579 2.981681197016556 2.986785031474047 3.003804061093934 3.004870900762007 3.029492508722122 3.036371361819566 3.047567297942316 3.063785534005663 3.065624652506791 3.073647022954239 3.097589576379136 3.099721161384888 3.101756652195583 3.125087037881947 3.138569789482921 3.139533333536262 3.150777086498552 3.155767016290215 3.163824883259621 3.16416971402083 3.180812768275316 3.190703100156037 3.205160888090596 3.210790117966579 3.216565869269744 3.22380353913763 3.24205891229818 3.258642715562556 3.272950686674211 3.300185319619264 3.301091559798154 3.30512410301953 3.306213420692622 3.312082246363949 3.332584824900823 3.341529890660252 3.351331884201216 3.352984237872356 3.373839969994423 3.380824494097499 3.381722791033574 3.385005456164648 3.390813335590597 3.390995253434939 3.396775765127461 3.398555779143441 3.400449162037715 3.405679708366779 3.417461677975249 3.418318144708313 3.421814207407251 3.425520862148942 3.42864459190838 3.4387139855794 3.442943604231005 3.445655208228831 3.455328373714362 3.467859289806906 3.474350333827795 3.478425099928528 3.503068251003234 3.503212658369129 3.505181029438424 3.542154924966717 3.546165625655841 3.556063715508019 3.557778477678821 3.601052912056466 3.611024261957315 3.611393603334136 3.617133043022999 3.619048276465334 3.627529908520307 3.632622241184103 3.640550374600577 3.642288765406431 3.654183868089883 3.658759131027954 3.66414028210055 3.664923374225489 3.681519135264992 3.681523497545133 3.700694362911324 3.709042127665615 3.715699205191407 3.719539637077672 3.725534692034331 3.764365566820947 3.768218728443255 3.772647154037245 3.773228359742011 3.778461733599181 3.793000262896737 3.81375460294161 3.825635065229817 3.835913408405361 3.836445941696149 3.841167835715848 3.853217093822241 3.855409103632701 3.868652691755942 3.884823966352538 3.915226761843297 3.91675480100987 3.917695921578516 3.926678387504042 3.926820959972147 3.934243858079042 3.943719645370181 4.001987706618833 4.004597734871354 4.054439899407137 4.057789870143187 4.062680423481099 4.062768467006676 4.072094663595543 4.078093847125971 4.085308284965683 4.094759972954045 4.097869737866695 4.109166178201479 4.10965874236617 4.122137751972642 4.131168472396755 4.133460634982758 4.133915559000386 4.138801896053218 4.142557734999423 4.155852884429993 4.162493466025555 4.172319972764043 4.175491331259878 4.176005489110126 4.189063858471649 4.193039869488334 4.198054331797588 4.215000220440626 4.22942299111835 4.294044226299237 4.296266485526245 4.29737686122362 4.303595727779997 4.31529350212277 4.326930359914058 4.329778758341168 4.344317569540619 4.346117836738378 4.365706528126546 4.370773696750318 4.385065963060248 4.396539294355136 4.42049033486448 4.427863834765398 4.430553346015584 4.44975328551015 4.451238784382425 4.465199920804661 4.472788949309021 4.477144367849054 4.477301927556077 4.484670033782643 4.485675339010245 4.490784290570981 4.509351265561931 4.510381420354819 4.518623620895871 4.533147684946373 4.540197274960933 4.545868708363932 4.558143162210552 4.561296032478299 4.565422166277176 4.570356693221542 4.588537452355602 4.595651707163262 4.601231251042905 4.623991862583107 4.645311171211186 4.651488557011052 4.65649536642839 4.658425825267597 4.665545275924044 4.669300569675695 4.671642452314343 4.67330986819377 4.678103165744322 4.681894171691932 4.690188164389117 4.691449811883058 4.701158623096978 4.706237488413395 4.708563718427729 4.72642967230288 4.742077309066434 4.818005609994913 4.818935102919455 4.838557915449922 4.896021333979986 4.897750755401942 4.952799372706879 4.990419557490066 4.99193884692869 5.004891143346955 5.010183863482474 5.018154161250637 5.034948142935741 5.043939677084352 5.058728170363818 5.062418832364997 5.08238831323299 5.082413287251254 5.11501296162214 5.115716405651806 5.126143803910314 5.12772965888712 5.162216606748755 5.167667243700524 5.169489836507665 5.172889743436282 5.198705059683485 5.198834408585729 5.21778422906976 5.220712740745086 5.225871021822159 5.266183470812435 5.339077606643738 5.339730041853416 5.353611237329187 5.37348410310713 5.376553307999619 5.377475277322918 5.385644896706594 5.421562105989725 5.422398146842655 5.477362764881766 5.478803413836751 5.485906735592126 5.491352940526403 5.526313902959134 5.541765608587628 5.548347806180812 5.565157699146088 5.579204962144366 5.585069104164741 5.618546050813206 5.623326424795373 5.625964075683883 5.632618972172671 5.668935020715021 5.671947493469939 5.697415000412162 5.699524614155567 5.70608743960068 5.745548362276514 5.757089537450113 5.78126619660802 5.789083755271038 5.791880117348756 5.816870483544115 5.825570131515125 5.828363684569617 5.829218740126883 5.890001541223583 5.910254210479014 5.918859850992544 5.983072933349178 5.994036193416625 6.005675690631713 6.072059235156038 6.074278390850867 6.103424097002196 6.280493031281623 6.284665956016457 6.342458964273926 6.34715577282317 6.36819242199155 6.372610588623992 6.37826473476146 6.388913244632877 6.393392432074839 6.409778222377999 6.426990981226641 6.530898363471484 6.531427066226064 6.868386557483359 7.337086763882738 9.682165881223787 10.46698142221159 13.09345444474131 13.12263997122124 13.62896918887913 13.6376984603693 14.51490599383958 14.62052115495869 14.64500195725883 14.70268635914872 16.36231719193369  
BAND_ghostNone_4122_10MeNH2MeNH2_CC-TZPGTO -15.54419923963184 -15.51359981149715 -11.24002873127828 -11.22619006557186 -1.176633592927234 -1.15007449984541 -0.8985599154373379 -0.8799440304830729 -0.6681008187145349 -0.6466376491012646 -0.6046635722760634 -0.587490008972516 -0.5574716422923954 -0.5368504082785632 -0.5186308916652456 -0.5013785247088385 -0.4020123638434167 -0.3734391779007624 0.1350892542396117 0.160249982189125 0.1741221866992158 0.193083119449381 0.208830446592724 0.2180748609892029 0.2303535648467515 0.2482622754065131 0.2667311876977823 0.2970705630605228 0.3191693906472945 0.3360706445168501 0.3938586033504435 0.4158881665684988 0.4195654220308525 0.4818400331684727 0.4878078275592578 0.5075381632941488 0.5292773642283451 0.5781377851655118 0.6044859891321307 0.6094173113843457 0.6151097371458548 0.6290092072262626 0.6442417218601961 0.6502471172460589 0.6655529680012275 0.6703093779719201 0.6832903221051175 0.7043585287352644 0.7220705549789767 0.725800965063118 0.7414771335082393 0.7529065297896438 0.7814899223627584 0.7877220326965902 0.7927497153074816 0.8208348337594716 0.8595676918026156 0.8841476897374265 0.9368763473917308 0.9961206112195129 1.005912586480556 1.062738162398412 1.069373244377554 1.102511920165198 1.11726534999618 1.13938818626833 1.146513106692698 1.180021132227385 1.189970878986885 1.231584854084933 1.236347759624663 1.26334788401185 1.272865922079324 1.320349848977924 1.358866675346023 1.363472138085936 1.375093290235941 1.389209115904241 1.406698959869656 1.410599048558209 1.447731270267 1.478180929047575 1.481805348616785 1.4875013292714 1.519452673764644 1.53169032497043 1.557616721624382 1.565101148845429 1.570869227675654 1.582086891770109 1.639102628409617 1.647670262471407 1.659535984440752 1.776712759929115 1.789279741132026 1.798353165856569 1.852364767790971 1.871877548761891 1.896058750404735 1.935084862750952 1.937691171971124 2.003812838455157 2.01974377971912 2.053693317584435 2.09625414026019 2.124913504620948 2.482895600090505 2.483885699807469 2.522947788792462 2.578252455946046 2.623908524183882 2.704390845673484 2.767591038959703 2.828392559573026 2.840788040069952 2.87979586298234 2.911386377301033 2.950312475903319 3.064052803282747 3.069670192197221 3.078247513507206 3.107800072309208 3.120750482014828 3.138763304489449 3.148427739806213 3.170114708513115 3.194769370357695 3.207308499072166 3.214792288380992 3.253584017677041 3.27188066122832 3.280519221042157 3.311077088865614 3.314840738700017 3.320735922215446 3.346264042325648 3.356133040412035 3.366378166584898 3.399892049219055 3.433344073225652 3.531610887499935 3.563182880764838 3.57554229024668 3.600862451561036 3.635669412935568 3.644624916633838 3.651682484033205 3.661634777759915 3.663890320251118 3.68517914859316 3.716076591537462 3.724252875826493 3.727599807600204 3.741643799992758 3.751845760743584 3.762273191205848 3.770836547405949 3.774109930744295 3.812234517644764 3.83777793750185 3.846804558342868 3.856189290732374 3.888199737678065 3.89933635122945 3.931817794697067 3.978124027887184 3.994728442906011 4.010566083584478 4.021109681395608 4.039545394625667 4.060242867952858 4.10491887912817 4.154252064493556 4.186214345722249 4.198452380960004 4.20293849901917 4.211704579484683 4.221013051013641 4.236876804381438 4.257861536113009 4.267405434308357 4.279562649472454 4.293871596285824 4.330753811178431 4.33230353157796 4.361993938533852 4.40265398346237 4.410606911957074 4.447427869535753 4.458341440502236 4.464483542934181 4.502862947968204 4.533550749605089 4.576804600797842 4.602876016347591 4.619323316822915 4.642176201443273 4.668725964310819 4.697686658114869 4.725976871510397 4.739023309580995 4.757862712537818 4.815222669828721 4.833761835833403 4.845275232561128 4.864345667510925 4.933424798313202 4.956271857095515 4.965695152445694 4.9925678351518 5.188130660959015 5.205795608812418 5.254703146800351 5.257669121716899 5.300229185710693 5.328209459404402 5.349612868760589 5.366922871433531 5.392049449327789 5.405291340036452 5.412235278606271 5.433843173066893 5.488298716257297 5.503742769130486 5.559565729837841 5.582980168217558 5.59943646936225 5.624865138035739 5.689891620947462 5.697811061869756 5.717631400387724 5.725424086989872 5.788005641816301 5.824186192758807 5.847364558793628 5.857890653427841 5.9569158606561 6.002207976169177 6.083350725835742 6.122922655004004 6.157616714407073 6.191348704246464 6.197967216786019 6.203616321138494 6.289072660827533 6.314440833136548 6.345927702953403 6.396454319243655 6.474594371293485 6.501373490083922 6.534361897135678 6.577344166459327 6.593725404437455 6.646611952661643 7.332722521611411 7.375062183160696 13.01945696442657 13.26649057493953 13.98341903033647 14.03249561917723  
BAND_ghostNone_4137_25PyridinePyridinepipi_CC-TZPGTO -15.56276711385 -15.56271344024987 -11.27316180460206 -11.27300678026863 -11.27181478298655 -11.2715872975313 -11.25605167784506 -11.25590989202834 -11.23861473637139 -11.23854263075264 -11.23665529189972 -11.23656880216918 -1.253813146009451 -1.2522722533119 -1.086940036141892 -1.084477255938226 -1.030871947766999 -1.028701340850792 -0.8557538800394319 -0.8555731019855993 -0.8522544471336237 -0.8519778995120767 -0.7195709813667178 -0.7172983567581802 -0.6567728155641473 -0.65610214224661 -0.6509197661357171 -0.6506578296091539 -0.595203573494317 -0.5938970452891158 -0.5735691183012365 -0.5733308719675991 -0.5525344016385687 -0.5247724591055205 -0.5164441050354871 -0.5158394065899918 -0.4174054280157043 -0.4165660401616592 -0.3859294655632223 -0.3761214540518732 -0.3511323981785896 -0.3344685059718405 0.1051006385637383 0.1104313063155447 0.1198651667144556 0.1292597265755947 0.1299807524744563 0.1527542371595945 0.1561906838390665 0.1681093965939787 0.1891690273961683 0.1953259994294131 0.1954069099153215 0.2140654726433819 0.2190416166351647 0.2269802793076847 0.2934986793189022 0.3110060301657959 0.316561581917103 0.3243605802040845 0.3372291551334543 0.3448897783764617 0.3591061086529655 0.367584991429356 0.3751103263536575 0.3843614705419249 0.3955154737559841 0.4026324634300078 0.4245907146137248 0.4336280905720565 0.4422966537282132 0.4582820788913665 0.4674584207219118 0.4770852824426353 0.4854991014895759 0.4867738473816403 0.4891459612378402 0.4990296976962205 0.5267744376558711 0.5292632465655649 0.5457803612110449 0.5497587834459589 0.5599453464006067 0.5602658011061992 0.5736637539759045 0.5752176830875539 0.5876215224107463 0.5899410432722978 0.5948524868761466 0.6006821362877743 0.614648799626052 0.6201886704722326 0.6222823026222704 0.6296009717628271 0.634080680518183 0.6375340540256522 0.6378781028861579 0.6695736587228059 0.6717842895393676 0.6728731683580547 0.6826340196318803 0.7014716022592594 0.7074259163652042 0.7216954357658536 0.7247125877693906 0.7251454331492075 0.7373498393552012 0.7691381310981853 0.7756200269575875 0.7841096975348263 0.7901609165558374 0.8247053723136137 0.8258726269886565 0.8335158174429464 0.8356451991418683 0.8483911899771379 0.8600059072261572 0.8626115518216749 0.8719246948179799 0.9130433747841949 0.9181844688429953 0.9230304775298086 0.9319680875033577 0.9415964726723248 0.9426233596518555 0.9529212649827314 0.9648781849063168 0.9768730649486387 0.9823434342833992 0.999577830271666 1.002900364184746 1.00408719116555 1.013644223194567 1.035336494873714 1.04381612440181 1.049485057994941 1.062043792133382 1.084580433086431 1.104967858597355 1.115188180820045 1.146306476455073 1.146535927128543 1.167163846504288 1.19830363047729 1.211872775276392 1.214100033073533 1.22379107577981 1.230488677723058 1.258399589805335 1.262711814963673 1.26406651756315 1.282775641337018 1.294445475744869 1.312739668883964 1.31425479296141 1.323183930339261 1.336450130708165 1.340639330202283 1.345338588636078 1.349163769168502 1.382896167064461 1.399184714238886 1.40766308135567 1.409112924833857 1.427969202642912 1.440062353691337 1.445612895331996 1.463953940668382 1.491193027090987 1.500113199958916 1.502537054517421 1.508085730173442 1.514958243530939 1.534541209392908 1.539615034142952 1.549561123702973 1.560432306486233 1.560664014966739 1.571896138156346 1.57225714840226 1.597707579157684 1.60124575830763 1.608855196378691 1.60975742152153 1.625876820090886 1.634976707925533 1.64994039904521 1.693449875742312 1.694892461740651 1.701576469256299 1.726668601408357 1.74296004353537 1.768351018953076 1.793760296083165 1.80357339332001 1.84160529583062 1.849670952538994 1.8667384845673 1.867489950407893 1.897503590026805 1.9182839008187 1.937712159060691 1.94704149663851 1.977649077429237 2.008553557414658 2.037200099159925 2.130846961140241 2.14275715446768 2.144485120147367 2.152485163219357 2.202169256237442 2.210098264227049 2.253993245975836 2.321400524474204 2.3235392311354 2.35561262336645 2.37296801178134 2.386002691480448 2.414371283590086 2.434538047923057 2.466688184070369 2.470036553926263 2.477308530155226 2.50431998061622 2.510800156554965 2.53106051343195 2.535865908691508 2.554887217646266 2.567397632157312 2.576011856900501 2.588701530939256 2.623743065209221 2.662805466856341 2.681117422336247 2.697465966121408 2.698934236438503 2.719741095123522 2.723862783794375 2.739601237574556 2.756859465880252 2.773133395950818 2.776394906374044 2.795079487493429 2.838950927414795 2.841134746756254 2.854469265239425 2.863537718235028 2.888895656584497 2.889556282892126 2.931579539723199 2.937529419046957 2.942546100938226 2.946869296541963 2.963838986111834 2.975236693980075 2.986648469262379 2.998188905739082 3.016467026442416 3.026875634794448 3.029380890727003 3.05689278595351 3.059333662391987 3.073189686566655 3.091650921451518 3.098341012210752 3.111287981171397 3.120332989045167 3.127020215299261 3.138706711778586 3.147233190801896 3.156284925769226 3.178938436538053 3.200832368236234 3.206061261273804 3.210172447907337 3.215664990612838 3.219630658997888 3.247226215693245 3.266063636148147 3.284512570813703 3.292792040610163 3.297932896359056 3.312077195227418 3.322743996158968 3.328516924244133 3.333275400864776 3.335554498847375 3.338510333613151 3.341006178878842 3.355102447721099 3.363483818784986 3.378784897376238 3.382333436247845 3.392997816580243 3.393794235088483 3.399054451803675 3.409863554009737 3.42424568982588 3.433066300567102 3.436674723766461 3.443712842391494 3.444475154910074 3.45357340094966 3.463331165446323 3.469849155155627 3.475641810585883 3.495648036415254 3.505081782229802 3.509666257197843 3.519963396532378 3.53543119562832 3.53565844698199 3.549322949612733 3.557689002674311 3.572309281483921 3.572521384052844 3.583499298109298 3.607111246879344 3.616273041668008 3.616652165985962 3.637834321418906 3.644569042485965 3.677433621893961 3.685500638922427 3.690480600625188 3.692164072059382 3.701493803847217 3.7057908956411 3.721546972810818 3.727765922569003 3.735725732886628 3.743083045478488 3.750117426685064 3.758281438197518 3.768062312467191 3.778463324224598 3.809942718275551 3.811629099263786 3.844851572961938 3.853283578731193 3.869305285525016 3.878453341761626 3.927220328874332 3.93250479533621 3.951195033283113 3.95543345661085 3.964181484618282 3.976397105243034 4.004332137771243 4.015472428437022 4.037019737513713 4.03713434416973 4.070949136507249 4.072136442017877 4.084953595698523 4.094187434840079 4.141557520797314 4.145504872281191 4.15215952437747 4.156450458868706 4.156757966171206 4.163997781416919 4.169677116212992 4.181760240687673 4.186803738467501 4.190955493614881 4.201984544211451 4.203024433878116 4.215515807448742 4.219744038010345 4.248529363554725 4.25485168360049 4.262930274942596 4.287440648854543 4.288259693810855 4.331717864406345 4.33736018088502 4.351233974410199 4.364474363874216 4.380530411327724 4.382252861049453 4.402239444319273 4.433545566003 4.449882722823122 4.452073471245938 4.46872872711673 4.470018449648447 4.475940309573563 4.501590658481236 4.504175292954637 4.543584083857612 4.546482440978272 4.578721563486199 4.584109250009685 4.591632613012879 4.59171256747713 4.595044988800815 4.603707697706986 4.62517617397731 4.630159668856246 4.671434767406004 4.673633449641378 4.707445064568571 4.707608258703534 4.713169644079596 4.715958296684443 4.73984336312598 4.744218827131108 4.795551342672517 4.798789002210896 4.806990091410656 4.809041729349628 4.867186805803359 4.876200469826408 4.883027631049208 4.885227211758629 4.901590592918209 4.924468077441559 4.95711656039667 4.961570237290577 5.013095049187387 5.01556881176436 5.024203352564609 5.047990681540169 5.085939547280352 5.108279455607982 5.11995761208554 5.124706464942181 5.165484500641728 5.176753933157179 5.177442383492026 5.192543131944449 5.216384209913243 5.226777371950694 5.232138915010865 5.243016055601058 5.313274359994752 5.318509734232391 5.325032907514625 5.337565659737333 5.339910975675538 5.343857660096858 5.360211142682209 5.364272142324098 5.400793473487407 5.459126986515719 5.462029943283742 5.463537315279785 5.469634505449294 5.476326356157024 5.477508115628705 5.499575770259998 5.50130925312475 5.507653293054732 5.610014600472127 5.627235247497857 5.646048088329332 5.646808988255554 5.751718020119293 5.759744681989469 5.796165978577934 5.815246207376417 5.823561655731267 5.828039092690379 5.841537931277044 5.861680492896699 5.941676020883365 5.965122362007309 6.0167504485967 6.022623547931547 6.056491169905773 6.076968343028063 6.146637296788944 6.152631935545552 6.260198778690651 6.263676212162881 6.358209375493976 6.372568025451174 6.485229157620465 6.492851381219854 6.641143492077772 6.646924198655824 6.69527905506127 6.699867506042069 6.737686038410155 6.7466410479905 7.367307558949303 7.36758208325235 9.917725363361187 9.960171219690736 12.58721013933908 12.67752695376561 12.77408813924427 12.88630402525189 13.34546331993805 13.46563818184829 13.8677881680686 13.91346438107182 15.63490551407773 15.76330272732813  
BAND_ghostNone_4156_44EthenePentane_CC-TZPGTO -11.22984343656292 -11.22810645244648 -11.21170104861309 -11.21152353869699 -11.21061805510605 -11.20798579843214 -11.20796928811862 -1.081598878072753 -1.034140703773654 -1.015871762967586 -0.9197340049959877 -0.8202113360549884 -0.7934463801298631 -0.7851301299799445 -0.6578917360241748 -0.6352811893259848 -0.5988063327002955 -0.5941431540185906 -0.586627492517101 -0.5543312652798199 -0.5483132785398335 -0.5266200306072651 -0.5081838619362247 -0.4943117772216113 -0.4761439508402268 -0.4617166107115914 -0.459463641538562 -0.4468330517283803 -0.3767478449169487 0.1432189662005019 0.145530224262774 0.1541741290979073 0.1636242462270515 0.1703562045684768 0.1866366828877018 0.1940469050625655 0.2034389545508733 0.2168783318204638 0.2280542734981892 0.2309655238289682 0.2413190890185464 0.2454518683549561 0.2651281681608162 0.2847664291720459 0.2932587779450498 0.3121410148213727 0.3161993105872494 0.323699681474851 0.3434075033887658 0.3749786219588619 0.3775152522062551 0.3863229704292149 0.4019864584447322 0.4148122458617809 0.4369511110701002 0.4430986801718631 0.4482745510509754 0.4560715589856295 0.4839568514363662 0.4978219004237407 0.5026821532376916 0.5179063945379467 0.5191996354474346 0.5359788761178454 0.5736209385007932 0.5782573387311973 0.5802885170558699 0.6048966387927697 0.6088751493844425 0.617444404233867 0.6330272911141563 0.6345318745475315 0.6403213138195407 0.640780466463684 0.654300457701175 0.6564618383425205 0.6689982626554059 0.6712675926105971 0.6781049835093733 0.6835869963947084 0.689720743450659 0.6925837676893815 0.6973868378895777 0.7007954636323535 0.7261347776900298 0.7516512418943324 0.7550724383583995 0.7746445649322209 0.7781171071054059 0.797165048105552 0.8031242000788377 0.8240007689674564 0.8441511730375028 0.8499738991161216 0.8747858625755289 0.8799851616246673 0.9028252354632553 0.9079328261377243 0.9320012413386446 0.9513104245546656 0.9704881957499686 0.9753337613765563 0.9861914720242315 1.03725466059185 1.043978479660296 1.04900709872651 1.052107692133328 1.080101425188316 1.081839768034961 1.105058739445382 1.112345169139481 1.144031712250998 1.144062216111443 1.179045459171012 1.197372626861013 1.20222169052757 1.216409202779984 1.22778151739385 1.227862279895153 1.2423474334543 1.25033401427403 1.263428682876304 1.271632979213597 1.288700383567013 1.292064266801531 1.309579294910497 1.325854241751112 1.350741858992935 1.354645628054433 1.359787986681937 1.363403517866426 1.368494647079533 1.386010453357581 1.391509108066458 1.392239939379864 1.407833684534683 1.419970091971811 1.433299459239233 1.44861562790847 1.45195240586151 1.473435791567369 1.489174771160877 1.492385554220625 1.502451526989338 1.509331840004557 1.513532794562359 1.527443791021314 1.538174878774887 1.545559099973026 1.551705409988321 1.577647385737051 1.59018645649576 1.602570499805501 1.606640178913101 1.619958022478373 1.63288305626997 1.656885394025135 1.657188429866046 1.663455256161277 1.696941415980433 1.706338798040028 1.710096407263719 1.71935897952423 1.762242108609138 1.783896901241975 1.802368497625833 1.811103878196334 1.820013762849984 1.829632238389342 1.850382669897347 1.851640275320774 1.878429405488593 1.880782914668352 1.925298801956623 1.944088921078323 1.97220415731222 1.989459597139441 2.020644845360782 2.372335633087657 2.43814668331177 2.525468075720251 2.545694503090839 2.551018871106076 2.560229564637471 2.585156090741882 2.608439389626977 2.64044981126747 2.66800163748155 2.668313724563586 2.67490463591622 2.675297105474257 2.699496878923864 2.72083030713642 2.734302787938224 2.746294820835999 2.757509738773944 2.792352525784673 2.794752744006467 2.827371328416195 2.862196274259673 2.868725996999142 2.869686709194184 2.910983404114134 2.912582563653717 2.932510432021025 2.933954434962393 2.936991861211045 2.955598491175072 2.960032280246403 3.018803030456839 3.027778691424987 3.036613788742418 3.050298891839511 3.057728911351309 3.085736336788674 3.088406265480182 3.096725679189931 3.111665004163936 3.117497153213256 3.128082871215637 3.128489741959402 3.136870920633863 3.150156553977115 3.164784325119939 3.173869493954943 3.186196231096524 3.187697237558898 3.214003719807905 3.214030890840014 3.223259610446483 3.241178884115714 3.247484785822824 3.274301181267927 3.29069317387242 3.320129248965717 3.336149959320453 3.337593585134028 3.352187896708636 3.367128834242453 3.373147189369554 3.381300814166655 3.390560083292622 3.398865091133398 3.410022538373398 3.414069478953737 3.430742137494461 3.435735503750855 3.443987340914199 3.450604023008671 3.453780084460826 3.468112729000046 3.468727298067976 3.48493360586393 3.493644524318112 3.502820942469357 3.514016038727128 3.525648540393716 3.531870331898895 3.542406626175602 3.562232129669272 3.569026105843917 3.580499640645951 3.591899116882489 3.595070327293009 3.60955236704184 3.611282050076642 3.63205497826845 3.644573509165463 3.666326461365714 3.683260059017844 3.715298728399953 3.747242067258714 3.748148596575744 3.75660016002017 3.783403580529185 3.785278936525935 3.803783062758269 3.809347324460111 3.828450445231966 3.857073206567138 3.87735894263329 3.880557358364944 3.88398449854875 3.908724111377739 3.917841178818668 3.918848574608607 3.927305908462374 3.951407769209548 3.970029399373159 3.979555322172576 3.991201569653307 4.001045981220438 4.006447519497862 4.028756258802965 4.03516659058555 4.043091895431576 4.056676544700887 4.083036004030839 4.099106927074989 4.113997574473108 4.116897154958313 4.134048960172228 4.153540689205587 4.160975416128423 4.163404252370408 4.171442364395065 4.180851633890006 4.188903279880951 4.193404121836959 4.222534517256219 4.240466022827466 4.254353799961383 4.258902899443486 4.26731236023458 4.267756757273774 4.301891796710019 4.311347027533293 4.325700384604841 4.328167028805794 4.340228265030093 4.346582976024226 4.351734068408451 4.363098361947633 4.372927603767688 4.392212580547147 4.40446663958113 4.405693556735671 4.419657704809735 4.428382070295593 4.440046618456649 4.444592675459435 4.462033031459177 4.467856466495682 4.489417569198412 4.496847034591236 4.506503324311717 4.544172927484432 4.568056768025907 4.579698365838505 4.591882775432066 4.597480792588335 4.603519331515273 4.624074998997374 4.63328213951077 4.639895985404789 4.683102249199325 4.683997337255629 4.694934736809181 4.705561043151043 4.712107120562671 4.737874071019037 4.757860113766361 4.793013765674365 4.797242617287975 4.851394617521715 4.870404430174937 4.871280022706474 4.889678635326073 4.93329767363859 4.957175128202847 4.980658120310009 4.997515881558532 5.032136779941511 5.0463622293966 5.061691184855251 5.077888455639694 5.11868049206919 5.136090393494642 5.143503636094998 5.177658788019055 5.178113856768904 5.19654255996628 5.228361209515798 5.235388979081304 5.245380556440661 5.246430905894799 5.248141135686714 5.259465364279488 5.285589305863552 5.292024716410406 5.322905336294452 5.327961556919298 5.360733476256604 5.397552056573676 5.409317605989448 5.418816476213268 5.425086575764798 5.456488034130147 5.46844057033238 5.508774531642001 5.524687721641419 5.53419348243987 5.54890756143324 5.56864073998717 5.614008063088722 5.6295184129006 5.654008486667625 5.684946757679226 5.730173916756715 5.732296808465291 5.740107304468909 5.745157257344736 5.756455747980456 5.783670690698911 5.820883122462494 5.834104691179877 5.860031879577846 5.888008541060604 5.902637843179689 5.914819376217858 5.915812143884881 5.929813459717188 5.947848227855222 5.971264416362221 6.073726086572116 6.087316722044874 6.273446992083547 6.303768436964923 6.322993159811654 6.33192182803722 6.341660146049795 6.366782806488477 6.406099017748584 6.421218714031497 6.468399349139087 6.488718286962394 6.846984459818093 12.07731863286065 13.25960599284633 13.45239543736233 13.85373363679197 14.12133772250759 14.28772294811951 14.90009290451557  
BAND_ghostNone_4128_16PeptideWater_CC-TZPGTO -20.59442320098949 -20.48896443452519 -15.55938907562874 -11.32709176542501 -11.23951094899068 -11.21733795624733 -1.383907718066028 -1.35279123104583 -1.2083594605722 -1.000709289306515 -0.914192907905888 -0.7696125219561405 -0.7457791402571805 -0.673404647637822 -0.6369311565813162 -0.6188135443498575 -0.6151154711142057 -0.5709562235180653 -0.5598010495606293 -0.5454671705739689 -0.5335834675735049 -0.5249881418542857 -0.4866121254510623 -0.4010096528421688 -0.3703546325856908 0.1106611547048919 0.1632549522965837 0.1697105172078138 0.1791486408550416 0.1961999506866434 0.2277991886457796 0.2435775639229103 0.2498019415617664 0.259130506026955 0.2757458731761427 0.3015971481300252 0.3436884853557314 0.3771503926883198 0.3779269111961489 0.3983118619033417 0.4065083616647253 0.4250562454840536 0.4991181828667288 0.5104108443289014 0.5210963107684851 0.5510747564814779 0.553304430855588 0.5740920117659057 0.5870788183251809 0.6166150630040981 0.6291468864262788 0.6439227733355117 0.6474383564345311 0.6497741448125658 0.661388261723639 0.6778283888820984 0.6884284864621959 0.7145419248549056 0.7324813199958521 0.7365558777447723 0.7420915989641268 0.7855845759149803 0.7929773325124941 0.8046325413168568 0.8259759456400813 0.8308397614474184 0.8434574509717778 0.8558665817168297 0.8859784921707449 0.9256236352307907 0.9312587808473225 0.9604421139239665 0.9958033960924442 1.004186809830818 1.034021677515634 1.038944648734331 1.064621210496426 1.073500711213037 1.093542148340881 1.108264545308293 1.119462855479688 1.159530381981902 1.182818307909832 1.207020096937019 1.209655625258031 1.230813392465457 1.245077606990988 1.246134203435932 1.279137544956225 1.321288342712676 1.326162256621336 1.330166463260286 1.354085836399507 1.407975412637241 1.433139476723862 1.435661652578749 1.497049288059004 1.499306893553702 1.514737240259284 1.527806880707538 1.531800933853902 1.542647837632164 1.54794980140365 1.580403296773969 1.596975636920515 1.604251338065729 1.612098493825534 1.649163349116348 1.664803974718777 1.767945372138849 1.786942908714407 1.810103138360005 1.8253932179215 1.897871957156882 1.900412989076593 1.952815679891399 2.026191583960153 2.031716217739694 2.048043706133114 2.068898726422761 2.087086894353523 2.123112374375648 2.150999570134049 2.176992647671768 2.345698646585025 2.378894709736266 2.396052404456896 2.403954895104185 2.454070483374657 2.545846661654168 2.571046530839153 2.578762003626517 2.608430971064422 2.628282151239648 2.645650611455186 2.674706936989686 2.754720254305271 2.775477874972536 2.863060852888407 2.904777373703629 2.911790165321509 2.928740794347541 2.993222293382578 3.001287291094001 3.043293113799415 3.065866168227985 3.084895721186204 3.11795319767934 3.133136124209799 3.137358993201325 3.142015865571115 3.156363172411943 3.19791553126446 3.238486975011089 3.251409174752832 3.254772671253773 3.273266714634536 3.30044201049998 3.324977206876548 3.330413907500277 3.335162154940331 3.393325089857871 3.400400327609778 3.43348384699082 3.444571808371198 3.477436704837087 3.492397263390098 3.512421045542394 3.550457838281156 3.555210034040514 3.57924597515266 3.605270874848698 3.611386304142776 3.619406872476196 3.62780150364889 3.647077998345683 3.654392006908125 3.66214796622455 3.725521970878953 3.727623640484694 3.72820695373167 3.749714171161017 3.761225151907009 3.772707159149076 3.775831530170152 3.816529424047294 3.841093448410194 3.865171543886578 3.871828091123976 3.909596972613208 3.926938820217378 3.941420083059286 3.950323347262584 3.96084882426465 3.979013174447983 4.042960373718386 4.04374956507677 4.054592425365787 4.091604416784769 4.111631926493282 4.118719475912608 4.140637669693627 4.152118068068979 4.163446498321803 4.186362511165053 4.19774732691752 4.207506465823933 4.250949368803256 4.275470438894275 4.30480539100022 4.306424856586896 4.317508379396589 4.369322213376631 4.389725258564033 4.39593697467048 4.401208330171946 4.419533011107052 4.431188925636934 4.471298837581007 4.531209632703694 4.543925757283832 4.546521590809912 4.563030493186541 4.574761480909124 4.601000517506304 4.603993386801406 4.647155754187165 4.672375384323454 4.699927176786457 4.718778031440402 4.723634325600653 4.764323503537367 4.856613096331833 4.916829491213512 4.928066290069226 4.936547807166905 5.022172946439575 5.070462738290948 5.123700418318771 5.133825475530845 5.13578420991637 5.203290595696316 5.241291795459333 5.255415399283521 5.284336437518295 5.324290484692067 5.381768258507326 5.385574892249123 5.406555682723398 5.442963407636249 5.490238780325712 5.509339392963044 5.512587078074909 5.517558693152507 5.520206096183348 5.576385238041033 5.600118526353866 5.601976949304033 5.643163110399252 5.649916477717752 5.692636364389973 5.695981561594988 5.710613135398683 5.740081448100985 5.750595772575453 5.798583049600398 5.837530066255096 5.927127915069286 6.027542761702532 6.062781435168672 6.08535173027098 6.156268222258712 6.199768709273299 6.21267687193821 6.24284807519685 6.271174248934453 6.306561607864185 6.404213082489822 6.50991110782237 6.548627600851264 6.604890292240247 6.720442272778341 6.874205962337363 6.888516632817191 6.900642862815131 6.943413567261136 6.959786310728776 6.974723257818555 7.02062173116457 7.075494456399631 7.150078481814283 7.193130876694917 7.277120917224856 7.40431788465701 7.407446095540389 7.43062620290933 7.615114442146686 7.665070086561663 7.754666442494081 8.272318394425074 10.08070239119441 13.08358184080976 13.18687405637018 14.00827739360185 14.15312727997387 14.59024710457288  
BAND_ghostNone_4169_57BenzenePeptideNHpi_CC-TZPGTO -20.49469327936967 -15.56735973105415 -11.33292819719312 -11.25361885782946 -11.25285969052432 -11.25260266633753 -11.25214225754691 -11.25140578598027 -11.25118917326218 -11.24377160662388 -11.22368023319292 -1.358706234607664 -1.214984427428123 -1.16839299226455 -1.032618327830735 -1.032195169660188 -1.006415800188777 -0.9193406668929989 -0.8411745931522339 -0.8410643619725459 -0.7746174063257651 -0.7266450594610657 -0.6779494126032711 -0.6608019294405372 -0.6391802944428194 -0.6358874021779248 -0.6204971557688524 -0.6051607500392404 -0.6048769612869935 -0.5758854921487085 -0.5696076193135201 -0.5428849949091084 -0.5342569966783374 -0.5165707112905884 -0.5115757163363689 -0.5113980793607095 -0.4916361541408399 -0.4069413583649126 -0.3777748834094198 -0.3557476868743368 -0.3541147507603166 0.1064383435248418 0.1078005078284459 0.1225516184547539 0.142010849506915 0.1531045851280486 0.1690868697596991 0.179029906523621 0.1855687640183419 0.1918020546685615 0.1959619141473429 0.2078731296460764 0.2313798899604733 0.243570367305282 0.2566682824739165 0.2583860510475771 0.2689010242174783 0.2900381296531265 0.3101348293212952 0.3272735750238733 0.3415365967382805 0.3434502100315582 0.3640014889801796 0.3702492240597696 0.3736764087066045 0.3856407673224112 0.3946370667534639 0.4026856351078855 0.4062672996583768 0.4130414491843538 0.4218549016297967 0.4660602571323831 0.4724613945209664 0.477243420739725 0.4839230793074594 0.5035460861082717 0.5130590372836817 0.5278999474505811 0.5409485346375122 0.5522469590187369 0.5579990179074255 0.5648105315199378 0.5666512442782233 0.5717555855749274 0.5796391594910344 0.5824375742036867 0.5937198906603232 0.6111120986102477 0.6134648544665838 0.6221406453912662 0.6259541933880509 0.6289981658960269 0.6314950299519132 0.6509656529657092 0.653489345424254 0.6583581682254018 0.6613614038584306 0.667998633645503 0.673159500803628 0.6825579830310243 0.6931366926528999 0.7008562564258196 0.7105355707423681 0.7132927816890972 0.7247667425162718 0.7307021458282524 0.7346125565838373 0.7536595448629169 0.7698058210292069 0.7731153497755254 0.8003708611281554 0.8140763228657865 0.8177938076019723 0.8417485305734623 0.8633340498120595 0.866423513458132 0.8836817712165627 0.8890235504578381 0.911352823968981 0.9220212821432197 0.9384394193117149 0.9438537823403986 0.9482153981517324 0.9597931107181876 0.9799647097422625 0.9879303265300179 0.9973612851233298 1.005965294909748 1.01008032282666 1.016638114435586 1.02215757596973 1.044796092414674 1.060223115451258 1.070438540109442 1.084961845245906 1.096242908644244 1.111781725005069 1.118769306747761 1.143273621368083 1.147491988463007 1.181628515402186 1.190257318218519 1.195013922707987 1.19884371742229 1.20884121441007 1.216434519488333 1.224749666695034 1.243895701633544 1.255190428439005 1.267027119356302 1.271834090398475 1.276697378254682 1.279917241650075 1.288070084271056 1.305324488811004 1.314049266030439 1.326108246161928 1.344030665244687 1.356087599705163 1.363973794419969 1.379611027230237 1.39533572695198 1.399516418482537 1.410084526178425 1.429924258936371 1.451295633133962 1.471509347738355 1.47439900371034 1.485042437693152 1.495373944117663 1.499514079452797 1.501548432532729 1.503589429012655 1.50757345700149 1.520988592299192 1.536383103234795 1.545314124902832 1.547433428181455 1.555984381753367 1.560200149861745 1.575685702206515 1.577207529655292 1.588434846482434 1.5984059118522 1.610059195290994 1.616280361109456 1.622353035959063 1.661092668685683 1.667728075150375 1.677557518747124 1.693532146319203 1.72052556686649 1.733030896755868 1.75233189259116 1.760753323568903 1.761929218841723 1.788566543274944 1.795059807489416 1.825144643919776 1.844446154805892 1.89180709811952 1.909674126467538 1.924696625605181 1.948692096774248 1.983440900632115 2.070686805024031 2.076674239336034 2.087394769837891 2.107280473997255 2.172530979867073 2.178182323862643 2.19564576782454 2.200633972959972 2.301091068947845 2.322228261296234 2.359722346764433 2.378975226045875 2.389009238813022 2.411642556170609 2.440739176273968 2.445457753135515 2.447821775083963 2.467654502441598 2.486079832234299 2.526694793792674 2.529092020846758 2.561179033490875 2.569383732483897 2.594930160376743 2.597083869903756 2.622662923396016 2.629960806717624 2.667910763165805 2.676991085160792 2.722033662993695 2.726914625642548 2.739633777091075 2.761072858014967 2.77465762616547 2.781461826066723 2.798389037361694 2.840672983663009 2.848438244096658 2.860064018860879 2.872519387334174 2.894041184403688 2.905054190304312 2.914461791618152 2.922820555434257 2.926011918708805 2.953276385855807 2.957680140358572 2.977913537224314 2.984689584976395 2.988862633833901 2.990263841737767 3.011725578194795 3.020396697045031 3.037751551536882 3.046326188213555 3.049391693135288 3.058237760627016 3.084293784112031 3.088750555490743 3.094764376221337 3.116361997041227 3.123414458371471 3.142821456513798 3.149074876781508 3.152911390518193 3.156094137887044 3.163073164364223 3.170810255490176 3.193062680323715 3.223438824874054 3.237669076989947 3.250709057691539 3.262037712508466 3.270367759784398 3.278526225825223 3.28638824813891 3.287315839549127 3.295258986560849 3.307233383332296 3.31695478496952 3.330858704049086 3.342691892583376 3.350423855409778 3.360606863396276 3.372365966826515 3.377063073313723 3.386813773527432 3.390484806517513 3.395247145443582 3.397290053038307 3.398384489355931 3.407195603613454 3.416750440357038 3.434618687735265 3.438276952497718 3.444106496588266 3.4610025888877 3.46666698952194 3.473350637546805 3.482039781342181 3.488477782154468 3.512550198614695 3.527612313234533 3.573543116018124 3.588496188294598 3.5909124090427 3.595317546302085 3.601743305893181 3.615322811793628 3.619418627272708 3.624476424561673 3.642213468028731 3.646051379185472 3.661688256344759 3.663505750864033 3.668479769425354 3.679724547200274 3.688822177805216 3.700517433199057 3.703678590103588 3.709254275522213 3.725348041943827 3.741073527122768 3.746382816843056 3.761509070900823 3.769715871731743 3.771987421725883 3.777565575016351 3.784741510543909 3.796466189914939 3.828290325773808 3.859460207786983 3.896581611964143 3.899473304813725 3.904944312680704 3.914805600318243 3.926445404324231 3.950677773126 3.973330574516888 3.97760090602994 3.992846020341877 4.042423454893097 4.046230204396313 4.054666911509223 4.073241510164084 4.082359808542411 4.090023127922343 4.098663360643736 4.108922641426653 4.113334814501999 4.115336386572671 4.119963418832515 4.121537710906591 4.127610221572311 4.13710343536325 4.14614447256476 4.152903896068536 4.159379839401636 4.161940806964152 4.174908832186943 4.183961925551714 4.19088157386911 4.203595517797704 4.232588168329837 4.236784616697037 4.239223017617194 4.291875841545607 4.313267084564449 4.316264904221256 4.325417259197185 4.331446660764685 4.343340030691859 4.368919642828653 4.381935850942193 4.398913326746007 4.40420602593562 4.409741221678417 4.41473827171217 4.425428836251631 4.438130911558503 4.441527808550512 4.449511864911797 4.477031411762439 4.480021500227757 4.491846181814736 4.506637013022115 4.52482063540478 4.527149360404428 4.541576917342306 4.547777206122719 4.553450631604094 4.56199713793302 4.569337400098672 4.587516480167841 4.613345471217553 4.617896142207406 4.643317493801675 4.649014733474387 4.655809062851833 4.656419487556779 4.661980985381492 4.669284968309269 4.674894981461494 4.678804912361967 4.683039853105104 4.693595097468334 4.720503809970833 4.734952140283308 4.776171939561322 4.878471259292549 4.881437425556568 4.899664314468631 4.935853869131363 4.947731057199639 4.965029907405857 5.014320454744166 5.043683326076573 5.04820808312277 5.061803861571196 5.070363441905286 5.07900874443271 5.098686837174239 5.100229556008959 5.114009484306222 5.116274142599083 5.137127671814038 5.146074782075247 5.154085885624483 5.221547694566039 5.236286099615809 5.250462657391442 5.267780747014717 5.291388984511934 5.346568953477562 5.35517353801924 5.360815806908183 5.361260551706637 5.369173213474365 5.389036437861781 5.398485403280136 5.408376579783817 5.41052883312901 5.440016061493857 5.460057055183916 5.485095896092452 5.509010719173451 5.517763616464891 5.525066823406002 5.534336405268543 5.567675451352105 5.590002280264668 5.598689852705348 5.618207017586677 5.653369245541516 5.658809835121327 5.685701148995627 5.708225272259816 5.717904755900055 5.72606761860157 5.754918455142853 5.757881457682409 5.795563501041231 5.798955974311584 5.804725402389805 5.85609041123525 5.937022430072416 6.054642627118737 6.055127059979001 6.05649811519871 6.084571238032223 6.09082468166566 6.165858846314773 6.219420484640821 6.249973195705445 6.254655804183991 6.271117538510371 6.275896771647751 6.278261401081485 6.311718050759097 6.35400447076229 6.417863637321902 6.508245598589631 6.519691040165708 6.550380722358142 6.562282541274973 6.71776943024031 6.850566955586533 6.881295887926181 6.958308336464737 6.971133314453021 7.106412736670763 7.318232278700803 7.39879137011193 7.400240784246425 7.611770161037033 7.650776547385322 9.731279246191141 10.16356012233477 13.03173971676392 13.09835588503966 13.2324886510828 13.59889978778562 13.61054343206261 14.12317122186851 14.2432879947946 14.66657888048931 16.36572711440638  
BAND_ghostNone_4178_66MeNH2Pyridine_CC-TZPGTO -15.56857407541009 -15.51692675104272 -11.2793322987416 -11.27680876225518 -11.26277499822524 -11.24375346662285 -11.24273863612848 -11.22566123423993 -1.259586208779629 -1.152624234221551 -1.091786454391115 -1.035605322909472 -0.8802790471332277 -0.8612778292679224 -0.8579787353467009 -0.7243964801092387 -0.6626296512171564 -0.6559225001851609 -0.6472685059212546 -0.6000778415965052 -0.5887543432926724 -0.5790097474312489 -0.5460432562334533 -0.535091457634936 -0.5216279356713256 -0.5005421715821802 -0.4235661118848635 -0.3869237566690853 -0.3763149953801942 -0.3496383453537633 0.1017926322958923 0.1202046015803035 0.1380963504162161 0.1577805144707374 0.1642250458149158 0.1808803068440571 0.1908413386780284 0.2007348549465562 0.2164644900931736 0.2331902711081928 0.2520355057068039 0.2729742826705316 0.3129779728163509 0.3230683033855355 0.3322409154443434 0.3515755228315834 0.3614746864403712 0.3701528847941026 0.3960162450896137 0.4085851028147043 0.4210070605516703 0.4409558659749669 0.4690319421459184 0.479906147203634 0.4871621050285172 0.5065919864571117 0.5103057532835489 0.5301179575055793 0.5365469306037673 0.5573152233215929 0.5688053899900952 0.5715382338951843 0.5823162806616602 0.5927804928143051 0.5936972606666991 0.6146324794342083 0.620724328503598 0.623428510970317 0.6255507520593648 0.6335228907541726 0.6439337076438588 0.6639767429263763 0.6761482053174614 0.687054830616852 0.6921628019756343 0.7079390728072971 0.715293050424254 0.7270795968341062 0.7363718692521056 0.7438533838758871 0.7745774319789173 0.7872917824822949 0.7961792557696196 0.8217800564080759 0.8312832103611504 0.8503606658677234 0.8537031242088688 0.8724223595425602 0.8866963027029269 0.9093608060285507 0.9164669768686903 0.9380298547693043 0.9471449510718576 0.9567807253731252 0.9806944166673029 1.002441096407716 1.01413961181514 1.035309637988735 1.041076657247092 1.054395601084298 1.088431819863917 1.09517706368999 1.12600735407096 1.141522116116436 1.16041157739837 1.190820739449826 1.198840984987011 1.203109217367563 1.221662621985467 1.229628153912196 1.244131233332495 1.254508118300745 1.268582285826128 1.298974351584396 1.313555616972607 1.335973974649685 1.349041088280356 1.349394179394333 1.386648260446089 1.392213078583452 1.403120802079848 1.412114921487741 1.446857404837875 1.455350069846655 1.479771414741091 1.487082266842535 1.495762906470983 1.496667170191912 1.512133950471926 1.530955346134204 1.548055289035495 1.553036818670428 1.560958742654408 1.572065672801227 1.578263530185065 1.592213944010529 1.602373575826184 1.620689928949478 1.627470126863886 1.643863179675332 1.670174056454409 1.695089227780703 1.72565322219607 1.746551670376788 1.791913943350982 1.803347283714432 1.820032533615185 1.853938608584908 1.875876638374262 1.8925425739693 1.924844758194685 1.966155356229362 1.990615853041285 2.021384543207846 2.079043823210056 2.09344230817845 2.129362058071957 2.144980565004641 2.197932590465789 2.281219883933543 2.306339583582042 2.385439280406854 2.398596630657231 2.441008553642301 2.46939230859359 2.500591344602972 2.513517655618532 2.528645386124917 2.534632760451058 2.566339130446615 2.57658223218915 2.6254647200368 2.686954107424872 2.687628266821659 2.713996815126483 2.749883670506061 2.759966898570466 2.783175833209595 2.809436667873561 2.842497644547267 2.854704107047933 2.87793028727059 2.912538128667418 2.921923790107334 2.935240912281817 2.942814670245315 2.956853662465223 2.977452338613776 2.991211898949475 3.047260601746825 3.062136608398335 3.070949298446689 3.087806546994774 3.098871522815242 3.120081852946452 3.127888653564085 3.13123021032849 3.152244286408369 3.171816899981332 3.20192596710949 3.207053917429001 3.209328701143969 3.221363061808103 3.22672837728442 3.258928521890633 3.267074735214846 3.280103062637502 3.290144482185467 3.314435754548428 3.321596520861648 3.327079764094948 3.33840978669191 3.344826497130001 3.347492488672446 3.370393325574743 3.376303261587202 3.380301587692252 3.410590421361649 3.414491009498878 3.431600760205554 3.44852024165683 3.461907734332306 3.474081300095523 3.486060821374246 3.50110992446914 3.507223827430115 3.527595501196733 3.564722519925557 3.571937358844473 3.591848592851906 3.605304667725155 3.626063860887759 3.63443517276843 3.659564356249308 3.664905357158245 3.675878826807106 3.68049305508471 3.688877707248948 3.70123903409212 3.708292880672894 3.724208709274377 3.736234052769861 3.74084947176948 3.754677814178736 3.75874986796252 3.774011974191466 3.797791399701004 3.803168621031963 3.81218983309616 3.855769960950081 3.863348393581854 3.888305584892195 3.908634376103886 3.914857371734851 3.94490813256037 3.954961739172679 3.961905023137376 3.976496757160364 3.999562568925709 4.030122209022824 4.04146804136876 4.05856575983922 4.072279120020212 4.074040762631049 4.13772265805158 4.13925320582443 4.146290625878787 4.155700091206359 4.170429996794788 4.186365730906707 4.195261960276927 4.20794498605485 4.214729904091532 4.225124355312158 4.231769663744317 4.235483699081352 4.261191167017805 4.270055465206636 4.291087405376822 4.318302869775212 4.345460986325443 4.349425840160134 4.358947939975955 4.373538609025591 4.4064604359779 4.430393911886019 4.451370908451155 4.455805229088424 4.479207012397579 4.483039348549942 4.505877644851985 4.526854674664497 4.545129854025356 4.577486013222734 4.580375345967983 4.59035823487357 4.612368871508675 4.629724049528448 4.655850386299305 4.684796114145858 4.692564795848672 4.718180376542551 4.728220109563804 4.733774308621112 4.738324298429168 4.785046467304753 4.799212609622991 4.840610279215164 4.866101137264244 4.867167705614667 4.879617783947808 4.912660935783538 4.942750788907035 4.953011966429751 4.992367575830027 5.015000502616444 5.015379797794965 5.092513066546822 5.117770140094432 5.155174436212417 5.172655764060637 5.199430760510938 5.228606148444913 5.233509929981176 5.263180166021004 5.314865142566631 5.319770065663349 5.335433281567129 5.348097707214958 5.358686711381866 5.36846946975088 5.398744928111546 5.414461478008112 5.440311667753652 5.455181975202468 5.466411306984768 5.478347157021192 5.499520744648104 5.509726734385261 5.580690906185719 5.618321888259906 5.639418202829828 5.643817090024665 5.719894302455415 5.745252249015032 5.750836433739991 5.789033047669081 5.81702944800281 5.82280540455442 5.826424150074672 5.852444911281991 5.933502472912135 5.989396307517445 6.008913814689151 6.057975280410449 6.115444589912093 6.152617398818937 6.205001342359853 6.240264669293498 6.256851993722761 6.307021841346418 6.349867596714102 6.37360921204159 6.478270782513838 6.507969661521882 6.55320494957356 6.636618959793259 6.637809473637492 6.700545724669892 6.734594487300154 7.342154202428916 7.364674670240889 9.867258412356037 12.59600586880926 12.81281101573733 13.25279804141496 13.36657854378955 13.88074101023177 14.05716312255485 15.62624069739232  
BAND_ghostNone_4154_42UracilCyclopentane_CC-TZPGTO -20.54557635108799 -20.53969898955598 -15.64348858601421 -15.62626633318987 -11.41887106375265 -11.38074629483654 -11.34057691959125 -11.25452333021081 -11.21212126430319 -11.20894007030156 -11.20754965798548 -11.20609732220525 -11.20510206451464 -1.435928535597535 -1.397646613104541 -1.312953783154979 -1.245269486190055 -1.114924046544093 -1.087862932478708 -0.9555614308752458 -0.9541167903136191 -0.9328953281034875 -0.9011132025272435 -0.8066196460563672 -0.7772108342549132 -0.7663975297117263 -0.7629804637474944 -0.7139518159398293 -0.6771556393221082 -0.6746871433419235 -0.6525881150195982 -0.6450807838415868 -0.641764524653581 -0.6145155652047419 -0.6012457949124687 -0.5784785630977669 -0.5699818619036646 -0.5595615259604444 -0.5238271585983584 -0.4838521457053653 -0.4740273750497971 -0.4723437242022621 -0.4611957701043259 -0.4605262534077974 -0.4580976988528307 -0.4500995136724633 -0.4446860845653633 -0.4353741370535659 -0.3683673481478691 0.08822410686360746 0.1104919293475734 0.1445077673877601 0.1528803170191082 0.1610975517672896 0.1639981178978919 0.1774756270096962 0.1864080293548402 0.1899716532943685 0.2125040124229072 0.2163446287217926 0.2245581589997681 0.2373603959675362 0.2423005338775071 0.2679272370875159 0.2820403965439335 0.2896668758989013 0.2981014645934374 0.3043709297563331 0.3188169020045618 0.3307091503206649 0.3442962411734504 0.3477789851878457 0.3633928709325327 0.3657274666489491 0.3707032642127753 0.3866468945382708 0.3934810103025317 0.3987774794313066 0.4192855471614849 0.4268460757449493 0.4376375860357975 0.4434905126409032 0.4488333753865595 0.4659545617799171 0.4754885108575812 0.4801497083410295 0.5012306946975159 0.5174079911283755 0.5223780768532391 0.5301023628835659 0.5348248116054488 0.5445791218913026 0.5561326981421916 0.5686201233787823 0.5839247053995528 0.5856206788439382 0.594564814525207 0.5975157283555214 0.6022935683382098 0.6046985155664356 0.6115075355847777 0.6172212571774556 0.6324321852374147 0.6374912877892633 0.6406436954252495 0.6510950295197908 0.6580791816041153 0.6636910123713693 0.6677616742195549 0.6758788882875834 0.6836382572720398 0.6911437621461648 0.6948755143106267 0.7049188343723967 0.7125331298325134 0.7208314694807326 0.725155113576913 0.7280981926089211 0.7348305031284591 0.7393751964654457 0.7515388642712219 0.7643298127386166 0.7751290982680586 0.7811440368442167 0.8005098628503872 0.8021112687391247 0.8164688805648088 0.8273518901638939 0.8445481649717356 0.8588920096371717 0.8763417580488733 0.8884237764068272 0.8937437086989077 0.9202344668102383 0.9320900447077886 0.9367956217020287 0.9446001582569008 0.9552990690824513 0.9667638695210075 0.9801104526467321 0.9853004449817185 0.9938584073227797 0.9989407473611387 1.01774121469078 1.043003100435191 1.048303780585585 1.06332578851331 1.068715341943895 1.081665778904483 1.092401211986421 1.10480530003242 1.115391879397748 1.126747698154448 1.136371952006328 1.143750545301385 1.153940407769777 1.158299106052386 1.170548519692211 1.176915420078377 1.190474707318457 1.220339229927887 1.224699708310589 1.233473374707699 1.240488635708487 1.247913046453739 1.265303513661967 1.277623012077796 1.281320477831588 1.300715892517374 1.308673972547781 1.315521007036998 1.329171291799046 1.337007338017912 1.344630013354701 1.347957641585973 1.35262742283568 1.367550338312866 1.373849782170844 1.380066139047692 1.388163054751903 1.4003129117666 1.415581644518569 1.422700364852497 1.430366171290378 1.438680770878478 1.44385614444782 1.449894811118852 1.454525752780656 1.461782887945341 1.479022780354422 1.48560118242523 1.486042771364375 1.49419509223803 1.49885866160008 1.516077227654609 1.523444034508912 1.526914111256859 1.533197928069746 1.54535900101724 1.551969251719204 1.56563467737733 1.58507662868342 1.60033790883316 1.608166120249535 1.62284262523184 1.639721462993527 1.650056633115746 1.666619031581795 1.67858753190916 1.693533804881572 1.69984275862396 1.70383028054021 1.710354138201677 1.726357769076579 1.744840338276719 1.753093946687039 1.762054208049911 1.771259231664111 1.776474985828106 1.778707877231569 1.798614313386289 1.827722851339856 1.84655376821937 1.859050729851888 1.876681770678813 1.88677815822481 1.897325556477516 1.900278591430619 1.92203101642863 1.934179981496097 1.955975730236658 1.982767135539477 1.994795683550508 2.008244712684472 2.022337159590508 2.026049194699927 2.029457333408741 2.055107289804673 2.074720629338822 2.105957590175191 2.138421325682783 2.254510515493139 2.266822072642091 2.308239801606234 2.324344346170475 2.332530095250268 2.375695495873707 2.409115903127661 2.433503587641053 2.48813655136024 2.503518563922921 2.538172743497729 2.550266032165426 2.580592833027445 2.60187042598633 2.633127075997015 2.653296817504004 2.665629978117992 2.679113154240356 2.681873351402845 2.703339279506375 2.733964773790106 2.738558076531573 2.753508181739217 2.765336078235693 2.781554012457694 2.785822212976253 2.802698177427917 2.819877054370925 2.834704269860511 2.853790205562897 2.859618946464347 2.86165319446003 2.884754847655067 2.900832786719002 2.906451796706263 2.909692721539667 2.91373334622554 2.931956294620826 2.94174786076897 2.951214813052222 2.96606537853315 2.981259029435047 2.983825166563839 2.998449524934992 3.003364227015515 3.01365682236987 3.018310801595742 3.037520026201827 3.050925327102547 3.05635203552496 3.060089223058687 3.081611444360915 3.086723320769953 3.094077938752447 3.101498981779504 3.124157855292202 3.126129526187755 3.136274086696313 3.160573230750162 3.169577544025933 3.181852950956473 3.191208809361913 3.197161089269073 3.207468266557984 3.223526464938595 3.235253518629924 3.238457250407873 3.256246372603469 3.269976927288849 3.285515278257855 3.289226258651 3.300853825617329 3.307226460050782 3.316810858956544 3.324030335321282 3.327392171452882 3.336164533236008 3.358269249928693 3.373735883871618 3.383909283585011 3.391072947515573 3.403053512123285 3.407457624292917 3.415008239631651 3.427868090664688 3.432000138999113 3.434337375641058 3.441453160422571 3.456432457898594 3.460611909546395 3.463928608251371 3.476312726080239 3.493203962931071 3.498963777624871 3.499772700446577 3.506159636670337 3.514497486721245 3.520363998075 3.525555634949047 3.531107971075652 3.546390892404186 3.548309805425789 3.57055563927491 3.575467239619296 3.578872117974717 3.590420026355875 3.603304445331286 3.60776061907062 3.61191647529375 3.624231612241525 3.637323659978365 3.645733866587879 3.649158674831335 3.659975579711056 3.684908117965664 3.687029493203666 3.70184352401002 3.72273162179976 3.727933961340544 3.736178688562093 3.757478586481449 3.76574537157 3.773012548477336 3.776741632328627 3.800216634786284 3.808304434795541 3.822045268234715 3.831050014968951 3.838868928084615 3.86037178578388 3.866650530985829 3.883755238414366 3.897409637126222 3.904290339829131 3.915832325382328 3.923430592557697 3.937088693886343 3.954906319870767 3.962032531233085 3.981292055461449 3.993026328653384 4.001740709460403 4.005021502900496 4.010246951517598 4.02213971160219 4.028540073109688 4.037742010495318 4.069533961907275 4.07628368972611 4.0913362450971 4.10559830743331 4.111917230666997 4.129507194667363 4.134677011256271 4.146356171625657 4.149457200701386 4.164842189875206 4.176477884388882 4.178988791129185 4.19067891969245 4.192090557848198 4.207470065779297 4.217270714804179 4.228650881548117 4.236671769332663 4.247771369718197 4.264430995197281 4.270437467776913 4.282067716832075 4.292616185096024 4.301233362608658 4.304515589989313 4.314111557524612 4.326846981725586 4.339033358165882 4.346403323691749 4.366743041013982 4.369725988158939 4.386190107840835 4.387718961390766 4.397311016309771 4.413885508683109 4.425214385483411 4.428608053168687 4.437111222902584 4.466871279326356 4.47369391267708 4.481745720695341 4.494929680740068 4.502367284577422 4.512564516905959 4.534096008497996 4.535443774515377 4.56223506034963 4.566019126675679 4.571139607999561 4.578797272644885 4.582995384979278 4.590750542916173 4.604807671727117 4.624216652743145 4.629134077566317 4.638271515913499 4.648585676938647 4.665314298590608 4.671457158073091 4.685901077458141 4.701815071580938 4.711308987793243 4.721969637510498 4.740435715118824 4.74398279279003 4.761945928705849 4.770817754183066 4.783358390954955 4.796835266334881 4.816657871443829 4.8542628194387 4.859742824743126 4.881059076333357 4.889723222739728 4.90714800702187 4.93153698297491 4.932851408561453 4.956782748945803 4.976604868311238 4.993996742938561 5.012243013343109 5.030176934914558 5.047995055007653 5.063212707064233 5.075614428927353 5.098987064186136 5.100094238626499 5.10673936248041 5.115054855140136 5.128571593750306 5.134089985844997 5.158255325655086 5.178468716078061 5.237837702712817 5.253774901795029 5.270247797221542 5.276147556987767 5.326240853661727 5.334585864703621 5.336122120341286 5.344129656037218 5.349532275591059 5.362307884128287 5.364546175294308 5.372646338230318 5.388195774172362 5.397673567326383 5.410036446965737 5.422312739531269 5.440157818052711 5.453602506971222 5.475386957289525 5.483702871775748 5.490756842470391 5.502765916575918 5.511093811644532 5.53061893542288 5.552428232558759 5.557350136168731 5.558542375411101 5.580937168159905 5.597457314605893 5.600403325355302 5.614498533168409 5.635313925507584 5.656679457074854 5.664263591526996 5.669837635808866 5.6998489688317 5.717099802971451 5.75540766511491 5.764256843568813 5.771418814472478 5.785399119173726 5.801230673266762 5.804918863513274 5.838389734506539 5.859321301050622 5.877888061295383 5.929247682277601 5.935321288793513 5.952505345017125 5.95658602863275 5.990077436159412 6.020943785303309 6.03355405069796 6.034392347897541 6.052881161006182 6.075547321268719 6.093241026023032 6.14435151120383 6.165836746798968 6.193366867628577 6.215125332017548 6.238056801545963 6.260930587012345 6.350390666597128 6.380981489110882 6.39351284004663 6.448281058434164 6.47556848605219 6.48790940635453 6.568142860539504 6.589567169994044 6.613090758053739 6.633627271252286 6.642982324810718 6.709534875153849 6.778654390059237 6.821265271905369 6.900781631613563 6.932677801676475 6.974042078481988 7.000835575452733 7.042680419049216 7.0592124750397 7.245824721044214 7.355276054887332 7.364973077222167 7.379397261192897 7.54699956892521 7.595416948082756 7.601138444016565 7.627575175185353 7.924024952522213 10.09072941037437 10.98449963873625 11.89435863211245 11.94328240083406 13.02154201776684 13.13234584032855 13.42866081875757 13.56959082056823 13.81402869734837 13.91778507439104 13.94697854821617 14.19431978824166 15.28165039557449  
BAND_ghostNone_4130_18WaterPyridine_CC-TZPGTO -20.51080680680654 -15.58187222692709 -11.28895975221481 -11.28798957056816 -11.27144959768904 -11.25196862549856 -11.25191930016149 -1.302124528202376 -1.271160199064739 -1.101163555219082 -1.04577029955733 -0.8710097618636978 -0.868612517154016 -0.7356978391095537 -0.6729457650595821 -0.6700478407131335 -0.6630177510539617 -0.610069709722457 -0.5897976414073943 -0.554975818633327 -0.5403920105131965 -0.5315903100261694 -0.4628945549187486 -0.4352816378972089 -0.3971797160628887 -0.358864220262212 0.09283994599277223 0.1119212339256322 0.1355002518104715 0.159175141392029 0.1621019120760528 0.1876329676953659 0.1953867487452367 0.2144736517048834 0.2865135700122222 0.3048813273223587 0.336576984833065 0.3442837947864184 0.3592137723686137 0.3727786530210282 0.4098787916464152 0.422949342303701 0.4233934364342419 0.4554887242967355 0.4722866062231313 0.4856882609371762 0.4974881826612597 0.5120910959198151 0.5489520171657356 0.5518046074555271 0.5565166832583764 0.5720629711270623 0.5800940269591673 0.5874440350629173 0.5937467777766764 0.6076670189478277 0.623717944816537 0.6240177768723854 0.6333129860433466 0.6465013803339721 0.6830710001563568 0.6929137815844579 0.6938505016404218 0.7125442244531581 0.7293907810934407 0.7734793792844876 0.7958633680751692 0.8364909859063699 0.8371994181404367 0.8432961628548763 0.8507492011388629 0.867460070185155 0.8717120936708709 0.9122743919155365 0.9164066632814376 0.9296217106857786 0.9315470995063982 0.9502480618705244 0.9669855006025116 0.9799264259387305 1.008545228895831 1.024237863335524 1.036737598002603 1.066109800911985 1.072571972348356 1.121979795135691 1.165336930127391 1.166459605541349 1.196453127240895 1.21616403634136 1.221407482847758 1.278051955115425 1.290636562238109 1.290727500139229 1.312996360254631 1.324159573078499 1.329785041893037 1.33586256264397 1.38565185341748 1.413725714143601 1.455622243670052 1.480746643997389 1.492370042842876 1.492439801688726 1.513669610210623 1.522169861021939 1.566276398762364 1.574384949404713 1.584529845621024 1.585755696009647 1.590116614918615 1.593698809144044 1.610913356454443 1.65137750693676 1.701860586468317 1.729558621557903 1.800497884545666 1.83410170720701 1.871988905079084 1.873350582108458 1.993950429876925 2.061397608242466 2.084494731902545 2.1003998018345 2.147777985026592 2.162462483176478 2.184846660347004 2.238938897820859 2.250749869281873 2.261722791494125 2.286112818152223 2.288255432904539 2.342424511386835 2.400743126772494 2.420449655872162 2.452470218124557 2.513088430319077 2.514435208925824 2.514904332684207 2.564608667180722 2.63940157787921 2.655070317556654 2.669534305811735 2.68540212583356 2.723325834816436 2.737146062875059 2.790430123347533 2.793243585691823 2.846294293817545 2.911490506092091 2.920794874376851 2.938629225022601 2.945764630431897 2.976080428460198 2.987175774898055 3.035532404370112 3.051906146568017 3.05494688635664 3.08494908790156 3.0929050749183 3.125565760069118 3.167050242443588 3.177584010635084 3.19664805789673 3.203074259293233 3.225934370765281 3.236979147159628 3.29993106792697 3.318529865178065 3.319282353260724 3.326800091904244 3.349429631289508 3.36359758699256 3.383714347724696 3.383909165586303 3.399778699229733 3.408725688335192 3.435771177051129 3.43974365499647 3.449945222568602 3.452759784002198 3.484065573052222 3.491442252867537 3.504723995816828 3.525136313779934 3.537962550130578 3.561893188353543 3.586103064650352 3.618320185910584 3.644450490628825 3.651286667918402 3.672126273165226 3.691609904575727 3.6983210841773 3.705025329977934 3.716362214228103 3.727017437043699 3.735833128897407 3.76432247758227 3.828141180836165 3.831344095652503 3.891283541792577 3.892606185194287 3.920175220620417 3.939567915921264 3.944786571274104 3.968142566863482 3.969837325267815 4.021011156111332 4.03941355467214 4.046825249325029 4.079570719269065 4.090990620182242 4.117318175243138 4.132216538801017 4.139006261677604 4.142953699741083 4.159368824741042 4.165816965103824 4.187614138140679 4.195990944789999 4.197504032541898 4.208385562630531 4.249696992998005 4.31035252661446 4.326899216522348 4.359248777978599 4.366122015074462 4.404279358275332 4.417645227145488 4.451959225684801 4.46555925760172 4.469424657092397 4.490095584476149 4.517309092002692 4.568410677250399 4.577356027887085 4.584862232634022 4.599218462925839 4.634359613706759 4.653694883456644 4.678174879335502 4.708328883793452 4.737451921315557 4.756561800750792 4.785470559646844 4.789104369141774 4.853482970981553 4.862943122588646 4.913509388524738 4.931008944491776 4.955833840002848 5.002223316422108 5.008189452210406 5.074923323307932 5.105870651913452 5.144257554672995 5.145173524425714 5.160684663371935 5.210474246793645 5.277286165232225 5.296854653112742 5.30119859433288 5.327000500058128 5.335674759801864 5.386133628397036 5.443361238953647 5.447380580938811 5.48418676527999 5.490942959814435 5.514529036721142 5.579013996697625 5.622417278168332 5.725742722399325 5.736910112139757 5.774529786425083 5.809561352578102 5.812920656142979 5.944313621003964 6.003692752187119 6.08434656286331 6.119759339309038 6.135287113077156 6.296083699165187 6.340412785427183 6.468855591419902 6.631909496112919 6.684411303061072 6.723434861649831 6.72950081244209 6.962642139219913 7.005706623829509 7.073462360850369 7.07851369431087 7.132826327308532 7.283727649144753 7.31970119956209 7.359906720091184 7.571656441215548 7.866669396287918 8.344935142861837 9.777370446210973 12.56923361813992 12.9228752903567 13.24506231518891 13.36748985387918 13.88077787234696 15.58579853399944  
BAND_ghostNone_4159_47BenzeneBenzeneTS_CC-TZPGTO -11.23898060004366 -11.23839903368138 -11.23820519007599 -11.23737761772737 -11.23710803285818 -11.23687689382857 -11.22700447491021 -11.22639514098543 -11.22550427993984 -11.22472491925402 -11.22391400911488 -11.22121008441954 -1.153637088508905 -1.140086939787422 -1.01792821078848 -1.017590173132396 -1.004997394727033 -1.00441677829003 -0.827006248957587 -0.8269099585982747 -0.8145509450337698 -0.8140486900280404 -0.7126032279958059 -0.7002492099374379 -0.647045533877859 -0.6350031996821357 -0.6217247654077929 -0.6089998458831061 -0.5911184440865871 -0.5907355122487976 -0.5799454565540085 -0.578673848246153 -0.5072746253815481 -0.497657006065763 -0.4975046053510428 -0.4930331077637233 -0.485118501550783 -0.480410457486651 -0.3427677595545269 -0.341066122052589 -0.3280936411013289 -0.324403244583754 0.1195134349824313 0.121709903796632 0.1362009634545132 0.1370231562329527 0.1386314326538469 0.1555917439038046 0.1580658482639629 0.1682026269867744 0.181291458824186 0.1878656900960232 0.1990616526915113 0.2024063575964991 0.2154551256131124 0.2209176301526268 0.2448776403886656 0.2642100304297552 0.3220834428898571 0.3404821209261192 0.351065675649843 0.3540478983386255 0.3563923341182222 0.3678589567266499 0.3840651668706638 0.3887845136751343 0.400115901770832 0.4128059375985109 0.4179096721835813 0.4192364880718896 0.4252452101162937 0.4275758952497246 0.4388579098119936 0.4533350394612746 0.4740828918218306 0.4774646695863928 0.4891821194403406 0.4925142419670963 0.5157960475854906 0.5186562607493166 0.5280753753041603 0.5334508717229237 0.5396902976551986 0.5463191094092297 0.5522224402391275 0.5679499971625583 0.5698988305382732 0.5775119929240478 0.5787970641888951 0.5860103950498268 0.5909887665113716 0.5920300576856066 0.6018097476000435 0.6054540422182234 0.6120370792206496 0.6146604019884161 0.6218530329654175 0.6265537466143882 0.6331973383777072 0.6374137238424278 0.639271008109551 0.6488812166243401 0.6546419995796857 0.6606778228885205 0.6687590125708377 0.6776294182704811 0.6881110068167976 0.6998917076343829 0.7078253058724704 0.7150104850954333 0.7218663982940716 0.7322952714822171 0.7382178032444897 0.7428887984275645 0.7484461743619747 0.7542910330141497 0.7830016871699084 0.8291144353824492 0.8321072546813715 0.8420424747272163 0.8538918255201088 0.8597574990523658 0.8712365261381495 0.8810343602893888 0.8884965524613809 0.9060555498132641 0.9149544519603188 0.9229112131150283 0.9478000869416421 0.9528459082115296 0.9558943494866474 0.9636383747403602 0.967825346581114 0.995691323022431 0.9957859531437596 1.001869773904293 1.012721455250478 1.017912486650152 1.020246385772283 1.030744750929451 1.033166722224922 1.041905036775664 1.04671198190423 1.083014810782366 1.088199202529928 1.120205754073117 1.126417705227576 1.143072303098778 1.151009671534923 1.18174328379629 1.206380983748129 1.208821776806728 1.221085668823223 1.222969270774287 1.225136305276708 1.226881030200565 1.239839076941068 1.247335194652619 1.252899512531079 1.270566960416109 1.290130830295649 1.291587580701573 1.306614442707216 1.314745164298199 1.326954575255823 1.328102647954013 1.337475728297191 1.339900224965599 1.356756533466332 1.369254650965909 1.394739704589228 1.408203216304215 1.414590696705526 1.424765140040327 1.476883965007518 1.485857778637108 1.502505344297391 1.504348521079345 1.507749783265175 1.509344581203302 1.513095892737627 1.513426997185542 1.520186838317923 1.520904954050298 1.522086989570194 1.52458347311536 1.530597803868456 1.543478504629083 1.550913105323997 1.56163421201158 1.586673615652464 1.588906581684104 1.598803796678119 1.602006973393337 1.605159499417077 1.619446438002387 1.6247831979867 1.629212720995828 1.634053413875081 1.648226250624299 1.667105771642885 1.689792628254617 1.709961288882944 1.730220511511428 1.733575804530188 1.746878378073154 1.762059895749558 1.764154670323563 1.785015050464708 1.805859133753946 1.81994500195826 1.824473076476637 1.827879260344396 1.840089812391528 1.909759425538849 1.920876460963608 2.088470587712805 2.103615314404629 2.183739185683116 2.188730077016439 2.198361304368693 2.208633093700437 2.2134695100873 2.230086167254271 2.294654852762975 2.305654636694569 2.309568477792502 2.337830866275085 2.351258690132568 2.378499298273913 2.403143897978932 2.437675048014848 2.453394695332428 2.458055234780794 2.4616542828044 2.463484205669991 2.472646371667237 2.488886890083988 2.492288684929726 2.511670433686252 2.528703204898294 2.547366829129592 2.559061260860858 2.584435837856156 2.587186946518284 2.608032755995904 2.628830813719167 2.661751385314125 2.696318990767787 2.740001610269087 2.742011549203297 2.748982550296356 2.76315659244459 2.770610895069338 2.783994667422909 2.792249591924941 2.801829171493953 2.818217031604489 2.828153296859366 2.84372003375214 2.855387433671035 2.862143484040166 2.906337012631491 2.908250726498927 2.925151784131665 2.929631385140055 2.934135708034525 2.948940636116564 2.958408379821004 2.960454132216918 2.970969797534547 2.982605389516483 2.992594295201781 3.000797302164334 3.007577850021494 3.0090425982733 3.018832003315364 3.021303425364946 3.030573943128863 3.042045167564215 3.055337483499853 3.057051450970999 3.063027892057081 3.07323168339739 3.075933712434003 3.089102757881121 3.102547524714535 3.107815577077066 3.127828351343888 3.142892116686296 3.158496679161871 3.163027557479127 3.175853418276624 3.177684698503919 3.231567960899198 3.235844098212779 3.238966072227217 3.248757883316663 3.267439448201803 3.273242175122253 3.297849945091413 3.298394617163372 3.320325403492739 3.325475676403595 3.328895376702901 3.329937608060635 3.348523846503667 3.362740212467704 3.36779382914154 3.371357131574436 3.374882029475116 3.377717679790218 3.383897811099664 3.385007607477402 3.390230397372388 3.39184034243077 3.392965856815 3.408855038573908 3.411172210133411 3.415171624506153 3.419129637047034 3.42324426442327 3.42711450463855 3.432503728840007 3.440189708062212 3.445567960342287 3.450150852898215 3.459959245454667 3.463561196770447 3.467620155293856 3.478800244908238 3.488757649224014 3.502344268758529 3.512450467265608 3.543442466759594 3.546265603775673 3.608371733783219 3.609144736307937 3.618333363018105 3.622778687867521 3.624567474143132 3.637351082105215 3.656848000581189 3.668594275523303 3.672753874662772 3.675029701217392 3.681098083542508 3.69173631818277 3.695306703740171 3.703644958510009 3.70861651898422 3.71037198531748 3.713713297119068 3.72240039268533 3.725253219710845 3.733807733852462 3.743968365947117 3.762353874888657 3.772048289972125 3.774690230223272 3.787194005693966 3.801925904634104 3.906634624932106 3.908928472363651 3.914306517620297 3.921017679804854 3.924091406631006 3.940990944535467 3.947946190114295 3.954042076479761 4.059643652256637 4.060945053568485 4.072533301232315 4.075123642542729 4.095376658681229 4.097546890475073 4.108928029198691 4.111199764430327 4.112210807113242 4.11937556889246 4.121855546323112 4.129739234145982 4.13079719219435 4.131421851402634 4.134917040156927 4.138185177991127 4.144711205029073 4.149124627125353 4.153003732569837 4.158472220591626 4.161327823074975 4.166735241671965 4.173724958501054 4.17889678264137 4.189472341478486 4.191540623561337 4.194415844248088 4.199346106189566 4.216948537819174 4.23061961034048 4.267869904903883 4.304105195853161 4.329685546762533 4.331352969978973 4.339932617834177 4.346168672479055 4.382958700121652 4.393024305829274 4.417498623465754 4.423419452300482 4.426111911802517 4.438447529014281 4.441002302506155 4.458022549580917 4.468502410812675 4.470167699802099 4.481268284695965 4.495848305793429 4.499871737175766 4.511245265081613 4.518077273903383 4.534180456063011 4.537422116773921 4.544005092030967 4.550480905368151 4.553239497326136 4.563261049567782 4.56675931116807 4.569016287133569 4.603794948646594 4.661775906963438 4.66277709397748 4.667231356544578 4.670496394398257 4.673835095717718 4.678561453908836 4.680361716180237 4.681240439430532 4.68297742767658 4.683865961339546 4.689032200748274 4.692416328971115 4.696440541269996 4.70039732012882 4.710968258140633 4.767638613754932 4.891747424926367 4.893175641291307 4.896822691053076 4.906173755885558 4.907943203678387 4.967788539351636 5.008726439662484 5.028293968512428 5.058217741330958 5.068889639958934 5.07078029932433 5.079290223845655 5.087201647253932 5.09890171785961 5.108908159718912 5.113267259399247 5.119885827278106 5.123468493738292 5.131499875514725 5.134121327231151 5.151477475112178 5.160952689632352 5.169737130706415 5.18699814982546 5.263845703968236 5.278234950506937 5.337639163143015 5.369123263323829 5.37428590848396 5.375049281530299 5.382894688602229 5.388453564553048 5.388727134688502 5.390410315238923 5.398498079547706 5.420180560359582 5.421054537219111 5.436425853377012 5.451703141056428 5.484788506371769 5.539137106221933 5.549338989572555 5.554072278996056 5.574726107683997 5.7441922280909 5.754608175700273 5.766323485110896 5.781699557457848 5.81493704854949 5.828957002712673 6.069403648437808 6.07079300983416 6.085356444035337 6.089098897625039 6.099143260601578 6.128453854591737 6.273633403999103 6.277575898690928 6.295921860490363 6.305904105081668 6.370337922350167 6.393888912822916 6.520327796195827 6.526607044654518 6.530026369586158 6.53970605057497 6.865184091700979 6.891871147650594 7.334679510501047 7.349015647725701 9.547730715464189 9.699536737036597 13.02101451727052 13.06205093822577 13.19275678773263 13.23897271506118 13.60184545088681 13.61423945307038 13.72509110138014 13.78884324711244 16.28358371416579 16.31174320092605  
BAND_ghostNone_4172_60EthyneAcOHOHpi_CC-TZPGTO -20.60053848693624 -20.54428223860936 -11.38482620352211 -11.25473800735542 -11.25226590852708 -11.24053956576651 -1.457071874924171 -1.354731931574408 -1.039390804811192 -1.024291482161459 -0.8169421366886361 -0.7750717354393414 -0.7031279310899492 -0.687689324140507 -0.6726215587677107 -0.6454966875196851 -0.5789527423306309 -0.5698294086836087 -0.5564630238939458 -0.4783106087007145 -0.454565960642046 -0.4184150569122552 -0.4182681640055894 0.1447865882401325 0.1532905391657681 0.1613232019114422 0.1658280509602797 0.1734343046057533 0.2037113924010494 0.2130405497541473 0.2277047673284063 0.2292656290637529 0.2904665640626434 0.3445772486508031 0.3659245060886559 0.3847319215113728 0.3888016755868444 0.4136517382572482 0.4173529615693431 0.4408390316438759 0.4681289778180872 0.4788380588939154 0.5047055903353087 0.5430957215690276 0.5607208539615286 0.5714121918219478 0.5905857390779341 0.6004453991281528 0.6174955359295717 0.6210791668583064 0.6355117389211926 0.6518647229424598 0.6832779735870808 0.6940465385380952 0.7216118888050678 0.7333897056894377 0.761046914224651 0.7799936638989894 0.7892271902251429 0.808345443715843 0.8223450774866259 0.8327659481768293 0.8669275998499623 0.9152854159137731 0.9331883086523257 0.9410294006383515 0.9537988803312566 0.9659090400721244 0.9918681187450148 0.9979366474542072 1.03531898820973 1.062888894040759 1.063203089296088 1.07639149064275 1.089352387272928 1.09644998596282 1.172108214484328 1.179192216904635 1.183789911275386 1.213166155964446 1.236895772360047 1.271978708961028 1.28663187940951 1.317794901628581 1.357590982549765 1.361953262905418 1.415504047857662 1.4449994625135 1.452954240226545 1.5056803812526 1.514313762498248 1.525014760976896 1.585999152474471 1.588391836230421 1.615807275939997 1.635413406793142 1.669288525033074 1.688111718328564 1.710734318201445 1.731581535363012 1.782669422496805 1.831053676508051 1.832847428976133 1.952704684075818 2.011546563396316 2.02807527953199 2.038098761858373 2.210303849453539 2.222468320661327 2.272324130579117 2.316513844073827 2.316862091918447 2.384933663772278 2.431153393730041 2.456269073423102 2.457670112472913 2.504375540362789 2.540830604771227 2.630568060564797 2.648918318002023 2.669302799815246 2.684027108763257 2.697664888020109 2.727600401855927 2.76742502558224 2.787948018196579 2.807642888669389 2.816059386822213 2.831194755884149 2.849719555308798 2.882312948294996 2.9254498175898 2.992505629742535 3.005300749945637 3.050671324425952 3.073786049705054 3.090467528276952 3.094007407211615 3.170459161777873 3.182460866175628 3.201299446922757 3.205074349298928 3.2143033420191 3.214396606915983 3.233619977270474 3.240523707844377 3.261607410296631 3.267520553307017 3.27186142708807 3.281438947991935 3.285670843459497 3.294068966185134 3.302387757658681 3.325746112965868 3.369379523120137 3.404706230604059 3.433469238214568 3.445459470432113 3.448389604333761 3.471331275318206 3.491049847546929 3.491454575226906 3.529646988764233 3.565947894637779 3.591431249432636 3.599376441526543 3.627822442526397 3.638173536733261 3.654923907023132 3.734885581402173 3.73889405625571 3.763755820068618 3.792746478579758 3.826310880374381 3.87805999084707 3.900729995558098 3.901515527094432 3.919841619680084 3.983238970561038 3.986942364271246 4.055746644975108 4.095154314223528 4.142429789523058 4.146912493323837 4.148586652902725 4.173133762805707 4.18842257493488 4.21426932384488 4.271648053666871 4.284022059806956 4.316016414563189 4.346110462789234 4.352471884393945 4.364263331640183 4.415394124688789 4.419202921828536 4.495069200438348 4.499086560011544 4.505765003955483 4.531080472311861 4.546359987429835 4.571164550845404 4.603303843054852 4.654576738271468 4.734826774711899 4.776956756365804 4.820224886586266 4.851562244333677 4.895542040283821 4.896065559986758 4.937274520913843 5.063288242182988 5.12942265803879 5.233021038143418 5.245130726890829 5.26325385661656 5.378620616679378 5.410998261428803 5.495643241144666 5.498698305149989 5.596233468284604 5.599519879914527 5.608928013051053 5.61818230772657 5.663526790696224 5.694714555215484 5.745572220592208 5.799411125911812 5.805482389288737 5.850234994911571 5.975275013219013 6.054878234540387 6.145940722777937 6.166346329498529 6.203154443388906 6.227033816274665 6.311132404834701 6.34958924930828 6.380443985411813 6.430964408057626 6.600221070094709 6.697722901386944 6.702261572485154 6.813876829015304 6.857822732248941 6.952722422907351 6.956796278900159 7.008199575579659 7.072330883295654 7.179563862901469 7.261826147487283 7.321349374871353 7.38046073687917 7.389944628997302 7.595971221840922 7.687516180378593 7.794360946773328 7.970902212943111 9.643391858431595 9.793947535342662 12.95189446322333 13.69218576746936 14.22051483454387 16.77110885798816  
BAND_ghostNone_4167_55BenzeneMeOHOHpi_CC-TZPGTO -20.53374688118104 -11.25422387227559 -11.24559267152919 -11.24503378311197 -11.24501543264153 -11.24403451325634 -11.24375637932263 -11.24365952620185 -1.337640850228093 -1.160796142364993 -1.02477768031565 -1.024494494426023 -0.908609052940806 -0.8333868764704256 -0.8333711123060463 -0.7190578846598028 -0.6748210046687354 -0.6530585426241641 -0.6282164029096142 -0.6033346416668404 -0.5973647204590778 -0.5972847564767444 -0.575817724300376 -0.513398102401615 -0.5038661787440826 -0.5037909822962707 -0.4862345475130955 -0.4317132347135013 -0.3477786284452038 -0.3476681783763564 0.1160127519976815 0.1161085495653467 0.1318931528435118 0.1566878954678948 0.1606625406726034 0.181427723407866 0.1923640794005501 0.1952531941066769 0.2176488305740871 0.2311023474382042 0.2385680207962442 0.2524244950786113 0.312629887468771 0.3270236586771658 0.350739660642758 0.3516852606234368 0.3723160717137072 0.3826028112754711 0.4114255373638092 0.4155853575017789 0.4194638382038042 0.4234024010601245 0.4552843526237349 0.4722305430854042 0.4782698787314694 0.496576044711693 0.5200741346323386 0.534641406769129 0.5450766440948349 0.5697624162265253 0.5701701969022148 0.5796623354646396 0.5808881854205866 0.5831603448984184 0.5871714284495808 0.6003668185772383 0.6200276392695594 0.6251947192750295 0.628249895953112 0.633336044560093 0.6435667550058197 0.6488923056785403 0.6560633855741596 0.6666757698031697 0.6820834680817699 0.6994867351593987 0.7096294965053584 0.7116845871146693 0.7365565093618772 0.7391074893308767 0.7424796477719454 0.7732826463296059 0.7745608726104803 0.8324051995713868 0.8431874960201254 0.8467061854922705 0.8800081311449823 0.8818415299321752 0.8852028487786425 0.9147606874849575 0.9442410168836021 0.946529793684633 0.9586522041167493 0.994556101448273 0.9982019370853649 1.003245031106158 1.013466050935263 1.015388819381071 1.058006556708134 1.059824275262715 1.096677473365876 1.102808910898827 1.122663480417912 1.126198787129617 1.176804572890763 1.199117841011954 1.205384379397404 1.210424366542645 1.217062384099771 1.219614971265589 1.257649710709401 1.259706763372055 1.27807346137011 1.286826752337806 1.304413748912572 1.319568212625902 1.334749119996292 1.340505266686421 1.34544364971391 1.370483596935731 1.393763168305141 1.40061654259588 1.468423796670803 1.470562654629856 1.479784037078158 1.494465195341656 1.497132818811018 1.503669288150353 1.504623351298961 1.506108333177463 1.51319585328372 1.520349496969323 1.521913913037719 1.569110469176282 1.578964737059639 1.583401254036814 1.589409007123151 1.612802823857757 1.625420638505196 1.634421958812219 1.653926039520892 1.701408097659018 1.721148416473335 1.733187020518029 1.744270358671853 1.757944646148869 1.768798238882639 1.799996077316287 1.818285510861543 1.85316083746778 1.898873673414516 2.082136191494963 2.156759193872905 2.179012735330652 2.184834331808787 2.206695656631523 2.220321453881877 2.228823852665524 2.304142369693074 2.329344152920164 2.345016198152742 2.35066486024112 2.387803952804467 2.446805111573565 2.449045439201217 2.454407106571654 2.486205885698009 2.503872085139748 2.520412697255873 2.529340764565145 2.548589103082626 2.576908759796533 2.594549059684975 2.630365363545577 2.731002246552395 2.73651013847606 2.741945462879258 2.785928611318926 2.789500506434041 2.808366566063194 2.832472366311335 2.847864358255185 2.87657899016589 2.899455828629097 2.905965058768103 2.922302184157509 2.943253723077274 2.944343941766739 2.990546389432533 2.996023294467178 3.002814525904947 3.020583579972066 3.027677456623121 3.045643576315001 3.052384780682776 3.075021489498099 3.078204047684268 3.095793898302363 3.128417269783792 3.131248314871206 3.145380282486931 3.147039782927578 3.171059714523705 3.177195310682642 3.237511198721728 3.246063422477312 3.261303262584405 3.27491802141063 3.29035363015945 3.292212829843165 3.300813954455403 3.315466864569805 3.332861774871636 3.339195533648301 3.348527125634126 3.360630848564845 3.368946911667582 3.371443242480157 3.377956903443505 3.382599114364229 3.400295182081794 3.402859982142123 3.40557857090945 3.415643459760354 3.438258313599791 3.44022748127002 3.445221576100961 3.448696096273997 3.477154686519943 3.496143708266326 3.514645776781913 3.553115696260342 3.602515482449025 3.602684255169923 3.629305644823094 3.63200731135458 3.650149973681519 3.658528017105042 3.667301342522852 3.672208081514625 3.691339752816398 3.701362840778907 3.707720724982934 3.712355755886288 3.736630008069733 3.752166696346348 3.758884700268135 3.765154333123237 3.778738581235353 3.799360705686338 3.801384560435003 3.860299988972173 3.876435974524045 3.905143914328518 3.907410054326283 3.90767066120419 3.917418882059627 4.008763882558522 4.050847502318641 4.054125705642158 4.071164474669255 4.077953089970762 4.092166144981841 4.095259142517917 4.113612244666208 4.123195502269545 4.12345413295172 4.123978544930336 4.127197160148175 4.131648429332139 4.148390525456796 4.15841843951427 4.17219883461888 4.172884224298353 4.1758058673729 4.20839863911433 4.213293010370577 4.265988509484608 4.311667432611461 4.314930986433638 4.317218375205045 4.344703013812996 4.354021673739759 4.374975496090135 4.380851895092731 4.408405708496905 4.413241930083094 4.421783633291511 4.440720950798315 4.458293257618523 4.460953807826676 4.473000817301094 4.495916252234615 4.50838311878817 4.509752342382209 4.532236694358282 4.540665534250377 4.547088335555133 4.564051780336628 4.618235175937718 4.645431495884768 4.655525709256087 4.658853176148459 4.662938607362763 4.664176786024281 4.67512518912798 4.68323685180962 4.69150789349839 4.715974748654426 4.756490512384826 4.822690322424242 4.886704900137982 4.888416687337011 4.932003539640765 5.015552932719688 5.040646570383758 5.054021910163019 5.069482262808578 5.071674590545496 5.079401022771467 5.097006958355982 5.102727108065351 5.108173279348158 5.1169422846297 5.129569777624783 5.161676091488804 5.230648285697033 5.257269018052194 5.308786027997125 5.35185989443565 5.364360603181584 5.368499213203662 5.36869460674464 5.377601797964861 5.403434424293071 5.415308332554543 5.415554574595876 5.442109844492697 5.455705561067734 5.527295116771662 5.542354874099873 5.570735672085561 5.596526057515365 5.633001600306711 5.740939577359262 5.772188911344443 5.807854970874804 5.829233825579117 5.970575163240714 6.06315432879904 6.06343324589946 6.093898212723517 6.244626769869483 6.264200004917801 6.267288432013692 6.277618811502701 6.28746740392639 6.362252648263522 6.452516835636655 6.513033753897146 6.524684847578864 6.692997883973561 6.857906549729732 7.027192024994161 7.161473830145086 7.228786008788833 7.277614696186211 7.326788617798692 7.391122363882556 7.537286957148588 7.641107440862134 7.969078247925376 9.714646277119742 12.43601590704867 13.08569228690546 13.1377184749097 13.5999989730756 13.60247041412131 13.96753436188455 16.29260742504749  
BAND_ghostNone_4135_23AcNH2Uracil_CC-TZPGTO -20.53936206386178 -20.53272333680807 -20.52660139634914 -15.616805207763 -15.61369877652119 -15.58645266358683 -11.40953064215558 -11.37028333027448 -11.36779325544814 -11.3223869265795 -11.24808417552451 -11.2380738564713 -1.425883126391427 -1.393886344529033 -1.384990866079552 -1.297118905517009 -1.23143942494776 -1.223223025877453 -1.071429391323497 -1.018384350119305 -0.9182992951274229 -0.8881370742742566 -0.8122338761754337 -0.789759143019458 -0.7528514045331062 -0.7359257559257699 -0.7065426273537887 -0.6834007916727944 -0.6623600874256949 -0.6566835009614153 -0.639318088464611 -0.6294658098082517 -0.6029719290716737 -0.5941608164793527 -0.5864025063950611 -0.5720584308035892 -0.5586754067683468 -0.5381072911047532 -0.5088920077464384 -0.4807044203982741 -0.4454805963830268 -0.4365204325119095 -0.4310475351157723 -0.4267139003876533 -0.3518009566492067 0.1047713350260671 0.1238062412222383 0.1503366282109422 0.1646242548516108 0.1670967343208012 0.1741078258880525 0.1761402406947029 0.1968961954561014 0.2094945790144835 0.2288154028726103 0.2478806807193092 0.2687055826894712 0.2902312750400916 0.2980724929188109 0.3036831710899096 0.3264990257993168 0.3517217044846725 0.3653060388433538 0.3718314788018235 0.3742364967379023 0.395253019731494 0.3970133248500883 0.4104970557200135 0.4242455905467891 0.4367869065298393 0.4511147325007375 0.4621130387146278 0.465533862029718 0.4766046654796797 0.4997768529098448 0.500414472602873 0.5106117661168751 0.5184302499948603 0.5378440237678573 0.5459604739884893 0.5625893589773803 0.5656279123045204 0.5730880148507833 0.5768765917731604 0.6048807301676665 0.6093120825301845 0.6098005768177333 0.6159377281620878 0.6311073685002759 0.6472341783686832 0.6507287789912838 0.6526239809656047 0.6657210783347411 0.6734363163775569 0.6823679583176988 0.6938394871728067 0.7129731327577076 0.7184844505092273 0.7237525410648965 0.7352410327195583 0.7488032745704942 0.7533544888410184 0.7565286026619497 0.7819486940863078 0.7949461056687007 0.7961960622539891 0.8033952156128173 0.8187901181935182 0.8444473423364877 0.8587517502115725 0.8765459920460914 0.8805390318237588 0.8949263832608746 0.9037945628970918 0.9169970836831618 0.9229728273608014 0.938172798079834 0.9548834650022292 0.9624269482897917 0.9703203924743012 0.9766278621401224 0.9771707633668884 1.002002016977958 1.0260869110433 1.02855910272401 1.046207658321182 1.057120621175806 1.067810017684394 1.076687742569838 1.093956240509387 1.103841164481155 1.116376039143831 1.127528170669537 1.139406508936386 1.145527724552292 1.150083785271851 1.153704149661565 1.182158920110685 1.187905110092415 1.196101990727829 1.221967788290571 1.236333827186333 1.241716771905853 1.243035365033867 1.285170223903058 1.298298007645253 1.319243255981879 1.327231279960719 1.328160569028817 1.346332764309224 1.363347946321768 1.378697627596042 1.396274296426418 1.433237068437163 1.441138783848891 1.441851639764358 1.447332792116142 1.471947093791579 1.480732626220126 1.495770006895388 1.504745142239003 1.511526438071238 1.526281677856451 1.528932930480652 1.530464240568336 1.553551712637886 1.559025606396685 1.587529885972394 1.607637103050392 1.632853520028613 1.650360754541859 1.65547241014197 1.671668307265463 1.672531637913793 1.70581221899024 1.717833302908738 1.72243881307416 1.737132884986681 1.777605075730418 1.78365245936752 1.787971708929522 1.811283842888751 1.857708157008975 1.861366700002132 1.88693595170773 1.923266214696703 1.944503071444479 1.959746599052992 2.012173112437545 2.014292963383173 2.028627218256973 2.03799770172396 2.068877702744618 2.091232405083152 2.102161565433434 2.133233137452957 2.14818799583978 2.250962034419311 2.265995608372254 2.286443061769151 2.301433878959468 2.313051184820435 2.330969865399127 2.339669524564682 2.363014206236438 2.393080364054049 2.402699933630829 2.416340090960776 2.438861505408019 2.455213115886042 2.479624822759881 2.510174888068073 2.53555979073644 2.563734650133231 2.5852700832269 2.596957069392108 2.61912496134121 2.621868652135016 2.632256365221648 2.677868944194147 2.693777887786605 2.721923275777141 2.730882608480626 2.746200475600209 2.763237627640021 2.794097244971644 2.824861360760682 2.839671493122164 2.848344153375969 2.882271902528149 2.886447635569694 2.936258186022147 2.957598754341825 2.963150114756114 2.989529087158328 2.997788676898162 3.010234843832219 3.032476063167723 3.049504623525469 3.055056318401951 3.07460779635022 3.076923520135521 3.084592127610435 3.102717883639125 3.115939396623088 3.142411410730775 3.153668607930602 3.165967267696069 3.179391908980533 3.20345244859969 3.206682950003817 3.207170430729857 3.228796698398265 3.230402283110951 3.241381758351769 3.24814344489223 3.263255282943198 3.277711642431918 3.298794580084426 3.306994769190424 3.317788041293286 3.321279830165819 3.342612389206927 3.366119416257543 3.370323737447383 3.38650427268263 3.392111590041002 3.405758717510168 3.415238575654377 3.417034438791707 3.42915741448987 3.43181397282791 3.440267455340155 3.451421167780311 3.465929574759909 3.480163385786096 3.485374881475349 3.498787746666507 3.517996259988788 3.536946203642779 3.542613914982544 3.54431891340491 3.562389850941952 3.574031753968207 3.59102882787968 3.596764345910074 3.604114937856183 3.615639005878487 3.642422850631596 3.656818492777104 3.677984119442235 3.683690639572361 3.706462694756568 3.718508020061321 3.724180827460458 3.736931068281794 3.739324116275711 3.753864686776334 3.759261038057968 3.781596427668191 3.786918695275117 3.800625738862661 3.831282350436729 3.861466029377439 3.866742380645346 3.885390098332102 3.889666866713902 3.89443573281264 3.919251366593372 3.920473323866067 3.930371228806843 3.946086006341595 3.967482210521051 4.011494313310065 4.045724886565361 4.052277274106276 4.053405051479521 4.079577287525966 4.095406132624103 4.114998264514236 4.125861523986847 4.139730850666881 4.14732196213131 4.161831895124475 4.173991884865169 4.17470821255586 4.186852394340243 4.198973709093994 4.216584316999109 4.221804528946005 4.274920943823241 4.289925437881728 4.292259049908829 4.300636607423988 4.315988826802248 4.32172692300828 4.333060817395663 4.350571810862771 4.358588933746096 4.379354881376432 4.385740165301386 4.401237041073176 4.412989312716832 4.419525433105729 4.430513329193899 4.457358890750752 4.477693221722639 4.481828498743788 4.517042681721446 4.532038561642501 4.550182800574803 4.560518164942439 4.575560838387459 4.585237389663664 4.594039968184171 4.595125948336264 4.606108514518072 4.639533999314328 4.647009517203512 4.665759244619736 4.672284483963151 4.692896327509723 4.701253823217615 4.740181923414129 4.779162094066608 4.785083984292879 4.792044758082832 4.820568993477729 4.89174410846323 4.915800128167525 4.932639792332582 4.958794611603724 4.98823645620792 5.030708995969181 5.053245065342333 5.074518095568185 5.091644875131726 5.121431429797271 5.128043420050415 5.134178151646133 5.138912718845978 5.160188161881094 5.162820096273668 5.168082961639906 5.211308407839217 5.236949333799581 5.286915526256035 5.306582655327191 5.325721981620419 5.352087614953548 5.356047001702748 5.380220596999127 5.396868842178838 5.402803827546345 5.408026099193789 5.436019976720043 5.438437539231451 5.473111928007479 5.495979564931512 5.504639127171133 5.531396832990299 5.545591494613071 5.555252419870123 5.56375119318658 5.575801100925649 5.588561414515539 5.609598125625824 5.618629411052569 5.634088469593169 5.675280287243798 5.67555243083348 5.685627015036252 5.704268244505379 5.740143796042478 5.764434834125048 5.783976541798846 5.813904904535494 5.818837571058155 5.868786463093985 5.884382334690193 5.93369818540286 5.947645347714746 5.970532149321427 5.977162471063571 5.988804204530884 6.050962620066749 6.073397100694241 6.08885360609309 6.095403457104002 6.113129158877414 6.144340878838291 6.173783324513059 6.205407087703122 6.211462949782542 6.212985101944958 6.232140481268371 6.27805887355391 6.291927788087206 6.346436718739263 6.381461666929142 6.428565049353756 6.581768155380708 6.594856677078934 6.620354220916827 6.623426585864587 6.653016800345138 6.658760546528766 6.700799147573341 6.760547672532113 6.774518683725089 6.82130846049006 6.910181887820595 6.943495107831101 6.962478913009337 6.970940265705269 6.986707922392119 7.034373235850812 7.047186874254012 7.135250985512501 7.21901548114946 7.297873862995539 7.345954177373991 7.351400166487741 7.368361824913554 7.370323337102747 7.44765026293376 7.494584249973471 7.580136840483362 7.591210728387562 7.648406440957116 7.65666776815655 7.706562296543679 7.889422667863131 7.967668397972654 9.584952165483486 10.22288324556827 11.00388745031095 11.93792229603501 13.21995062701512 13.33259773679559 13.70532440722175 13.78654164868245 14.21425880458689 14.37078608277799 15.03102971890224 15.28037174317906  
BAND_ghostNone_4153_41UracilPentane_CC-TZPGTO -20.54598276802734 -20.53971345665546 -15.64317532534858 -15.62621207777237 -11.41908911924967 -11.38072109403609 -11.34086401546885 -11.2546656702002 -11.21811934194597 -11.21653482853038 -11.21396218311063 -11.210279140427 -11.20221606466365 -1.43616711934552 -1.397577899716155 -1.313077085466842 -1.245317914925079 -1.087878877591677 -1.084256215487519 -1.018027766943559 -0.9333406070674113 -0.9221372154609612 -0.901031433822905 -0.8227266735329252 -0.806601098786093 -0.7877533205327669 -0.7646038094563187 -0.7141137393680915 -0.6793326708744931 -0.6771177544574608 -0.6527400656227969 -0.6403247763449362 -0.6144564651266639 -0.6023034577168329 -0.6012222631543485 -0.5983156970898186 -0.5695535367281539 -0.5573796365386899 -0.5503131048345518 -0.5294020996765262 -0.5262422979533109 -0.4974684836089683 -0.484269920194862 -0.4781223220752203 -0.4640078913465374 -0.4595802873590328 -0.4488804586154215 -0.4485733103049844 -0.4358258900112586 -0.3683251737492002 0.08662003889040562 0.1087192389495949 0.1458458279690227 0.1495206000189419 0.1583290933289016 0.1631931739608045 0.1797511847195619 0.180734237682415 0.1861968845638739 0.1980668501327079 0.2173599556826233 0.221056778832416 0.2381216985380495 0.2460201251427842 0.2567023523443895 0.2590936124564799 0.2718552289559462 0.2879567087604677 0.2927899657388278 0.2961409295677414 0.3077019725710461 0.3262030780457965 0.3295284240447723 0.3380779623804116 0.3464789920385263 0.3595912198180288 0.3672758792582426 0.3721555547765896 0.3930383922065752 0.4022602178518803 0.4134900233788064 0.4206859539107253 0.4243065355001442 0.4451235017948064 0.446086254995565 0.4531150622375184 0.4584444548085367 0.4744233201567991 0.4883497807852253 0.4945762040196297 0.4995222257798914 0.5065807769221411 0.5204052570838191 0.5367422229876118 0.5394760232397178 0.5464020688014123 0.5588627080656955 0.570339605574598 0.5793796864321891 0.584519632626937 0.5912830408714638 0.5923007865512108 0.6061020170870348 0.6115716262786567 0.6165905495943359 0.6254147866409216 0.6355895119301581 0.645070787883365 0.6474085908780937 0.655657257276651 0.6600171619360825 0.6661341963445145 0.6742168159694819 0.6834017975984359 0.687502962890866 0.6906673297191297 0.6978914322316742 0.7055013827174229 0.7165241863903969 0.7217389055169847 0.7343179503811851 0.7361815494023193 0.7420102474688527 0.7558580520874213 0.7696207830731561 0.7723815596286261 0.7792876954851514 0.792301852020076 0.7940454782543547 0.8002575515514893 0.8138745075954924 0.8156380322995883 0.8232389625956599 0.8284894298883322 0.8455293864699416 0.8551973552631731 0.8619980233693417 0.8903001488145442 0.9068253017203314 0.9207122235608376 0.9245228201587102 0.9312486571721736 0.9454931071086933 0.9535350522242241 0.9625780513390177 0.9707530742132396 0.9865905524387096 0.9918280432789989 1.000167063409007 1.011175519903433 1.024383011285371 1.045552260680448 1.055171847837183 1.065155072604752 1.072444071068739 1.08355027200397 1.08437840473657 1.092523213654498 1.103912703848152 1.112441153245396 1.126602329901156 1.132369873389351 1.144286216855409 1.148626000050716 1.160904591826193 1.170931454073117 1.190349094080376 1.201973995828565 1.212144521159941 1.221310481843427 1.233679150928638 1.245139949754595 1.253457054661869 1.264649393979378 1.272130178033537 1.284207545924281 1.28641959880052 1.295559806068136 1.305202662467084 1.32455731812245 1.336020774693408 1.347041245573488 1.350291624900255 1.361556038868428 1.369472412299326 1.381521806532592 1.394496702760526 1.39697059802495 1.406152193433997 1.417168303298683 1.424118614272326 1.428173476590589 1.437483196776576 1.439921068374213 1.446247016527505 1.4511895411765 1.453054746173576 1.463015909486193 1.481802605547108 1.493493773364721 1.499593772826729 1.501031538004064 1.509941553616633 1.513317499368434 1.518864585623833 1.525028750292169 1.528041758628802 1.558991355170968 1.566744589588065 1.580246398308981 1.590680567345857 1.601867237298213 1.609304600620618 1.618755463110235 1.621750435687928 1.644352553841696 1.654591599647123 1.655696623890608 1.672198105029337 1.680206869301902 1.68961412723976 1.692817387535826 1.709757390572181 1.719932641238585 1.731404858950773 1.740092030470378 1.746965954120492 1.764164873315246 1.781190351884118 1.787391754400914 1.812048384596405 1.817177768160894 1.825056610658059 1.847417308232923 1.85743471298576 1.869120328435033 1.893977526044514 1.904349304244024 1.911177805020932 1.917069284016561 1.951698944812579 1.989343687865526 1.99601459484472 2.01610131362002 2.029676915835674 2.031977069734988 2.040057860161277 2.049823270026269 2.068742848896831 2.089970341037021 2.125528181486642 2.252764921464537 2.274405744214889 2.309974773573477 2.317219796342618 2.345126152934778 2.378404583875461 2.424875879899358 2.455973705175031 2.492023152631833 2.511075518556679 2.533089713636637 2.543275344730886 2.549393555761099 2.578837888838318 2.588403285528315 2.596920034299534 2.633722329690161 2.640275862753895 2.669492234180457 2.672426022711221 2.691951697996685 2.714596769586918 2.718315800779944 2.729676467846148 2.739287114021754 2.757738870315986 2.761099497124265 2.780253400236705 2.785261698913713 2.795525032332094 2.811928604481382 2.843956472614414 2.858661004299532 2.863633463016459 2.867714202709994 2.892823183156287 2.908459440994874 2.922936294414177 2.925630503889908 2.934126483565845 2.94185576410888 2.943776907795359 2.959278325501489 2.967886703791819 2.992677770808963 2.997448628493211 3.011230216667198 3.026811711643652 3.039050283617192 3.043278682266569 3.049497126737614 3.05843081547712 3.077264388855729 3.081058957146779 3.088581809073044 3.097777644828019 3.108032590082908 3.120040254945647 3.125430435467573 3.136401509528649 3.14252361163609 3.15068446252724 3.170267083383738 3.173737632694211 3.187586775995129 3.200670727148875 3.210843291159966 3.223118912890377 3.227989943808195 3.234193761772669 3.23930199814298 3.249268484443972 3.259863649901466 3.277602842678134 3.282466234861573 3.298285997779584 3.31042360167668 3.31957084457839 3.326089538268572 3.337614533520164 3.341237066656091 3.353424941454285 3.357173903424302 3.369498077723369 3.379296868949828 3.382713971181583 3.388774643639726 3.396057067083673 3.399768413067915 3.410190383498374 3.416029104052776 3.426175843837061 3.436797004711475 3.441310422648125 3.443078319946622 3.447305257023357 3.455055518800731 3.458002529179507 3.476864802688635 3.481762582603741 3.491136409424592 3.506743045963771 3.517639616203845 3.520779762323091 3.539952542509849 3.548314954796004 3.556874784228289 3.566148139929871 3.569535331517553 3.572877033356585 3.576281412797933 3.58286564464311 3.593512380259038 3.606946590203704 3.610147662272249 3.620382415855998 3.628676913324172 3.633203292138191 3.639990933026959 3.661036950693543 3.674241549422203 3.68346042066694 3.70229666475001 3.726815084879149 3.731560183179087 3.737025732596573 3.74588257906454 3.752881340119543 3.755073770681592 3.767427467181034 3.781590511077551 3.793142079774815 3.800522584801848 3.81529551153733 3.817174879151337 3.842393791413456 3.84381224801877 3.863964757854223 3.873777122058012 3.881664615437517 3.894030720525575 3.896340818322754 3.902031121479733 3.90746615856448 3.918138279041676 3.920638739023202 3.926704492619733 3.949497481850353 3.957461250480633 3.993094258300398 3.994415489660897 4.008956557785551 4.014216703107332 4.017888429178011 4.032426803744706 4.06137668933972 4.081432839444841 4.086168809820652 4.099973451462368 4.113372005204264 4.116338168834354 4.13188360414616 4.146692831594373 4.155165047914131 4.159365063359613 4.161518749955149 4.178015043627868 4.18163229651016 4.191500869224829 4.201874009025297 4.20561008664462 4.209578396333642 4.219641463113406 4.235854674124849 4.254713177494089 4.260643828787782 4.269891307593731 4.273169645188474 4.281156386378739 4.285237044910058 4.300492467961533 4.311606981290737 4.325398929652346 4.331467462280781 4.341651254071787 4.347623372921204 4.354722194504422 4.364892803664402 4.370060196494319 4.389377451281675 4.409801480107287 4.411907132479056 4.416731057637607 4.424157548272049 4.43274616736382 4.435057921706155 4.443203666515091 4.449716646187604 4.469611715949016 4.472838862197474 4.494533293665023 4.509038441487988 4.514526097249989 4.529463269257572 4.549450212105095 4.554357283551679 4.575794088422485 4.5826392288989 4.588703729221554 4.597685825968331 4.601036954194635 4.615227337602165 4.631054440125935 4.636926536669184 4.641877551950714 4.648978922172175 4.655466902475662 4.668633323396578 4.674562514657276 4.690340908088675 4.695269149298716 4.709292369965963 4.71151459611667 4.722978041257739 4.734884772216322 4.762534541917365 4.771586801103362 4.77949497483457 4.793124216898941 4.822595553101904 4.856905392099341 4.86857100540074 4.883204041269391 4.888652226425187 4.932951770447541 4.965285668616335 4.975466144493135 4.985284322400608 4.991772631038973 5.023879615848789 5.052369012680592 5.064636167422965 5.089556483270612 5.09084262679956 5.107422185462751 5.120575494536488 5.132314750765747 5.152648970321922 5.168923181703072 5.174190454451777 5.181227703410904 5.194815491754259 5.199679593818171 5.230905197386158 5.24880540175031 5.254221331326551 5.266994148830523 5.279242847553983 5.290668397670212 5.292785673959919 5.322113590471111 5.329346032731702 5.333523904452519 5.343678331914864 5.348095762076603 5.356981208435853 5.374741823761378 5.401311629861662 5.417359388365651 5.420780183086454 5.438891678918274 5.459935324005235 5.469991958197504 5.483599205711218 5.506098035250452 5.513015953458492 5.524763219666639 5.531888261543674 5.551838857352735 5.568087473729066 5.578788260068953 5.604863200221108 5.611930592669122 5.631776611869915 5.656324351792838 5.658430632760984 5.668803375859846 5.711017781403315 5.728514219257099 5.739076341315227 5.743157603900989 5.751243866352918 5.759547526465569 5.770090108480154 5.79420873036049 5.802394293452512 5.805522621645509 5.830451937603082 5.844549268597462 5.877369375157674 5.890822382433061 5.903704855297415 5.916184750501079 5.922208323273763 5.941033234132698 5.945148347657573 5.956094131021382 5.970152105351509 5.980965381142702 6.036273751408916 6.037594938378438 6.06683601188091 6.091735965817095 6.095392901562264 6.101292645747143 6.163276125747655 6.194511918072046 6.21528117755715 6.256481011855111 6.314790102602531 6.326066382143302 6.337553866597318 6.344147686500216 6.353753851189286 6.385207734790097 6.438223758794167 6.472555752819904 6.529944517914935 6.570380112275713 6.614672941378116 6.63516636927927 6.643073911261069 6.712946231214827 6.778478270274493 6.822812536775868 6.902322790354632 6.932424171337519 6.971817307001263 7.007011805249993 7.047740859054488 7.058643980678624 7.247637923253408 7.356219947014484 7.375602866565326 7.379643253698043 7.548572090874135 7.591546333741054 7.611360581048109 7.627055457848372 7.925318559206288 10.19250520770256 11.03654971668957 11.92844357301142 13.32939591279916 13.43741662405222 13.48334600022011 13.64536326044274 13.85181577090376 13.95350374300957 14.15780575167116 14.27596426233066 14.33826897530017 15.33600088917732  
BAND_ghostNone_4174_62PentaneAcNH2_CC-TZPGTO -20.51565290894373 -15.5859760881841 -11.35424972828243 -11.23792763156762 -11.20741861864109 -11.20636676733644 -11.20562168486948 -11.20429914931449 -11.20362238867916 -1.379116098134819 -1.214563320107436 -1.076548425613211 -1.012289826534024 -1.00709361386976 -0.9168263198483871 -0.8159218269252386 -0.8012081969241445 -0.7799738575584902 -0.7288098717914233 -0.666407196048982 -0.6494830948038883 -0.6116143224988657 -0.5949249253044879 -0.5907146525664486 -0.5874808716033421 -0.5632658747453595 -0.5503353423008385 -0.545983689449415 -0.5288024332293141 -0.521317552971659 -0.4907372068127721 -0.4716431595799718 -0.4570176133789483 -0.4548673370801816 -0.4424010921182057 -0.425899061414394 -0.4145804145390138 0.1195191829744767 0.1488120153875421 0.1541022093672445 0.1720076307480797 0.1783217828188031 0.1829460340813922 0.1884721368002544 0.2053603618343041 0.2103129872707167 0.2201287186598404 0.2319664510001615 0.2375842540068354 0.2426944482675724 0.2581970481342057 0.2617349355882569 0.2720038213764338 0.2897763659575633 0.3009276397756822 0.3077053298092764 0.3309950873105924 0.3341859978142052 0.3494057808127334 0.35484842198916 0.3756225711705153 0.3833476449436373 0.4074078109034635 0.4197204756412993 0.4337772167920808 0.4385669683100951 0.4492914772324915 0.4622661694772084 0.4662503365783485 0.4840693213721784 0.4851770215889212 0.4937526757849419 0.515548092351058 0.539562698261882 0.5547478704135506 0.5638504595529203 0.5742968926252711 0.5849081500668121 0.5949130183444052 0.603539648292819 0.6105599206672311 0.6224471380237618 0.626454384444953 0.6306555035262137 0.6380369681648916 0.6543125295669497 0.661295323249443 0.6626104522018347 0.6652329139152107 0.6726539244206147 0.6813556678444573 0.6839716712233012 0.6891611784131439 0.696151035175167 0.7003402717876265 0.7105538393083808 0.7150349987393221 0.7269180303632933 0.7386944739097436 0.7458250386565424 0.7512459250868642 0.7608461619181194 0.7646222784416239 0.781269781911149 0.7984619494731096 0.8065771983344193 0.8234180445405292 0.8406419604088068 0.860867821131627 0.8712715358624024 0.8758536045018374 0.9033547170417233 0.9228214479948633 0.9479284576036419 0.9565455419863654 0.9690492676663905 0.9756258999838224 0.9941590080180344 1.002737572643418 1.017098627978484 1.025546290349308 1.046638483881245 1.051174811594902 1.06528240990229 1.076047504168355 1.092375497571548 1.107961588850082 1.111713052029692 1.121275211852915 1.135127359971557 1.143086748416329 1.152844494747302 1.16374566904745 1.181559630537968 1.188604828666728 1.196723289156792 1.209432201943087 1.228118206685632 1.235109813690013 1.241773735383782 1.259332615656559 1.266540272143018 1.28669654775286 1.292503500318567 1.303745081620458 1.315034697480618 1.329371610789914 1.341342764006698 1.344827721613147 1.349744820403945 1.375757564543588 1.384675654582536 1.385444919656557 1.398583333746095 1.400139467001464 1.406078998604032 1.41378969751446 1.418602571133467 1.428372965645497 1.440095632679139 1.454759271950248 1.470373742120625 1.483254056999248 1.495534531194141 1.504592040347476 1.508699516593486 1.512374026702918 1.524813848046968 1.531887851849858 1.54048519824911 1.561403032519664 1.5675992086239 1.572733782338088 1.588308816047156 1.595336397009271 1.61023066095904 1.624058394138207 1.629676723952037 1.633028043728704 1.640104666967479 1.667514440288633 1.681410095356585 1.690369660124782 1.694449041409294 1.713918422787392 1.736491045540435 1.740337960970052 1.752354770566783 1.777087663896196 1.798441948922606 1.805059313769357 1.815660414127316 1.819229030392442 1.842539653681347 1.846629438909192 1.862674245676642 1.878209614984287 1.891102143090474 1.918934773273975 1.923318801952304 1.969317952525812 1.99067542307305 2.014362962209959 2.025853250717578 2.043785192027114 2.087732226606647 2.116254276103442 2.251421922186568 2.385970578819677 2.469898273227222 2.511084537509356 2.533154884351267 2.543377988822149 2.559336789855735 2.572737964266183 2.608789571765109 2.625640317628755 2.659827892775559 2.663692032466539 2.677169543980489 2.701396562945039 2.721864080614242 2.729345408288371 2.735939012553159 2.754152692079708 2.762350887371448 2.793116077647516 2.801850803493381 2.808328698543393 2.840103598067983 2.850437928209731 2.868751980817407 2.875494230304461 2.904853022892044 2.91572915854688 2.935753858232106 2.937009212147594 2.941214005703451 2.949328588627599 2.95407275736078 2.978483110047583 2.995664711132819 3.019675737354162 3.045048794949845 3.052887544765353 3.05666667157862 3.066147184890333 3.090165827483346 3.099851774061566 3.105696380761307 3.126703545419157 3.131729678045662 3.135389277254176 3.145316786329508 3.155198156362232 3.166022073508301 3.178931529120807 3.188523535123751 3.207115224798709 3.21633153010745 3.233884661868922 3.252726464449974 3.263340029681137 3.266878689857593 3.271300153322839 3.282380636846002 3.309551839961522 3.327821881192436 3.332754183068054 3.338217561279052 3.344414823317873 3.352258288075312 3.377222903915279 3.385914162666952 3.388127926455704 3.399714757105532 3.403066453202491 3.417259143203583 3.427961813127455 3.432147212578238 3.440564999819091 3.448729186812762 3.456922219918612 3.457072509738986 3.474567109569803 3.483649269506061 3.49113166619493 3.498020515821723 3.507438754418383 3.509764069807175 3.538913993016068 3.542633187293339 3.555402754930214 3.572786718710174 3.573703319735127 3.582118556157975 3.588703657071069 3.593885641164621 3.607060642559504 3.621257302344965 3.627226689906525 3.644594655807537 3.653647765862227 3.654690467180131 3.678931575902264 3.689245816659334 3.700752131295932 3.714870030053503 3.737305014519182 3.748700649384946 3.754599039683041 3.761029275956989 3.781300397562075 3.790567129203926 3.801114115076154 3.804964125278485 3.810228162715011 3.835432267987132 3.842253588229217 3.86451127709891 3.881180021531539 3.886291813884804 3.887315996767745 3.910674544327668 3.914049582114517 3.918639834682986 3.921584664757476 3.932404605122895 3.939603085913415 3.956907599810773 3.967296766498885 3.998862559754567 4.0051140048205 4.021973411767819 4.037744669138975 4.050321947998464 4.075647010953663 4.091152121374003 4.102717007243553 4.122421308453965 4.125518864168331 4.138597789701054 4.1439897616576 4.158433876091155 4.164892310361804 4.167423792652214 4.174206405794509 4.18289200713724 4.186885529748938 4.194929694288214 4.215998565329408 4.236200769733087 4.249480013250305 4.254917555380135 4.267002211103777 4.273112914864463 4.275311230478591 4.283075826751706 4.312267861535886 4.318986074680251 4.3291872145376 4.335575066537767 4.339804593069747 4.348002981431426 4.367881706800867 4.369891126051341 4.379815670090883 4.395555820327925 4.408253660028324 4.415561607587133 4.42168421659533 4.426597980939309 4.435584724595054 4.456049849453076 4.461433249498513 4.463874211557767 4.468163647071957 4.475884977910305 4.491154199475965 4.500622050539633 4.520771143474634 4.550947305468764 4.558410662499622 4.566812675980887 4.592929741866013 4.596089184654146 4.598912859300101 4.608833047936657 4.625357930008777 4.63297712697475 4.639191535207778 4.653609631835224 4.66546351628212 4.686150035743086 4.696233802358746 4.705717124282557 4.712158964059688 4.716816826761982 4.725171971505925 4.740015431613364 4.765264632821675 4.779612506357585 4.791274907700863 4.798963715529746 4.830703397585717 4.881890136961932 4.894372816997389 4.972228928239355 4.993282285156247 5.002344539163511 5.026197098200071 5.048797396028172 5.066367469593382 5.085087018846178 5.093015857953394 5.111308642178909 5.122029827944048 5.133482274721935 5.157549258819558 5.178069198218687 5.184601855122553 5.198867727292816 5.21107605289578 5.229705767970108 5.232544923281117 5.248330838898044 5.253958208564954 5.269196822463543 5.289026098984022 5.296349061157919 5.300175099932948 5.330843391373087 5.333409634255992 5.36675390536307 5.411465491925369 5.425626257440534 5.430321657928129 5.464565945975075 5.47486509396091 5.489380710626789 5.512985761511317 5.528474838423048 5.53306919903323 5.542459018949847 5.554864279440225 5.594797719350804 5.612774910420694 5.624025988727468 5.632860666226692 5.654576813404108 5.68312260121856 5.702139201908698 5.702854034427215 5.729062380300603 5.734602396234417 5.740341049841951 5.747704657698627 5.75127056081008 5.759723883051602 5.787386169719777 5.801239187290321 5.836704510089368 5.867758754098201 5.893998351778257 5.907754514774296 5.92184048168042 5.926663642683923 5.935417864484599 5.953388161181595 5.964457039981052 5.980396515798126 6.000245336828264 6.084263753612378 6.09308497046418 6.096203816260128 6.15244814510161 6.18947000259118 6.23917744243671 6.24759035086558 6.302502187940899 6.317246105708287 6.326759903921919 6.338962100226554 6.347323247230674 6.410521987657821 6.449599519209618 6.482223443685012 6.506547840855184 6.608836338018416 6.645272172427291 6.730477440516191 6.952731011908503 6.977893559007784 7.03215378165281 7.28322492889049 7.440577207065446 7.445587817099755 7.61786473559135 7.665579549085149 9.981156978677896 13.30100091603669 13.39700177356195 13.46799176919102 13.89443460652705 14.10945856138747 14.21189019668596 14.29568112445934 14.83497040582727  
BAND_ghostNone_4141_29PyridineUracilpipi_CC-TZPGTO -20.53713468987666 -20.53135970783207 -15.63360459887632 -15.61744435926936 -15.56778177812378 -11.41035416515258 -11.37278833158325 -11.33242805621576 -11.27549572675587 -11.27416988377275 -11.25815193974532 -11.24543972724426 -11.23979454856993 -11.23891378575207 -1.42737686334766 -1.389061775198517 -1.304380975072225 -1.256954890986389 -1.236790718925626 -1.088192047766917 -1.079216867823023 -1.032351961996157 -0.9247818810942957 -0.8927973364737556 -0.8578770766577629 -0.8545220733434252 -0.7980536982265509 -0.7562705075557075 -0.7207707988557579 -0.7053780816008994 -0.6693113025605769 -0.6629531202135278 -0.6587654356319802 -0.6517410468159361 -0.6445329369972855 -0.6062183795973687 -0.5965956940741168 -0.5932197815200351 -0.5761096560190148 -0.5640637212479757 -0.5385185361377062 -0.5193250600132434 -0.5157054544398103 -0.475606829933329 -0.4414139945271042 -0.4292185198430811 -0.4214515146628796 -0.3840248217504574 -0.360400801903641 -0.3443559609049108 0.09329800510795461 0.1094366346654676 0.1190694940923009 0.123053540852152 0.1451640218678019 0.1514177805941416 0.1726517653466711 0.1748805849518404 0.1831817184169099 0.1849245003263634 0.2067476892450404 0.2127017993328164 0.2207195924246027 0.2721412698210786 0.2918286789991631 0.301708056064838 0.3169833832185328 0.324369371675927 0.3281416409371101 0.3514241558977351 0.3562595135781146 0.3643761908504993 0.3741245519743363 0.3859928698408478 0.3989366567106338 0.4125834068685741 0.4313071233461556 0.4328540155007117 0.436158369999505 0.4477919831351267 0.4596162742795032 0.4775723494355636 0.4815208519747944 0.4851674753046569 0.4929557891348791 0.4981777863043654 0.5082384728874187 0.5285555126740588 0.5313995728547735 0.5432958454131919 0.544771719283981 0.5558078032768757 0.5603534899588732 0.5727560595891564 0.5820020665794936 0.5875258450470755 0.5938617710839049 0.6030628346948106 0.6055310474201469 0.615472636639244 0.6184949043520451 0.6225643189130214 0.6336583819187904 0.6392546420425851 0.6476487780690294 0.6551734941830452 0.6721983367629674 0.6848849547840604 0.6859256366708808 0.6965407050967171 0.7035711820595183 0.7073068008766067 0.7242701103917445 0.7295256862827371 0.7348505266099051 0.7620562084722918 0.7648363970839868 0.7742264449615009 0.791121169307426 0.8037454769342863 0.8107932289142548 0.820012117015835 0.8235922511285896 0.8347861641531955 0.8455803740791819 0.8511714652343277 0.8653140122970097 0.8895887637361779 0.8969839620972269 0.9067792130084186 0.9124628974089536 0.9222526851761971 0.9309263753243328 0.941807389519974 0.945554283226414 0.9549384389521821 0.9595305001886563 0.9767714148269413 0.9825926634769947 0.9954756103294325 1.011599746058998 1.01467073083693 1.035256822277277 1.043808631432603 1.04861202578057 1.056815241065227 1.07356641682468 1.079963189693721 1.101889207057686 1.112878336106111 1.123765114359894 1.136397642387136 1.143354446728228 1.156466122153771 1.17561701767374 1.186587500557291 1.196936639011328 1.206080963271717 1.224561437218271 1.227902612225621 1.236323293936872 1.249948240030206 1.265233970932578 1.280053441425504 1.289607123257102 1.303582689712473 1.315212649881135 1.325849813638627 1.332054289367562 1.348161519487841 1.362773911165493 1.36901053128933 1.396109422021693 1.402311064683199 1.409765297431388 1.425964361774782 1.436124324358063 1.447004167585969 1.453783906268902 1.461479731035113 1.473376226797995 1.484252717734038 1.487369170459785 1.501599796396588 1.512247547888 1.517507450763976 1.531858622823961 1.537086192514666 1.549103168491721 1.562435234804121 1.567621570749234 1.577014529778149 1.599656025191063 1.618716280585015 1.629090190245133 1.640055634035463 1.654367750998496 1.664161965792971 1.678329248953612 1.690444276623308 1.700054941502658 1.715787219823351 1.727480435540747 1.755900171185776 1.768262996477812 1.77532096606546 1.799132561263493 1.809015261390424 1.84066950718753 1.856033494140297 1.874975159830034 1.888483398074972 1.909002565872929 1.925048676671555 1.931877138846012 1.951090275812866 1.998665141757435 2.01465305499526 2.020824923166306 2.029497046731706 2.042729131116487 2.066127968582473 2.102931697811333 2.122397663328066 2.145108194862905 2.155285897718318 2.200471483176213 2.250969049292541 2.262454644281493 2.288638192477535 2.304763728529396 2.313852110143945 2.348097112120465 2.35996449823956 2.383017365477221 2.410227339564564 2.411685078216043 2.433030534372193 2.44908356811693 2.4610052550011 2.474089208545336 2.493064462845387 2.513836612061334 2.521270482658981 2.542221966907585 2.549059382555651 2.553266572669983 2.58493709256511 2.600232460325842 2.638473358490904 2.662440535154696 2.676280513457803 2.681143700259649 2.707367588189678 2.711689654581317 2.726536510365307 2.742471790481371 2.753573613764811 2.774169031938511 2.77941161589631 2.795456374220731 2.8442498602323 2.851772287606402 2.862378008318759 2.884341936719734 2.912287219722348 2.926365262887099 2.933150383370178 2.941715281107118 2.953085920606694 2.956170730091674 2.981886683897385 2.994738312228554 2.999073668802841 3.006080022060353 3.01204969196356 3.021116702313045 3.045117245396191 3.062122702347477 3.063762834214845 3.081427131095905 3.089021618201941 3.090760897364825 3.11916433943781 3.121435327220884 3.136463473720318 3.150383358142799 3.154012574920253 3.183513594833695 3.194202032330136 3.199956657327001 3.21043343194188 3.216079483183805 3.231527705093079 3.237122758673415 3.240138644925485 3.250985825268669 3.260197084534993 3.274883755474379 3.285614883889323 3.297670124965409 3.306053585723424 3.320235614446029 3.324371030368685 3.334463748891181 3.34568387344891 3.350949495398538 3.357579125582697 3.374847399877099 3.387436371901444 3.392632252557458 3.397968776593834 3.402589268390814 3.410275795739308 3.42444544073705 3.429269011356527 3.440196148861094 3.445426331772627 3.454277575082302 3.470360230011191 3.471508789198002 3.479809654658237 3.491358257065808 3.503995471637365 3.522649426559118 3.525070485599874 3.528684015836686 3.542992161991174 3.547894549525377 3.556751212096525 3.563112403682575 3.572458971460287 3.585627944619991 3.588465882772804 3.608835592586458 3.615759516947295 3.626494129300464 3.638142107081278 3.649204525842201 3.659682252251404 3.678959424029197 3.688128353582152 3.697087587537856 3.714399857373814 3.719558920956093 3.726028011105425 3.736504847954942 3.740907642825859 3.745944048292771 3.76372653890363 3.769578259499482 3.770299087087035 3.781196618797735 3.798977075119588 3.837860827269474 3.846860849471466 3.872750706362922 3.878748128905144 3.895150523334614 3.90068629596357 3.929504550215667 3.942687134497978 3.953542032801259 3.964048471135962 3.966147750494714 3.991492892509248 4.007901771114641 4.027406170343857 4.035450428556628 4.045112435184814 4.061337689134176 4.074789390714022 4.100658865676668 4.123237334042002 4.129305285784158 4.148056487488158 4.159341593739779 4.167647453723828 4.172337041170722 4.173784725860636 4.188442510408197 4.193820907272726 4.198884800751702 4.203910963619797 4.213813117331514 4.23162270741773 4.24455038271397 4.260175335402821 4.277376361206702 4.284881738433556 4.308761210689026 4.310218707201952 4.337516461577971 4.341618734020129 4.356137698204721 4.364851487864878 4.372467599797104 4.382150920846234 4.411144410996767 4.427186216482034 4.443901211145721 4.447539791173543 4.460920886527383 4.47107639143452 4.482247081985388 4.498500292032864 4.522866297049545 4.551436597463377 4.573612848311761 4.581659000442598 4.587592360628461 4.59171839512404 4.601311940009941 4.61532626531411 4.616663854240198 4.636336129697228 4.65480992889311 4.662688484054495 4.676040364664537 4.686110695027876 4.70926212375178 4.716641383098517 4.730443649001431 4.735618235958467 4.7711563027172 4.778671312314321 4.792479583016122 4.802779403053396 4.863204689681001 4.874954219754291 4.881198482019439 4.900041384005525 4.91985447371388 4.936642144685752 4.958432056523087 4.965171344053034 4.993372225030029 5.019416513236833 5.045030488953651 5.053894352522033 5.095792334553725 5.115449296833006 5.119746379265772 5.129232449915282 5.139835481476441 5.164866694948587 5.176602983374588 5.182203515959171 5.193641976673572 5.2320035314064 5.252762741762517 5.283542035350042 5.3161226084461 5.326456045822911 5.338923332024256 5.34280163760738 5.348116770605667 5.358512354724276 5.367510623132667 5.372502404379849 5.406694157531993 5.428707423515406 5.444593852600106 5.456691803123383 5.463636319214125 5.467767026089922 5.489667472304586 5.502240167642513 5.506219293187415 5.51946320383133 5.535706555853372 5.582070099653497 5.590652656021256 5.614106069138838 5.630849743728305 5.641285758868038 5.666419634425861 5.680887805323508 5.714594935513654 5.754497584763827 5.768956031974628 5.805831151276232 5.811605723444405 5.815247114285761 5.822605262688528 5.85153309849856 5.873976504244746 5.93402574127552 5.95412483443878 5.965551017123835 6.019941344919327 6.035315432251172 6.044807840820964 6.067750641803165 6.098017739329952 6.102451811664579 6.154295530862671 6.170992439971942 6.197924947484684 6.224166795765454 6.257221582098869 6.27030357852499 6.362847519114415 6.371235409748902 6.400393252004839 6.488570484739646 6.574399655241332 6.619871402290367 6.63551373678365 6.644291436477981 6.647939025434662 6.703835814514766 6.714220156888069 6.739224391248185 6.783033225459088 6.827240746700384 6.901178599171449 6.932029948071967 6.979852335968567 7.01177271831232 7.053813696263298 7.065079679281892 7.258012051753095 7.361104302283583 7.363405510871565 7.377305794421403 7.38546262754739 7.55444146834012 7.597289295804708 7.605548059595498 7.630979445691706 7.931805970848337 10.07299987033482 10.17229785063465 11.04707054092809 11.91744417859227 12.67767754520275 12.8449210783826 13.34269865801741 13.45070969963849 13.62797042472811 13.8983757011567 13.97615362519117 14.22200715942471 15.34017958501189 15.7255401364145  
BAND_ghostNone_4162_50BenzeneEthyneCHpi_CC-TZPGTO -11.24224625802874 -11.2416542333132 -11.24165145580423 -11.24063315349726 -11.24041481315124 -11.24041189175214 -11.2305402630207 -11.22694217956393 -1.157408062387931 -1.021185869842536 -1.021176122691132 -1.012113207237983 -0.8300630773772248 -0.830045874663257 -0.7537511257636498 -0.7157189472431736 -0.6657186537001271 -0.6497935770150502 -0.6249573011499333 -0.5940514887678128 -0.5940365027130537 -0.5080137031255212 -0.5005910405616413 -0.5005650840329379 -0.3946313084845643 -0.3946309669545917 -0.3441901542954758 -0.3441846725387162 0.120231205501378 0.1202456384502111 0.141149436740835 0.1640455336510328 0.1640478464876206 0.1651742266239825 0.1895986564613358 0.1896006006522789 0.1983375632730804 0.1983438158292754 0.2203084553153435 0.2487331654516987 0.3197443836689419 0.3235399677985835 0.3545953134353602 0.3545994144816225 0.3889154964858372 0.392602951506944 0.4047581340756997 0.40476109283344 0.415454120494914 0.4257418481653976 0.4257474654668375 0.4793570659988386 0.4865900033333956 0.4865997925025712 0.5120030653610399 0.5120120733612188 0.5382921284072096 0.5488106763995634 0.5631804202403149 0.5631900727638919 0.5778579124760169 0.5800346736952663 0.5800526061617837 0.5894742498980037 0.5894805722567826 0.6345976586812624 0.6361681073808838 0.6362750994620237 0.6362848936038606 0.6506143185400164 0.6506279355969391 0.6616898953107139 0.6970247948836017 0.7175035496314838 0.7175064976190896 0.7441076384936923 0.7441265426675477 0.7660653718777416 0.7842978530072561 0.7843461454027331 0.7895825653338087 0.7895867058799149 0.8139161179176645 0.8352905082740497 0.8790883304165744 0.879112745503556 0.937190012975747 0.9372168898157582 0.9499828124712019 0.9503040407343754 0.9503213212764746 0.9793412550000455 1.001245874907092 1.016125382678095 1.016131298770687 1.022485985063958 1.04598257653349 1.07747528634473 1.111056086101801 1.113545652705757 1.11355011963847 1.121736518844697 1.136600750367053 1.136630077265485 1.198815542361813 1.207008641064522 1.219556157783288 1.219593851757065 1.226941187577934 1.226950282967604 1.2878769667481 1.287892626602699 1.306466985166856 1.318717298937906 1.318748192402359 1.376474707575704 1.390491102933996 1.390507676762424 1.475455056664895 1.484072941258991 1.49886762188488 1.498888093757331 1.506718909589806 1.50672144232035 1.511438678290415 1.511456205052217 1.527921634155547 1.52793342468919 1.583843339574199 1.583875506624608 1.605888911697415 1.605895181888007 1.615177937203106 1.645996135235456 1.658957196178884 1.658994298989816 1.726096267237904 1.726110172175573 1.740381801617961 1.760965836244389 1.803368473551783 1.831143321022605 1.831146299687106 1.883687953046209 1.886776906195758 2.062506245870015 2.085217067027952 2.180540391671252 2.180584418067971 2.207764755990284 2.291852167598118 2.291884779900967 2.381147968759131 2.38115826281475 2.394467595559948 2.449607045083604 2.449630153830125 2.456773964255166 2.489500912652243 2.48956754333841 2.529377390436092 2.529398875302515 2.582970360971088 2.596265714321179 2.652147808845572 2.709267428863253 2.709286818567912 2.738976607786587 2.755949929344633 2.75597046763688 2.758826621937295 2.776827833676576 2.77683651942856 2.800756320219778 2.800760133945555 2.831836369140865 2.834781170899364 2.838929849676312 2.894228981618009 2.900128808274553 2.900190435179761 2.925790045932349 2.943385037744481 2.943413469228789 2.988794814062095 2.997723521369021 2.997733385244927 3.017670476797205 3.01767866420499 3.037879046431165 3.037896559791189 3.068387245182513 3.068403833493293 3.100049659105955 3.129748096613264 3.154424863326082 3.154452444702092 3.209269969193796 3.218750433546436 3.218761340557325 3.237945622632035 3.237946497704771 3.24696411876184 3.24750471310432 3.261432572859072 3.261453647109921 3.268381776873967 3.294149609252125 3.294161297679104 3.308868024996034 3.310458099322743 3.310460521674564 3.321847770279173 3.321893047549184 3.350765159265153 3.367220389171753 3.367263260794923 3.378394504581235 3.380050241079865 3.38006154868 3.395913491001136 3.39593968971414 3.410951325337611 3.42346271897652 3.423495651678351 3.44595834384917 3.449734413274788 3.499427626388517 3.515919057983248 3.515938811772027 3.568560649886909 3.568570381320141 3.599268152467613 3.605781204915035 3.605818893824546 3.61042599413484 3.65364265993074 3.66814488736721 3.668178249147523 3.689582910715869 3.689600565498302 3.708946747015216 3.708992117238263 3.762850427414655 3.762870570751857 3.768661606642877 3.901009547805439 3.901048588604155 3.910491881657096 3.91503890860737 3.935405055561791 3.945581449154184 3.945585921287309 4.057443520953203 4.057782151584904 4.094112593431754 4.09416952602888 4.117835504567987 4.122157163215964 4.12218109870895 4.127371669485131 4.128379296253462 4.12838666680416 4.165990976649183 4.166012957421779 4.169493994454739 4.181785753733754 4.19597836599869 4.19601429060837 4.2341188626422 4.234122197559446 4.325382219880124 4.325446763149003 4.371207217339995 4.413541019638623 4.420880537635838 4.420914867366839 4.436361919310041 4.436384410560107 4.458224916097605 4.458251258174808 4.492708177911717 4.50500681170628 4.526939066810201 4.526964761475363 4.535652458114038 4.535724916292166 4.536519459397052 4.563240757325091 4.615395353697748 4.661004606651854 4.661097724265553 4.665158985987786 4.665264887934478 4.677575118804478 4.677611965440156 4.685418037112178 4.685455094828534 4.871102728973964 4.889930621871108 4.890014460812711 4.925837570308565 4.925850606265693 4.967974825343067 5.054386441139455 5.060898468843669 5.080081114802138 5.080123316656257 5.105141712654018 5.105169121090546 5.123316455059566 5.123368547274286 5.165751055325021 5.255184821095597 5.260479424950224 5.365944146611931 5.371773250426835 5.371804620344284 5.380404899068118 5.418102910075428 5.418139161261967 5.504607406144897 5.531765928937853 5.531860638836124 5.738899089915177 5.738993955624044 5.811745900197579 5.828805433800783 5.828822571752655 6.066248400661476 6.06639661400878 6.093429729119899 6.171772952265134 6.267454089776771 6.267508985985863 6.344223392650289 6.344237474522506 6.366478429814506 6.440155311557239 6.516505470105687 6.516573525002108 6.861163777666067 6.939290269388807 7.331189863614537 9.592936944198266 9.882185762000699 13.10338320967673 13.10371613729163 13.58871637897852 13.58897832138689 16.24692491107301 16.88977427146625  
BAND_ghostNone_4146_34PentanePentane_CC-TZPGTO -11.21324361781432 -11.21320483002933 -11.21311436989078 -11.213112853207 -11.21103037645127 -11.21093111959612 -11.20696326338373 -11.20695421338958 -11.20695031079772 -11.20693578794103 -1.084581074604443 -1.079749625772112 -1.018323109660664 -1.013879562202479 -0.9217954580785611 -0.9173958666339987 -0.8205884751871757 -0.8204826497846529 -0.7890860902584762 -0.7830118525557148 -0.6622894456831081 -0.6348501437646354 -0.6053434717729155 -0.6008353995838975 -0.5972951249226449 -0.5823605741397089 -0.5558545600765636 -0.5534578823661775 -0.547900630622806 -0.5474097269430147 -0.5349396467920626 -0.5180981899807964 -0.4960286094799664 -0.4937413326422571 -0.4792094968328149 -0.4741569631443092 -0.4698961280975332 -0.4672081112585205 -0.4570768884089441 -0.4498630841334335 -0.4479438676156238 -0.446587840308289 0.1424566444611807 0.1457949866709567 0.154999512488574 0.1609743927339123 0.1725286947049347 0.1757648415058652 0.183526961657871 0.194160115118056 0.1986388223802317 0.2111406120904739 0.2187651145214689 0.2250821388203617 0.2271415325979253 0.2399653598196655 0.2421276987713966 0.2449527540854551 0.2543574747733708 0.2548252348997065 0.274307883806674 0.286909359566635 0.3003771481110211 0.3116722859816494 0.3130379864851984 0.3133807305073252 0.32935512695216 0.3409474269826538 0.3432510163856615 0.3484601992661443 0.3573978667054081 0.3595772938952921 0.3705228148882718 0.3805955487977247 0.386203309854332 0.3956643147303696 0.411419839410354 0.4237891933324556 0.4249437727691832 0.4335502437306322 0.4542776416904777 0.4552713978306326 0.4557221687128162 0.4636452006808338 0.4748747831648817 0.5006334200324261 0.5088055080944235 0.5101435829783373 0.5391215814698748 0.5585146111168851 0.5669218835173582 0.5701103682816308 0.5858333531830502 0.5888302127514644 0.5889052166228833 0.6094771053510424 0.6127851475196048 0.6199704405210867 0.6251746436918365 0.6301789690802251 0.6329685029676261 0.6330095218577114 0.6407421879496051 0.6441165758669587 0.6549214254639564 0.658376301645702 0.6660332292528326 0.6692788997986574 0.6732966415780673 0.6795619771790117 0.6798353626691691 0.6957873680923994 0.6958925302768625 0.6973133204060449 0.7056147907942723 0.709741864236738 0.7121664970967438 0.7141592644935513 0.7183484359036802 0.722914269918561 0.7317079742690465 0.7383473033267716 0.7397334521989031 0.7440004022246576 0.7481644475234134 0.7510819562592769 0.7706350523566423 0.7759327316012893 0.7846869288163643 0.8059508024325208 0.8129512992149673 0.8472579884190387 0.8554338335011115 0.8568762990553778 0.8576152681714152 0.8684432466288968 0.8993862424604295 0.9052096754167704 0.9066319734729188 0.9423711278632776 0.9526406276833477 0.9561042334380877 0.9685314194459947 0.9973278133766845 0.9986533560915996 1.008571690437913 1.009700654337707 1.014232929385779 1.041344534693515 1.041726677136231 1.057428366662314 1.067173941176778 1.080713059606137 1.086734320809174 1.093646259919994 1.113849240157096 1.125372878722435 1.125940952884232 1.130238491419703 1.15229232223238 1.157391727017747 1.15823586032728 1.170954761189551 1.185222387192634 1.189452422464631 1.207954609440985 1.22848530607536 1.235200121746431 1.2406305943339 1.256425010414504 1.270111084035263 1.273899244753411 1.282166894836394 1.287043095571767 1.292798378194385 1.294713090912416 1.300627798949573 1.311944664588952 1.316535768492286 1.320297085708537 1.329822480231976 1.33900853273598 1.340824177633072 1.352807973146171 1.356711572100497 1.358986910437246 1.375708184177262 1.383813692355709 1.383931823279268 1.391050824004943 1.393125227190592 1.400576874070917 1.411280690636339 1.418441033672275 1.424089224362321 1.438996272817934 1.440028552019615 1.441860340222046 1.457880743899395 1.461911558317117 1.462718404618788 1.467951488873638 1.489444562643704 1.489937834148329 1.492269591549645 1.499574309079305 1.513223019325441 1.515503656499897 1.5198139750164 1.521755206558015 1.530712000761756 1.554709187660651 1.5582207726353 1.567412781122599 1.569662067861811 1.573590706096155 1.59782003050207 1.598119987367052 1.604681162716535 1.605112669977555 1.615777708843851 1.623870350660443 1.63421698569113 1.636459886135755 1.639446664786253 1.646373316608168 1.651099913233431 1.675525086373147 1.676437663206877 1.687178173061707 1.697348164179689 1.711522486299832 1.714048154024169 1.722766507524945 1.740936901545986 1.743317345252963 1.756748105362338 1.785557742711168 1.79583915328327 1.797273135102304 1.800083917209255 1.800932538258861 1.8336615297729 1.84429384091445 1.847633224051509 1.850904704211871 1.853090382355623 1.864834343965448 1.865268815312287 1.86705678655269 1.89146238402013 1.923916011176903 1.944254949824191 1.956344917075872 1.96830573359934 1.985536296138132 2.013762620321786 2.029623604372903 2.062519470155654 2.141113108202823 2.526687171335011 2.541472666986356 2.553960487299509 2.564928958055075 2.567482814738795 2.608500432311496 2.620124962353264 2.647932183832899 2.659487411944297 2.672356064681873 2.672427215879538 2.674153587876518 2.698280145968305 2.703228112710828 2.724852553975641 2.728399605548915 2.73869465012251 2.763621285667456 2.765628436560643 2.775309544999945 2.785433858238559 2.796180822542539 2.802329450464027 2.806727096832237 2.826453606334047 2.845018439094377 2.859010596999506 2.867987289462913 2.886192649413402 2.907294281799154 2.923648386608841 2.925557666592133 2.926164252959627 2.938156356957528 2.943386879651889 2.945804914160343 2.957999240982629 2.96652132925938 2.968965119907749 2.9697909770412 2.984749120718312 2.994079946766007 3.009091261031799 3.028497454541446 3.035672196853957 3.039902411810585 3.041538970168144 3.052856798243833 3.063623146780885 3.069396056552806 3.083361848751069 3.091913079353644 3.099927791088655 3.115042630630754 3.126710968061941 3.132500858254558 3.133656408207133 3.137962712788393 3.154685408520069 3.156895507303518 3.163393780985495 3.169754931352568 3.175888463570065 3.176949212808804 3.203963610180633 3.209440159046167 3.229952915830451 3.237415407719324 3.244866482294662 3.250275892579276 3.259015309433948 3.266412300073207 3.287435170449682 3.295668579625839 3.324740911882586 3.326071256318559 3.331897118274161 3.339324722592527 3.340030404897253 3.343000777571287 3.355072737489963 3.363187558873661 3.372259350952482 3.385490204335884 3.391779583044886 3.394886106836482 3.395521524851623 3.397399255301154 3.401849130131058 3.405214689416623 3.409742213813306 3.431468647897055 3.439868881878084 3.444198239578436 3.445693971822974 3.446248811614885 3.448974272129162 3.455340486555145 3.456080514652624 3.467521496834221 3.471883537977744 3.48031389525034 3.484344045038886 3.495803849514337 3.50114746841283 3.507214403195849 3.521679559408264 3.524164937556698 3.544561824151934 3.548446457483717 3.565721821524391 3.565887375903507 3.571894755556194 3.580745766194025 3.580856544903489 3.581428041263269 3.58818686551845 3.600104956551549 3.60997702208799 3.633289792542126 3.633450978955104 3.635226153662081 3.662481847843349 3.675855590314026 3.676643136979719 3.682862547713342 3.683549046484352 3.714353857770698 3.735237530702725 3.747188385208947 3.749334420851244 3.749961439308545 3.758814190038602 3.761530212915454 3.767850032225398 3.78811234100533 3.795185788014138 3.810099237214256 3.810468166919113 3.81599651222031 3.825091457653211 3.827714229427623 3.8654519707834 3.865481890451025 3.882268708773866 3.882367565762393 3.888614505932376 3.891879612964698 3.895813870434653 3.904209373062199 3.910608586526222 3.91174689416489 3.915804804462331 3.920324671368731 3.923028942169905 3.935699790487327 3.943817910755632 3.948968936949099 3.991683646645552 3.991853258906537 3.997131832165792 3.99901361333171 4.017010669883886 4.033740109428898 4.037693920891756 4.056950677366892 4.067477346042748 4.078933129734788 4.095018601986629 4.11591579932921 4.124391850019573 4.12570068553198 4.130434923993564 4.131813553704613 4.137012739629226 4.156156287831458 4.160522424043087 4.16239792321238 4.164221455791071 4.180707229025528 4.180942469706197 4.186441148295834 4.195808345186612 4.199341394760898 4.20313261492262 4.220693814914663 4.226715028900048 4.241658107339691 4.246649450299635 4.251643881760332 4.256820318023394 4.278241934140677 4.287675965929979 4.300067634010209 4.303226930172094 4.310945408260881 4.328058025158055 4.330896663906004 4.334320040253721 4.340095536869147 4.350798901964893 4.366384728299586 4.369209993146865 4.369599624733719 4.376499549440521 4.377909028680573 4.378396792653869 4.390177590504373 4.401293635271879 4.412538508995711 4.426816000100413 4.427799311913561 4.43137314289471 4.438419629740433 4.442906298952814 4.445601329740552 4.455091585032761 4.456642396068764 4.457224038565993 4.475445924991456 4.494987883976655 4.496278864859812 4.501163216802558 4.507223709571798 4.520296472264327 4.550015656469902 4.555233560336154 4.565588300133098 4.570344140474647 4.573283083720291 4.585259267119447 4.590768894537149 4.592118807989154 4.598768589998157 4.608931333176889 4.624209727481334 4.62686096918845 4.629945104918992 4.640668876466929 4.649900852302787 4.673310372469664 4.685631863157222 4.689141744426788 4.690243684535453 4.699023457145414 4.718061648302514 4.718162785984115 4.719648809541673 4.72245176224932 4.722734638653166 4.742086690392938 4.756336653311914 4.759069359205879 4.787489809160072 4.797471665430947 4.80786175846476 4.842692640793001 4.845030428945673 4.848092177128656 4.885720208883109 4.891607857430276 4.911633409647491 4.98201711565032 4.990568745836448 5.006364053635553 5.00754636618381 5.011365053428014 5.049912167637398 5.060795741192353 5.068247035788547 5.072378719095216 5.091968033192227 5.098249626388123 5.101705331014493 5.144675154300298 5.164057559307744 5.17562396055486 5.18418489475529 5.188816263458006 5.195521053776128 5.206100183693267 5.206530729800456 5.230812802673333 5.23681607947164 5.24406362635905 5.246666319316284 5.248417497785022 5.26685121828071 5.272631988983976 5.284297661192149 5.285873211696726 5.291818103518541 5.304029824550572 5.307016395510167 5.320719396898829 5.33280094939524 5.339020332589957 5.340063371335682 5.352835306593517 5.387721463988288 5.414308344367817 5.435759712949742 5.43637917778868 5.443198645624563 5.471105807628668 5.473965816567491 5.507193474033781 5.516120230407692 5.535057775314409 5.540662614031548 5.54931669279406 5.5749761510516 5.610029150255159 5.615396019915949 5.625793892845024 5.640422403866471 5.653920080570908 5.66460324871615 5.724227126072731 5.730807345848128 5.737047193854695 5.738434025755353 5.744419753073688 5.75705043279872 5.759139690059548 5.76032361818512 5.763093323270247 5.790139663785541 5.797742785291687 5.809985784992716 5.825012647596123 5.846201773298795 5.864183999636039 5.872200257154232 5.88823620724737 5.895351507467548 5.903193067168702 5.911097893043483 5.921007260160414 5.927286809671124 5.930606183863318 5.932413722111116 5.938586077171177 5.961431554363189 5.970635897881609 5.995912182427936 5.999798825615738 6.010621530067891 6.085897320083633 6.088969105649264 6.096634910853989 6.104348010832548 6.302219612481217 6.303775590254724 6.331402556374526 6.34286300461731 6.346445556717604 6.346565957975415 6.395481195185729 6.410055385075448 6.426255831644009 6.460090061718694 6.464339763048295 6.51522104289357 6.534054384249013 6.544597602142404 13.29314144053133 13.41612091841289 13.48369348963831 13.5585340640694 13.88284276687484 13.94477124774805 14.0773873814324 14.27965977699448 14.36670938540709 14.51175379129214  
BAND_ghostNone_4133_21AcNH2AcNH2_CC-TZPGTO -20.50909310550371 -20.5090689938658 -15.56366195032733 -15.56365170689358 -11.34795275170332 -11.34793707376101 -11.23210466957884 -11.232096371144 -1.372843291297151 -1.368040349041047 -1.203726945894642 -1.19717464110332 -1.002421707745649 -0.997309721176748 -0.7976625324225913 -0.7826677901486144 -0.7195331313011261 -0.7156915899114727 -0.6722567022845006 -0.6448081738220214 -0.6118450687356349 -0.6094304850289872 -0.5849068041625423 -0.5725709089571249 -0.5586290305970834 -0.55212174512896 -0.5214637535020195 -0.5155243120320431 -0.434029365064466 -0.4123423925102118 -0.4093264924296215 -0.399170292195117 0.1354501991520568 0.1398506158942971 0.1800689926658 0.1806196008265022 0.1811446812681619 0.1883003938130576 0.2226327750358424 0.2255165914502413 0.2429204990717069 0.2464864984638365 0.2804997655092731 0.2890318856045175 0.3089150847585265 0.3388959152697505 0.3790712345608685 0.3818604558967909 0.3870840769533824 0.3888177109203011 0.3903653530635759 0.4213366272513216 0.4544625434715014 0.4635219852210762 0.4796551249681887 0.486739506259126 0.5102093663246279 0.5353965791671486 0.5377909247531364 0.5722621468594604 0.5807248127662991 0.5916102153771167 0.6103092862603728 0.623279784360856 0.6241919746131962 0.6275719632512228 0.629067128138488 0.6314904130249157 0.6472286322893552 0.6596346004143175 0.7012628827821522 0.7040132344370972 0.7133557356157364 0.7259036760876157 0.7350671461005683 0.7435840263619167 0.7540164391121966 0.7633879631374988 0.7723384293714922 0.7805667450858977 0.7941557321763441 0.7971376395025321 0.829260419479991 0.8364677382402802 0.8587922384708211 0.9171787017867432 0.931725047486277 0.9688768202574845 0.9700895574878716 0.9841168545385609 0.9988237869694465 1.016085814860872 1.026788851296417 1.045436656926 1.06774019780722 1.071465181698117 1.076729149267815 1.098249149688559 1.131616259557962 1.138349953463076 1.139589957948959 1.153017127647168 1.161106428754897 1.170434428808859 1.178752415418092 1.185036444779143 1.188960483431543 1.201339304715336 1.221455639972388 1.241136054168563 1.24339466483306 1.276943062977824 1.277582735391647 1.306270323393939 1.358056802949875 1.370011663249318 1.406506273212569 1.431295562402202 1.435793882738579 1.459382052321508 1.463582817552332 1.47350406917297 1.517269589809624 1.517679661379894 1.526172779367821 1.526383897278355 1.550942465816469 1.556681931108324 1.563936824520292 1.572114252692198 1.573747710444526 1.574660119035514 1.661491637908481 1.672332302246123 1.679073596557485 1.686675811654041 1.687499444705134 1.753609496242899 1.788763315970541 1.798503848979898 1.800599223469521 1.804348826355677 1.862218130125047 1.863634673896878 1.928692630139645 1.969604268092866 1.980498126227837 1.989410673984386 2.064473641402254 2.090769443824149 2.099934854624848 2.130714307562192 2.153454839251122 2.157630041062306 2.347166688108883 2.361932955836226 2.393702207942672 2.406307047846956 2.425510296220553 2.443965972604534 2.515407838348035 2.538754864507931 2.558184046907776 2.594396080100299 2.615230972128861 2.616197823605032 2.630312208975803 2.649336101299219 2.697819950852875 2.739608720899074 2.756632804258148 2.775264321863987 2.8004939457058 2.820838327410624 2.848139143916423 2.865552796460042 2.889885182683087 2.897701466908009 2.97778246854888 2.999312749777267 3.043542143343954 3.067380650910349 3.067679878414095 3.068753647396437 3.092830465889731 3.094800893343958 3.112772469295422 3.126591118625875 3.146279162948212 3.171624406136897 3.189215828651085 3.19429872420111 3.238325540012496 3.253331366942372 3.256221103660288 3.260545878651088 3.279798601572351 3.280724629510345 3.294937167507481 3.349533884561743 3.363305763862367 3.378040036521333 3.395721179221379 3.406890151942441 3.412728213534485 3.424469293712191 3.438582765435594 3.441209216441604 3.446115008669895 3.469822100879892 3.503664250253543 3.511241582547496 3.516792471469266 3.527516194774092 3.549426593556561 3.550381732413399 3.579253301945631 3.585745699137078 3.606473168188984 3.61256278863309 3.614263054054091 3.618706510626575 3.680598810805108 3.683215398072087 3.715217256314138 3.718080229451922 3.735519304864273 3.73671240956102 3.755597389378099 3.757261997808843 3.765042296871667 3.781171630978243 3.793232430101564 3.814591847644879 3.879759441510963 3.897623430701378 3.897933924705716 3.912745803321711 3.920051032444709 3.934707458389234 3.948211518377164 3.954649066917957 3.967583556322649 3.983751355997066 4.076768013240867 4.082804725307986 4.102037688590477 4.12552037658817 4.135364522628178 4.151888742794065 4.158908572655904 4.176291435131617 4.18169257093997 4.186734503282322 4.189921191482786 4.209743180083674 4.22641672469962 4.239882083696266 4.310289637643981 4.323992212949673 4.327409277634197 4.341376395654414 4.348921643878378 4.358039055968232 4.368738202536757 4.377879889317992 4.400752416165843 4.40733875056749 4.416741091502256 4.417732127123866 4.433248460426253 4.447801820452593 4.484543918406098 4.499583558034081 4.508046456363832 4.539646810540703 4.552368572691622 4.573600716728758 4.592333590864814 4.597872483116366 4.611524002918143 4.619707010130778 4.643900135940744 4.656539944339921 4.677570585720705 4.683257933963256 4.690912721962329 4.741789661762494 4.78170591242228 4.80986946212827 4.827467856072508 4.86416938263968 5.025284566288079 5.058128809869475 5.059891375192112 5.106366183945094 5.107303838496133 5.109945872799242 5.138241975759252 5.146816847442531 5.166545450564241 5.171808388941783 5.176856601858264 5.184238645701495 5.238172818523013 5.255989471466497 5.321193975901908 5.328977050419785 5.415660340043947 5.422273865844301 5.444579116943643 5.446790038340617 5.450848057776819 5.451167671327166 5.547045921127965 5.553984325547663 5.562343100120582 5.568745546138209 5.573838612993744 5.586314928854637 5.616915363715429 5.632120947997862 5.634711111018286 5.644938163565189 5.689264104208842 5.696833504817603 5.726023500589823 5.733499162406969 5.75733952666318 5.78052093081117 5.852986564462299 5.926189500464712 5.960277285461638 5.975154695651343 5.995372515840893 6.006747446920446 6.051358272026008 6.087821886346688 6.109157325163411 6.139140901735923 6.199083324167471 6.214500475690227 6.224994469388119 6.225087586002262 6.237802120809442 6.244806729706771 6.270025541676139 6.316235995853902 6.390627413978047 6.457391886924906 6.605967400964657 6.64774220508325 6.681086536650947 6.692896332336638 6.709629231997458 6.745075531073493 6.971817905923386 6.97207463803021 6.981818359528818 6.981925103078902 7.178320961006611 7.217485744032346 7.322080191813227 7.374223109208994 7.391438641203575 7.441259952005318 7.467821814848733 7.499948479630774 7.652731282582965 7.665780095309275 7.763659656061145 7.835923495232562 10.02008788359589 10.30820507767582 13.19568084595545 13.31066633464895 14.33138900466443 14.35627752084873 14.90042066442849 15.06011246108814  
BAND_ghostNone_4151_39BenzeneCyclopentane_CC-TZPGTO -11.23704186344251 -11.23645566830805 -11.23641641941461 -11.23558083565947 -11.23517427826592 -11.23514224881276 -11.20390858679048 -11.20302031364592 -11.20223913698343 -11.20194019037011 -11.19772944260508 -1.151667121863214 -1.108362371236308 -1.016027261962325 -1.015974134756567 -0.9490254707565853 -0.9481704397436446 -0.8253705235331524 -0.8253481405170437 -0.768573299489187 -0.759918216086875 -0.7110485471522254 -0.645613143178966 -0.6432824981949666 -0.6367891413505472 -0.6200568331990117 -0.5893673282449261 -0.589327018870985 -0.562664138635814 -0.5613551535295954 -0.5060228266070583 -0.4959866331423036 -0.4959677812410533 -0.4673047093025986 -0.4659570451005349 -0.4562720902352878 -0.4507916459945096 -0.4483953739272505 -0.4418299366768723 -0.3384531256859715 -0.3382742761359076 0.123075459052679 0.1237243548780191 0.1339274355591047 0.1530498264354705 0.1560739388869234 0.1600131098748589 0.1848546966484473 0.1904706829144695 0.1955145167786382 0.1957545820735563 0.2164227025648213 0.2178427109430357 0.2271309658514596 0.2315497978805366 0.2506371344963358 0.2615734113251578 0.2751131859573749 0.297163849144045 0.3145064584843149 0.3242003536753563 0.3292203243904394 0.3333291061112958 0.3545598207882873 0.3605981439261426 0.3666796077032424 0.3770280869385857 0.3981742097427636 0.4019482854376424 0.415510647209837 0.4188663831182859 0.4223658632599825 0.4237528799888423 0.4347744031506355 0.4539843199309886 0.4575659975930052 0.4698525288114169 0.4889665426363113 0.4924748948756941 0.4997697932779835 0.5364649200170478 0.5401592438232508 0.5519280717888085 0.5545176330729636 0.5645520687796231 0.5758843335898925 0.5803887344148305 0.5818580156381241 0.5859627238492493 0.5958666024717743 0.5988638962130652 0.60213364939535 0.6150458617519875 0.6197683380109102 0.6248208977791071 0.6335120792027481 0.6355802013655319 0.6380900836175042 0.6393318504201586 0.6432083279543943 0.653124936858769 0.6664656133846732 0.6724878221558637 0.6792491056749876 0.6821529555636818 0.6886248114258415 0.6963475697834073 0.7078421015619527 0.7125465200730652 0.7167781816083886 0.7269731126053682 0.7342293047074063 0.7368534845212541 0.7400599525410257 0.742507773382052 0.756045118584274 0.7632272837177237 0.7765436368297182 0.7946106859479463 0.8132623002666484 0.8368586327273477 0.8489860075334253 0.8830147997631048 0.8859443692011122 0.8986367507068448 0.9326831674181466 0.9361922455310779 0.9470396405228956 0.9525419056503969 0.9555124820570218 0.9741883308821705 0.980635740979081 1.002022172803651 1.005365668590312 1.01155179045764 1.014727832068801 1.030065909859938 1.045245716209092 1.065022971038825 1.073232582838692 1.082762640940485 1.107673523737425 1.112013336303261 1.125075399035824 1.132483214524272 1.139150443513352 1.157514104106977 1.177754645023161 1.186761469218276 1.195502946380428 1.208077071425621 1.218094627362867 1.229996879513567 1.238762236690714 1.250178898807546 1.263490369547578 1.27095318040614 1.277593082833305 1.290946427249181 1.294170153058013 1.305963059757441 1.308797249325189 1.311491910433815 1.33070463710672 1.34012278685822 1.343701214863068 1.357109170116255 1.360693167684206 1.361565403488851 1.372734520383189 1.381204545130086 1.38660724539798 1.396802172240364 1.400548236708888 1.403858943692142 1.416829689632476 1.446339673549211 1.454847982806193 1.46083619371318 1.465509713599703 1.484174648326264 1.488024584432627 1.498673694140996 1.503122541757034 1.505633995503243 1.510808226209301 1.51953019191145 1.523121409435942 1.527935522392924 1.530415658763667 1.535280679942042 1.541937562813014 1.551063186703061 1.561684283046808 1.579412410171261 1.588087515477635 1.59389940016422 1.601037220837957 1.614963674260871 1.628978757025178 1.640494045534521 1.661527395122151 1.665909469186356 1.668990597874637 1.683686399410362 1.703204899933465 1.71979696874037 1.72946359849261 1.743415471330727 1.754934750396936 1.757426618206911 1.766508976205056 1.769462388286882 1.773873964332107 1.807784267076393 1.810660421777471 1.827246722807071 1.843782918432505 1.862177138131736 1.888999320033738 1.918917567807741 1.922087770063633 1.932808513288483 1.94546062160299 1.987572643868508 1.99416723554078 2.025585716770881 2.046218274830429 2.101785349576923 2.198585171969851 2.20279263971795 2.219440344605204 2.340766677673969 2.342526239015244 2.374345269255337 2.461105221762332 2.462228130320073 2.472980233367587 2.511491255749543 2.52888848701441 2.556066010885381 2.585307990416072 2.597433507733802 2.617616715811248 2.641175263267196 2.670429224924261 2.683021421961746 2.701736859483906 2.723126194270191 2.738142829293649 2.745092102917465 2.755747186646719 2.775361858824113 2.785236127103002 2.798365624398456 2.802146968381237 2.808144030864706 2.826466925592237 2.84737510784231 2.853132667572682 2.854884677138285 2.868236629065382 2.884670314748766 2.889964575942294 2.898168335969864 2.915201285523099 2.918102020531587 2.933205092023181 2.933871615691604 2.938430638621002 2.961608852236377 2.971574394675487 2.975924818416692 2.992686008736729 3.000664797240549 3.006843579493708 3.009956848785282 3.021312768494314 3.02171787339635 3.02966530076326 3.039485427652078 3.052306365331843 3.056867750878622 3.063549314742335 3.068542733384257 3.081495318899684 3.089231388682963 3.107065569183378 3.112863393811534 3.121160081962446 3.135260365522388 3.145690000640267 3.156895848643031 3.162894352242675 3.190588540857287 3.201146032034933 3.232096606824841 3.248883259233929 3.254613026607184 3.264480982473679 3.274017326992047 3.295285711591204 3.299970503515077 3.30119623367778 3.312475868301664 3.317715773286729 3.330062757761886 3.33779429949892 3.343355290822283 3.357840573048152 3.377040808692805 3.379766207952418 3.38296374019294 3.38601472563702 3.391786708650322 3.398104988836791 3.403603123471746 3.413323403865213 3.418834286257402 3.429251631696338 3.435837529938987 3.43923024797959 3.442689704549984 3.448576073962727 3.454959595598133 3.461977053680557 3.475349107507256 3.476377135421784 3.483617994497192 3.495008062989778 3.504463799544555 3.507240159911394 3.513174954068825 3.518465593847982 3.528125618399979 3.545359434362031 3.550853214002644 3.57474077561186 3.579409380373806 3.591878421252717 3.610067185082008 3.61509387898594 3.624213491302446 3.633919534322968 3.650198629691521 3.652550062290618 3.657464721153428 3.662719256925889 3.676113961963055 3.683815322041046 3.690556141320266 3.705922192321045 3.711402644245649 3.713844468909195 3.722631759978823 3.731402820044141 3.736839226781695 3.770743963966538 3.773072126475781 3.781318795860008 3.793683338142534 3.795408488705738 3.829503122242655 3.844595653739294 3.856832099134089 3.887756927789872 3.907524856185808 3.912722282864138 3.920421458572211 3.927605763162648 3.936266389690569 3.941446085793544 3.945619104057137 3.959529112670232 3.995192236343155 4.0022357444562 4.023289248632662 4.02878892678663 4.034929025804255 4.059900280573808 4.065525656759777 4.072461351185516 4.095492627370335 4.099730179546765 4.107754857086815 4.118534883723167 4.128581435689298 4.132279500011494 4.134576773374364 4.137683800469218 4.140009127334091 4.146319836824449 4.148559244817465 4.156315618670503 4.165579438470336 4.176665764225926 4.179133664937271 4.185106126590981 4.191052012188661 4.196616554861067 4.201696596182545 4.223436074447696 4.227960189650771 4.240464825388477 4.242983522902706 4.260162947250263 4.280283433190532 4.309364009111099 4.309705637649314 4.323059493929615 4.332779340118987 4.338468349557992 4.34918910636231 4.36877439916915 4.372360582685212 4.381816053104957 4.394284280862148 4.400513917941009 4.416514494084288 4.42608838564523 4.427124506429283 4.438241014386931 4.443066076647769 4.464381217425973 4.475690357680004 4.479955810122502 4.492982537977343 4.502587058152275 4.513284587618117 4.517262358407682 4.525330265198019 4.527210092723069 4.536645604588164 4.543753694278754 4.552603728351877 4.555073073725103 4.571779506751134 4.574811773534512 4.5827380698065 4.597608500758226 4.617109900800516 4.638227027609855 4.653592396189522 4.661467094072584 4.669704732144194 4.674551645242171 4.675157779925271 4.681213305986374 4.684494530324446 4.688042833244261 4.699069085901709 4.707156856931702 4.708917049436018 4.724952041935992 4.738842984410093 4.767899949613111 4.783549187043627 4.809163792378017 4.810283813777838 4.868278312960753 4.890036925531891 4.898761038435389 4.900069369332596 4.914617729155586 4.929183899891228 4.950885875520468 4.991812438167836 5.005633864996487 5.026145456032697 5.035503882810958 5.058828787163804 5.062980410239525 5.08102795902351 5.086601609875482 5.093095889234636 5.105025479827317 5.111676052798459 5.116964493093971 5.123359557142919 5.126806236053663 5.12944147246249 5.147657634899461 5.173656733125652 5.244233123621618 5.259183527248555 5.266994195016795 5.277817644929148 5.340520835953851 5.358170902076025 5.362197236961634 5.374680742160503 5.377580026883836 5.377680828168822 5.379526877112919 5.385113304023969 5.401804592042847 5.421953100705108 5.424266880443509 5.425962565078646 5.437614843024531 5.459814718912782 5.493625637531008 5.502489886906861 5.515425946283709 5.539805144913337 5.55339508093776 5.564113578515957 5.571681538116324 5.613835166387835 5.620812076834675 5.632682309834128 5.656619334761745 5.714373373283794 5.752257887584778 5.774872172997214 5.787604890197214 5.793472695093937 5.794175922630023 5.817047541964059 5.862973287883974 5.89062716737814 5.935512373864385 5.96173389909752 6.005621307739653 6.023916160246951 6.050183525134044 6.073690498788508 6.075120704226865 6.105532921391402 6.157365519692206 6.23380660306986 6.283868178726692 6.297626693640971 6.372509174088401 6.3743017540407 6.443106317175544 6.465332191825569 6.495052781200146 6.534475147751547 6.537149643561298 6.584020608419218 6.869160876343945 7.336833495420861 9.729818973166287 11.92033578173849 12.97710756049159 13.06360842280514 13.159302351014 13.2028199356241 13.64616317484121 13.65432119339868 13.82903409079861 13.93508720656384 16.39254663384127  
BAND_ghostNone_4177_65PyridineEthyne_CC-TZPGTO -15.57641320780483 -11.28452649681387 -11.28358461507982 -11.2675114194616 -11.24849066469587 -11.24842743215614 -11.22118888354653 -11.21759476172689 -1.266190872563841 -1.097164834071173 -1.041434289118546 -1.003403545830573 -0.8669309725991234 -0.8641176227349965 -0.7451677841158731 -0.7286880182095897 -0.668528626352492 -0.6617277319197085 -0.6547683467943431 -0.6059056417012468 -0.5839193291988433 -0.5501270589547306 -0.5275153868572464 -0.4315628021396741 -0.3928496752074794 -0.3856812656346825 -0.385223740145192 -0.3550703871415012 0.09715598453140874 0.115365751749198 0.1384952347732147 0.1580749779865836 0.1696691698138447 0.1731411367174738 0.1768840777663831 0.1953778365972411 0.2050400446878231 0.2165485488497022 0.2635448577227663 0.3087451165432174 0.3120018479732559 0.3467055084898401 0.3472290867874475 0.3616591505165996 0.3750063272193878 0.4108343467019853 0.4151675875993617 0.4217997240204369 0.4282480327863689 0.4475993763132701 0.4585454560999339 0.4645043798163581 0.4801474951294575 0.4964147138807593 0.5005027166336715 0.5215613656781923 0.5519060201851294 0.5565954232679625 0.5595513440865227 0.5771913215404771 0.5799660915007294 0.5823523466718713 0.5916810213935729 0.6037509749776239 0.6079230628454575 0.6238625225427161 0.6310094885067873 0.6340863251906091 0.6568380654767579 0.6788372735312747 0.7002121548162401 0.7220300721906484 0.7267335989123186 0.7698339325005273 0.7874732134778707 0.7892216238968323 0.7923706929134213 0.7973886499329917 0.8321805642819902 0.8411987178614834 0.8541809781216628 0.8663918763281744 0.8760295748311251 0.8800365815906882 0.8940982743533148 0.921359434481174 0.9315128867952377 0.9395585239854065 0.949815010599063 0.9685797509931913 1.004729386463087 1.009044790421027 1.040893117407165 1.042087906514293 1.056333893459184 1.093399149781993 1.094213652070727 1.104034473220718 1.114256406584652 1.116712309844199 1.139601185222581 1.154381631494633 1.161603368245647 1.199858823730204 1.22523721266371 1.225993432118811 1.258893680322231 1.300221564922823 1.316348418534207 1.325130191422699 1.328632294805441 1.362489440668634 1.403794963097381 1.413320510102552 1.461282317262336 1.467501449151902 1.484115136766322 1.490342492640296 1.509214838486634 1.519998517933908 1.525600575315776 1.525800377550297 1.568415827275411 1.577874419967494 1.587659133418846 1.593224754320671 1.593917257616257 1.611175248590895 1.628844460999556 1.666674421033385 1.707842905701226 1.731334548785791 1.73536069744884 1.747081935736878 1.798276433367712 1.868660676148471 1.890138862566441 1.948848629572818 2.0006240993761 2.031378719486232 2.115046672084125 2.122277458308437 2.137099987702874 2.201497883652165 2.246043325901486 2.286551360647672 2.335697860119751 2.354153655909005 2.367487535870107 2.404545863456393 2.404740583044607 2.454455534322914 2.50544843929739 2.514459435133616 2.517326863601828 2.541384529384871 2.572937237336633 2.626901903826061 2.67243069314133 2.687495845497847 2.700557040113683 2.732976726398648 2.732978615103569 2.737330603589427 2.741074255672632 2.792539050226911 2.795718618208953 2.800629840243754 2.801966415672515 2.843002608240035 2.843005804970246 2.853184097174714 2.916079265043212 2.923922844911093 2.938454370352129 2.950018803301003 2.979480474976749 3.002670165909286 3.039467888923387 3.039670762053551 3.042277581510336 3.059846254660722 3.086973950629976 3.096665504716427 3.124660103981225 3.160295070877297 3.182552504890194 3.197704694878587 3.200713673066003 3.207725610997207 3.230164431793386 3.235092446736254 3.235962826765361 3.242001171275661 3.247260038720478 3.247363491323937 3.254605068176607 3.254611015653968 3.26326496247838 3.286635597744234 3.308035555699719 3.31914042168945 3.319823734471017 3.324645465846703 3.328481240010389 3.353331745233895 3.372591440540824 3.377537399510528 3.396742766237044 3.40794668720072 3.427119805618487 3.438842464630889 3.451662728110961 3.456435240152119 3.467899665980584 3.480376988197803 3.493623185026042 3.495399173939036 3.49708421520455 3.518370965509246 3.523083083995045 3.533068145820873 3.559785800760561 3.58231636016034 3.591746745820332 3.623094487409185 3.655797885901478 3.6813213379742 3.691610278186859 3.711012900404535 3.71870540026949 3.724501463432944 3.73481324261802 3.767443648242756 3.832481672124931 3.839035354815641 3.891595847046287 3.927603983219081 3.92814506086465 3.94217011084536 3.942618374476926 3.968479472715646 3.975495487436802 4.021964077579327 4.043251855015075 4.062903880686954 4.11770439950842 4.135450852270132 4.141655846749214 4.144453460718543 4.162834307933066 4.174985101964841 4.192567128348661 4.197546676164616 4.201115325499006 4.213142694239846 4.217530656417957 4.262448536510784 4.313180340867232 4.335231264426405 4.338397603834709 4.372493377499104 4.408759341369332 4.420380333347113 4.450502885303277 4.452214811689458 4.468982791814486 4.521283426481775 4.523917090680124 4.525107977999332 4.565096002206092 4.57556332699315 4.58038491806128 4.601314238294608 4.615386124866691 4.651976715807429 4.682294089513617 4.70978649248051 4.733545469355009 4.778238061728121 4.790682863403248 4.856136681685082 4.866848618813203 4.87515643881522 4.921145261647058 4.921775353686727 4.963522619523935 4.963988054731026 5.004514207352391 5.007368119022814 5.078824228466099 5.1100502765482 5.143954615624104 5.148437716247654 5.164144223927109 5.215621804632883 5.287876738375084 5.304219900937896 5.306646258041674 5.330084567162992 5.373209625834591 5.402966929862636 5.447970964747242 5.450401004465619 5.489401775037337 5.492210447180695 5.618818255718031 5.699738471406064 5.733172610458293 5.778105532962528 5.804293683023401 5.815102185731688 5.820677848858914 5.829301846713039 5.942298037335298 5.992543984883153 6.069151630278652 6.13109389939086 6.200860320900175 6.279192554391715 6.335904712696894 6.347027310807827 6.368834458681625 6.445899589698081 6.475551053180949 6.637664770832871 6.705422694510192 6.728533009009006 6.939253799407359 7.359888158368787 9.747677849507308 9.974965736437149 12.55897283070566 12.89558321521955 13.35801887057416 13.88433960234745 15.58940472033644 16.84705806179442  
BAND_ghostNone_4149_37CyclopentaneNeopentane_CC-TZPGTO -11.2276114388439 -11.21102026958271 -11.21066114911461 -11.21038332145822 -11.21008658094081 -11.20921124390378 -11.2057630216369 -11.2057139938163 -11.20565567899425 -11.2054638271579 -1.11675972593546 -1.106833844536555 -0.9575983006305718 -0.9571728458709577 -0.929629675315506 -0.9292035725613101 -0.929008917908999 -0.7775778415723523 -0.7683732551565496 -0.7306579950569636 -0.6525061599020554 -0.6451146260546818 -0.6127070955133601 -0.6123681700733494 -0.6107350555591859 -0.5734671774190402 -0.5708068048724072 -0.5524388147981378 -0.5514804036580152 -0.5097002917473374 -0.5096830252166944 -0.5094708563360872 -0.4755513693205042 -0.4753182297164661 -0.4645935195035138 -0.4638619765888458 -0.4601531614474477 -0.4531856168963376 -0.4526400871240007 -0.4493329027679505 -0.4473806154642962 0.129488618227792 0.1468596437860651 0.1663687615254744 0.1701731588295907 0.1812467998195408 0.186956728120191 0.1871677390496805 0.196945558616402 0.2045273567963041 0.2055654543242977 0.2121752676639053 0.2139544929993015 0.232899790012303 0.2346346148721557 0.2421641992725618 0.2582413166535294 0.2588305109675384 0.2739618647864621 0.2743653958088174 0.2791319860283403 0.2846398852418697 0.2990656753882817 0.3023667915029811 0.3155791919459913 0.325651673642287 0.3304608824622434 0.3383018433094186 0.3391074422254781 0.3588697629567556 0.3640833169079432 0.397113145617476 0.4072228808516608 0.4205523729570989 0.4236950421717926 0.436327043414735 0.4542525009672594 0.4585036561456535 0.4672797383002027 0.472491495881558 0.4771505803821647 0.4981030444885832 0.5075730650567259 0.5161685568709133 0.5264434778535969 0.545855934824344 0.5577228864983098 0.5641085488897892 0.5693082499884355 0.5748782745464853 0.5832536238111816 0.5916966790213501 0.5952825657490458 0.6014730853573695 0.6078232544893891 0.6082605615816344 0.6161977719728884 0.6243189754506617 0.6275484760235329 0.6370369024099961 0.6498659049870114 0.6511944039731624 0.6550476549375726 0.658495866538631 0.6624498660693267 0.6634253174612394 0.6658592703508405 0.6680603798505915 0.6694341775382271 0.6769614950689747 0.6820111166086621 0.6935707606493161 0.699781208209892 0.7160952431687421 0.7233228169793998 0.7284503180378858 0.7310020302755422 0.7320528404314512 0.7401111700694607 0.7442045058794301 0.7561751771612572 0.761237976742833 0.7959404796871942 0.8073994555169554 0.8123116318488647 0.8331548064407179 0.8682195378170188 0.8758116699064784 0.899985242346785 0.9155408600175821 0.9189415602910718 0.9298611266432982 0.9332090919657315 0.9483380253226529 0.9910268183495009 0.9942411868711518 1.011362083369735 1.012380278979314 1.019541673840354 1.032692605400696 1.043587615560415 1.049744100314755 1.064955318472659 1.07507583311594 1.081221921193487 1.086376951776163 1.096347969017263 1.107812151120801 1.115905305254344 1.120740048302355 1.138652512572314 1.145173549754486 1.151978480107914 1.153190516125074 1.158023367036859 1.162126033415313 1.18095421194566 1.18688053344416 1.193287566949956 1.198490805329895 1.217994305126936 1.22380801846688 1.22876282109552 1.25015135040665 1.262946833703573 1.264636508339204 1.278166583103975 1.289692564265559 1.295274967608529 1.309117100354997 1.319740240574486 1.325571806304108 1.328616439493923 1.338254804916317 1.345446249110397 1.34692839793319 1.359485662530012 1.367033312499531 1.368916498953058 1.372196702734196 1.387325381816921 1.402188352536357 1.411572308557148 1.413409723219568 1.423496912570019 1.434581207965585 1.439805614952126 1.444677462928683 1.455134948926507 1.455601834394246 1.46735448673696 1.471146653098034 1.478511011151757 1.483862949977033 1.495656828846843 1.506329606806732 1.507142552154652 1.51087356282297 1.518026180610687 1.523438874799968 1.527893966252249 1.540292113465582 1.541985317215327 1.549423174350686 1.553651878547146 1.558825772644389 1.568082592868877 1.572279474140337 1.592952542723717 1.598140628915002 1.599987585074978 1.610279211339624 1.619833662423793 1.65261899113463 1.653443887929622 1.66587335685854 1.671038520844123 1.678677097967344 1.697947462753253 1.702482012715399 1.703169913796383 1.709536682161062 1.721794510733135 1.736857230670579 1.747101518541291 1.758015798093937 1.781231829990956 1.782483500070615 1.79244564678958 1.795287885707223 1.799916571997993 1.810703795462052 1.811776424223818 1.829038869232002 1.837935542350224 1.856024529484864 1.871869998280324 1.883420434719886 1.888806082362548 1.902523080334694 1.910639432591485 1.937412252510604 1.953732438309514 1.984721801835311 1.990303884088645 2.00302617242141 2.026703935218909 2.034111948723341 2.064425780350301 2.071722519398783 2.558928749115485 2.564981578713756 2.573781919555723 2.608217593324369 2.615153880049152 2.617093403534601 2.630667706468528 2.645372866955287 2.64830897475571 2.672702066502822 2.689814590195092 2.713107925879213 2.715564891921558 2.744571071365953 2.748824920165033 2.773590698953537 2.786060910951261 2.786637832851365 2.810203909916771 2.823359277693231 2.837155828177126 2.841014740807239 2.85240620260413 2.859977802328425 2.863763542275358 2.882026054896625 2.896533049437898 2.915029726413451 2.926286462182585 2.932826663106055 2.936981633328005 2.942493553283565 2.949732173297867 2.951189236679285 2.955137057320789 2.956712611302958 2.964905173121001 2.966886568865636 2.980412779838592 2.997088476600431 3.01089996893419 3.019617108291916 3.033860706478951 3.038417319050497 3.053517469175771 3.081858777452594 3.088349534150226 3.095927184923362 3.105887402482052 3.113321486863739 3.11634651457282 3.125248766530043 3.127710933469182 3.134403067264667 3.14546264981476 3.153688663799395 3.16787702597369 3.172115413101661 3.176220447014112 3.183449175239238 3.209872323716231 3.215662595730728 3.231908648603597 3.254310707006155 3.259132968376369 3.260136327078575 3.284863469203123 3.294723360708667 3.298220994690991 3.304439553260747 3.307219758162063 3.309201122288163 3.342381158325378 3.346229938473793 3.355209246304875 3.368045713540192 3.381223630317739 3.38294719623403 3.386074739602889 3.393191332889903 3.395945354539283 3.400014447790893 3.403129291220015 3.418053251653634 3.419711479801268 3.429024447960697 3.433085909590895 3.440325191343229 3.459476457433556 3.465897737993373 3.467416578162393 3.473818964833387 3.489058521183778 3.490416441925521 3.494230382092137 3.497542962427656 3.501056011651148 3.520945641342585 3.52167074269947 3.52563431696711 3.5300506685747 3.546804009398953 3.549238689829763 3.549700625581436 3.552735406118874 3.583274852999901 3.595568425623112 3.60084566418611 3.606152211945763 3.61349666839627 3.61652914244101 3.618507495010857 3.625754308448113 3.639021345314742 3.643533669830278 3.648849959364648 3.658382321067305 3.667989655812105 3.672378997946935 3.69328989640316 3.697188826190969 3.708564932504772 3.733211480942873 3.760955298918201 3.763900678187563 3.765609516807818 3.77288857938751 3.780511819675636 3.807579007019062 3.812809975176235 3.815989449821166 3.81981646733012 3.825592102368511 3.829267585974249 3.834844064003514 3.840009924277243 3.843933955656736 3.849303365222266 3.8572320698678 3.864508451481695 3.871029482402558 3.900258009446636 3.9092427718811 3.911274102602237 3.913099374953396 3.923427865256262 3.934865660276083 3.949841321988169 3.964131581073449 3.989093677964656 3.993669422781041 4.001946629434779 4.006431163404731 4.013818720846866 4.024399490016675 4.047584228265952 4.050833526870146 4.065518749287039 4.073059232558215 4.078099306418557 4.080461250862828 4.091634444358146 4.094326793953846 4.10095484672189 4.112703498833176 4.116786557976464 4.125457970511436 4.132920107247728 4.138226913443226 4.143980807413822 4.15130257856222 4.154379881639023 4.166247152391087 4.185656144991612 4.190973197647971 4.195327213375822 4.227574098002009 4.231901775576896 4.235123752701946 4.258443837775342 4.278016753221561 4.28846638674211 4.291082490786515 4.293885975748758 4.300812902140015 4.310691358597928 4.325113625540146 4.327582584984999 4.339196056465974 4.344723563112669 4.352821074854255 4.35445258888905 4.359513615542296 4.373448425291538 4.38625002192533 4.392666135641514 4.412966997043497 4.420512312790141 4.426322412201999 4.448485785985041 4.450143682976715 4.46733854247038 4.475796048112839 4.476239784336831 4.484608656709766 4.485854195104833 4.488780378589373 4.493775224476377 4.500097898028469 4.508241803362418 4.51596824438669 4.518224498375926 4.526778573805916 4.532593606422949 4.54676962824045 4.558132106515926 4.58073792033315 4.582295729236301 4.587578544108132 4.591149444946204 4.592158975799154 4.594762993468909 4.619717449598084 4.623162512703495 4.634304072144275 4.65159012031502 4.653412049991278 4.659891927425853 4.665340358992019 4.673982065640997 4.683398575691201 4.686715683632666 4.696786105603105 4.698810990087883 4.699148779848788 4.728770899909825 4.74289908313009 4.749255206205482 4.75286416877307 4.774435395903692 4.797411486355821 4.810955428164502 4.812843083533282 4.826140446212479 4.833614229736971 4.850656788190883 4.882545643129724 4.897610807380126 4.939551663976071 4.960753918990514 4.988227568425007 4.990915350821814 5.000404746676589 5.003403159480024 5.021966174658418 5.027266120468989 5.027559994807502 5.040654134591304 5.051472694636804 5.066106352335232 5.082558628482637 5.098408193486001 5.100669113863407 5.116449134015665 5.158157703234435 5.161680887272718 5.169971149485278 5.191179713110873 5.192376131821291 5.207781775907058 5.21543880592727 5.21856989895379 5.238968294384219 5.251472669274325 5.275381962889155 5.326685925664532 5.332702512720421 5.335566639879376 5.339163842662186 5.347191503843015 5.350032427528574 5.368667552555508 5.389963736294019 5.392658370717755 5.446340384744398 5.468991763232469 5.472086676895564 5.474684514817258 5.47540159589281 5.49388984096807 5.498607390471466 5.514475182020058 5.539681965421801 5.549457817671628 5.561293690974528 5.577656111665783 5.582070491527418 5.587059205463768 5.601448843335857 5.611154836554505 5.618110110453454 5.622076840215569 5.625381396214589 5.628856018695099 5.650293907566605 5.665043741421076 5.665260043371555 5.691143506194662 5.694784721123169 5.698631211695173 5.71568049507944 5.744860670496625 5.751596135859862 5.765111618553788 5.778214030726596 5.789109060987185 5.793643993965926 5.794685178488359 5.821319914051212 5.821970786796783 5.851481403672151 5.875751815311859 5.884221638290667 5.908169317876091 5.910915799331009 5.946444856359835 5.952844450983121 5.973917057206441 5.983328037605792 5.989537552960494 6.001517585853255 6.039599016759944 6.047791402937867 6.138700905638041 6.223742136779032 6.339399532976298 6.345776014171153 6.377095125273571 6.378334009768407 6.388383271569281 6.391387295197901 6.395655759372397 6.407930182692686 6.419499011663363 6.455521721393493 6.492689372352918 6.49952311349989 6.579893720721745 10.45953252408831 11.92129125432387 13.04084421945669 13.05479859949831 13.77395541119938 13.91024031392087 14.50856662279824 14.58288690852606 14.65581333731974 14.69514560194235  
BAND_ghostNone_4176_64PeptideEthene_CC-TZPGTO -20.50920244391237 -15.58470487905707 -11.34653118473503 -11.25665569465466 -11.23140612902795 -11.22009424444514 -11.21753626587851 -1.373891215453058 -1.229767299110354 -1.02482811538629 -1.017319284106992 -0.9316124370143797 -0.7896170494293243 -0.7824832490145541 -0.6895532486071423 -0.6522245900895439 -0.6457636780147439 -0.6241542714638825 -0.5862821171095028 -0.580894188926105 -0.5748553969872264 -0.5538798461114405 -0.5445235941302564 -0.5045273633426828 -0.4974037145640144 -0.4206560334561935 -0.3919020283399368 -0.3681316752565008 0.1263511040671777 0.1535375446200372 0.1586284109222583 0.1708180514494518 0.1809224757832391 0.1876453909164602 0.1974077031263886 0.2155820474944541 0.2222876568418523 0.2420632044401893 0.2548446261957683 0.2647762492553148 0.2754256909620393 0.2982955092487516 0.3268515545260038 0.3512278857000757 0.367986310343789 0.3793642805884251 0.3868047633880831 0.4081251672703561 0.4172526221504123 0.433109958709243 0.4575672691799391 0.4723565579904492 0.5028798418794793 0.5225294479107804 0.5383557695630223 0.5480266820902977 0.5594593084262236 0.5773249128033042 0.5899436301977302 0.6011266601508458 0.6112812566541159 0.6171335963543048 0.6213052520286555 0.6305774798514324 0.6349277066721373 0.6482636288076895 0.6615929155068081 0.6704832262844109 0.6755385052863657 0.6820833990310696 0.693256604900496 0.7233391462733538 0.7330337478634429 0.748588579876036 0.7627045530889722 0.7784076834645103 0.7837547191509268 0.7950291395470825 0.8165043848030556 0.8303548218480103 0.8633127544547178 0.8738204101900766 0.8818920344217434 0.8995198585716201 0.9104862485168763 0.9322782402132436 0.9541958473483764 0.9679377226630624 0.9846256421743933 1.019643258798773 1.038336970666694 1.066278402148306 1.080138056847336 1.086076673278726 1.101875028778041 1.127034602318567 1.147158919648933 1.168594036712298 1.174715226265448 1.184199700079722 1.192999075570627 1.199004065239673 1.208672623568325 1.239567077184958 1.24227813343136 1.259140708230558 1.268116764389807 1.29015007422353 1.307032528985739 1.312734647089219 1.334519319248989 1.33852889102323 1.369364955145677 1.388389875382643 1.391958707818228 1.411704356698619 1.421389709221657 1.435276357923282 1.448461991603598 1.477293811361096 1.492272865235026 1.499074162539409 1.514877504132191 1.534012969783647 1.54569754909969 1.551219503574975 1.564183727228353 1.607116142323552 1.609256947979779 1.618818687368209 1.635633571178339 1.642540717731308 1.649112917410074 1.66628451564346 1.7022135270832 1.738775892766287 1.761064640735013 1.776996641257776 1.803302569572597 1.849370208596615 1.865985177382401 1.873221065683061 1.891880962054525 1.942270916861057 1.992600802427177 2.04057346805424 2.063264644041801 2.097611279321014 2.13272321236516 2.314328664155651 2.372304873328309 2.388157295402249 2.432738768815911 2.451013216489108 2.470675081025014 2.535782789620152 2.557023334570069 2.566595580641777 2.575185306084579 2.613140506059159 2.619371181415045 2.634139212031271 2.669508335148012 2.683450027780122 2.69689461620966 2.731388912177001 2.749958990713051 2.767596025297667 2.79696558676721 2.859449480689563 2.882017851886559 2.906386003255543 2.927535913397518 2.967779815031005 2.971095202217704 3.02067088613614 3.030478944216806 3.049707149677876 3.071747339073001 3.085070831384328 3.097595954948223 3.106535366698189 3.112058232232589 3.12126441788019 3.126741910512806 3.130139144905496 3.144284056403168 3.16249551800419 3.170113793579197 3.183889657433664 3.186349840074043 3.219981080883118 3.223822526796097 3.239675755295629 3.256671239157895 3.261936642477585 3.276871365363557 3.295623326548018 3.312038287450326 3.32717977004627 3.333515005422552 3.374012421895629 3.38356051201687 3.399974734940271 3.41835711827021 3.427902365332936 3.433664721561537 3.442378306690507 3.449068461378974 3.481233116678383 3.506291344957624 3.508868803876311 3.523411996023877 3.527996152923234 3.545746067965242 3.571203442596998 3.573188373192843 3.60787179887408 3.615945863375153 3.619265340604034 3.63075137142295 3.637712400423436 3.646865811014192 3.664534393772895 3.696441267463522 3.716344923459855 3.739980520872729 3.747684750345186 3.757852389276355 3.77477410985709 3.778464035356399 3.804815334456506 3.831556661886946 3.850655206560625 3.87207708426878 3.900784211533064 3.908888107998884 3.926027450589867 3.942114449666663 3.956538058362136 3.965446106996392 3.986083101113936 3.988717882964133 4.02603790250092 4.034635699099577 4.048654682741313 4.062499492184862 4.083828925386457 4.097182325027444 4.120382234461926 4.140346857659956 4.148787998744769 4.167913293542484 4.177571202809486 4.20296862414938 4.219410286658253 4.23632765897134 4.256093266857623 4.263996582356911 4.284322324663684 4.291956437752953 4.320808779262368 4.337065454924518 4.350559620345826 4.358880406171285 4.373786608420136 4.386386010124405 4.39787427899734 4.409407199566623 4.418761481007071 4.428185481242599 4.439915183973232 4.479546284079613 4.509494111606812 4.529915860361742 4.543294656960443 4.551664134924368 4.589087973404103 4.592026706775176 4.617418914302089 4.634216891873503 4.666786969952153 4.684197632316415 4.720492052085709 4.736254456708854 4.761163413416416 4.861899379912737 4.866057355895371 4.880639917116123 4.913429389965157 4.918253723702692 4.935995719706045 4.983664703283091 4.996208707176911 5.035752887912684 5.043547409355828 5.097406368802591 5.145166861866293 5.166129758366191 5.175605228752143 5.21857925658073 5.235975244513245 5.248742789710373 5.252998342647552 5.266606688121938 5.308598698623472 5.373223747467991 5.399364615255847 5.41110879154213 5.430759675837234 5.441312596021289 5.455638686721114 5.469708838781428 5.498171300404641 5.502721954146977 5.521566151718823 5.529200120512313 5.542186869753426 5.5878552030539 5.588592468325382 5.605378736407062 5.627943477459938 5.637734696810885 5.66548217270677 5.667234773073395 5.694715626587816 5.703338019610214 5.71892426925012 5.750747755991455 5.792658422222921 5.810682060343873 5.831337484645132 5.912415726730972 6.035123840472154 6.062968650835599 6.132514595583275 6.188148099215216 6.216237510565553 6.243408027671908 6.262244923329639 6.283784766658006 6.2952179535726 6.375443145067114 6.388988953427595 6.427530637480731 6.504336701089497 6.542314614592566 6.71283753175033 6.848725702112885 6.877985470423059 6.948615304992536 6.959692012695243 7.106500539842742 7.379267225043782 7.420915332867173 7.616214115525966 7.638548912348168 10.09533344430244 12.08960271579897 13.09645354322038 13.82403273026998 14.1102058348078 14.53687797323288 14.8857107782245  
BAND_ghostNone_4142_30BenzeneEthene_CC-TZPGTO -11.23186422785609 -11.23148184600882 -11.23114468753893 -11.23033740831977 -11.23012513126539 -11.22989366287755 -11.21780352418679 -11.21623855406989 -1.146039990602059 -1.021788049613963 -1.010725945444601 -1.010696936948839 -0.8204345027056704 -0.8203288506081149 -0.7817773657706072 -0.7059945630498999 -0.6409474951995332 -0.6329363043353111 -0.6151167818129509 -0.5843321521959699 -0.5842989914596151 -0.575523383648055 -0.5002246196880151 -0.4970123959752912 -0.4912834352805909 -0.4911455985850727 -0.3620078736291319 -0.3329802154524479 -0.332951287817001 0.1291084521885541 0.1292627792351675 0.1382812412557937 0.1561500709511953 0.1616932635570214 0.1679700726760125 0.1804680823860276 0.1954657294365682 0.2015628337861282 0.2088737959022887 0.2100687320965057 0.2230595012018753 0.2612601389733309 0.3258902224920396 0.3588920670234886 0.3597475603634954 0.371278065744129 0.3824511207795123 0.383020874782464 0.3937016988146452 0.4160433046086577 0.4201843434033973 0.4380362790550487 0.4401113870152902 0.4722385411303626 0.4831397882292006 0.4848439346713478 0.4982114913965355 0.5079705278559892 0.5320854816906475 0.5438675167805076 0.5766684030333905 0.5796404755735822 0.581239725253975 0.5854233833019753 0.591671191056401 0.5940562455424276 0.5962917752636723 0.6119004431370897 0.6171246509983274 0.6349925555482325 0.6411337371465409 0.6430346475059603 0.6487672064448876 0.6556747592845815 0.6637300969999259 0.676543012218352 0.7095274271315902 0.7143880847610212 0.7198208255219902 0.723379225504003 0.7303639984041806 0.7439073369768255 0.7506869942768364 0.7817710628866452 0.8160454620600974 0.8236558653598415 0.8391897222486739 0.8473689740407543 0.8841276857362783 0.9065854419724809 0.9068383311476814 0.9222383720834441 0.9369898125439443 0.9590754273277585 0.9653046124578746 0.9901630300532817 1.00367740831744 1.011107466351557 1.013610860323288 1.02492849645591 1.041533882538276 1.0522269240175 1.083772595500997 1.120732336659976 1.123192870147262 1.143720159433743 1.168228630247754 1.201555714181592 1.202042737534558 1.220354839974038 1.228878709017562 1.24193611211613 1.269388356497516 1.28381303014881 1.291268008783951 1.296410149092787 1.298797370724042 1.320698136967184 1.32458164469316 1.328134779851419 1.338168116367401 1.342387254645812 1.369077169765026 1.39675127155692 1.399275435979955 1.444850339900105 1.479386859252689 1.490930111245709 1.496967306244031 1.509932218275286 1.514581538383424 1.517333181696405 1.518076371888092 1.518698918331776 1.523588696551901 1.530429829468831 1.563935665469786 1.589694375207015 1.595144151179848 1.598094922499641 1.624584800396237 1.627206099426706 1.654228225155099 1.666097070324815 1.6827472299346 1.686588874180309 1.743339979996877 1.749524474515473 1.768013424675358 1.770320845509382 1.81278943039297 1.825927228810268 1.846192307772773 1.905683625244067 1.919014787801686 1.932288063693311 2.093111576175251 2.189813252064897 2.194066385264941 2.222382992186747 2.309179125905873 2.320768270803034 2.353449795841843 2.363294876874094 2.405471386459155 2.456172169201928 2.462785059671048 2.468062411746168 2.486018956440029 2.528884830877242 2.542603787469952 2.546124243816903 2.563610926053102 2.574293684320665 2.607634858805954 2.646520942448004 2.655734566760433 2.736435508864251 2.736707235503502 2.752942766663042 2.779368329073794 2.780975992964271 2.784759422363538 2.796709250020667 2.847670131735676 2.855119588806595 2.870079647168053 2.901207561605157 2.918866681267209 2.936852534589565 2.950247603758689 2.958492352656589 2.961668734928085 2.973358186339571 2.995848993597157 3.008300535501375 3.012091987365511 3.031632469917733 3.042319251835538 3.070114216908555 3.070517795332074 3.093977087844568 3.109564034971301 3.114320940158455 3.116067973253877 3.131900706064111 3.142151083731586 3.145992043277242 3.155971047950355 3.167523523714346 3.193459825251851 3.207257533236538 3.244975943373908 3.247874833832801 3.264429690049783 3.276165511170892 3.304451487580804 3.305317827302424 3.315963237579086 3.330922879224075 3.37363255270493 3.381506031179627 3.382004982656199 3.387653863413751 3.391986959454754 3.407360787729877 3.407573361195608 3.412032169609778 3.413623663636316 3.417105803671039 3.428400129190462 3.435198882177714 3.436495786385178 3.447652057128722 3.453341660425572 3.455355237899458 3.460667350508669 3.481895976170383 3.50865425537617 3.523828589549192 3.554986780536019 3.569708715157788 3.609061908889827 3.615879463908368 3.620479952112947 3.626238994165422 3.657319824036494 3.663751887821465 3.677256977941159 3.682846631315553 3.714781808689691 3.715437020207372 3.717584770100951 3.724057809587292 3.739438717386946 3.759810888409303 3.774128260040112 3.783476774522273 3.815254212486451 3.901770253987318 3.913531628523532 3.919282418905538 3.934481971393435 3.974843910745392 3.97654350501384 3.98279802132191 4.037810159572349 4.047791897712631 4.064118034362602 4.064921021238142 4.066832021039667 4.104151139522394 4.107570376356406 4.11883560218584 4.130008259770658 4.137840806409254 4.138926580988158 4.14088650323244 4.141609957055198 4.146458676870096 4.164115386464004 4.183027031697856 4.190564154606916 4.196041555435725 4.20067752838971 4.236630466451941 4.264914560244939 4.285814960155881 4.290639476925603 4.322276846660309 4.33563868972556 4.336271690215876 4.357137466714061 4.381428940440893 4.422050352514471 4.429650546958578 4.432260469056161 4.433724107189357 4.434455738061991 4.469754696377924 4.471180524691178 4.473830579488368 4.504345694123966 4.522778501107113 4.532817726829935 4.544158170805136 4.545084017730701 4.580927493861061 4.598831461527627 4.669746391498485 4.671302140097188 4.673976547429062 4.679186637512305 4.680263909327161 4.685943596026688 4.690034982849473 4.700444121526019 4.702069874324573 4.873423119977225 4.899803623761259 4.900538008149081 4.902800726244926 4.907848099958806 4.938902713316735 4.974501798534658 5.001266471296844 5.035574326227983 5.068994254027207 5.073856648978539 5.093154879450192 5.113337751007677 5.119617549691668 5.124506344015903 5.126474863951299 5.145993966191255 5.178275734738132 5.247897367106691 5.260329600330771 5.270012894205702 5.375463108155619 5.380700682090857 5.381259994662004 5.390701111378893 5.395998663177934 5.396311146440418 5.424340519274143 5.427127650189235 5.427642788605294 5.464848943833949 5.534012945459616 5.541483829391745 5.557404091793645 5.580241773410511 5.715754816981717 5.75195728473146 5.763371563866538 5.822736735520285 5.906560499906007 6.076826031607468 6.078106444335587 6.112666145577006 6.27570599648948 6.281752228314871 6.296806186157024 6.366325488627096 6.379360470717427 6.4461933290945 6.527495770718996 6.545864266105255 6.852710348978351 6.873963328576302 7.343634444271832 9.531344918451866 12.11119459511693 13.08835786070331 13.10890979122124 13.61658772076358 13.62801331663328 15.01916593352024 16.37736082517871  
BAND_ghostNone_4161_49BenzenePyridineTS_CC-TZPGTO -15.55653257561835 -11.26673323588996 -11.26589162544169 -11.24613480060302 -11.24505354957127 -11.24446492396519 -11.24431916552012 -11.24339732803172 -11.24319747733931 -11.24305848298155 -11.23136750154305 -11.23050921946574 -1.246721476188789 -1.159798250468751 -1.078251348496703 -1.024303100989034 -1.023683306493645 -1.023021646459976 -0.848402550605587 -0.8456201004046479 -0.8329681471208058 -0.832840918880888 -0.7186063922309885 -0.7116984211737524 -0.65286383057596 -0.6497515708871724 -0.6444484082878721 -0.6277178123184783 -0.5970452459927914 -0.5966727718314158 -0.5882881509862359 -0.5696131669622669 -0.5316001973196437 -0.5095420384710454 -0.5066569442865972 -0.5035327469659712 -0.5033825353212759 -0.410470182015341 -0.3740783559587624 -0.3472974648311036 -0.3457802402970616 -0.3384294938495883 0.1132624708618488 0.1156352363076921 0.1164877884199144 0.1324450029275066 0.1340616304321036 0.1509556148635816 0.1637356958399913 0.1641718131278862 0.1827626717779637 0.1928166790160041 0.1945665197763988 0.2047214052043628 0.2165809969720431 0.2406191140794064 0.2541785119974781 0.313593564938127 0.314183061106438 0.3303970576412525 0.3401797779259403 0.3496350850599433 0.3511040953841246 0.3658694200413097 0.3755093323216397 0.3843237793512392 0.392819504185614 0.4017035874313126 0.4141117178470435 0.4187061193151091 0.4229486722785155 0.4444660805590441 0.4572496669343998 0.4676340844612111 0.4733430936056564 0.4809716060750192 0.486959158395011 0.5038712144116406 0.5072753556083602 0.5258619975648937 0.5343970865647156 0.538336897304491 0.5443891692450913 0.5558628652209974 0.5623419162647032 0.569750888606009 0.5733580107782249 0.5744833836639015 0.5854215568773473 0.5867113679921114 0.5917971908634735 0.5982884541673444 0.6100989937412423 0.6143426549735631 0.620234226846513 0.6219816836870393 0.6258582177755789 0.6323326323708854 0.6384760557739353 0.6435320454574452 0.6612748842675886 0.6686897000871193 0.6704801319636557 0.6765190628911801 0.7004574964667706 0.7042782499368803 0.7094203230868406 0.7238366217502237 0.7317818394150366 0.7355678950125591 0.7397369202437862 0.759288881472007 0.777250262872428 0.8115356623668488 0.816508888533763 0.8305975514446349 0.8378567141820729 0.8404748853127948 0.8495770600311954 0.861861931495583 0.8698544780197129 0.8782663940209474 0.8825461872336718 0.8837605762551699 0.9350925683801136 0.9463593383250708 0.946646537629935 0.9493171985753891 0.9601800056131791 0.9648289035285224 0.9722308352133078 0.9790606738657562 0.9952228827928172 0.9982726829739975 0.9987279893073555 1.019824589924009 1.025058765885973 1.041750384549885 1.043389287696599 1.047988811221504 1.059210007547759 1.075116364334904 1.080214259126946 1.118961292329153 1.128272562410754 1.152188490643778 1.173826492753921 1.196183977578707 1.202865351453551 1.21534463012284 1.21571565451448 1.218268431374482 1.224460227482234 1.236056911851896 1.237983826834234 1.250412755533467 1.268384101364617 1.286332506788165 1.301174060462947 1.311895134714278 1.313147023901177 1.322293086737404 1.341222202407901 1.34881177643375 1.355386605831574 1.362168733205642 1.378054356260399 1.412382076315136 1.414820530638149 1.463127693257587 1.474668473729903 1.481075973336815 1.492412583771549 1.494391989135042 1.500994178212727 1.504150038176425 1.508742928991127 1.511901812155568 1.51389332492697 1.514328970882114 1.521812972492546 1.535406326987097 1.551495975430831 1.569259521292625 1.57780842299043 1.584606860995048 1.59224970565329 1.595759108990117 1.604559314776857 1.608110937787 1.611170605274052 1.615698256241382 1.620516126571088 1.659385279788939 1.679681071574236 1.686369908856229 1.719226969501997 1.722299959568387 1.745068382423241 1.754588342915295 1.758189091467496 1.759361086214124 1.800510468603763 1.804995051471396 1.838952144655595 1.850422254000548 1.882683091137067 1.88746817015499 1.916658698266262 1.974549673284787 2.024998911720788 2.083214633205592 2.132772516442925 2.148481971368847 2.178347053554751 2.183566171672268 2.206202727625944 2.211922575523797 2.266556129605262 2.290976154223392 2.305257701810193 2.339745331489853 2.370694694337681 2.376918776385407 2.402881023902957 2.424020477040078 2.438325598162194 2.452795696385497 2.457531874829306 2.459493707049859 2.501970266996934 2.507206317522172 2.516244631918869 2.529501129391212 2.532372013921759 2.561780151109538 2.578372914773749 2.584677397044529 2.606624157909489 2.626966912778908 2.662785575824798 2.691860330300981 2.710431430728041 2.716888199136262 2.73454534727541 2.734897071570121 2.760981763376246 2.775726104466701 2.784052253136618 2.795431520453589 2.809045945353508 2.827711897674817 2.840803025551635 2.857213011535824 2.863895516040735 2.896049513867076 2.900814236897022 2.910639013371802 2.923633446594256 2.937925168192191 2.946141776093028 2.960678462285284 2.973010159958199 2.976778026843921 2.983669604091735 2.989202663641169 2.99739138408943 3.009740797374633 3.018469599774668 3.032703992864201 3.033018187777154 3.059006141491439 3.059572488236653 3.062163567353882 3.096411779914551 3.098913236914672 3.105413401388179 3.110186745530567 3.13873224660988 3.144555495002904 3.150860504861547 3.152138761084419 3.168046346952773 3.196048892091353 3.201535171200462 3.223959469313538 3.238286195611399 3.247239246740848 3.264985825713876 3.268899414337837 3.288938027203284 3.292526193036271 3.292788470618357 3.308099798369411 3.3197128657807 3.326232544402145 3.341576675022285 3.353877847130961 3.369494205080968 3.369982586869969 3.37574475134381 3.376836747804996 3.37909348911576 3.385453827207165 3.391353232303551 3.39531786857058 3.40102503094705 3.403849893310437 3.40993263260579 3.41887044321571 3.427095646062877 3.436463910165528 3.442007351652284 3.445414704650524 3.445961627551851 3.44902392130213 3.4541073504832 3.46111529721427 3.478950203256914 3.47906190647041 3.493030972093655 3.494487396095569 3.496473783479981 3.522095489324116 3.532560090758671 3.576609337811343 3.596857335725709 3.602199228929195 3.603256558493233 3.624025782452044 3.634814016354904 3.641707599151012 3.650545598760601 3.663783330233218 3.665096200732663 3.681739326644853 3.684962305868129 3.691299177225355 3.694671019777904 3.704987310622383 3.729606635460782 3.731098559884253 3.740026099915753 3.750725953737299 3.758687255331488 3.76944516445291 3.770928801684668 3.771914694807175 3.7769637721636 3.786149955213951 3.84878903407635 3.852456718286347 3.900222400220355 3.906307009809832 3.910082651362525 3.915922268068213 3.923059017558601 3.962241688771925 3.969002225673553 4.003685499520251 4.04076419224833 4.054250670895803 4.056033616091485 4.073997847510257 4.075997501819272 4.092009090099207 4.095055983550609 4.113621146319111 4.124487806724662 4.12471615949541 4.124998909547459 4.12762190093775 4.130734203204175 4.146895973744354 4.154945575675922 4.159404446019888 4.164546231585277 4.165362774401729 4.170550351094133 4.175212737963906 4.187746260654279 4.20249875414755 4.205886143225791 4.209756751730048 4.213544652937965 4.226633200728753 4.249073470793587 4.275746274445872 4.309234371493755 4.323756976484377 4.32519337424517 4.337715861060775 4.373224740755191 4.376794683192638 4.411964719264083 4.414388821825566 4.417807391716768 4.423145621448128 4.440421583145982 4.459490258363034 4.46027581850727 4.467978947471366 4.483035713318561 4.496415912362407 4.503253389803053 4.526464659986308 4.531914530206116 4.532927624157688 4.543763466508333 4.556658772388261 4.561030651197691 4.588235702694331 4.597076059078212 4.619608397822914 4.620251062074225 4.655663391138828 4.65735500107749 4.663920377035238 4.66491218738215 4.676296067329974 4.676567133528009 4.686621379245786 4.689050404878434 4.691127094138206 4.712259854638106 4.761112014421315 4.766925264830996 4.801104326666981 4.810213184286555 4.880396924965021 4.883228504701528 4.888564714314142 4.893121318031506 4.924364692323402 4.949191504864378 4.966672080207253 4.994602087279946 5.021707814546432 5.052407708726642 5.068271111310011 5.073842049512158 5.094158203137989 5.102841879188201 5.106512936187676 5.109415164759289 5.11707956473848 5.127223012244173 5.132616390126703 5.163162243457154 5.179133336936396 5.20000422494409 5.21007602719189 5.231412486283851 5.258130727452629 5.321249191256189 5.329979766425379 5.34518530563192 5.352189362456236 5.363125249941793 5.368386750611267 5.369408441907231 5.377492018531606 5.4143525309007 5.415093694854602 5.417725219364507 5.46280906393465 5.469628404402608 5.473041228555748 5.510484776570232 5.528501239252709 5.530922565634609 5.552914023737413 5.625482840325263 5.637327287229478 5.736214482488301 5.756842000078437 5.77661521230018 5.799423688592695 5.808549783717109 5.831533393738433 5.840190165085128 5.944591708533762 6.00495597730497 6.063025908806656 6.064655084850443 6.083258507623537 6.092411501869365 6.153324904953582 6.260962364813242 6.267415001935428 6.272001482477569 6.36375548526883 6.389889707477119 6.489370444630278 6.513469233038795 6.523496671406862 6.654441715637764 6.706153919964835 6.745439326881145 6.858688262148977 7.328019137547519 7.375133456428119 9.690418834208595 9.765264102793918 12.60847595644556 12.84571488868315 13.08394299156165 13.13083509736331 13.51087024984101 13.59629752553426 13.62056380344257 14.06175682428501 15.59586551390609 16.28761220746071  
BAND_ghostNone_4139_27BenzenePyridinepipi_CC-TZPGTO -15.55846436645726 -11.26911728987039 -11.2677034378402 -11.25233833317972 -11.23427007609346 -11.23316681777314 -11.23253513978046 -11.2323411695558 -11.23174674156066 -11.2313352330504 -11.23021121456649 -11.22961198616483 -1.248883526386946 -1.146709516042298 -1.081699154741954 -1.025727957910859 -1.011340907990713 -1.011155775459381 -0.8516972202417756 -0.8481158161537645 -0.8209234678078108 -0.8207181414354562 -0.7146833698822449 -0.7062926743916246 -0.6524551975578593 -0.6469849404643406 -0.6413258292915118 -0.6154481750322213 -0.5906994744511098 -0.584960326065724 -0.5846547216270251 -0.5695829477334727 -0.5392838892956373 -0.5123523933260963 -0.4947277634478439 -0.4915801207285817 -0.4915028148075068 -0.4128876221218814 -0.3778718293029018 -0.3446443318634497 -0.3329456408382562 -0.3268864629497981 0.1118764131914464 0.1227272851028596 0.1291781888285576 0.1314879130798746 0.1347398189668286 0.1505903766129874 0.1599161452321406 0.1697806711344337 0.1820414745886764 0.1926148828419018 0.2005190837635225 0.2016368211437019 0.2171378476957896 0.2266867107550479 0.2332624695569467 0.3082372599822433 0.3227549021754403 0.3287033628480948 0.3480890709375319 0.352718418106875 0.3604649135422353 0.3670936605956041 0.3729836009111138 0.3807094424616786 0.3957003956514033 0.4073767361563745 0.4168435896971471 0.4222372548752986 0.434343932892073 0.4410676233633631 0.4540086401361609 0.4708754255068089 0.4795716013858203 0.4853741578104943 0.4892968363582187 0.4930397858895402 0.4978380143973216 0.5278041250859143 0.5362176025522876 0.5430877625302456 0.553412683864473 0.5591551594982747 0.5633947173629624 0.5749098142753852 0.5802759406026053 0.5847416625952141 0.5882170352986719 0.5936732219495021 0.6005581855081489 0.6039331046733375 0.6064094187712914 0.622479860238496 0.6279190591507414 0.6328436203230705 0.6405311699486157 0.6424135736677241 0.643648488744622 0.6519987556677038 0.664055963276511 0.6706431339940778 0.6812672632434423 0.6866232081568679 0.7005207080266287 0.7106829267866398 0.7211394103911262 0.7243320210864823 0.7347488128750833 0.74704121989061 0.7507958129580219 0.769248102518739 0.7803087632726471 0.7905429241795598 0.819054964899023 0.8337190531314715 0.8434248069421844 0.8467470787644475 0.8517268994701613 0.8690631331069377 0.8757198971752527 0.8979889828059808 0.9074921386016898 0.9142638400916061 0.9304225064743943 0.9378110025736567 0.9436648776921189 0.9531169827664581 0.9605655397602177 0.9624618662508531 0.9797559639601342 0.9902220556940144 1.005755515726018 1.01432380673524 1.019635494323745 1.024128497168887 1.036567451680628 1.05303576119316 1.059681295219147 1.077924194133108 1.082517130565157 1.108370879748032 1.119889166807611 1.132738441607922 1.146244447423009 1.162593037969436 1.182537477443283 1.212104867907912 1.219807189755239 1.230660522533747 1.240339474493863 1.251547640767161 1.2640148673587 1.268901944863406 1.281478441726756 1.28666406811188 1.305275171176747 1.309734422285765 1.314394331512701 1.323574828006185 1.328451634430215 1.342738697065701 1.344953685560729 1.371459602601967 1.378803363586734 1.389155490536566 1.400440603421435 1.403757690519395 1.418653824704366 1.439145549636991 1.462491051753109 1.491996871154963 1.495650890956375 1.500260649801783 1.505624774031516 1.511366965220845 1.516966834770673 1.519142190125154 1.524149511434452 1.528316104879389 1.532309983362106 1.536671260729801 1.548841697692518 1.564346000982456 1.575532407227046 1.593612367532291 1.594379669321058 1.60733930478843 1.610359168855035 1.623172349838178 1.639135039635994 1.649037643353503 1.655698618357814 1.692405578307021 1.697586786103025 1.725063644807536 1.735602467818354 1.737279119258915 1.764603941599879 1.776575982329942 1.778514152256028 1.786371072881456 1.791234712753865 1.816538450620445 1.856378083939123 1.877288338600068 1.882936701987438 1.918403485914233 1.95816797813951 1.981594023164877 2.035136885133839 2.094868173902347 2.141172116116618 2.143857680937877 2.197488459687708 2.203009618200061 2.207642506324738 2.223918688054554 2.275230305659583 2.318033375380353 2.321088540150516 2.35044877942794 2.373472570824761 2.386590600434038 2.411160885856692 2.430673778579436 2.461412760837663 2.468501930930618 2.474275180158613 2.487933615861042 2.494227095147617 2.509375096177635 2.530953586573472 2.542557281489517 2.555677567913006 2.565895964939065 2.583282492718887 2.612536606178519 2.623692482409023 2.671081297322571 2.687939231138241 2.692265684236105 2.721813009755175 2.746879893984353 2.750466610661359 2.765183220884801 2.77378273446467 2.783023398083199 2.792792578176499 2.811164317680487 2.823630286207742 2.849064120532736 2.85889675058867 2.865879430502013 2.888916026644724 2.920941528378726 2.930982245707167 2.935860116829508 2.941665576605706 2.943846280746454 2.955055591185572 2.963300973118289 2.974750635350551 2.984613331599288 3.005749124267985 3.011757873911391 3.015925000424868 3.02850963141928 3.044661068711601 3.050035582199862 3.051757195117157 3.068665372469936 3.07268202650314 3.084718498828865 3.089472017012405 3.108288528295485 3.117347127962856 3.122051931055143 3.146995039847122 3.151567849531003 3.166085547952932 3.173380556193796 3.185909501874822 3.214194405255201 3.218013529819519 3.227607249709585 3.247965039637041 3.269941488186148 3.281278790830179 3.295625071555671 3.301459185012141 3.304854818922896 3.308608317345256 3.317196670254074 3.327776387158658 3.338784926801391 3.345828710275637 3.352682290838839 3.355877849898379 3.376704229003527 3.382346219176878 3.384289523156499 3.388459411745067 3.391267213161595 3.397704298771422 3.400508837762406 3.403550139894361 3.412122969487725 3.418052425297005 3.425089088529328 3.429345955526163 3.446102639077738 3.452049028913438 3.453313042729824 3.46197445967306 3.467164626217987 3.477031094935891 3.479303873309862 3.487005871886678 3.504304292892697 3.508759970263159 3.51594892696531 3.529794489920122 3.533239452747877 3.54951142910876 3.573356034778974 3.595625170791364 3.611228342525888 3.62075146701226 3.622001873604048 3.643985731593648 3.650233633311843 3.664850866150066 3.683203466699006 3.68663025316333 3.691157422604904 3.696297998201258 3.703111975170861 3.717308283458568 3.719413919345492 3.721918047912415 3.725630632821887 3.738424906155906 3.748372982897072 3.760874823331769 3.767120629158571 3.772969603419715 3.7773584003888 3.78731603279569 3.817178460788604 3.860294077443757 3.863873253095733 3.918338192315515 3.930766121871924 3.934649667513263 3.940525260171285 3.952018704845485 3.963248437175575 3.971830152143121 4.006378517949683 4.039081273113661 4.063113725959279 4.069742353267899 4.076798471840082 4.086954994846554 4.103888928854741 4.104962047126281 4.120190181844131 4.137180541770386 4.141717132789428 4.142500026294408 4.145988779223776 4.148896420595391 4.157804416630169 4.15922009477117 4.16803762598815 4.170708032742287 4.180113811607978 4.185207232078811 4.190965887508222 4.196532657517829 4.206452525820428 4.207522600852249 4.222636116211393 4.238883436959909 4.246597750231315 4.266536001359039 4.309348455302486 4.328899749166701 4.336067714022732 4.346299993856366 4.357252128993715 4.370978650218463 4.390683581764961 4.396430199471628 4.427161819876837 4.435405895662038 4.447125594071062 4.451193216249232 4.463301189868021 4.474047522675062 4.47803562881396 4.488995204784643 4.503166670981032 4.520763845645946 4.528254322391088 4.546980362311611 4.547596114863149 4.55096954770393 4.565757253335459 4.582691412603442 4.591759497523763 4.596549009221472 4.605730429188221 4.625377885479745 4.669094880088179 4.670819523887558 4.672915764456432 4.677356054756081 4.678294754178665 4.68649177838709 4.691247847215946 4.697625809672859 4.70513569219686 4.721583226402238 4.72457480212452 4.744816613793484 4.800344679043532 4.812836659336464 4.876487032252125 4.886447504258688 4.899456730460302 4.902818277498346 4.917885473227396 4.926697520322697 4.963797994779261 5.012945060867749 5.025655624917964 5.04728668708753 5.069409191934309 5.083514540662144 5.0919665300551 5.103882509850058 5.117257694856471 5.122112484734571 5.125855663248696 5.127746791504881 5.129722092773382 5.176428953300364 5.178775439654902 5.185481677414969 5.234415531122121 5.240062100525813 5.270122580565919 5.321923279128244 5.332824175962486 5.3453655215448 5.353227168898675 5.377701969537605 5.379071364841467 5.381722285619581 5.383218150051457 5.391438727223916 5.426877679869787 5.427392656050746 5.463570732610884 5.46698187977615 5.475448490764 5.494551497210622 5.505582170329808 5.553712295217496 5.566212331821554 5.634493876094567 5.643364594830691 5.761480229232845 5.774126480949292 5.781833178089683 5.818065145660508 5.822278002137246 5.830668694368875 5.851922702339295 5.959070580870787 6.021780061801659 6.067988408488795 6.076550827817238 6.079004629180796 6.115188678237801 6.154244617039325 6.262931100120045 6.294197009376256 6.303667719386436 6.366010222843413 6.377591098858542 6.491711433053873 6.532239018899782 6.544494089596391 6.64912742549845 6.702880875968634 6.745120503328537 6.874029211027102 7.341117218379983 7.372514149238843 9.704912184652272 9.997445813737391 12.63905611261774 12.83458344473145 13.11689226700642 13.12602549416187 13.40707907037809 13.63443042770741 13.64837277579323 13.90013853922177 15.6929976186717 16.42363840442265  
BAND_ghostNone_4129_17UracilUracilBP_CC-TZPGTO -20.5512892458049 -20.54176477107014 -20.54122903684628 -20.52879014132045 -15.64513851558592 -15.61906620443477 -15.61866057827085 -15.61861948222616 -11.41490861023229 -11.41201196499794 -11.3912225115148 -11.36996377356392 -11.34645266358639 -11.32571801733213 -11.25718097269003 -11.24131787104146 -1.434897053724475 -1.428304959290595 -1.405200132776997 -1.387391216196239 -1.31398875251449 -1.300457640992845 -1.245326374431445 -1.234363101655702 -1.091236957248575 -1.074653841480473 -0.9362092323695445 -0.9211603135150308 -0.9038597600103824 -0.8897468585118311 -0.8081103806061963 -0.7953365866695141 -0.76765475604962 -0.7540225789138291 -0.7210320798686589 -0.7080383249214979 -0.6859199391775344 -0.6683622989932143 -0.6660572840095884 -0.6591049125678387 -0.6512369117398086 -0.6431504810100619 -0.6209727981967184 -0.605028037957299 -0.5971663097236367 -0.5884403646745652 -0.5797943232820455 -0.5604647740948001 -0.5253739049858979 -0.5123279983955429 -0.4917746373543068 -0.4732070471945938 -0.4584751909887537 -0.4394567232356608 -0.438878617991501 -0.4314465178538852 -0.3723910348327985 -0.3549371950350566 0.08306977101518025 0.101983262587818 0.1111613695819952 0.1456202351515771 0.1549325796869351 0.1620858808418545 0.1726281698026194 0.1748700587967684 0.1831941474670661 0.1933777155477384 0.2349443619858458 0.2545274659382394 0.275653202970697 0.2869370941318557 0.2886189157251524 0.2994501609136512 0.3013564445041642 0.3184562166559401 0.3266765641307157 0.3401365602584676 0.3639757782729154 0.3799808603932175 0.383256088647056 0.39100865225004 0.3956302940953669 0.4035442506452407 0.4173461574169835 0.424422872885131 0.4329268601073609 0.4392880513647577 0.4412018339311435 0.4560407664745191 0.4639057399678595 0.4708387768069867 0.485975160850308 0.4901766499462623 0.4904939830766289 0.4966271078233629 0.5137960600269124 0.5151404453947432 0.5319131779269426 0.5365974577357452 0.545465668577002 0.5494348485261193 0.5520347627414167 0.5638224690919665 0.5731186159661182 0.5771869403658879 0.5907826599774487 0.5943849461351779 0.6175028600236875 0.6296521292417115 0.6348499050748356 0.636967435140363 0.6506377416693876 0.6535363911269201 0.6541130043747259 0.6635512980385766 0.6777390121332538 0.6790947717825362 0.6862330641318463 0.6919887142437118 0.7036770895809822 0.7286930990850814 0.7341723747039763 0.7439651071092914 0.7545448382071887 0.7698871009729925 0.7768544337053079 0.7791343948023196 0.7901164276272847 0.7949527024362747 0.7956392734593126 0.8081991050670332 0.8194175164330222 0.8313306504654741 0.8538631831839243 0.8663881663741971 0.8690262360791908 0.8813206728955599 0.8829399751558261 0.892590986416492 0.8940390348739089 0.9035498252669721 0.9044419366002421 0.921245364925361 0.9232504087417104 0.9290126176282865 0.9305228535144574 0.937917123636601 0.9412048939199628 0.961398611404195 0.9675727690127709 0.9679787723585023 0.9912828973092545 1.008169610955898 1.018525281682904 1.022441664576517 1.041566661425145 1.055458480343707 1.063625838888454 1.072065950575939 1.075587078988608 1.087561797425675 1.092016484591564 1.09447112680088 1.106912923786801 1.119814248495512 1.124934942756947 1.167347230843929 1.168880619901674 1.183674522277459 1.194925728949696 1.201865202622234 1.212527924461861 1.229389026565461 1.234272990828249 1.24280445421364 1.263809071319918 1.27328375917656 1.292404735343028 1.302354980667372 1.32276309606923 1.326674211222333 1.328306020262294 1.333587811917035 1.346317113765275 1.367544157528999 1.373044061063423 1.400692758695875 1.414271909918315 1.429033280024492 1.43148600940961 1.439379574250871 1.442844583885601 1.455860852919046 1.468915421527986 1.475069639429426 1.497973356195404 1.50267929040476 1.504355381154412 1.5109509220991 1.529240295547456 1.531075937105465 1.5458401764798 1.592627902794498 1.600201004766814 1.608597081403028 1.621844750004082 1.628668188472202 1.644546189967399 1.656236788337615 1.659968846283408 1.679867753255498 1.687377755850682 1.702354310185759 1.710199086610313 1.719812956235671 1.739837977499115 1.752188460033346 1.780185813456721 1.785806702044977 1.788095691326067 1.830181292547092 1.834909122514967 1.864860724390703 1.867978342756465 1.894289360764777 1.936417454607035 1.949534681232719 1.974179079445376 2.004198300834263 2.009421645664568 2.013788300444393 2.022997286618401 2.036637040192496 2.039228474374101 2.053342310623661 2.064316338879078 2.096171322459879 2.120551348817387 2.132798720052593 2.201428140887086 2.236194272593485 2.247728370561171 2.250976651268223 2.268035708431618 2.286684134529282 2.298575886346507 2.304394258995485 2.310797381757328 2.311927705318154 2.328827021580187 2.344917024882867 2.356973706253004 2.363511855393729 2.375674879006684 2.397739863829007 2.412497126310067 2.429026447879724 2.447311182204425 2.466218988732013 2.467759950851576 2.478000732104246 2.519622768606676 2.521838414230634 2.540813066857609 2.577371880590246 2.596417724359914 2.599677353894722 2.618023624761042 2.628715952317216 2.665856119255732 2.686003356032337 2.692660327233589 2.707612859771189 2.722099964098073 2.726986622583978 2.742387502112424 2.744398406188344 2.786683256886135 2.814428613768455 2.830583698338877 2.865919533998492 2.866300718275903 2.883525621594057 2.932190957975999 2.934771999408424 2.942816782460368 2.959012828380831 2.976494088767339 2.983910825759533 2.98958769424588 2.999291389375752 3.007403646535206 3.016212874961197 3.030816453851562 3.049178362153484 3.051713108590881 3.067266008687027 3.072624017475936 3.081647058255129 3.102262284309524 3.121648753121502 3.130459920995384 3.138228757198625 3.151543420861532 3.155899305308928 3.180391693207655 3.181935603637753 3.192009149369551 3.200343171751144 3.201471259450221 3.210226903364998 3.211981639866694 3.229359306994843 3.232090794459709 3.243417570678528 3.249461712579362 3.275984557199402 3.277559581803515 3.297121584932164 3.309122664572445 3.31618742944509 3.319687407814372 3.329204190154796 3.3478848278877 3.351338935471397 3.356105851314319 3.364575129139867 3.37492374793914 3.376243501940493 3.39176635972794 3.395211762876989 3.405866013945009 3.426537246237749 3.428766192775525 3.433211827381565 3.442897918171228 3.444623970092663 3.467073925331504 3.467124003105259 3.477556828843077 3.484134701113702 3.49977447158602 3.514212207282185 3.522925671729141 3.535618193165345 3.536139345215911 3.545371840825534 3.551678245460893 3.583025028337564 3.58661098956348 3.588252988295891 3.594554868406051 3.601447158465514 3.619275668087778 3.635510239770904 3.660449745367105 3.673214132256451 3.68186378714453 3.684318347555298 3.699211349642427 3.705822716457455 3.726086294996312 3.732240760094791 3.74731967111404 3.747995708045501 3.75927678423388 3.762568741752494 3.799846733319453 3.801899774990376 3.823238457710693 3.826117743046448 3.846566554002245 3.858065019495784 3.870360146135002 3.873927862705321 3.888421051394141 3.897748112854078 3.898448949720553 3.918485943478395 3.943074130596631 3.96494283943567 3.99186511172313 4.010129379446346 4.018839992331 4.020353805363478 4.04193904333017 4.050179832200276 4.062651979588334 4.064217674074381 4.088279314289 4.11396166450831 4.121171397512543 4.141804155384264 4.150952769765697 4.151586476436216 4.155728307286024 4.171592214258948 4.17233144365023 4.184794243886783 4.205814982405398 4.223704125028533 4.262687100860422 4.276769003397432 4.279682944457951 4.286261425148433 4.296481971944674 4.302056103405715 4.302546047467161 4.327325629039702 4.332609513484269 4.347061226145139 4.356659130904285 4.373036677480574 4.402193991557147 4.415760023700822 4.417926921806246 4.42269290738018 4.429625181435914 4.449025361281604 4.47593138917526 4.485715420465583 4.520543022041521 4.546501494692968 4.555171855187054 4.560695130797267 4.561034524663895 4.582347568583353 4.583599158120486 4.588592824624206 4.592942914327311 4.617218776220334 4.629874505800607 4.636335914907909 4.650187703662137 4.658361515021388 4.675644193769589 4.709764278372479 4.736680656071352 4.750723951716935 4.751824724980976 4.75421990015924 4.781796143426695 4.792657534838329 4.854098109555649 4.869836138823098 4.895604559840858 4.910669449832056 4.93793030593633 4.938621139567196 4.967728601514217 4.97143301307889 4.984276081583081 4.991391790486523 5.047355039562551 5.058710206328366 5.102359736537649 5.105785265329112 5.121035258578769 5.126494484350418 5.13370713548233 5.1360544644902 5.161752300884826 5.166471607516676 5.178801223793011 5.202170793962763 5.272061128959042 5.286377616939276 5.317863844584495 5.325005776911388 5.328891958668085 5.337448380413934 5.343522023632838 5.354040990922313 5.354473759162485 5.363857983259757 5.391766917450949 5.399040552522975 5.403211486178664 5.425459434429279 5.447185660337858 5.469502382911512 5.472382601383905 5.491970681153767 5.497599112480683 5.51712512792193 5.529200121212732 5.549608867162698 5.551983595968125 5.570736610556833 5.572704339747617 5.589766708165998 5.606019949770673 5.643083384433269 5.654302366193015 5.66108247534423 5.672909282103735 5.680394562637422 5.698779790742295 5.741441382941378 5.772604009555829 5.781137756671936 5.790770718189089 5.794588820804624 5.811097447006025 5.824234002989556 5.836654728283222 5.869927748695765 5.911349761341953 5.942317654492638 5.947997719084734 5.985432889866363 5.989122749138009 6.010533170836009 6.027341510442842 6.051705227729493 6.061139906513853 6.091993849556344 6.094494796405775 6.113339310481081 6.136619266563046 6.161733039386189 6.172519676136603 6.211039367529722 6.21121618886269 6.213587261769497 6.251968360867623 6.275803157162753 6.340888797626777 6.38864122310045 6.394401311989127 6.415150978411861 6.561993517725843 6.586496351108109 6.594788782984268 6.600615524012913 6.623681056179355 6.628139017922289 6.636361669799256 6.656918239774979 6.709702659460286 6.748269818058904 6.752366975095121 6.760809796559243 6.808184568887353 6.818792265206985 6.900691676267546 6.910100811863445 6.942084260143384 6.946026199308769 6.949074066288314 6.985672857635913 6.99691732088251 7.03119157091547 7.045814027321532 7.062289193793918 7.132107654333288 7.187196736690622 7.260135472865578 7.333717506120889 7.338724048886247 7.353246682620453 7.360315711633073 7.368228578480957 7.379203986603761 7.447796051453071 7.570513719853042 7.580365967067162 7.588199204723093 7.590574288738128 7.62670306108907 7.669820603506263 7.76717782725283 7.841476832718194 7.952877918754341 7.974464890456229 9.536726658481237 9.655990653821723 10.99216048111265 11.04298960958478 11.94459431317499 12.03288388503649 13.34251136804341 13.4372649251314 13.60210418293807 13.73983350410136 13.79005932101517 13.90235954909309 14.15226712064055 14.26583057226894 15.19705009297967 15.30827854292067  
BAND_ghostNone_4166_54BenzeneWaterOHpi_CC-TZPGTO -20.53510375737928 -11.24647364732364 -11.24585792402916 -11.24577148898627 -11.24488902295417 -11.24453023073514 -11.24448368208198 -1.325028558771364 -1.161450292242047 -1.02553236306247 -1.025222688603769 -0.8342622940332056 -0.8341350780024785 -0.7198119900254393 -0.6861878654913861 -0.6538554531563306 -0.6290909795839946 -0.5981599257379671 -0.5980336400262899 -0.5648160982262171 -0.5106589862990993 -0.5047042911384471 -0.504580153526577 -0.4851033469427828 -0.3494962793184792 -0.3479798578036512 0.1149435308209111 0.1160658048270504 0.1352062494331819 0.1608502063670873 0.1638675229783235 0.1762566230600696 0.1951772457029367 0.1953891346028371 0.2174045590246994 0.2664262573628767 0.3191009278469912 0.350497736451233 0.3506217245306558 0.3850409391497195 0.4078809284002335 0.4092431080269412 0.4179961684486261 0.4457749338250295 0.4577804329636297 0.4636594687113249 0.4896972286560645 0.4967925022210039 0.5182801295740994 0.534490735554967 0.5558522587121985 0.5583306966971529 0.5724078094494646 0.5747373339698154 0.578365557358837 0.5838746758416729 0.5860727848222739 0.6199249902817028 0.6310669068042932 0.6323369670674889 0.6326858735809779 0.6425891382713982 0.6577152590489298 0.6891568768207158 0.696483926991439 0.7139261777068189 0.723707273519222 0.7394693160831612 0.7397684545221934 0.7777854674299695 0.7872447513577571 0.8218745872381091 0.8284448159305136 0.8443270153860656 0.8752415472163418 0.8795482662311834 0.8989689128879439 0.9109767059420278 0.9458952874372467 0.9467218453582359 0.9552602206207695 0.9808930427247723 0.9965087554623198 0.9978994481729025 1.024004786433675 1.024353339797682 1.071470304739583 1.111873769267853 1.118550285546123 1.124114491329109 1.194844119327436 1.203179789363582 1.214220579577636 1.217447348735923 1.228300435690824 1.273371818742904 1.284522784140479 1.302622294101825 1.314675908718274 1.319207796350448 1.324333423489123 1.370613776557253 1.389232282883386 1.395013139785286 1.471668750814016 1.480254360281642 1.49813078253444 1.499791503475072 1.502636651898449 1.504809564912034 1.506565110691722 1.507310201011446 1.565575964246722 1.579645760604098 1.579966111030796 1.601732138364248 1.611039829477453 1.613698451155048 1.65906317920728 1.66803350151842 1.724685151978938 1.724992715998829 1.730662862744006 1.756529676700234 1.799034225708502 1.836469709949631 1.880977867477819 2.067317519381171 2.08110614906802 2.091959551319913 2.14374501393993 2.179451987354854 2.184816271028196 2.20271034978918 2.22658112583094 2.261387311192273 2.307205858402306 2.332277730748136 2.35600975126814 2.438863688218363 2.446679908549664 2.452503801772922 2.465517744479616 2.491296741325407 2.525760478051296 2.531353644271216 2.573948615638092 2.592050465718307 2.668117817947983 2.730862459457518 2.732811215979807 2.742753842881631 2.780984017435022 2.78693561227174 2.824423249179159 2.831523919070142 2.895768078565262 2.896428582211479 2.921613829761866 2.938534227380155 2.94123992753818 2.990322829852219 2.991414648405681 2.994969852373126 3.018114268482295 3.024592815482361 3.036315417242186 3.0517178058126 3.07157061589218 3.096212853293607 3.115722593207807 3.152360546593618 3.153681767420774 3.220214023364921 3.231533005337408 3.283915930963073 3.289074113035163 3.292266280333021 3.309528910244013 3.31939535886907 3.34779923321399 3.367324853364613 3.368276838761189 3.374172348545371 3.376458363916935 3.397138015397752 3.397725246201826 3.400977548303308 3.425954024572261 3.436878168402734 3.442125355489277 3.445334006269677 3.449966595524071 3.478768605250753 3.495318023442133 3.521828263976745 3.600628868646009 3.601998996891538 3.613997564569131 3.629860396884202 3.649370469054714 3.660740834448087 3.663349131591715 3.689829528378963 3.697651343057497 3.70282565032841 3.706875854844581 3.708321069117178 3.712803783074553 3.718518543453351 3.768681070990264 3.890350605305054 3.89702209168128 3.897644074578199 3.907737850469536 3.910872800936082 3.938279362083343 3.993497484092969 4.033179354072694 4.048743315910605 4.053234912937682 4.063462400734067 4.090513540108167 4.090628277268958 4.102796031371621 4.115291532195023 4.121204155662778 4.122787422263588 4.123447983493729 4.129887056764411 4.144345749814376 4.160977970634768 4.167732445335034 4.169009736352309 4.179179422237408 4.229203685003215 4.229241161605225 4.319284755134817 4.320423800905938 4.328453393007898 4.35469602163234 4.374287116578293 4.403565917073522 4.409563627218562 4.422010029101455 4.439795311112111 4.456633681599645 4.461556175815972 4.489395768820557 4.501946816680324 4.529674916768137 4.532254698756509 4.5424923500106 4.561147530061142 4.646244591767045 4.654073441927253 4.657031002224159 4.660040448051053 4.662652885917865 4.6660361998536 4.675876366998239 4.685746093085816 4.713265354630517 4.722484387144799 4.885782759342987 4.886310012661444 4.909661014680577 4.935408284237961 5.017181098955984 5.051178860207653 5.067644283902689 5.074751707711002 5.099867871324816 5.100788542875343 5.114442603810122 5.11478682871896 5.161185762302558 5.210534625359811 5.256365515199982 5.291536126838487 5.361539959470189 5.367302511982385 5.368039409180958 5.376312009659383 5.414098995605586 5.414316760868513 5.439282092753172 5.526425566623503 5.536875112727349 5.560972437320595 5.731485655185174 5.74544638786091 5.807527687264859 6.061862795047118 6.062089299888037 6.078539824162744 6.091750175348346 6.263345997304236 6.263377973002706 6.361796294435615 6.510053828391543 6.513134023733327 6.663932234470587 6.856951700025004 6.932052691614364 6.972814298337756 7.040008006340693 7.040139701710289 7.105851731289391 7.262182419555464 7.263152884768205 7.326417622975617 7.534200594744694 7.840382562244256 8.327893675460661 9.642578861350435 13.06945494808163 13.11097875517768 13.29160672163547 13.59069694250683 13.5941908392559 16.25403937326161  
BAND_ghostNone_4155_43UracilNeopentane_CC-TZPGTO -20.54426121872134 -20.5388414226642 -15.64222760118608 -15.62425091873852 -11.4174866226276 -11.37964576490769 -11.34028705466478 -11.25375654075234 -11.22668066639485 -11.20814807070633 -11.20375516768238 -11.20368807721257 -11.20189518688706 -1.434619752838021 -1.396458773865993 -1.311821416220835 -1.244057136797005 -1.105797973109991 -1.086993327564052 -0.932859384605746 -0.9303815730343685 -0.9272822194971422 -0.9262423680282846 -0.8999180046628757 -0.8055055268964934 -0.7635602356980782 -0.7301442179875459 -0.712848865965319 -0.6761690740122229 -0.6682164686483929 -0.6514361319359626 -0.6138762355946999 -0.612448162846805 -0.6112205661420901 -0.6106787272272047 -0.6003506870373024 -0.5695013419122592 -0.5534351818384453 -0.551232041439373 -0.5256564283567036 -0.5091115503515169 -0.5081602831028286 -0.5070333732981825 -0.4822606796287209 -0.4519765671153536 -0.451813132005333 -0.4509244678492098 -0.4470772327507355 -0.4348629958704833 -0.3674752722640945 0.08881175554390067 0.1117489201872204 0.139580735479177 0.1554627482790034 0.1662885079063508 0.1693334152310454 0.1842055932831093 0.1867580009713824 0.1949244657568245 0.20147303922236 0.2072622899122327 0.2134712508499864 0.2235405553795895 0.2574186227151997 0.2592183515900999 0.2684214563398971 0.2804502868919971 0.2820445843339407 0.2860387244141592 0.2895110579176204 0.2958930726366424 0.3029007765696355 0.3131734321691605 0.3222378704731143 0.3433089710275864 0.350760484050869 0.3626783569763797 0.3709393574087052 0.3755293247549867 0.3875158354441743 0.4207715088928468 0.4283051853616884 0.4387238942295814 0.4475583809561208 0.4560944340434474 0.4664907117482657 0.4820953696298756 0.490834641168629 0.4979581774810079 0.5026523511110622 0.5073377612575311 0.5177057558870687 0.5297873521659622 0.5326674094100895 0.5372629634805923 0.5473759425795005 0.5558216006930331 0.5618354410559696 0.5727154641064157 0.5903219060346776 0.5920695639230309 0.6010217424811748 0.6060810673806485 0.6093146347868899 0.6125695596366466 0.6206867260619396 0.6256896992721166 0.6282419017671389 0.6458154422749455 0.6536065876888209 0.6614451638966174 0.662787936648747 0.6678326649650987 0.6724999984911393 0.6756951122882154 0.6858728795107596 0.6922944979405471 0.6935261198361714 0.7095023045715163 0.7211208229103785 0.7260052732264964 0.7354963912320048 0.7453182937813004 0.7548893562063116 0.7629606855923958 0.7747403861326875 0.7866462475469793 0.7957113239834055 0.8011487792688144 0.8049452856693862 0.8191919877912361 0.8327017565258344 0.8389155051606936 0.8600094514727066 0.8624310364729739 0.8758001368883467 0.8806812768531498 0.9036958544941035 0.9116665743366619 0.9283619859310193 0.9372650697502128 0.9468812481940081 0.9517123649988622 0.9654626768646304 0.9677414559230372 0.9835492265066522 0.9908627710027368 0.9931036276611428 1.012848244824407 1.026501086673652 1.043496487628311 1.049222180737091 1.065773044177331 1.067035768308946 1.076925746935529 1.084515473120459 1.089735752719481 1.100662219394981 1.114681560644002 1.12727848372187 1.140825927828478 1.148701494468652 1.151866537813822 1.160204334557332 1.163526817450602 1.172498270968278 1.179019265884612 1.184042935951936 1.187353991500959 1.209515016472584 1.222877317631831 1.236760906665114 1.244381862746485 1.258631275107758 1.267860216289557 1.27551769528027 1.281176293145934 1.291577015160032 1.305542147916775 1.318996393423839 1.339192018091693 1.354594825889254 1.362225073118061 1.36356735618431 1.373330214169392 1.380276913459813 1.387349652940721 1.418740467565273 1.427399505424392 1.433899519508206 1.437804939026975 1.448022051578542 1.455433761882049 1.457096792482831 1.46498286120603 1.476546027766734 1.484972870913396 1.489869096609777 1.500057657867939 1.506488993999541 1.510941091229196 1.517302879512469 1.522692132435189 1.528543312337694 1.534668440542492 1.539315504479268 1.546678248766211 1.549283641492914 1.556817814653192 1.5648096713896 1.581567645708892 1.586800663961379 1.601913637058253 1.622665861675363 1.635810470229679 1.65969698638519 1.678099920483433 1.683950396714162 1.689763880880032 1.696777025303253 1.701728954764439 1.704491384586311 1.715005274460653 1.725401436607278 1.730862410541671 1.74832814073053 1.757180255870324 1.780643305379054 1.783144517724923 1.789782581636369 1.795848108125055 1.809625980747496 1.816334707851979 1.819881173746665 1.822461742412811 1.854593671362895 1.896890313054741 1.902311878030089 1.91500491207334 1.922119706218165 1.923101262056073 1.98934833482132 2.010117938717571 2.014917355727281 2.025894718177369 2.029096933112884 2.034846906431063 2.058564326183163 2.073661206814932 2.080606501970772 2.122331893577898 2.242676226427588 2.26531622688365 2.303314776519944 2.318703202352532 2.337928201245772 2.378734754133228 2.406465645227501 2.433901393114364 2.484076629034142 2.506108230624822 2.541975348687304 2.544787531092069 2.556149611048609 2.569717009895391 2.584926669282564 2.61490584757569 2.620544287353855 2.63261139245734 2.636843668204015 2.655620688306239 2.674050595765343 2.679620550769932 2.683141065244384 2.721501729612785 2.745109663212776 2.753925956277097 2.773750430884234 2.777602452555728 2.801030812328399 2.806716796152429 2.834358949312104 2.878691992880517 2.886316000782706 2.9114449315339 2.913280766166632 2.920037258815739 2.927897633930229 2.939293045086262 2.952104154541366 2.954164075696089 2.962198602548569 2.966738367011377 2.970381314394575 2.976866261319845 2.9933377154666 3.001803923768146 3.01204033779275 3.03034786434761 3.048044204115279 3.059283834209505 3.073882739997948 3.082028362659404 3.08818585675813 3.115431263145632 3.120541557729728 3.125852091245408 3.135547173201108 3.138172946275841 3.146571618134765 3.164387140869507 3.171698118042819 3.174642675858872 3.188467077212009 3.195965431229505 3.200070051714525 3.212790629013517 3.222760749399948 3.23289806258167 3.237241545449993 3.246929752815056 3.257124206752925 3.268386894322594 3.283900417495853 3.296123887848079 3.299781164928995 3.303052969903455 3.307346027056024 3.32740619267728 3.332172781731094 3.344183085782366 3.362377877687104 3.364445090551119 3.377186686136537 3.384312477952506 3.386979701624457 3.390481392869693 3.392612821162641 3.39904342010835 3.400392891732942 3.412861352387871 3.416385978030877 3.425410987613354 3.430259513830797 3.43581144551704 3.446523141596383 3.462337570997806 3.465746349765612 3.480655580065046 3.499916420315961 3.503137962755341 3.511317728818839 3.517481555889247 3.522411311778262 3.526370345712624 3.532677017323569 3.539733716230849 3.553806461142831 3.565197528090434 3.57284296766481 3.595541129532374 3.601032555589562 3.609780695328241 3.617054363213413 3.621768244028361 3.623967914210843 3.633401745433984 3.6417206801634 3.650849363252154 3.658899201647502 3.66206509376845 3.676821576803596 3.686218113692561 3.704785131650881 3.720952565563979 3.726639977801947 3.7404002310933 3.748264030574901 3.762356058441013 3.766644758299185 3.774752555335831 3.79894049647807 3.804838551428119 3.814506032910831 3.81648874395277 3.818779119742775 3.825126180116523 3.838519739640631 3.841385969273107 3.850424067069585 3.858124844876709 3.865140383077596 3.870699913480522 3.886178620082438 3.897586991711325 3.911196456461269 3.912260272678844 3.918957679087959 3.93475259796997 3.953906334601843 3.989745659847908 3.991874682091244 4.005424412754981 4.010918241313091 4.03146856614067 4.039678072026337 4.055429402375979 4.060611528297115 4.0692357967579 4.082247493658778 4.087109820371306 4.090363745684375 4.102520602501563 4.109760619709562 4.121853992101381 4.137220334420167 4.144825774032077 4.159260602333953 4.167297179526214 4.177316366605671 4.185809021813338 4.192890738826224 4.199136808058819 4.232283023210494 4.261795352742477 4.273592714380743 4.2849916299357 4.288429403103576 4.292355613075798 4.295300540042795 4.301055411603144 4.307148943230508 4.313368844883865 4.330678471602343 4.340081305724498 4.344518047702397 4.360546709065544 4.37348411797452 4.389569744735867 4.398022466194969 4.415432850610349 4.434183532299555 4.442360362023465 4.444559701149386 4.455303850799653 4.465101961867932 4.471807011527979 4.4762912690683 4.489710508340942 4.502903288637426 4.508596098846942 4.52700278900137 4.534443463451612 4.536540524674973 4.546631172600632 4.574447797561667 4.57552007314848 4.585238324780435 4.589082043628999 4.591343885660016 4.596007094297099 4.606484928533719 4.620260960392966 4.622461394473826 4.63393521531492 4.644290567291817 4.653936223223822 4.661063481634484 4.664465077757586 4.668276834612079 4.676534511017065 4.683325029702492 4.691041048184416 4.695804374853732 4.703350714752959 4.725015928910603 4.760534082670199 4.772207422441679 4.813699749632387 4.817278901940196 4.828683978920197 4.858060891508408 4.886229656830889 4.926030704322184 4.964000142256726 4.979689430337569 4.98888195108085 4.994972873997173 4.998221845587066 5.003514168161054 5.026362915004118 5.035161077179918 5.049128714160655 5.054801886804372 5.108446196600749 5.115755638993585 5.125732625671349 5.149080238916639 5.159104824858954 5.163173433268605 5.164137452918328 5.182238052071441 5.196611004423298 5.199848884194846 5.211619359753878 5.2122956557592 5.22409873688915 5.274455729302867 5.330423048787172 5.331704510076615 5.335033279111022 5.336335434611481 5.341092676862584 5.351073705182439 5.356622808856627 5.39904928204807 5.410710958838202 5.450007504780285 5.474316341220232 5.475398560337839 5.479251339387854 5.483866341695973 5.495570380886287 5.520787157524515 5.524539570293959 5.553347086818077 5.561269421905407 5.5635714803519 5.575874707786698 5.584743795183184 5.603466684597652 5.609744356881706 5.619393546472264 5.622873186168572 5.631824236145582 5.654295032965035 5.662051526932916 5.667262524588202 5.669637804332869 5.675548917414946 5.690109195882428 5.694353647938512 5.703232680225223 5.736976878666724 5.760292088534863 5.774655091724029 5.780702041764872 5.79001069207809 5.793748457257924 5.805648921915423 5.817352049402795 5.820725501444441 5.838360316055567 5.88772440832387 5.894949769475383 5.903467582309164 5.941077911596157 5.95982604271709 5.976264108224272 5.98053656956624 5.984333559915055 6.031214288375185 6.039271074060399 6.071269433556841 6.094163967060315 6.161271282937992 6.186421932399481 6.214046186528254 6.254867716341573 6.331108975095687 6.340395672726251 6.35455066753661 6.36375353956679 6.369692670125263 6.383730726309583 6.39176617418219 6.40102773418046 6.448736136089637 6.475019403401261 6.565975478164316 6.611795978375071 6.633346239446496 6.641314969221708 6.708592973203659 6.77943780142564 6.825111820535648 6.895955356844533 6.928515758559416 6.974032778191318 7.001199576609734 7.043372735879181 7.05685073460829 7.249742356590782 7.357002174369346 7.369013320342161 7.376224595846332 7.547610681065304 7.588208733589658 7.594245137140268 7.624585649327805 7.924202258062016 10.09234993423381 10.50540815647224 10.99553654647462 11.88639207631147 13.43472844380293 13.55704098744322 13.83754917920025 14.16296535298225 14.53113042713008 14.53687370797895 14.60715108849577 14.65623311843797 15.28523650669119  
BAND_ghostNone_4160_48PyridinePyridineTS_CC-TZPGTO -15.5756835702687 -15.55612812385853 -11.2857152660311 -11.28443709110268 -11.26963852128907 -11.26590534050076 -11.2643004434821 -11.25094008547273 -11.25088633768807 -11.24721042679139 -11.23202017223853 -11.22745380683404 -1.266507640362162 -1.245876152554567 -1.099119139544827 -1.077964104569425 -1.042739251769099 -1.02232696293947 -0.8683461150871803 -0.8648490189204977 -0.8479108300984959 -0.8447633291706501 -0.7310337494187671 -0.7115500715053554 -0.6693022847345224 -0.6629523713652344 -0.6491908205987823 -0.6431188919296232 -0.6070734238327156 -0.5894757190823451 -0.5847309364685038 -0.5729670184004191 -0.541962312393117 -0.5308556232833128 -0.5285944376805448 -0.5081316859174496 -0.4294249383501785 -0.4103821412159812 -0.3933614424062309 -0.3748936521237047 -0.3559133017386842 -0.3371870215736689 0.09512162105768081 0.1095290255606922 0.1160328815308558 0.1330352495423929 0.1343850634032629 0.1595191700904842 0.161719617914658 0.1655587150816307 0.1846172909314613 0.1947278697195976 0.1983806986182521 0.2061085375737013 0.2385789790222449 0.2481358603195581 0.3049786941648796 0.306746692144967 0.3202288874751782 0.3227277501213027 0.3428845856068318 0.3456591134432315 0.364339426530505 0.3700958021843732 0.3781557477131313 0.3921344659087241 0.3941438145273504 0.4022418023842166 0.4150039475698298 0.4373104591075183 0.4468872798424647 0.4553422032343583 0.4692271434295866 0.4700040567871301 0.4808413634927418 0.4884144593866374 0.5043008191553954 0.5162661625415841 0.5265854539010143 0.5346503276911879 0.5381225078174597 0.5465646309059241 0.5539158673932674 0.5551605163072056 0.5582950845918505 0.5659083593769668 0.5778641298283551 0.5814253624300708 0.5836571209671789 0.5990711943208253 0.6058690944782009 0.6110785374247326 0.6138470517066407 0.6180145591154114 0.6245776326398998 0.6411690674477065 0.6468805641637392 0.6485180835990525 0.6602074957799889 0.673069022057396 0.6773612220270239 0.7012650124107402 0.7052818178872852 0.71107035939896 0.71644628115249 0.7170834244726408 0.7305215878913652 0.746933608561972 0.7772777084339733 0.7889533242865503 0.8084436555945752 0.8104604699814599 0.8241624365654384 0.8287138681586316 0.8363849242485637 0.8460068951796539 0.8483735998044591 0.8654117800900607 0.8667261366748892 0.8712659582816917 0.8998579591238857 0.9101212817863582 0.915841331258613 0.9290611207790758 0.9454964026325133 0.9555546424640375 0.9591346546673523 0.9720367341836726 0.984465644246011 0.9847837329174042 0.9887236175847542 1.008836588910361 1.021869332519787 1.027732426227308 1.035302300503897 1.047904339049967 1.051027878488133 1.055122420090154 1.058356366075965 1.077059113544464 1.127988875389349 1.133765897502378 1.137532199424151 1.167438700194053 1.193411003193312 1.20458015560672 1.213997643587236 1.217925416628506 1.226387440769056 1.234668162228578 1.235215818273584 1.247889452814745 1.253241709865501 1.266902156372734 1.293645822398385 1.294942968843498 1.316499704871251 1.333368726865882 1.343986237347623 1.34815896532578 1.36246071595833 1.380818256719405 1.383462769856173 1.413242510464048 1.42810188684165 1.428873494744165 1.46700101064327 1.484232273905889 1.493813249650298 1.496512459872509 1.497543965935548 1.498301317611187 1.51895120447422 1.535112126577735 1.540452901114166 1.545711454646056 1.551052512338495 1.556049229590924 1.577055842296026 1.589211915645892 1.589942619449392 1.598129654418929 1.603442085760023 1.603994036669955 1.612448789690585 1.616326723589917 1.619649455156724 1.630726789368878 1.665264495222978 1.681954905425357 1.710949793804283 1.714584975771974 1.732597019305526 1.741588006409578 1.766864257832899 1.81432246990129 1.819751615189878 1.835135290180333 1.850948616005547 1.882745146187485 1.886553884561301 1.898164349729066 1.948923102042159 1.973074650101555 2.002285334971819 2.023383211459573 2.123523947244685 2.123697510735855 2.135001923603082 2.153377778862415 2.18626273565385 2.21328894653093 2.265467369366266 2.28655846392166 2.319945759544019 2.333957091050017 2.366668525006271 2.378036056584023 2.392749306697412 2.409874379973576 2.428266380318868 2.451748025185343 2.477422938847209 2.489813066145206 2.506518164300755 2.516378530893572 2.520220714347344 2.527236815748304 2.531135466887434 2.55460031700835 2.572105806829505 2.590013777457189 2.626086717355339 2.658337695130097 2.673663209511728 2.693309440764877 2.699178251598057 2.710874703312099 2.716328178773869 2.748874766131769 2.749619311138621 2.754997322497089 2.804404364775079 2.820157234406356 2.830847177001205 2.839786086524687 2.840436185290176 2.861455485986641 2.873983515633655 2.915953488983224 2.920425912019062 2.929783150989972 2.942266657476816 2.951378829136323 2.956390253011111 2.972092178189293 2.974763609476717 2.982677562386785 3.002843424491216 3.013643277119327 3.040444983573056 3.052358862379528 3.066189657557029 3.085200320257976 3.100962859502133 3.101403139034147 3.110632329586011 3.112907039598789 3.128353807990314 3.137774349530339 3.142592974522384 3.157061505384493 3.194802547303461 3.198971664602913 3.203836436594654 3.206254948704347 3.222637345716966 3.232182930335394 3.248353899701889 3.257673618068974 3.272853732882 3.2851675635657 3.288421981847613 3.301980394333881 3.309347462622622 3.320228757061757 3.328437596549677 3.335900385462236 3.345392519031105 3.356719952864847 3.36570720530263 3.36922541953573 3.380581700475599 3.388938423473494 3.394411276224917 3.402814898227389 3.40655826336969 3.417884747663253 3.42999645848832 3.430399210725705 3.439705082265708 3.444156662440297 3.447345653517148 3.455230716748042 3.460598474312071 3.466688589936913 3.469733414535231 3.480518607897872 3.490864085990927 3.49791834086138 3.499912632234272 3.51261975958977 3.533243860781848 3.541071105559397 3.555801016620384 3.564071998333077 3.586072944769815 3.605246743453032 3.607794717153194 3.620146867989557 3.633865907092953 3.64476794200931 3.66053455664898 3.6715406696214 3.685046172425845 3.687612456973081 3.690420625472879 3.697628116041939 3.714169548097958 3.727961405040368 3.738002231680971 3.740948699104895 3.746500811263058 3.748491949451807 3.758404808815216 3.764303929779486 3.775934540407306 3.782043071636726 3.840851564326327 3.847442808611582 3.853164048555425 3.856868659220678 3.899588074539023 3.925682760184735 3.942136444774541 3.952568216174392 3.960321488299258 3.967469327588602 3.972788754364071 4.014347529139625 4.019130754457848 4.045518598916291 4.058752985899869 4.065619782540382 4.077408542610665 4.08384982718513 4.131695808470113 4.135919766875801 4.136802782064773 4.144999330930886 4.154777964522747 4.159773198334126 4.161322218012062 4.1670918375341 4.179644944990522 4.179966479025667 4.194827395140301 4.205122096244765 4.211667479075719 4.216365842302477 4.21773776717814 4.226949916203152 4.228157656792009 4.262228934165482 4.271349072350884 4.307661099848143 4.314743508536573 4.340126185696536 4.341313882904004 4.365924562618035 4.375700355070555 4.419090280640352 4.419348000360683 4.436842058237905 4.447872476317149 4.451727360695279 4.467162197381094 4.473865705715598 4.478620066405013 4.511602978586616 4.529187949913164 4.543685221000773 4.567913086634839 4.570334616827759 4.573803491398464 4.595258479062251 4.599071187404571 4.600244917543084 4.621224520404727 4.62355612778801 4.657779087259653 4.673607204336514 4.687620348575734 4.701268113916228 4.710333600913033 4.724998653059507 4.758919140728072 4.771956127176745 4.776408400172795 4.791463022294559 4.803292644943109 4.810905383037793 4.85823415570511 4.864522395089579 4.881273091699097 4.888804874152404 4.907450157738244 4.930690428588129 4.944850050061705 4.964573237536006 4.998871687428061 5.009417591803778 5.021548901250826 5.076037055205308 5.085769781429706 5.101486975663775 5.109704761796612 5.132243257640967 5.153888335388146 5.163383675048705 5.17234016209572 5.189388357179135 5.196411861878748 5.218241633546111 5.231403253094082 5.243320536203792 5.30219176154485 5.309837188275661 5.321861373361032 5.327091752392729 5.329760735942397 5.344357867132919 5.35260841693314 5.371155837651248 5.418606669146812 5.441735146819516 5.445200771757265 5.449825129321568 5.470729018479891 5.473286952239103 5.484680597906952 5.488913618535724 5.508560809584581 5.526836814409527 5.606596518563434 5.636134645711841 5.63619419220897 5.650921299786216 5.737129566560924 5.756915300674144 5.78092019446467 5.801594244782813 5.814638814156424 5.815149369063822 5.831860271779121 5.847678934173418 5.923431491412577 5.942605052520883 6.005486918893044 6.006784715736607 6.059833796648706 6.079285225586043 6.133490978799149 6.154737157550631 6.241553452318469 6.268125287356245 6.339649790153371 6.396690105123245 6.469457175573361 6.491974146994944 6.630309024282775 6.654663239212857 6.681070762849743 6.707680016064777 6.724504642484285 6.745215317843632 7.35504330931501 7.375980442337013 9.761796581103177 9.895631017386947 12.58492167083879 12.62168296041954 12.7733689235784 12.88143755310296 13.37365924417037 13.49377340407336 13.84825047528786 14.04291929630859 15.55830927723328 15.6442000732335  
BAND_ghostNone_4173_61PentaneAcOH_CC-TZPGTO -20.61390405116464 -20.55076161889846 -11.39025204853031 -11.24538680064289 -11.21527881405282 -11.21232333725917 -11.20953695866178 -11.20912859649221 -11.20318027375818 -1.466533726895255 -1.362567740991538 -1.081977859627346 -1.031013185635703 -1.015866513218662 -0.918803634439834 -0.8232021178360414 -0.8200966954840831 -0.7857825847298231 -0.7082217488925938 -0.6823724158380244 -0.6637531262802273 -0.6379947901546188 -0.5990489700195132 -0.5947650956225634 -0.5864483272631996 -0.5755599499899627 -0.5628987054019895 -0.5538007002806802 -0.5474842525729675 -0.5247755963332366 -0.4953292669496278 -0.4887600794249786 -0.4760830887931622 -0.4619849464987368 -0.4571577916577689 -0.4557423378413573 -0.4468739007613611 0.1289210598621738 0.1455100103069236 0.1571896268770258 0.1601595014964737 0.1678639406166113 0.1808288695419339 0.1975209941038793 0.2027670907097709 0.2190924870145074 0.2208607382622041 0.2351645616358426 0.2410300565894025 0.2562720288999333 0.2588774684811043 0.2679980372655948 0.290576943778166 0.3002486057980459 0.3084563854309936 0.3200581525460844 0.3351780191751587 0.3451117293699567 0.3551654304956638 0.3667951701186772 0.3784958962502936 0.3980395441633107 0.402522778912498 0.409821062982289 0.420878195706303 0.4361196547682672 0.4510644082448273 0.4603875925619099 0.4766693115244932 0.5006129515072091 0.5060647285953745 0.5127590124480688 0.5612450405476266 0.5685144871428202 0.5786115841458526 0.5932367298193555 0.5959002161423259 0.603498582987433 0.6117027340947963 0.6158002157651143 0.6256550684990382 0.6335603356274258 0.6338086652134083 0.6480825722484581 0.6504130722906967 0.6578590648997384 0.6589473727873996 0.6661363315225788 0.6692953167960146 0.6753425541605552 0.6809542223811521 0.6897436783525438 0.6985197099227046 0.7050432246396393 0.7157292137526515 0.7277866873080794 0.7312002080538943 0.734023284500061 0.7558835488662677 0.7629804781663417 0.7733470125392036 0.7903292369190608 0.8049898008724382 0.817895282610769 0.8308051912184977 0.8446011688903536 0.8700782095599102 0.8882430588649581 0.8962738561508347 0.9000754689424023 0.9064548478232763 0.9473386451610893 0.9518886302338918 0.9580641374843909 0.9832339476862531 0.9917751117915029 0.9963181744412267 1.007878882439741 1.032532715717901 1.038792912624234 1.046714690526363 1.062347143037919 1.07399029086666 1.0917743765414 1.114058347645276 1.118617336207677 1.126099913400685 1.139303054139952 1.158424311180091 1.164002065385882 1.188697801680544 1.189271530471246 1.200752580682047 1.231315540537576 1.245741465168845 1.252293513020975 1.259704013337474 1.279106218137842 1.290021050267864 1.297420794200287 1.304164765880544 1.318512574197433 1.32410025880587 1.332875317591168 1.343674685674796 1.355812670644041 1.361809092936871 1.380239193492349 1.388015875891033 1.391418472260739 1.407474991281507 1.418403665937126 1.425937034518905 1.433243118067924 1.440531101408363 1.445683841359878 1.452276173662119 1.46919446381595 1.477454797188825 1.495559401757271 1.499802376688236 1.503805363636352 1.522374052287249 1.525013896003786 1.538111664581146 1.554846644405802 1.563891318516299 1.570268555065989 1.586787126355496 1.591598606337743 1.612053787614206 1.613944934978251 1.623502629082031 1.625420875308683 1.638749242989972 1.663052413467016 1.680999372138434 1.701002022023784 1.712184852865164 1.720455358726468 1.737500007547552 1.756961005338264 1.760610313635386 1.786279204747527 1.799660846234765 1.814100337578072 1.817486356527554 1.833709913212341 1.842754791705768 1.856833063444094 1.883263239715101 1.897725579785115 1.925534893037125 1.954639611803437 1.978630554071729 2.005033456740682 2.008903331452687 2.017083149901012 2.059181591158103 2.225767863882859 2.277212663483645 2.286004550461545 2.328956665518328 2.373293987352707 2.440428934363534 2.524407674190412 2.532291802427149 2.557731388083503 2.563642894784119 2.60625296433132 2.625659880210894 2.646107249157434 2.667877248065129 2.679089502042001 2.68218580809435 2.691966511809368 2.722244385872714 2.729881231959026 2.743738808630797 2.75602810546583 2.781785229100501 2.802059449778521 2.80784991315846 2.83381748580295 2.855335655132514 2.86556707500834 2.873322644956656 2.882484147577609 2.899333355397967 2.913215819905659 2.931920894072821 2.936337352876215 2.93966054243305 2.956283837674226 2.969285512628948 2.98266396137526 2.986674457987679 3.036599547636499 3.038098923277905 3.048521805562327 3.06022231945635 3.084990186710811 3.093566880617143 3.099289029733633 3.121645162475529 3.128844680942492 3.133291934291555 3.134996662612788 3.156690024030768 3.174705206258071 3.175647980396384 3.190018996529566 3.214895291109224 3.232927231845788 3.248301217278518 3.257159278483607 3.267334896645471 3.273684007107934 3.287159192898158 3.30767869296465 3.325134621073361 3.326148151675115 3.336096880245392 3.343069039043506 3.352491764445252 3.361284186089672 3.382611528383781 3.385645678865548 3.394526392128807 3.402994865012686 3.406286044245497 3.41373186401706 3.437191355961976 3.440124264437717 3.447022840751379 3.454529539349403 3.458861258011876 3.468203292792643 3.478925913488792 3.492692472562183 3.50048189637587 3.511650503434092 3.544934787022199 3.551028949191345 3.562594282332327 3.571027929650658 3.580710404483742 3.583536594186123 3.590154115572796 3.605383955809252 3.617535094382091 3.620600995481701 3.632997529157302 3.640691777015195 3.660086386855421 3.66359764735454 3.677085051638553 3.694157284266816 3.717137535697431 3.72569583875567 3.744328326382666 3.751639514146158 3.7565615961439 3.76566506943097 3.781675245542937 3.792254686431674 3.799046982895674 3.805288528112687 3.814894146618329 3.825534806914651 3.859058201786034 3.872115373271877 3.8828510374268 3.88395179898246 3.903674221205194 3.91007201085614 3.91941345230597 3.921376565154137 3.92547142805894 3.969843082423965 3.984135507581463 3.994048935481464 3.999195514539612 4.016001363781697 4.049435523397951 4.062106351289446 4.08106006690486 4.084819934532194 4.092516924452863 4.102363833490221 4.122196003770829 4.13640655605651 4.140914985186349 4.154288592872897 4.159026461829419 4.165770306130674 4.172657044374011 4.186807846230749 4.18823076775225 4.196025430753612 4.218016462223148 4.236255292161005 4.23972328811384 4.249535871443412 4.265302163073322 4.269558688665587 4.278977888533485 4.306593896929778 4.326039308451032 4.333084697494102 4.339898219432275 4.348422719524399 4.356943347986104 4.361276759274278 4.383670031306555 4.394137949420838 4.399366111296827 4.408469271842389 4.42052017398268 4.425891831988485 4.440794441844679 4.446928116521199 4.453127587281691 4.471376577532592 4.479993448560117 4.495716315156706 4.501221978030595 4.525844924860229 4.550400284498313 4.557829826142066 4.573962466636977 4.581498370247045 4.591364085809486 4.596659119059505 4.598299460645412 4.604224070007793 4.629398986052515 4.632609965367543 4.650232203707041 4.674606006955812 4.690118377045992 4.699573507197898 4.707554279069746 4.708558896558534 4.721783580447998 4.735837970944501 4.767060488047934 4.781967704094657 4.795779968848417 4.819269682476944 4.857541908528077 4.866149689257561 4.883338295293365 4.932463816514992 4.971665523115059 4.996397374895913 5.020176916754354 5.052590091354578 5.05853664956651 5.081151865511015 5.103527328576297 5.128126943256111 5.150563054041527 5.17729577661079 5.18161661070356 5.208047957977395 5.228417240429212 5.234852762133244 5.243412126335505 5.259214980352963 5.265520642236689 5.277531286879584 5.289353271916784 5.294911926835539 5.322179806953213 5.331114497238492 5.358928951472365 5.374298771969999 5.408231824740821 5.424254454663429 5.435377606079459 5.473093066500597 5.493303563968587 5.504006007337976 5.515416329306256 5.538399915307254 5.546010752509276 5.600034383429165 5.604859439652679 5.611355113304025 5.614550388523208 5.629705038699418 5.635378121897176 5.652513749792704 5.65624578335592 5.705861155002937 5.729784548281557 5.73331034820981 5.741385812434432 5.748478124947818 5.750562814030176 5.763885704363584 5.789485764934252 5.830302122454878 5.849503833411748 5.862896612530228 5.890312571529251 5.902919383204057 5.913994293049329 5.92237913601039 5.943006181603969 5.946472710216423 5.978051563548131 5.980078045661787 6.053892380978371 6.078860356078733 6.085099425256794 6.16991297694793 6.23336811179622 6.304114390838654 6.310372741968481 6.323112549696327 6.325819231909658 6.349472166933556 6.409747722178 6.414305776899995 6.463612141875686 6.501721115725331 6.574877447586023 6.709532234313207 6.71534201689971 6.873024658005389 6.935371256872183 6.949611236070703 7.019845372969455 7.080972532604534 7.188031399632566 7.241458772356995 7.266259282302843 7.369862521807133 7.412601951285295 7.583095057225297 7.677753985874629 7.79554426781359 7.928901765876184 9.893527635340181 12.96568538879013 13.29218555728325 13.43786588997204 13.72183589255848 13.86530992832032 14.14591615889563 14.30516448199823 14.37534459328317  
BAND_ghostNone_4116_04WaterPeptide_CC-TZPGTO -20.52168253430606 -20.51100554231877 -15.59413886390979 -11.35810105377291 -11.26236126682353 -11.23431235600352 -1.386294287391224 -1.302282307501797 -1.23974453745459 -1.023673238176111 -0.9385249345947619 -0.8004944469337916 -0.6973359301074589 -0.6731686159349191 -0.6626692489673798 -0.6401849289969416 -0.5901677362230998 -0.5883208056242454 -0.5615720620951959 -0.550953067563658 -0.5356384680342741 -0.512191436659958 -0.4640643932700134 -0.4334785626514481 -0.4026796939418328 0.1232847966612265 0.1559347308630577 0.175192433394335 0.1770252243715641 0.1929812995655559 0.2132653069637566 0.2214414684195042 0.2383210032601432 0.2495390375034433 0.279602660820636 0.30329529343289 0.3401859947619983 0.3650581045865989 0.3690969527219448 0.3847301835355992 0.4019620112859168 0.4417393279726505 0.4815823390024419 0.5075403934772033 0.5267857302954291 0.5352506814945669 0.5531834478171677 0.5964415051199675 0.6027330601809312 0.6104394910199945 0.6140309365926315 0.6306108644303927 0.6322022986315599 0.6355877268787888 0.6530456651088098 0.6574207382620008 0.6808078646263713 0.7110820919578036 0.7367410851595515 0.7426531134684256 0.7464164332800044 0.7715956243283328 0.790130947890072 0.8004118476148981 0.8268555838305182 0.8361521988478902 0.8575226086030056 0.8599069757353739 0.8964349785679112 0.9367259165130314 0.9430758525189816 0.9853046941539935 0.9994787004183429 1.001267258254178 1.017369097478687 1.05728362591503 1.077752050793594 1.087925270588484 1.103424322107119 1.121276030713046 1.142536151370603 1.155130432932226 1.174949622191007 1.177260947215221 1.195982157180388 1.227040641491102 1.251561101008618 1.262429176759555 1.276148567549099 1.284356383182228 1.314737605440445 1.323058954598174 1.366518320105387 1.404152956919785 1.411067095216387 1.416064275558138 1.488391145023337 1.5064478679235 1.507013117090499 1.512167192202493 1.529100574651045 1.5395348800055 1.562115119046172 1.564764612032354 1.589395507716407 1.5982274988104 1.601475036328361 1.644525544425379 1.721993540919353 1.752568808283483 1.753621760604441 1.783891142110009 1.853197474473278 1.870476126164703 1.912570465169875 1.938174693495067 2.005258238825082 2.062644692898823 2.085678254979626 2.108971256519866 2.176421042258808 2.190669995309359 2.248767673000043 2.268472735059853 2.336231560306041 2.348522626304987 2.365147180543534 2.4312103118426 2.491947197594225 2.554011536586588 2.555934924600611 2.601015320095156 2.630241930297576 2.63972679755016 2.662640168008106 2.715859150623635 2.756686666063167 2.842354273263029 2.875134587524806 2.8901474302226 2.954217087884344 2.971853411189325 3.011085081870085 3.020370867834447 3.046971283928217 3.062693545768115 3.094109211307277 3.096963448188964 3.109424364618872 3.116562344309784 3.13758049683254 3.167315297816262 3.167864792902594 3.224976470620917 3.232890308907491 3.248967656203896 3.25586118863324 3.287798378516703 3.308193993239759 3.329460907225587 3.371070241152888 3.379186252191147 3.39352437946457 3.413885646460384 3.436492062408421 3.464254756633603 3.481329430191796 3.515671354905726 3.537719784995744 3.573285072919379 3.575765150464765 3.585111754734968 3.600899808404072 3.62229782397761 3.633011017271107 3.648847516022647 3.65029127129182 3.653393508831893 3.700038449488434 3.712025040575054 3.725766124349037 3.734262645517458 3.745582843908356 3.758169002972046 3.82040501176516 3.824187822799569 3.859130534504951 3.864201529049958 3.866082267376839 3.911948590538937 3.923777671529104 3.925487250395882 3.969249710343647 3.988717546614676 4.011634017933983 4.040878430596651 4.075285546122442 4.081845028560953 4.085162848206276 4.091868536812024 4.119267631701308 4.131054859858493 4.155681231430436 4.177994554926666 4.180441876117821 4.208084735302854 4.247182233900144 4.270790530219563 4.289016523722525 4.296094998616772 4.347686539780839 4.369352224035802 4.375005650377292 4.393777586238327 4.398314113644299 4.399921164375526 4.407343025717561 4.442009869136721 4.457056507173202 4.513017944811228 4.52091442733297 4.523988704047704 4.554566696978577 4.572744245254869 4.589858284968503 4.617934392788673 4.667480109289535 4.686560297747331 4.693865488375673 4.703242608053104 4.733732158779744 4.794042273786773 4.883794910516556 4.898102154631381 4.91468216858366 4.94190673019174 5.007355032509636 5.052171684804756 5.114620077918474 5.115023107488344 5.148347392187095 5.213349709627034 5.233238058272305 5.238736225090252 5.264142395793241 5.295049695280163 5.338976044442219 5.357369980702918 5.397880211227202 5.424849356389422 5.475624779792433 5.497712513057409 5.499884534960909 5.507565112404587 5.547883526244721 5.573220072225924 5.579780480837949 5.615793185252336 5.621278247980929 5.654497305594043 5.66992634824131 5.671968042233977 5.71326650665444 5.725313550891044 5.778914750748545 5.786924024574722 5.835019475288409 5.918225069210039 6.028964678058384 6.051549331758259 6.083938793553069 6.141734826703973 6.17231268636382 6.207183049608441 6.231515332912716 6.279002890177585 6.298262326751342 6.390397235659829 6.504561815352471 6.534348998534298 6.668594820210137 6.673767361088037 6.857972038491579 6.871282209711886 6.969261080827812 6.985503312750962 7.031483226423004 7.059385521733446 7.07142416912279 7.124210454460198 7.241345654814271 7.261585486785072 7.323838991644472 7.382567646970434 7.388995325752663 7.566675971225466 7.634358148180683 7.714795925668557 7.884886301161406 8.376037486617134 10.0822186164291 13.09440814194134 13.29493336930921 13.88997233533236 14.23175638095852 14.67335645790201  
BAND_ghostNone_4165_53BenzeneAcNH2NHpi_CC-TZPGTO -20.50906899676212 -15.5760015962976 -11.34888639192019 -11.23456637000268 -11.2335484836175 -11.23264776574882 -11.23197977780953 -11.23172514582041 -11.22805588955883 -11.22718299959088 -1.37199768026837 -1.206510652188505 -1.146726243694708 -1.01120178324177 -1.011171032765208 -1.002367078682995 -0.8207531463481257 -0.8193851376695921 -0.7944743560174397 -0.7218033487637241 -0.7049463697345126 -0.6613833618597571 -0.6397337120566543 -0.6147654119389613 -0.6124561574603454 -0.5842896133705328 -0.5841500806112903 -0.5799282406937101 -0.5600430568817426 -0.521024382261268 -0.5000643724064943 -0.4900199513262884 -0.489766660700269 -0.4206696442095471 -0.4093139548123975 -0.3349419977281022 -0.3335737893451299 0.1274931289327016 0.1285203922495046 0.1304252085403924 0.1511569530445046 0.171344921626636 0.1743028714774458 0.1821029127329241 0.1849423977622918 0.2068135950997892 0.2086148718303617 0.2248509666211387 0.2394279071543889 0.2423301319549182 0.2423820729031729 0.3036370615187255 0.3303319141775407 0.3604759771432894 0.3646321827453478 0.3693712382496673 0.377883935634186 0.391254080550311 0.405245646946086 0.4171372702761548 0.421826106827812 0.4289480229055543 0.4323023489789233 0.4586986795387833 0.4666393715405326 0.482039535592682 0.5016551288311761 0.5049342173333151 0.5167873700608516 0.517528663669239 0.5385546357434146 0.5484495896946747 0.569342912837083 0.5753303256428494 0.5805792467929779 0.5854662808584271 0.5898582797586879 0.5957435735938864 0.6004151245883987 0.6067451225021055 0.6154474329506716 0.6229583508813868 0.6270064242133118 0.6382386443196085 0.6405132587617623 0.6471749839686951 0.6493038893219019 0.6635856731171788 0.6787399222086358 0.687812841301476 0.6951699620873987 0.7157210922945719 0.7192277791543548 0.7275274426997929 0.7379945081958166 0.7460437092914339 0.7516001274121462 0.7843749926575632 0.7940003522172961 0.7998251490037873 0.8174689161909988 0.8437562498771475 0.849911287676537 0.8602968914091242 0.8917274597024339 0.9081853791460208 0.9123446222686672 0.9213214636081279 0.9512632058362508 0.9563388267227944 0.9619833829562578 0.9731065742984184 0.9890845636847438 0.9974101166036713 1.012279094409282 1.014981788775564 1.030424353411489 1.03305311917114 1.047257527178791 1.059697988816193 1.066831486942885 1.085011837680489 1.120274296957259 1.135676954457868 1.149556340205498 1.160900837929134 1.170217143452091 1.182624075737262 1.193750756889102 1.213290349591822 1.215983662803187 1.224760095434994 1.229675044473467 1.241513951223112 1.25167440384171 1.273579640007454 1.295097370872258 1.307683151964304 1.310935579287109 1.315874944266632 1.325952638587574 1.349365302699104 1.390429079601818 1.392207752828052 1.406582274582666 1.431592933303958 1.43866029887039 1.459193331277143 1.481333906806157 1.497202577838045 1.502746790678547 1.508957294285298 1.51197808735914 1.517221863869578 1.521829525927713 1.528451297745819 1.530532625190566 1.5324520547118 1.54535861901245 1.562451189612863 1.57743237157668 1.59453215831836 1.602930761539997 1.616758067609909 1.618268341676407 1.629286562626559 1.641410791595047 1.648501551234897 1.683267315347195 1.694382855984127 1.738800015415141 1.742870436802612 1.750544882659283 1.770047336369986 1.782469462799301 1.788101609873917 1.800589065442943 1.812760639496741 1.858520868625129 1.924000172944574 1.960216247216764 1.990664375866047 2.034238022463102 2.075290511055793 2.097806613788812 2.106052269744485 2.194579796438806 2.195490754827516 2.22321106186224 2.257457249986164 2.300993471405742 2.32388783235653 2.351239247126961 2.383244927613585 2.418399612654439 2.451636697213465 2.452843107997832 2.467028600129693 2.474494476847624 2.481480983855497 2.484658350703998 2.525236833395859 2.54134257635856 2.554798198193564 2.585393409628278 2.60356910714338 2.626874703168486 2.668422731649562 2.693959157284893 2.734909865005013 2.747181931082156 2.749153680818567 2.769551644550991 2.779226079550641 2.791529327223779 2.814544743853121 2.84492421621298 2.852604338082241 2.858022646372574 2.888452380728498 2.919675657923258 2.921576439015229 2.942619999165811 2.953119317363367 2.965936549017882 2.977440026634564 3.004354055941794 3.006790743937641 3.009955396289123 3.018911409592094 3.03573559814888 3.050771848390884 3.064345522232 3.073641633986447 3.076635674882294 3.098537534194636 3.118396691976083 3.119799628622261 3.124958698119301 3.16428120476983 3.167232855603955 3.172033433721458 3.179327376476442 3.225371796286089 3.232206775941786 3.235831773145074 3.241949954297711 3.252415304730533 3.283592872662593 3.303729614583889 3.3095592886447 3.311160985950599 3.326444896191383 3.329837737506331 3.347385115091547 3.363669100352419 3.378424432821652 3.379421502415179 3.386305566924576 3.387238629225689 3.398287161100112 3.403926373144331 3.407982362792175 3.420890257819593 3.423820101533243 3.435537009472481 3.436285023808116 3.448165071056938 3.456709232848915 3.460459993677444 3.48875791277525 3.494347541688707 3.509430612784679 3.516061641567771 3.518453336317873 3.548360122961835 3.572156406017107 3.594432495691201 3.613262115492373 3.620935737479618 3.634494067343715 3.636132472024711 3.664688084337974 3.673090794351225 3.679468724995075 3.688752501708739 3.698793168337518 3.704331014009273 3.707906378379138 3.716675219967506 3.727908947561243 3.731155053053716 3.738595045344848 3.7488838011828 3.753800021096807 3.754875715753153 3.785614162215014 3.806308117682721 3.874123185825905 3.890954443969073 3.914746740258595 3.922383466371536 3.924874448333453 3.92675901194455 3.930069531904587 3.959585682795201 3.972870279856554 4.04498415147239 4.05992141702649 4.077044629117657 4.080078454332934 4.103745289565653 4.105985086085199 4.116029823727586 4.123998257975948 4.133887603387208 4.136705264940741 4.137844153173195 4.140742238026014 4.145206663430524 4.157119471503593 4.163727325257518 4.166172523623416 4.178734308205845 4.18412335404842 4.186741999987212 4.206801149052763 4.226420001776661 4.238870066301374 4.259067353322686 4.313324571649554 4.328941368670603 4.333600021008817 4.339814412592526 4.351210811730872 4.359876454830546 4.380019658097 4.40384918179899 4.408200980483719 4.427998554621795 4.434616102345306 4.435480094251605 4.450085688839962 4.452994617092648 4.474029159879426 4.475665448357558 4.508735960017821 4.517970179149852 4.529668794182867 4.542729540309613 4.547387535690929 4.561976608651231 4.578128329968779 4.583304420101905 4.603563536057662 4.609847086402591 4.631140115267214 4.663974645842123 4.669027645322589 4.672628647158687 4.677871716130013 4.680172812949893 4.681215267268608 4.68455485657382 4.690222978967679 4.718365195537271 4.729302179225114 4.775943418601354 4.806746912913709 4.898941502054902 4.904101153082446 4.915921500826405 4.99056650490345 5.009478284175184 5.064945032887335 5.067260349026405 5.072574843535747 5.08523494862686 5.102654444817762 5.117742569639927 5.118649868874424 5.126572490262809 5.131408069414711 5.149323376830871 5.158896975556822 5.176237780084705 5.187768878611571 5.234690142342163 5.273103706439905 5.284033732886946 5.376825044415259 5.381316388431196 5.385423825688828 5.390648008401946 5.395428718022949 5.417532175562049 5.429315446472027 5.433210038624646 5.454539679785229 5.467468258699384 5.523005509108495 5.543004330343508 5.546171058767106 5.567804986777666 5.582461293211956 5.621229280496925 5.641376326401754 5.684222868718147 5.713231260401475 5.73516805379119 5.749831132079954 5.781760310809647 5.821120692453032 5.822947862394814 5.971906866226918 5.999131209295469 6.075691491092737 6.077544276647446 6.083167474823446 6.119829297965442 6.139593339926487 6.188089711119999 6.227391634550686 6.240535032526715 6.27687338273189 6.28616705378654 6.291816390408478 6.378074846951485 6.424102932724095 6.523003300726178 6.532056790037958 6.617682645608362 6.670092091541182 6.723239502104025 6.87158772957122 6.95948504149053 6.967358152360128 7.040669829619182 7.321108607836576 7.340060563072855 7.397244272978995 7.465316774405325 7.60773676472057 7.685915894602648 9.529534456494797 10.00932646025885 13.06934062829379 13.10818241599828 13.30276197491404 13.60017130524293 13.69049629751768 14.18560684900878 14.69975679374443 16.3195886795231  
BAND_ghostNone_4164_52BenzeneAcOHOHpi_CC-TZPGTO -20.59319258244302 -20.53541396382777 -11.37574165362409 -11.24251459303419 -11.24200308327703 -11.24119850939759 -11.24088110587093 -11.24033662328572 -11.2396794143261 -11.23543673659392 -1.448659992711492 -1.346094735161811 -1.157804761015613 -1.021448659885464 -1.021390780870415 -1.018020307065063 -0.8299115654150343 -0.8296336101734622 -0.8087241946707612 -0.7156269352159432 -0.692878728546464 -0.6674876472599784 -0.6491515218918332 -0.6383168810467408 -0.6246430268779424 -0.5940734486106876 -0.5934022770907563 -0.5724854752607473 -0.5648319773298093 -0.5505458229082805 -0.509119173629841 -0.5002615730419527 -0.4999562888312488 -0.4693436272342669 -0.442091145612098 -0.3453461937935297 -0.3442948848820667 0.1195218883403333 0.1209253572579373 0.1412903401543607 0.1509489535950354 0.1665037313604402 0.1711600102249974 0.1782245814629439 0.1995628036086408 0.2020803031072103 0.2169343933433339 0.2238527040894147 0.2341248676596649 0.2455104824818621 0.2928185244884959 0.3235536567543369 0.3439814903489544 0.3556528467237443 0.3561000584791341 0.3878690855484843 0.3897339728000678 0.3931448196646348 0.3944911605826175 0.4090592014124556 0.4186876377751097 0.4315792631449237 0.4396934881946785 0.4595060176214839 0.4702071123016092 0.4855082084140873 0.4880000125372055 0.5156420917306723 0.5384400135885072 0.5404877971278661 0.5678365145576502 0.5729883404979759 0.5755219120536957 0.5836345307921756 0.5858410526691296 0.5896132964545683 0.5905546434462199 0.6001388350966049 0.6232662325011283 0.6246168856864984 0.6322614564380019 0.6355776668732143 0.6363761299507584 0.6381676907113387 0.6502755872879348 0.6581731921289894 0.6854458311785947 0.6919280225500091 0.7092406660002061 0.7152554871431167 0.7207712903411907 0.7345344755530148 0.743636782394225 0.7466739228097375 0.7580639365476455 0.787699548205548 0.7938048706537072 0.8057537786372184 0.8306620739943207 0.8344776007209578 0.8669981779930434 0.8723554739104084 0.8854259758753709 0.9065688793648876 0.9399986571242924 0.9500956655425237 0.9504693467369784 0.9549522025633878 0.9685931535617206 0.9824720699791937 0.9839698262363297 0.9942159880612338 1.005274810487926 1.02156806527119 1.028213553058997 1.046596713984997 1.075544889126803 1.079033613485464 1.098001877046615 1.11389502229134 1.123595984961248 1.158520379788463 1.166335642690745 1.188710941072712 1.194691803568103 1.213209890666868 1.219227683025615 1.226240387863984 1.237002000449654 1.246899360519492 1.268643225489554 1.282155842614041 1.295308784091517 1.310969327352219 1.31849840107181 1.332839288227027 1.335051461711493 1.368283093451998 1.369435945188359 1.38301178711408 1.397310756274096 1.415462115513018 1.449813268052719 1.476989947186055 1.485378487313838 1.488635258332493 1.500125441991053 1.503327903250345 1.50754907716888 1.509028737026526 1.510209220629554 1.517780966163316 1.520038979514291 1.529761343959221 1.579893085873163 1.582969595622432 1.595391707541677 1.602759535426292 1.610618253871141 1.615095579068675 1.628802890634361 1.651341276786632 1.674046367061576 1.7012171552205 1.729404239915258 1.732647049170208 1.740837104394036 1.760471967821046 1.766702839160419 1.788932349536607 1.803678429026955 1.848973139899975 1.861715265953008 1.913829644083823 1.955477954563734 2.062965996300829 2.082701883374277 2.086723460184372 2.182601533809974 2.182990565470858 2.210348469044171 2.219101157291446 2.241928028895424 2.282794598804011 2.302060170586872 2.316363551415242 2.334612860135779 2.364293196400594 2.416788721455054 2.431676991706027 2.44667178077986 2.45349195343457 2.456176713619005 2.460251316042179 2.482742870048381 2.494408551351861 2.530515153613904 2.536815346236152 2.56143320438429 2.59639535558644 2.64749360797152 2.658747806141205 2.668808237970539 2.698811394245632 2.73706385140672 2.738603811533315 2.779773156844729 2.784882713900865 2.790892215825199 2.827130894089988 2.840359695887793 2.84136053363165 2.857987633745162 2.897580208435296 2.90168371139352 2.91045998825831 2.925388006198596 2.940025875627786 2.944169121945336 2.975896441159207 2.999724027648749 3.00454750693238 3.014021056805547 3.029521269435691 3.03282551795523 3.046414429297026 3.056727613270798 3.074658054332757 3.084349536503986 3.096218347258961 3.098182673001567 3.109986863510716 3.140464192361656 3.1562933614868 3.162749648563372 3.190710699424539 3.22401484714586 3.230530138212422 3.252564450413451 3.27734036890182 3.28362180856188 3.288689333733229 3.291307963085496 3.296883969124092 3.306597439477405 3.317042480663932 3.318011008939454 3.334658958027112 3.362982326509704 3.371684691568761 3.372704942155651 3.379337092009117 3.388598770984232 3.392684237412628 3.403666885472375 3.405601908314995 3.407507010775443 3.411074114059145 3.445058658799517 3.446424712194123 3.451933858942292 3.456602979490235 3.471063957657874 3.499983740199689 3.51049912307246 3.534264874644618 3.558913599936069 3.595137836535685 3.602611831341748 3.606498411091734 3.61148748236609 3.616984868167336 3.624136092519078 3.653292700130978 3.657977755145372 3.659262618198996 3.672072553800605 3.681054792673569 3.69024803576991 3.702718409316984 3.707026342226979 3.716355454714938 3.732731071854569 3.743523244391197 3.75446873346288 3.755039405798636 3.769498786839074 3.831412018538415 3.844631576786972 3.852382110518972 3.891729396064753 3.903563119463058 3.908274982042544 3.911891289280582 3.920597096982804 3.989826235226252 4.051874801379657 4.0566595725655 4.058100558113175 4.064925365807967 4.093374728238913 4.09604579641656 4.102695002574323 4.113347298622958 4.11884047607494 4.124236099636624 4.127278691832559 4.133967552598136 4.136368974437645 4.155076562866823 4.166229725014596 4.168493841746463 4.171561109990111 4.174384645385305 4.177070244996872 4.195064902247605 4.200723363898169 4.243395280206293 4.256249537883573 4.277555403313626 4.324171954915336 4.328231806800977 4.342182889238343 4.359722036194607 4.369668439011617 4.379049412108998 4.41359166710227 4.415023587258729 4.420024424477992 4.42389431774075 4.452068339362804 4.459571656573785 4.463818981732344 4.495048317178227 4.511534769745248 4.537839812587531 4.538503264043205 4.542824219279123 4.547437169633092 4.559485345582619 4.56654709021957 4.591965130174851 4.606046698650727 4.64356963230813 4.659028637920944 4.65995101611272 4.66386443318148 4.66499799595339 4.67589280556872 4.678733456306412 4.698517265965398 4.699154055387913 4.746531843569012 4.782246863934075 4.846676792837783 4.889587610837505 4.891039881419123 4.897119057654256 4.972576155250476 5.045217197865139 5.073115177724012 5.076598937491962 5.088363826995054 5.093039454693669 5.105359118756812 5.11204691313164 5.12103710467445 5.135426123242509 5.139382310696393 5.164521167405804 5.252650555479104 5.261135348323836 5.271391022923146 5.366091968036152 5.37013449076493 5.372228616303967 5.37445333376598 5.381281773184771 5.416491294597719 5.419221381372406 5.419433770782445 5.481062669690763 5.502301508549811 5.503542230124719 5.532026575044397 5.544651576108121 5.60199067190974 5.605410852511333 5.616509461252509 5.629318675023799 5.667589494593528 5.711347941500767 5.73716784702091 5.743779190519593 5.761105094805187 5.812355641899619 5.861877440507921 5.986898235208497 6.063838589770502 6.065673300009964 6.067862227461124 6.099293618043876 6.180786777068722 6.208734260599076 6.239851268486299 6.26757366302406 6.274255477998935 6.365205808350778 6.437781493688578 6.514203601645871 6.52105722765129 6.603010827421183 6.71360343343007 6.717121459007851 6.861515393149254 6.874251295744636 6.966433228531123 6.975592823570203 7.025110918512534 7.09744223839074 7.199236276317488 7.279884902472985 7.314030091996683 7.329867158293249 7.392576238394352 7.39641011219826 7.583246318890483 7.70005928863074 7.807980374752274 7.988201340641473 9.728782024053388 9.797574163150864 12.9364036437013 13.09427829530608 13.17911984299763 13.59765286983694 13.61756501429367 13.71417949712047 14.22591760549578 16.3060228595011
[truncated: 109,065 more chars]
