# Supplementary material for: Toward Pair Atomic Density Fitting for Correlation Energies with Benchmark Accuracy
Source: J Chem Theory Comput. 2023 Feb 14;19(5):1499–516. doi: 10.1021/acs.jctc.2c01201 (PMC10018742; doi:10.1021/acs.jctc.2c01201)
Supplement: Supplementary file 2 — ct2c01201_si_002.zip [file ct2c01201_si_002.zip › data/S66_mp2/eps_res/README.md]

Folder containing data of the article.

Eigenvalue Results 

3S = TZ2P
bl = boostL
