# Supplementary material for: Toward Pair Atomic Density Fitting for Correlation Energies with Benchmark Accuracy
Source: J Chem Theory Comput. 2023 Feb 14;19(5):1499–516. doi: 10.1021/acs.jctc.2c01201 (PMC10018742; doi:10.1021/acs.jctc.2c01201)
Supplement: Supplementary file 2 — ct2c01201_si_002.zip [file ct2c01201_si_002.zip › data/S66_mp2/eps_res/eigval_psi4_cc-PVTZ.res]

4117_05MeOHMeOH.xyz eps -20.578332376173652 -20.52199966652262 -11.282525852503317 -11.249381469180488 -1.379495030932676 -1.3279041423971332 -0.9411602139176738 -0.9028411375546007 -0.7144934171439 -0.6705080148347298 -0.6338473109209476 -0.6084710042402599 -0.5968158054199199 -0.568983162985927 -0.5249648064958407 -0.4840057509757122 -0.4646779067794395 -0.4232661572476872 0.12654134573892925 0.16261633011405105 0.16715198663337674 0.2079732694894852 0.21119256376060755 0.2341615491115262 0.25263902579316916 0.26378019862182306 0.29876483488359407 0.3495234295002172 0.37861564110335844 0.38973044981234 0.4171603743386917 0.44719178938204274 0.5224604043680058 0.5611018440731398 0.5750180469023773 0.5954863374009818 0.6150486313561705 0.6266618943870885 0.6369332201602836 0.6436432910464481 0.6492113580789358 0.6536235163761097 0.6834405440322662 0.6961808725211718 0.7186462170826713 0.7224119037145843 0.7385572131001101 0.7878024820102413 0.8052009597623311 0.8342503480831839 0.8675556576081364 0.9154770163955508 0.9537607688019949 0.9929100834631344 1.0183473574877562 1.050512340100438 1.0873623542115096 1.0896302863301974 1.1195674698505491 1.1456852301821614 1.168344582202918 1.202506193356429 1.2077157527181128 1.229092598908589 1.2473673153301392 1.280139513998803 1.294814295257669 1.318036254359224 1.323291855168368 1.3419433638547882 1.369664231765318 1.4086881358698888 1.4437290623594317 1.4896619762763645 1.5046509920958209 1.5220099108726683 1.525655993174421 1.5457122656349167 1.5523264339963612 1.5611045484705164 1.6082984255974277 1.6164362157142822 1.6211708510216702 1.7750891448273047 1.8008950288296368 1.9102588916544974 2.1188277376316167 2.170979217518946 2.183651571753166 2.219663670758732 2.23015754146401 2.2936877487521197 2.3162191051284915 2.36950248280797 2.3772899941794416 2.424380864139196 2.4991516742300797 2.5155655187253827 2.537708069060334 2.547903029557193 2.611029583938716 2.648962200664008 2.8277369003452906 2.891321657316094 2.9432120278840057 2.9969735169045593 3.0543994525111127 3.0785406782382108 3.101264417569322 3.109574412190592 3.129920810376066 3.1429928957955418 3.1588966969612238 3.1690496367185386 3.2219030613329 3.244288913104801 3.2663782075573478 3.2760816414357006 3.304610933845406 3.3140174563875187 3.340471575938151 3.3427551382304252 3.3489969051707638 3.3748317665378695 3.3870364615317867 3.439504264155372 3.4848920495558113 3.535212246706725 3.6003629553254783 3.633272024906005 3.6395840531543158 3.663041148294035 3.7035348731416486 3.7111987038887224 3.737331228650087 3.7441757739806207 3.75094878883373 3.7705599006261643 3.7827494691315393 3.7925258842566363 3.828023257890044 3.8335397244365104 3.8532381603111077 3.873477884241357 3.8988508181607644 3.978771339203058 4.012229622334963 4.046594836482546 4.058520318716972 4.091745335071619 4.140729862392736 4.1464626652262755 4.161018827194874 4.170215422131531 4.200456858658023 4.241121569358595 4.2565752967728825 4.281666919129557 4.296433958368136 4.302935284913562 4.31916606841139 4.392047903565996 4.411824419981989 4.426498278813478 4.430392774030072 4.47060527738124 4.485340702977251 4.505236141213872 4.552032624589289 4.583068150959386 4.607147040718848 4.6851859190481076 4.7474868824850205 4.759591205627114 4.780313065755009 4.82362556066694 4.998386099824389 5.023738217540748 5.03915387659214 5.057167515458888 5.073262450585786 5.117221762495076 5.2204825741256515 5.240595304810584 5.268517472246238 5.300311028212127 5.338008125164435 5.349108919781623 5.372897174404205 5.405037807613273 5.443974872757454 5.4572705643590025 5.544342658128877 5.5663138762313595 5.570554977509365 5.5746524661896935 5.6050309354366625 5.6070363476894185 5.780349197688842 5.838697528863768 5.96602664312893 5.97810945976376 6.182070675959932 6.2113220055849805 6.22802713921946 6.2478272449093595 6.275673880311475 6.282277688821582 6.399535089787196 6.473885489763383 6.658413054086113 6.717352879739471 6.975345806638323 7.034628223633535 7.149062488884066 7.168272329763478 7.205251116418184 7.2356967352367825 7.273722406491367 7.288537672475715 7.353881177436425 7.402294340670931 7.433589401890236 7.579031426463862 7.641377517005591 7.665884801824916 7.909995172592701 8.025943052532151 12.196030650390592 12.347269928565005 13.818675330370167 13.885724763931906 -231.10486008735768
4149_37CyclopentaneNeopentane.xyz eps -11.227477553998904 -11.211048206361063 -11.210666862158341 -11.210405606440101 -11.210063780604191 -11.20924268932198 -11.205700156398578 -11.20565358970428 -11.205633027177155 -11.20548016430666 -1.1168132413762677 -1.106896539896685 -0.9576399492690474 -0.9572167300937893 -0.9296022856211021 -0.9292029465876823 -0.9290261285083913 -0.7776127207645149 -0.7684102792973916 -0.7307023911338654 -0.6525340991619546 -0.6451572079684851 -0.6127346380416863 -0.6123953467568909 -0.6107621376805239 -0.5735107389778811 -0.5708473934855347 -0.5524700449158317 -0.5515103377575753 -0.5097455621255599 -0.5097278350673093 -0.5095156455504645 -0.47559149318847577 -0.47535599307679854 -0.464631712471386 -0.4639111230337551 -0.4601849398853176 -0.45324868765579923 -0.4527025806817015 -0.44938653013449104 -0.4474496013221102 0.12958892134562938 0.1470128857203725 0.16671727053307178 0.1704347426695764 0.18144283713628015 0.18710327869872218 0.1873011201452927 0.1975042492179413 0.20504155226669954 0.20599451872025465 0.21241626473510397 0.21420204561291864 0.2330709534434512 0.23491940399135808 0.24229283104135846 0.25829978837636236 0.2589081077068795 0.2741529641607474 0.2745334874430226 0.27931660596064845 0.28474000757444196 0.2993042705714705 0.30245849134452557 0.31576286705481243 0.3257645106928556 0.3305641161104622 0.3383629498600647 0.3391739787850844 0.35895828474904806 0.36427471260915495 0.3971800800180866 0.40737721204718935 0.4205974028002687 0.4238476942210236 0.43637859142262136 0.4542731896159393 0.45855874327784363 0.4673241523277379 0.47241709363524265 0.47726334849872193 0.49782770767642104 0.5072998627063491 0.5158014457263022 0.5264430809528535 0.5455237818110711 0.5578512474128298 0.564182943094948 0.5693843654206472 0.574954209479875 0.5833037612731038 0.5918326398719667 0.5953648454788666 0.6015943051023571 0.6077084325107217 0.6083123360481275 0.6163620118263432 0.6243629934883114 0.6277384964849517 0.6371086362842938 0.6499989677667435 0.6511436635161624 0.6552187857729089 0.6585776773234501 0.6628765053312192 0.6636687313980898 0.666253037777151 0.6680488130800245 0.669409139665596 0.6770016868919151 0.6815510307782794 0.6938259687377517 0.7002161089768478 0.7162506306763544 0.7232793138161702 0.7281070204629252 0.7306551993789119 0.7324336534390797 0.7388880476160955 0.7442215745479037 0.7564722717625809 0.7613337760524882 0.7962007025948221 0.8075807624808861 0.8126200569899885 0.8332074890975841 0.8683131163466338 0.8758677005294299 0.9001949495465694 0.9157146155273352 0.9191117145172134 0.9300129666749154 0.9334631605509822 0.9485122579902954 0.9911821804138392 0.9945429675071321 1.0115401478182455 1.0126933910202305 1.0200364492937701 1.0329399146224594 1.0440149513131505 1.0500514172285498 1.065250842575137 1.075264071153548 1.0816825980671743 1.0867004247668612 1.09669482459646 1.1080470290631006 1.1160307534806901 1.1212918972649597 1.1388075387954175 1.1456931961982189 1.1523152497751175 1.153443093131981 1.1584514052729782 1.1626452562905736 1.1812165802767411 1.1870813677430667 1.1935388290401268 1.1986572196617449 1.2182538007221915 1.2240421658956957 1.2291629532599202 1.2505187613512934 1.2633227423473004 1.2650143146470414 1.2784988578791423 1.289997829455324 1.2958110505874259 1.309422888770169 1.3201927337278212 1.3260272603934584 1.3290564266160338 1.3386533363048845 1.3458637255728454 1.3471164232342787 1.3599219750309033 1.3673693948910617 1.3697231967107608 1.3727773010357298 1.3877732072016784 1.4024711511041792 1.4119313476588915 1.4138886499782752 1.4240956439352517 1.4348526395355778 1.440171123227062 1.4449001582935512 1.4552485023572772 1.4558289839717806 1.4678186057007083 1.4713905816714954 1.4787651557736254 1.4841971348729943 1.4959316504525235 1.5067383722606995 1.507380862685637 1.511289356443633 1.5183387253249798 1.5238103892371127 1.5281942902975731 1.5405841432691414 1.5422831890676552 1.549728468834019 1.5539088493506252 1.5592233895651664 1.5684477741881089 1.5726601707405525 1.593364477962234 1.5985616925849166 1.6002557612759258 1.610618163950043 1.6202682073230446 1.6534153666881346 1.6538116874246958 1.6662448715136402 1.6715728046623357 1.6790891284001557 1.6984247489490618 1.702907601565436 1.703484736646953 1.709956308579525 1.7223125607869538 1.7373756200805082 1.7475942022403026 1.7584535045603764 1.7816498719081866 1.7829078382525754 1.7928769823201778 1.7955926262027007 1.8002498692233335 1.8110219738943578 1.812096065709885 1.8297056572398451 1.838308076816878 1.856604939481502 1.8725934475971222 1.8840297814974598 1.8895869208279357 1.9030473264005114 1.9110577608844224 1.9378693594745546 1.9546190527082816 1.9855047286543066 1.991783357617112 2.0045057241425397 2.0286423494534604 2.035033816447786 2.065750502678494 2.072965597262113 2.5596054877383563 2.565551241974528 2.574313953560244 2.6087720492227153 2.6158158068407436 2.617766560865743 2.631250892407097 2.646171781457808 2.6491763574193183 2.6735315871090934 2.69076945182445 2.7136255838697085 2.7160565888626964 2.745318455071489 2.7486645018607962 2.7736896420408397 2.787378304816592 2.787902996346608 2.8112302160215483 2.823969437466373 2.837782973113267 2.841951150854207 2.852569924628742 2.860736494855349 2.864311941541894 2.882322206685346 2.897367481082738 2.915481162740244 2.926885412869996 2.9324110170285502 2.937940703720362 2.9430917147512248 2.9500468465874485 2.9518971799544103 2.9556827388231652 2.95702181003942 2.9629610551248016 2.9671013939567454 2.981273888764316 2.995588706935834 3.0119956142008046 3.017568040591046 3.0350807907312483 3.039455344334419 3.0541306229859804 3.082814178921948 3.0893024198140107 3.0968040031068047 3.106711901035872 3.114209559155521 3.1176160934445996 3.1257314205839006 3.1289248400903094 3.135614295827491 3.1468009378749073 3.1546543770738444 3.168599701609234 3.1730786422711104 3.1770401935860613 3.184311854360281 3.210836494538461 3.2166963962232917 3.2329785517654277 3.255422560699682 3.26010011041437 3.2610513489558657 3.285960399966772 3.2957848866756856 3.299480935683251 3.305515633946135 3.308970069637528 3.3103237904721365 3.343718526205829 3.3477889571396546 3.3564366486654174 3.369313836026588 3.381603812796169 3.3832878163740134 3.3877559437478038 3.394964152110036 3.3972608787683294 3.4007656747167627 3.404641816190263 3.418450169188389 3.419467625165766 3.429765587021413 3.434131590034253 3.441496103684493 3.4604508366139077 3.4669656587919513 3.467087121208494 3.475158175442124 3.4902609681248355 3.4913346499578823 3.4952697260400094 3.4986499868713645 3.5021922043707683 3.521229922475782 3.5228668044010827 3.526683805778882 3.531205536600451 3.548261641321754 3.550672550193124 3.5511182411156668 3.554013729034425 3.5846229032881274 3.5970689870597803 3.602213149566937 3.6076154522235404 3.615196189457622 3.618037512969092 3.6201811070093344 3.6266364565786233 3.6407447007148352 3.6446847500837025 3.6505061308715656 3.660526292220952 3.6693109501697094 3.6739464245995443 3.69478015282168 3.6984845003886124 3.709689698909776 3.7349416526392485 3.76236849897256 3.76451747343087 3.766419729255969 3.773244698111609 3.781670250144329 3.8089250029977366 3.814338790648557 3.8174631462459168 3.821019602701832 3.8268046238435 3.8308693665528835 3.836000371112345 3.84103070070602 3.8450210853562132 3.8504938732045515 3.8584634490828877 3.8655320930154593 3.8718858835918355 3.901704905146108 3.9105977818332867 3.912701834776823 3.914581895652485 3.9248439840880254 3.9365624816895037 3.9507004709350597 3.9653453072142413 3.9911190244158874 3.9955391186461346 4.003300289619812 4.007786167822903 4.015040921654081 4.026096422202642 4.048327223394032 4.051368028900963 4.06663087369477 4.074134668977767 4.078996356812381 4.081169308378483 4.0930611805091885 4.095588896914902 4.1022664287548505 4.114182799803759 4.1181510042381975 4.126180397633439 4.133656879581007 4.139478742331068 4.145356194606855 4.152558737661261 4.155630668172561 4.167582408919739 4.18709638129197 4.192511152008087 4.196736063362715 4.229162872514513 4.233085632366323 4.236173090189833 4.259592083300359 4.279128594539862 4.289626377948127 4.292227497197006 4.29489822188914 4.302200229819854 4.312210273275526 4.326518043246282 4.328751198047787 4.340644601031637 4.345832495726547 4.353918636659205 4.3559608758619595 4.360685376325619 4.374963008443746 4.3875221520122425 4.39365944122802 4.414149505354467 4.421804852404982 4.42826901172459 4.449787690754516 4.451487958521905 4.469537710968423 4.4773334844111385 4.478113560951046 4.486442705596362 4.487390967239775 4.490211559955978 4.495333119395012 4.50103882643259 4.509704874060823 4.517132693561105 4.519716312545174 4.528034560809999 4.53440656943426 4.547955039965099 4.559385920106283 4.58229806064881 4.583857789084002 4.589060438466934 4.5929523695209955 4.5937464317265 4.596485552649248 4.621190358250046 4.624625147967938 4.635735388947061 4.653171297916444 4.654930864052644 4.661496105269729 4.66675840277996 4.675440896322275 4.684658781294134 4.688017544784035 4.698048656173501 4.700148155557864 4.70052481680906 4.730295042740229 4.744223010595671 4.750770595491617 4.7543876987298255 4.776220175591477 4.799137135953229 4.813385901760577 4.814753725188824 4.828002660882233 4.8354526625776755 4.852899523474827 4.884662829964041 4.899684807495199 4.941650355208288 4.962797621497563 4.989924890500082 4.992405021861971 5.002052311863776 5.005031146668863 5.02423429542462 5.029329654753973 5.029646815934267 5.042618438850586 5.0536660487652085 5.068083624336003 5.084143564846365 5.1004537765058755 5.103112799474935 5.119179582391202 5.160648055150537 5.164177925492865 5.172485893231283 5.192425683573669 5.193579147206809 5.209156770669593 5.217132003883022 5.220262874169849 5.2406273042154154 5.253670858254361 5.277540605515588 5.328267524075287 5.334274636529818 5.337441292875686 5.340920505521366 5.348871860960344 5.351949493994692 5.370879435193608 5.392019301301416 5.394627405623323 5.448242291441443 5.471627800482566 5.474584959714887 5.477159242918655 5.477928988328361 5.496441784968321 5.501315467953224 5.516863143507469 5.542272366081155 5.55144612146411 5.562004536130253 5.57892624040324 5.584220321040505 5.588434487605756 5.603427766595825 5.613403620275839 5.620514183261818 5.624484390872237 5.627651569885616 5.630896613824135 5.652303376531982 5.667253491523544 5.66752931679648 5.693854087684164 5.697516926540622 5.700947829815191 5.718325364301948 5.747214368241294 5.753890267483057 5.767395153539347 5.781054421151435 5.791923631155419 5.796564788319768 5.797663784936469 5.823483408802099 5.824194219856396 5.854540208202821 5.878714743315966 5.886710065818723 5.911017758532507 5.913457514554654 5.9493208893395595 5.95568552612008 5.977188689852823 5.98610978358162 5.992972255042662 6.004775165581228 6.0423288539888835 6.050471682403736 6.141261341587324 6.223651882262783 6.341834744747326 6.348193605750619 6.379500987962643 6.38079188785255 6.390773353718483 6.393840508679966 6.398070043001145 6.410253557196454 6.421754543363216 6.457927212279688 6.495097364092458 6.501893531049104 6.581535113077406 10.458547003573587 11.921895217746052 13.0382922491802 13.053526724558315 13.774659095080255 13.911660267667676 14.50184744636425 14.573192581371236 14.652565111684684 14.676504022737344 -393.56450448771733
4140_28BenzeneUracilpipi.xyz eps -20.535124681980825 -20.529610742728053 -15.634742738389848 -15.614739932997482 -11.408169125950566 -11.370426444018372 -11.33173168359325 -11.246699185442706 -11.236070555827729 -11.233480083461469 -11.232833769083694 -11.232264229727377 -11.231711081243919 -11.230945326963392 -1.4258515602182122 -1.3876778316775367 -1.3038693145867175 -1.235671058220883 -1.1491869185368682 -1.079372402194564 -1.0139155859536113 -1.0130826843141754 -0.9242015839421313 -0.8919702619120319 -0.8229702796592171 -0.8223052709201766 -0.7981518522664814 -0.7557269625464179 -0.7082474141277182 -0.7054092175853679 -0.6685363630840339 -0.660470438160145 -0.6438858934995014 -0.6425777608868445 -0.617281709758189 -0.6061031270844408 -0.5930465944820564 -0.5870088270095651 -0.5860111125195626 -0.5623095321656365 -0.5184090074575181 -0.49919654148319464 -0.4932751642572802 -0.4929007275015812 -0.47365579120771256 -0.43982754792298345 -0.42638228992039034 -0.3612141696137398 -0.336899810788393 -0.3339320719121647 0.09506763862843637 0.11110897796127665 0.1261649875187232 0.12868307534289578 0.14925772601329387 0.15260110324011314 0.1662348348611908 0.1727774069836844 0.18309189774390758 0.18923065570508835 0.19625245621702536 0.21017598960287293 0.2161765743891388 0.23010609333754936 0.27525887226452267 0.2986396206253587 0.30576670007768864 0.3263464797791155 0.3329982985276132 0.35216653062146913 0.3585343484457864 0.36182468252234373 0.37387238887479474 0.38313628524202475 0.3921316683638239 0.3969097864258237 0.4176036890885242 0.4226179247470959 0.4338779684159597 0.4355775863908166 0.450693801484569 0.45858507881377064 0.48175267318035114 0.48317739562387363 0.4906122910758131 0.49373492652531487 0.5010879804760352 0.5050563116727114 0.5300321269368856 0.5376687695019956 0.5393453394952695 0.5483196727964837 0.5501025007530579 0.5538229501320242 0.5736126836472412 0.5799202415598309 0.5871906098595255 0.5936748718438459 0.5957156313838422 0.6008139293012186 0.6087987906196485 0.6118523029078895 0.6183855247917361 0.6348997005901715 0.6388367284399649 0.6415555077149433 0.6450198671965675 0.6463438771803305 0.6644775701714586 0.6801630188530986 0.6884544508713496 0.6939474646125617 0.6999236906865819 0.7144142774241077 0.7166410622248938 0.7302999124153129 0.7410788056352925 0.743169083026793 0.7486044346855696 0.7611128243815454 0.7732592706733533 0.7832586577023491 0.7878657574675989 0.807047139310077 0.8096221616682442 0.823318977428791 0.8509856957400875 0.8629846381143782 0.8748772666367846 0.8845923910823056 0.8934998011928872 0.8995433108790915 0.9108947798065727 0.9267216203551351 0.9351285005827663 0.9356567310938632 0.9432780494204674 0.9479445539052657 0.9545307486166266 0.9669178732546556 0.9882534309658465 0.989956433248666 1.0051603300283796 1.0144515633294853 1.01657026874676 1.0273548533431558 1.0359715016092368 1.0475155618831904 1.0685521460206588 1.0874946917187047 1.0955215568757743 1.1030477195748447 1.1204045860672511 1.127688416249026 1.1346236575756041 1.1453834081683152 1.157507506687498 1.1643031228711738 1.1745053521940367 1.1944921250791047 1.204389091556471 1.2202083830936703 1.2346940504508699 1.2428969593610244 1.249061488736062 1.2736864534157821 1.2891677146673006 1.2919815814034663 1.3024572878286818 1.3043714824755266 1.3196875365849086 1.3297530694743414 1.3441712293363663 1.3472083960185357 1.356025798278512 1.3772149545574444 1.3837831360944275 1.4018104235397157 1.405923658381133 1.4103536742746365 1.428130149233176 1.4494394510010908 1.4571172643792343 1.4667575969934648 1.475820311917498 1.4916614938419284 1.4990308395006307 1.5021507020447005 1.511526364022561 1.5179478253456864 1.5239994416911282 1.5262802605155195 1.5280799245243586 1.529913452007241 1.5365169240536047 1.5397998033218776 1.5658780481765984 1.5951817635200771 1.596125931439727 1.6280048551017954 1.6344272318766222 1.6424966493907676 1.6648677252150537 1.6760839542738892 1.6814788999304437 1.7047633812465501 1.7119611621019537 1.7247666585342385 1.7461661288690808 1.761664038133446 1.7720623397039241 1.775198456537404 1.7808974692590427 1.7947732632580145 1.8116508799593196 1.8180712483134347 1.832022684592026 1.8696564286493025 1.90036077552734 1.9134173564048689 1.9248585979689563 1.956092247829686 1.997632629717909 2.023125743040905 2.035981221098009 2.045424930662403 2.064485726898754 2.0922519185532216 2.0967369521158443 2.1275623327638624 2.1967411420391407 2.202766719022737 2.2295035776348517 2.2563696130973114 2.2617590624421346 2.308194143604025 2.3086333791745774 2.3189347434200944 2.360471922019405 2.364193588493884 2.3749709373286043 2.416673018784347 2.421359883139677 2.4433083578557486 2.4601192673668053 2.4618541910046385 2.477765479121678 2.4804390543436017 2.493969076511118 2.510045448224622 2.5403430623177927 2.5488161799221447 2.5605379246469915 2.5886079195440335 2.59750521558135 2.6138369736356704 2.6475097080901864 2.663583445824371 2.6788133011903774 2.6967506352370316 2.7092023577292115 2.738952812955371 2.758826925905992 2.7713579349511375 2.7799940373980276 2.785519011110596 2.8047600408142697 2.817672429794563 2.83083815836755 2.8615128872231375 2.8637881969326684 2.89897203340149 2.9207868041712652 2.9246238080639095 2.9348707837157044 2.9371927007452405 2.9483221931731296 2.9590917272393344 2.969722529259574 2.9835339110532395 2.996641326546175 3.002160260404731 3.011899447167485 3.013978518932769 3.016832574596404 3.035464129129307 3.042184088387514 3.052669812460382 3.065579040029101 3.0744581895240857 3.085425846671725 3.0890273968999375 3.0947426948764303 3.107904586509676 3.1203292268289116 3.131287958130418 3.1612188360754336 3.1673389445216724 3.1705978541817537 3.1908200247561567 3.2006775630648905 3.2075123426682435 3.2288945905395643 3.2357812489054316 3.247862218887958 3.2722053447677926 3.274027308323754 3.280202559847618 3.2914854257051838 3.3028613829098883 3.305705807532666 3.310828761592352 3.3197765525969496 3.340209955499045 3.3481743562578634 3.3507996749971443 3.3679765493717473 3.3724811530753778 3.378090738282873 3.3860587231106534 3.389329981379324 3.3948112837883464 3.4016093891573256 3.404764894971606 3.4132151395186514 3.4209012620171553 3.424422254169158 3.430177022270582 3.4321797410777424 3.4412228176593014 3.4570989378643064 3.4614382183418995 3.4730079584835796 3.4869427126561705 3.4976431618439046 3.5059492718274963 3.51261947493951 3.524805551495496 3.536513059355642 3.5419101059372746 3.5609502479362014 3.5727358202329316 3.5789058592442022 3.6073425716302956 3.617752862331709 3.6228320000891303 3.6286620806515426 3.6407503725469295 3.6567125756949825 3.660499147338528 3.6670139578997194 3.676923785407333 3.6894019222949255 3.6996899039583 3.7119414688868115 3.719560303803534 3.723262955346706 3.7298753112883443 3.73562735960981 3.7414445150203464 3.761460681566303 3.7673903319630524 3.788824723902461 3.7898856347880634 3.795471098490812 3.797730171707229 3.851352955977863 3.860547766096645 3.8978106126739918 3.903371460448061 3.9144327717502727 3.9231633952849068 3.941932427433829 3.952167264231317 3.963617343954052 3.976217291514959 4.00923439313152 4.018583865485629 4.043788774407674 4.068262519462729 4.0716366194472915 4.085735297975293 4.100056223807455 4.105086502940137 4.108460830353254 4.122980359543485 4.136784975576438 4.139953200559929 4.147124446848618 4.151902109272613 4.158068005201329 4.161896516473225 4.167351804089317 4.18417913326759 4.185619162357224 4.191779000297007 4.197971144101911 4.2058186758068326 4.210874442270693 4.219537651759225 4.267071968450027 4.276966562019433 4.283595928071825 4.307164629595565 4.315861122404731 4.340332421889567 4.341732366358178 4.350254422901995 4.362538703387486 4.379547184985909 4.397681133408355 4.40581457052045 4.422201360442669 4.435380876465863 4.437017817729846 4.443683760971933 4.456546474739034 4.462873197804297 4.486475613594261 4.501295609146712 4.516481555546819 4.529866164557912 4.5327796646869265 4.547117544758838 4.554881452403657 4.566963353475023 4.585148619542694 4.595915450210602 4.60212601144238 4.614453048010552 4.641306511993895 4.643036369626496 4.654249834439176 4.668892390695959 4.673558482558431 4.6768392352256365 4.681279719474935 4.682305771546731 4.693069837412153 4.695765692203433 4.716012413198878 4.724930489635477 4.732517271472439 4.77755495024151 4.782204536376995 4.866057951256104 4.8982458391410555 4.905846487893543 4.910664587478262 4.926185194833796 4.9429794935522535 4.969766492486085 4.990058042046866 5.0355381962884405 5.0560463190114975 5.073248279495311 5.094741094080706 5.09948151445731 5.117290005662621 5.121622476130936 5.1259149864955385 5.127948582692775 5.128818149162399 5.143977316466983 5.151492856688889 5.164656708514006 5.17861482654275 5.200804051347877 5.272275087181934 5.287798265590359 5.340353575559582 5.342564421665483 5.350268585596711 5.363075131749269 5.378193020721495 5.3816687797241896 5.384115133089528 5.387539348288859 5.417939311593564 5.4197166024879175 5.427844240192672 5.431202083380995 5.449856516709858 5.468795204235982 5.494770605947235 5.512301416147296 5.533785791999381 5.559333225663442 5.578950561208725 5.586323989588179 5.598175448672699 5.620918366675665 5.668626915700646 5.6847122782667645 5.712229292945781 5.772026985494186 5.786816694106255 5.812736166075772 5.820080561854356 5.8236404063737455 5.830484967736885 5.8568740601782405 5.95045167640824 5.974905016435194 6.042797971023947 6.048423520930863 6.077497993373573 6.079956381767793 6.083883484042533 6.107271343257327 6.123061267358864 6.1762041188192525 6.2030671037157115 6.228120598103217 6.264575231896285 6.303164223638606 6.3085253897658085 6.3736028293635245 6.3753303830149095 6.405590971560116 6.536380474225022 6.550656690997979 6.579323609798543 6.624167781727616 6.647185542518737 6.657945993980658 6.719530312454742 6.791794341989082 6.8324604461157685 6.869656855111635 6.917809690731404 6.94520889295681 6.992035898193654 7.014218603402981 7.056056064241083 7.0718703325806445 7.260904714735497 7.343596349608205 7.37515833212237 7.385883512238011 7.39928906460545 7.564893181863004 7.607724265940766 7.616597178202921 7.641243611737138 7.941975100803275 9.739718240645738 10.096057314347954 11.02773089721488 11.925924704843037 13.132126109377285 13.181750420254845 13.437352946433867 13.575547779016452 13.649917502439264 13.675855629939983 13.945642355709383 14.199720155536689 15.311840608922855 16.42609012167426 -646.0467487520734
4174_62PentaneAcNH2.xyz eps -20.51562890417283 -15.586006137244345 -11.354263409668956 -11.237722931743056 -11.207079009410847 -11.206393496539906 -11.205635910661984 -11.204236261310559 -11.20358362307186 -1.3791613953421848 -1.214604685227635 -1.0765752846706056 -1.0123103761457466 -1.0070958482038948 -0.9168496674895935 -0.815953279266135 -0.8012215194580139 -0.7800194731411303 -0.7288209037322191 -0.6664062730666789 -0.649496670719237 -0.6116221782208786 -0.5949443977115961 -0.5907364050767798 -0.5874942743659239 -0.5632625122089502 -0.5503602349059309 -0.5460060028777318 -0.5288163350118672 -0.5213447415678465 -0.49077020720745257 -0.47168244160324185 -0.4570556494079177 -0.4549058247706839 -0.44243560417879485 -0.42590991244359305 -0.4145858436150514 0.1197913212330701 0.14908176935694606 0.15426474285934483 0.17211938904306787 0.17848697398972835 0.18299745182268326 0.1886134669505678 0.20554435337426274 0.2104341183363194 0.22028267156975878 0.2321042382130425 0.23782182037744665 0.242829223109655 0.2583271298860423 0.26184090020897666 0.2721683206323286 0.289881961882283 0.3010234485625238 0.3079339121371732 0.3310262018066846 0.33418056909728233 0.34947480452411084 0.3549593247056178 0.3757850151588986 0.38339016938665027 0.40751899979676043 0.41981712856610576 0.43386418363600765 0.4386540258520378 0.44934998492709377 0.46237822536957435 0.46629900001372776 0.48414669194483084 0.4853024412831642 0.4940349527688855 0.5156548474667182 0.5396197370579079 0.554585992555923 0.563758096174537 0.5743824365280985 0.5850335382987757 0.5949016320299864 0.6036390826389731 0.6106895249129393 0.6226096355026355 0.6266538284008968 0.6308610893254096 0.6381601718200994 0.6543349961617828 0.6613392017266856 0.6623661610410425 0.6653095034190684 0.6730096634525308 0.6815367323031978 0.6840128808956676 0.6896000550028784 0.6970446346855944 0.7004060395318109 0.7106404222599396 0.7152765815599118 0.7273584041266276 0.7391344206166782 0.7462618852016674 0.7515011709681848 0.7610614292490526 0.7648137574302601 0.7821248867758653 0.798629115151568 0.8067146316040954 0.8235562098339201 0.840680511876111 0.8610061074518536 0.8715255762694735 0.8759792927961259 0.9035021858443023 0.9229419287725816 0.9482594444213913 0.9568742535066409 0.9692692464048143 0.97587761749815 0.9944195220050541 1.0036362678941728 1.0172888984273578 1.025741945418958 1.0469822573529235 1.051402735918694 1.0656488462594564 1.0761727677794939 1.0926644922508064 1.1081796017004757 1.1118451241803993 1.1214899115989627 1.135379122784831 1.1437439353020895 1.1530340345386167 1.163993635821772 1.1817674103025033 1.1891071259854193 1.197050239845142 1.2099279234324387 1.2284114480925918 1.2358210632223894 1.2420358235867375 1.2596617760455973 1.266756094423661 1.2869013612549225 1.2927595714970659 1.304013744194288 1.3151760422893661 1.3296370831010593 1.341606521775052 1.3453543329470727 1.350049432336823 1.3759972912564067 1.3849974047414593 1.3857275963128028 1.3989624215780696 1.4005153179186787 1.406331013159101 1.4142352335987631 1.418924538377452 1.4285895863037117 1.440444322786964 1.4550607785031333 1.4706867794676726 1.483642574940141 1.495919950442481 1.5049207752598848 1.5091415607308953 1.5126363269146448 1.5251347338486296 1.532204633960179 1.5408850904037354 1.5617735699970186 1.5679221036312472 1.5731206421449984 1.5887202790748887 1.5958252171404843 1.6106439025954236 1.6244241194292406 1.6300045223043933 1.6334104874143374 1.640535613468024 1.6676617203074926 1.6815789162773833 1.690449384442356 1.694810061453709 1.714362368637444 1.7367425450929277 1.740763141613671 1.7528006653000612 1.7783460508815996 1.79890687641774 1.8053846417894341 1.816180925363086 1.8196228442753923 1.842860175673983 1.84717880150569 1.865502440071102 1.8788353218553404 1.891463494371526 1.9196888779421089 1.923858183111923 1.9699980573105156 1.9913950313847821 2.015333481542918 2.0262468574306047 2.0447371928942393 2.0884736892579014 2.1173930582258085 2.2517722283558363 2.386734841095323 2.4705034794759277 2.511818921633381 2.533779879152137 2.543505273715393 2.5598917518882036 2.573523067560738 2.609583031587212 2.6264267093634723 2.6604909965167 2.664345940448235 2.6778857048691944 2.7023474563430665 2.7225349733623148 2.730252131841608 2.7366583549006447 2.755390679878496 2.7624194717962482 2.793352627961616 2.802574941875863 2.8090155954338987 2.838437188978773 2.851486143148309 2.8697178184442063 2.8765469517659006 2.9056741223844846 2.916952557493647 2.936934745932533 2.938241729355522 2.9424806280331013 2.9501401683816924 2.9551225062371382 2.9793918010058644 2.9968473342648814 3.020760667347061 3.043319799588806 3.053819746430472 3.0571042047342885 3.067324076981298 3.091286885931172 3.100933618774499 3.1069156615542757 3.127825569412124 3.132500602526149 3.1365973060413705 3.1466783922772907 3.1561988025224883 3.1667352595832483 3.1798680011999316 3.1894678569309316 3.2083618856019362 3.2177956300141384 3.2351577121032906 3.253060291237306 3.2646771302079696 3.2683525502035904 3.2728555769414975 3.283969924467235 3.311155472092618 3.3290008465975247 3.333850077972521 3.3395998989579434 3.3461063218448817 3.353723237160433 3.3785945972141342 3.387525050034777 3.3896949054537435 3.4010618886245396 3.4045330635482474 3.4186635662836533 3.4293151724531827 3.4336004238495237 3.442152761534476 3.450341481012508 3.4577530890484867 3.458698628636583 3.476078568907044 3.485025284014246 3.4923640308698047 3.4996682680117197 3.5088132888389656 3.511476464105512 3.5413579003552123 3.544267283851573 3.557284364364763 3.574040876752025 3.574946499065051 3.5836991040252695 3.590345551656132 3.595625099186254 3.608476860953431 3.6225894355916006 3.6283612795993445 3.6456869380470716 3.6548827476869055 3.656008909159503 3.680518428158395 3.6907327394919722 3.7024964068891406 3.7160406692094163 3.7389603609725786 3.750393098789961 3.7559228300171346 3.7627255603010714 3.782774798876238 3.7920842233551233 3.802356049461834 3.8061756206940776 3.8112832025891095 3.8364103300437553 3.843617615263993 3.8657116523016977 3.8819341170187807 3.887047610477817 3.88826253178144 3.9118201834673205 3.915289377389136 3.919736958372774 3.9229045086973797 3.933549998056466 3.940839088209126 3.95830619630244 3.9685325543897156 4.000455150957077 4.006032675171196 4.023543945351191 4.039312591689266 4.051630130036124 4.07704069233571 4.092582398296634 4.103545169561901 4.123410827897506 4.126519304941625 4.139767614009933 4.145351374383893 4.15953975168028 4.165374525670346 4.167685491727213 4.1752992235426785 4.184199268014334 4.188473302216465 4.196383251934831 4.217248995176118 4.2372749498688815 4.250673654507784 4.256287146405036 4.268384048505938 4.274639368748754 4.27676100761717 4.284166220539398 4.313424203390183 4.320148404645614 4.3303190586179054 4.3365425226682754 4.340970975705968 4.349886707279971 4.36832615436722 4.371281165082457 4.38117386195374 4.396582782730181 4.409172207299234 4.416657625602419 4.422950489878618 4.427896858167242 4.436973223991808 4.45733535102729 4.462408678329414 4.465151150053113 4.469511335024882 4.477291236555536 4.492417951288097 4.502043316022941 4.522071264854079 4.552536964679863 4.559768718570963 4.568267694047986 4.594094380457332 4.597595899470574 4.5999383346183595 4.6097825783043715 4.626959010140823 4.634720815122766 4.640835537156493 4.655054015839643 4.667054468858254 4.687915836904707 4.697708110322784 4.70772281288009 4.7133442174565 4.718179929749208 4.7274141269790615 4.741493851533107 4.766420220362755 4.78162600867772 4.79277119807042 4.800444381672564 4.832431023967526 4.883562766333429 4.896200831722906 4.974434856807496 4.995231964856289 5.004587273506943 5.028591466524186 5.051241379887259 5.068960524701136 5.087347948367856 5.095526694409611 5.114081612705067 5.125209411123355 5.136246734398345 5.15971409599969 5.1801154152439715 5.185754479592937 5.200971997280565 5.213194952433636 5.232181371012415 5.234984401116495 5.251032229902178 5.256139381935663 5.2709164624894305 5.290945996634426 5.298455691982903 5.3020607779908335 5.3326740294429795 5.335049569681087 5.368529097339108 5.4137820340042815 5.427705984598352 5.4320856414472525 5.466934628427147 5.476751738006142 5.491834228769168 5.51539317609641 5.53170382962911 5.535601733352689 5.545506487681545 5.557561637219574 5.597440774360345 5.614932475565937 5.627197734917362 5.635861498097681 5.657229116409135 5.6856555387600825 5.7047261954697905 5.706080129833574 5.732468549323577 5.737661710634221 5.742629674476305 5.750394696656247 5.753443715448496 5.76203727453811 5.790209846081575 5.8042750955852815 5.8391517398012525 5.870210083757283 5.896659388180073 5.910727225667525 5.925057055775576 5.929128610206136 5.938209218759091 5.956104972981036 5.967747379955373 5.983745956320264 6.004197105472514 6.087337741072328 6.096235305892385 6.099909002411483 6.156163620490886 6.193525999010905 6.242422537202529 6.251419743652098 6.306377274524857 6.320140771429899 6.329433782434671 6.3415736601162 6.34998361898743 6.41385953107146 6.452837417623507 6.485089613977681 6.508892972737375 6.613456140357553 6.649144144452877 6.736927600069943 6.95875457467112 6.984730707075427 7.040042552196102 7.287658930226202 7.447957305070721 7.4534843584247366 7.625495596177107 7.672923575659258 9.982088810996144 13.29932252866 13.39762478911907 13.467886231230576 13.890983049673135 14.110174210054904 14.209127469121938 14.294492151799261 14.831510379111851 -406.27897385457754
4154_42UracilCyclopentane.xyz eps -20.545416468462406 -20.539460019147267 -15.643360116100235 -15.626183152779944 -11.417890216304565 -11.379792827921634 -11.339600257119427 -11.254354120482217 -11.212063391059797 -11.20896788305919 -11.20758463989469 -11.206102482399475 -11.205084424966406 -1.4357800107690157 -1.3975965782166615 -1.3129298035948367 -1.2452665289429208 -1.1149770304482294 -1.0878249797761985 -0.9555983093964339 -0.9541639215196386 -0.9328685928777826 -0.9011074658532702 -0.8066033711289885 -0.7772498891942302 -0.7664013905665077 -0.7629836873086029 -0.713917337571734 -0.6770960438332216 -0.6746565040577157 -0.6525497271675775 -0.6451134070718105 -0.6417962770655096 -0.6144900515653299 -0.6012232117497827 -0.5784685079999742 -0.5700235753043944 -0.5595602029298518 -0.5237835017886234 -0.4838101824804782 -0.4740665294566549 -0.47238862159113454 -0.46123494810128923 -0.460575264836263 -0.45812883463912685 -0.45008844238671875 -0.4447030064698265 -0.43532285215424316 -0.36833492757822023 0.08827796344979766 0.11074372657827265 0.14466133393202998 0.1530236879045223 0.16124418340939262 0.16404586124153708 0.1776261161379006 0.18657112972562429 0.19012599911955605 0.21264535389669817 0.21648667276510652 0.22484206533613327 0.237460693242603 0.24242505931668892 0.26808056544020537 0.2822186276002091 0.28985381871426286 0.29855452040906016 0.30459210774333934 0.31883840912563355 0.33080805602788316 0.3443648084913286 0.347893559723867 0.3635505623091169 0.36571811628200607 0.3705260998100527 0.38687525517569304 0.3933174074472837 0.39876158178111065 0.4192531748467696 0.4272552472658706 0.437700789435098 0.44372101393965596 0.44904141207103604 0.4660072902342123 0.47563849688616006 0.4802748871847785 0.5012411792565689 0.5208754447298525 0.5225480972394796 0.530285450326769 0.5349050489760735 0.5447584876986634 0.5563296598579113 0.568912522193852 0.5841362547226501 0.5858655590331383 0.5948181745086774 0.5979163903753082 0.6024330873343994 0.6047662324691494 0.6115925520526874 0.6172027789868896 0.6326676144565093 0.6373871495529053 0.6409629542584686 0.651347794410982 0.6585341315694593 0.6639587150841845 0.667925312024763 0.6761556561170781 0.6834437766076005 0.6913402940302596 0.6949249820348208 0.7050533067773553 0.712568045743117 0.7211295828026267 0.7255800285287588 0.7285022387413537 0.7351526464843685 0.7393893101951093 0.7516438853648826 0.764117570163509 0.7752562652172564 0.7813067241590075 0.8008512748218211 0.8019217679387362 0.8165584926203389 0.8267292647465028 0.8445976430374583 0.8589215024657816 0.8769469618336622 0.8890570492659032 0.8937786212855178 0.9202656278153075 0.9325928776580944 0.937177307041506 0.9451079282252856 0.9554739821631001 0.9676382170201971 0.980507055179266 0.9849120446789009 0.9939750619015026 0.9993036482338798 1.0184304293993809 1.0435912519038153 1.0485804831580554 1.063548700580157 1.0689584627653734 1.081933803212276 1.0925405261709513 1.10556296962601 1.1158530019983155 1.127051305080541 1.1377735416159493 1.1449071874786956 1.1544595384857355 1.158821659081365 1.1711955229268873 1.1773467431231475 1.1910025585153203 1.2210092168156814 1.2251861356101086 1.2341484533001208 1.2407545351276907 1.248361113170945 1.265773578863202 1.2780875562518446 1.2817376863743484 1.301096499574767 1.3090161884469438 1.315863127726221 1.330180215231585 1.3374730122477831 1.3460729693104192 1.348583943316164 1.353078062086041 1.3680218810433946 1.3742859437858141 1.3812036829637293 1.388701429558418 1.4009103466957076 1.4160718723630603 1.4237522194697534 1.4310031919762165 1.4393612282753492 1.4444748701954333 1.4505089913915397 1.4549727054769135 1.46217939072121 1.4795399886487486 1.4863249298593217 1.4865697582935462 1.4946318475220235 1.4997935778066454 1.5167148265413875 1.5239875332613682 1.527673447899601 1.5338635213848977 1.5457023192363473 1.5523936495949304 1.5661713724825617 1.585412407676549 1.6009304562603917 1.608647760275875 1.623261205547621 1.6401186006458575 1.650932597101463 1.6673914970385568 1.6789223527691368 1.6943349489009765 1.701150345705911 1.7048016506863555 1.7118341387676475 1.7272684449633866 1.7454598076337347 1.7535179740788267 1.7625865902203015 1.7718721901453462 1.7775206460560755 1.77971387993096 1.7996298303059362 1.8281603084582763 1.8471390397789325 1.8598173150877033 1.8770363551968485 1.8873674874979514 1.898126835151728 1.9020278314734866 1.9234539513266344 1.9350576231983974 1.956760461782503 1.983395810225772 1.9963288257298955 2.009405122199869 2.022820047503299 2.02780347724169 2.030081234897803 2.0558147299570226 2.0753234275059835 2.1090768446561357 2.1391052986825403 2.255354623969791 2.267325926854904 2.309268459718837 2.324732812683066 2.3332631041753094 2.376289688427452 2.408607873622681 2.4339109039563773 2.4890254252588755 2.5043856731425556 2.5386370057602323 2.551139504523225 2.581850624765992 2.6025357486584815 2.6339961926040387 2.654143268910305 2.666584635856576 2.679954550845002 2.68260228808303 2.704534907544626 2.734017853387024 2.738614762633258 2.754834520044147 2.766285360939014 2.7825676821056122 2.7866630232664864 2.8032216958603304 2.8208487093044687 2.835474320716854 2.854505704570141 2.860317267825317 2.862820332930878 2.8861164069098395 2.901624470230368 2.9061527593839194 2.9109586369345233 2.915059940472583 2.933010310409824 2.9428675228650496 2.9518082900871634 2.9658927626280525 2.980760378470218 2.9835213870211854 2.9996228628033785 3.004276682066113 3.014790040265948 3.017990112121664 3.038208518680816 3.051983744342946 3.057530285534921 3.062007504660696 3.082804498990309 3.087621073128466 3.0945949066595078 3.1027618178706597 3.125264359188286 3.12689090581574 3.137206064778044 3.161585045573549 3.1711012480344287 3.183425447134364 3.1920421347192307 3.199086461072796 3.2093768714163327 3.225328515080565 3.236855452140134 3.2400172605107143 3.2576886342622493 3.2712758119517003 3.2873251804350874 3.2905845055279093 3.3022276238765023 3.30923316757409 3.318616074636786 3.3253528001353434 3.329176062551894 3.3382115920326445 3.3597653505306124 3.375619149314926 3.38606777056257 3.392646596522136 3.4048227261303907 3.409110776743261 3.4167716901602225 3.427629646698265 3.4333038002591576 3.4359208568926345 3.442862111721136 3.4585444508245593 3.4619717652490176 3.4655306266148727 3.4780455678624986 3.494106179214311 3.500309681449571 3.5013517860500794 3.5075458377483453 3.515850925715841 3.5213299200652424 3.5268191332660663 3.5314081728493654 3.548145919722841 3.5497735522021725 3.571815925991927 3.577013647066263 3.5803828132968274 3.5922460076656106 3.604598353382634 3.6093288125372007 3.6130593737147922 3.6255694904360936 3.6390260184828556 3.6469810740448465 3.6501843585390157 3.661582137208197 3.686311861161717 3.6886465772827908 3.7033804708848157 3.724724116964494 3.7295433397215065 3.7379254703589417 3.7594270717178557 3.7673864166602478 3.7746086579662728 3.7781237937478056 3.801943202141043 3.8096844108188943 3.823078258981982 3.8331314971760437 3.841047810168701 3.8616465801905115 3.8679819234388657 3.885229950012672 3.898946693059976 3.9058313028121447 3.9170207236496077 3.9247371403487645 3.9377628155374356 3.9561033114572433 3.962912914050455 3.982801248366252 3.994410232226977 4.003144408437814 4.006174403887145 4.011861963240575 4.02387310349921 4.030275400277463 4.039600248476874 4.070612474010564 4.077611040488406 4.092784097820166 4.106765230709001 4.113284882597493 4.130970643315242 4.1360400394376935 4.147258507533735 4.150742624379532 4.166271626440249 4.1780116991243075 4.1801118289818 4.1922063156427 4.193662071220535 4.209050170820472 4.218574227742037 4.2303203284473 4.237846027918028 4.248894030126047 4.265456627086141 4.271944220743025 4.283238513917957 4.294366437050433 4.302707135029059 4.3059942131717 4.315768472857965 4.328690020480149 4.340506501996516 4.347905749054487 4.368182065770229 4.371073204763603 4.387612552572792 4.389238655906454 4.3987788492794095 4.4159478606832945 4.426925381614507 4.430612824661736 4.439007826492734 4.468820475311565 4.475512450503997 4.483159640544937 4.496485827169558 4.504254805908964 4.514229155218377 4.53564489463083 4.537273897701084 4.563901869597293 4.567902176281678 4.57286769782978 4.580541430115855 4.58548254740517 4.592649502098898 4.6071929590640135 4.626272582770854 4.630846657087907 4.639958513310803 4.650011867916882 4.666998689931983 4.672942322302442 4.68737565190363 4.702893791921626 4.712568955381411 4.723553784250245 4.7418585862419596 4.746103082568905 4.764832069384529 4.773377097505332 4.785401941320398 4.798613311811843 4.819240281742088 4.855984211923958 4.861887003517816 4.883021503119074 4.891999666832563 4.90921011169124 4.933191616525058 4.935018149795181 4.958027945195176 4.979333225313918 4.99624962521835 5.014856845778198 5.03222791076343 5.049935651989147 5.065112878046968 5.0775513193623745 5.101602063295385 5.102858707499535 5.109703827736072 5.118338809294462 5.131900146570089 5.1367798733388215 5.161134074004264 5.182660733831523 5.239595731924957 5.256208692287036 5.273682955343575 5.279387315662412 5.328296604369375 5.33673549635494 5.339024897683339 5.346298997545625 5.351588297626145 5.363458396638859 5.366071443862005 5.374865824327748 5.390560738120673 5.401152668141811 5.41315651811608 5.424789232701335 5.442342061446419 5.4562655112877145 5.479065307645809 5.487147300511198 5.495082914144663 5.5063139334855284 5.513374528304149 5.5340984468912575 5.554814175137602 5.560374665360006 5.563307074400197 5.584733281814852 5.600819292685236 5.603171664495546 5.618029469976248 5.637997437371619 5.659905885735718 5.666579093201781 5.674858866213788 5.702744322017649 5.7198219898856015 5.757821916599063 5.767329447930902 5.774190783599117 5.7881595433750075 5.806327540026201 5.810235866120451 5.842882801120118 5.862866380229091 5.880692399221777 5.932831074754795 5.939342370741075 5.955858446445062 5.960026270668938 5.992782083042357 6.023462642111151 6.037712398348838 6.038880471484989 6.05573494138738 6.079675342224065 6.098865143015406 6.146888792036 6.170047989138144 6.197777914830317 6.220843345653517 6.238266341849551 6.264503558108064 6.353365798851211 6.383870970042132 6.396630158787034 6.450766260750447 6.4778342403781775 6.49019046016557 6.572220751272106 6.591197497383116 6.61759540569172 6.63773045863284 6.649371261319576 6.714439449549666 6.785600493028803 6.824920464494252 6.9090052537137945 6.940990948445971 6.981018886717806 7.006415240036442 7.047912253689425 7.065526635655981 7.252373267173507 7.36301110973565 7.372488497703321 7.386884061319495 7.555796230686508 7.602794840583277 7.608884567013107 7.634910659096221 7.93164000645542 10.04990557619786 10.984677590334849 11.894392186454033 11.942660039738398 13.019577904825656 13.129243959203244 13.430159517244677 13.570343193875004 13.814784855692059 13.91807415599877 13.945398935003269 14.192974777949342 15.275301921277864 -610.3961445917994
4156_44EthenePentane.xyz eps -11.2296554180299 -11.227934748109506 -11.211644802542228 -11.21149961619994 -11.210236502628433 -11.208003817081565 -11.207997304040436 -1.0816266785723847 -1.0341572258537244 -1.015892228236549 -0.9197558634268785 -0.8202405364960509 -0.7934139170920232 -0.7851712196898578 -0.6578964316587976 -0.6352967844362245 -0.5988243916821877 -0.5941613070422939 -0.5866414018406224 -0.5543536039968915 -0.548334768397975 -0.5266557672183266 -0.5081968883737837 -0.4943409228551691 -0.4761780996209668 -0.4617481617661272 -0.4595003685828352 -0.44686601502455764 -0.3767389308249496 0.14334542809276937 0.14570470214927114 0.1544768725480839 0.16375249087547158 0.1703877029584133 0.18678395109187057 0.19442575581997354 0.20363940682606765 0.21701456139699501 0.22819734913513234 0.2310761542217457 0.24144929044880978 0.24553999827257178 0.26523221131822194 0.2848670512060775 0.2934697201988524 0.31246164979179775 0.3161049434353956 0.3237185522954992 0.3432602032530291 0.375076565643479 0.3779165082010624 0.3863772436479076 0.40203197525092577 0.4148895497263941 0.43700478934369413 0.44321669937747543 0.4483947344316262 0.45611742582338616 0.4839992159260124 0.4979613156616272 0.50277943418635 0.5179823728630271 0.5192886562447687 0.53605430673245 0.5744402350165327 0.5782524644433649 0.58033047904812 0.6051511024145151 0.6090699925044888 0.6175639821600536 0.6330568316462751 0.6348090363601511 0.6406479851653387 0.6413917886865396 0.654104114294982 0.656653773992247 0.6690265298385243 0.6715088933653846 0.6779420086929978 0.6847394291445705 0.689900118952891 0.6931436013354955 0.6974585619752989 0.7010594098686669 0.7265574147219906 0.7522350933814889 0.7554190376336003 0.7738692834055151 0.7787474060303908 0.7967565781604721 0.8032732113550421 0.824149110294451 0.8442918273672906 0.8498170359544164 0.8748998233879666 0.8801171673680123 0.9030128314610593 0.908095310365585 0.9321717487350848 0.9517201852833177 0.9707976701266845 0.9755617040467286 0.9863955074896316 1.0376104456471928 1.0441984359568115 1.0491448689166079 1.0522497557563328 1.0802151992609712 1.0820147969660951 1.1052644513381957 1.112575927253875 1.1441992140775818 1.1442465449414623 1.179281981201568 1.1976346773817852 1.2024397417108703 1.2166526866778342 1.228042744482819 1.2281324780348062 1.242614214445787 1.2505850135212189 1.2637662920050678 1.271958490877574 1.2890075898817692 1.292300602121405 1.3098513584875806 1.3261434061449826 1.350992638255897 1.3550477232549805 1.359882916261981 1.363720492630914 1.3686991400441566 1.3863613497357652 1.3918349122572202 1.3925572218359716 1.407988400376884 1.4201595069831192 1.4336624165513974 1.4488361935237777 1.4524890455942607 1.473748591748491 1.489559984607733 1.4926745581051986 1.502694070677003 1.509596971796931 1.5139022566006122 1.5280050028014216 1.538473221951243 1.5458623350700071 1.5520901223146781 1.5778748750000606 1.5905825533036893 1.6029616818975856 1.6069240004831553 1.620183791883782 1.633157419115404 1.6573682223242372 1.6576328730322898 1.662646341217938 1.6970796281572575 1.7068600379546706 1.7102029809082537 1.719657851305442 1.762895816118159 1.785249265111394 1.8030659241654046 1.8114398193187422 1.8206856455208544 1.8332928444228247 1.8509566897133458 1.8518421191945797 1.8807573666022597 1.881480828835495 1.9259044726475976 1.945102426925101 1.9727583527989236 1.9900689338889839 2.0211354294988095 2.3732267949191415 2.4388598002706328 2.526165904357071 2.5463823994190404 2.551696893433091 2.562207741487191 2.5857861960967217 2.609186172882768 2.6409481783631024 2.6687801276627394 2.6692225858630314 2.6757263920954886 2.675818049437262 2.700117244138175 2.7214933479447416 2.7362197080206943 2.74695464558356 2.7580483146972234 2.7932871579886065 2.7954501022966043 2.826270035459006 2.863106178909087 2.8693826334736143 2.8706796123200906 2.9122809613205685 2.913451864978041 2.9336492335763427 2.935347163270829 2.937998234795763 2.956557601250187 2.961225570852012 3.020004489631619 3.0289308640502552 3.035304479100262 3.051295877982135 3.058765768678705 3.0875977710781837 3.0888297072955653 3.097436346485767 3.1134329836629746 3.118778585915716 3.1294235892067026 3.130131968689617 3.1388843484013513 3.1518564919164023 3.1670845862313985 3.1748651577908893 3.187519322546766 3.1892080164116003 3.215216741281927 3.215894340984432 3.224848119738775 3.2425699851790903 3.2473973202467605 3.275660722930089 3.2921069274041783 3.320405057750226 3.337992917464916 3.3388640463739527 3.3536227212748226 3.368479118381696 3.3744840183569518 3.3831274251384924 3.3918524175644094 3.400288280479879 3.411324296881138 3.415727126729895 3.4326160288139924 3.437317898174741 3.445353281189283 3.452288320080372 3.4550723201048834 3.469397449039818 3.469984157465585 3.486616275274978 3.4954217168489023 3.5046563664380894 3.51562753480916 3.5277570063707153 3.5339154638232215 3.5447292725904225 3.5634021448671453 3.57013844166363 3.5820103218994253 3.59372520373008 3.5963643121806173 3.6104019447503664 3.6126715922384633 3.63307794545871 3.6454201701829416 3.6676255201528427 3.6849195180884937 3.7164483568541073 3.7486909736789618 3.7498679426796886 3.757802091220462 3.7850525953452143 3.7862638226626637 3.8046506337281514 3.8104042301781016 3.829359598881995 3.858276926379148 3.8780779566141215 3.881597307801651 3.8849603006559588 3.90974330600115 3.919058655097092 3.920304111222745 3.928453362288335 3.9522201167115467 3.97129412678835 3.9808633946641296 3.992584762705284 4.00204503588981 4.007946891195103 4.030131272624519 4.03645915058243 4.044126889924284 4.058086949745799 4.0833275775538835 4.100572691468877 4.11475921470148 4.117896421739192 4.134842866570525 4.153509681265805 4.161897286555034 4.164652890990104 4.172230752805968 4.182082318179394 4.190353349243392 4.194299379983209 4.223601976773762 4.2414313761676965 4.255529035359489 4.259852113014679 4.268580833300677 4.269196648715912 4.302872756139805 4.31296466573405 4.326660402288353 4.329572678328343 4.341257388721162 4.34828160719328 4.352656157843323 4.3643756497729145 4.373392360021913 4.3931885571644465 4.405406585125724 4.406789974440452 4.421065052483661 4.429655381435938 4.440972982607663 4.445381242708256 4.463699482455798 4.469089381180144 4.490690186380064 4.49782553387138 4.507917325792254 4.545599961611754 4.569509479037347 4.580692890848076 4.593492319431901 4.598515424098536 4.604380326720807 4.625337452299565 4.635029170222302 4.641491307542179 4.6849195076427 4.685169449316794 4.69664900510944 4.707130316957168 4.7135406985620385 4.739026239557624 4.759340551690796 4.794414084657352 4.798870247742433 4.854534462121012 4.872245649540375 4.872711763970333 4.891216592861708 4.935338585683789 4.9591594618215185 4.981986604594647 4.9998146533718195 5.034393965702101 5.047796430178455 5.064081277216775 5.079881506505646 5.121307341061532 5.1386883057406205 5.144523346318161 5.179271304324038 5.179698202777295 5.198332547786785 5.230634191302924 5.237675070309936 5.24817365597437 5.248488317243901 5.249696948350112 5.261180666873186 5.287417495722631 5.29389211300553 5.324729621225388 5.329592691339856 5.36247517432505 5.399054249885856 5.411224858024517 5.420510153324136 5.427415038605646 5.457800790502242 5.470319550774101 5.511151479450663 5.527320250959927 5.536685984645451 5.550941091426106 5.571029613562647 5.616235904630215 5.632311817392466 5.656706940775167 5.687228337496412 5.7323095932597345 5.734426155244409 5.742256701248489 5.747443870174592 5.75871813751529 5.7858152470392685 5.824278372326263 5.836544440267331 5.862477441203912 5.890579212864549 5.9053172686223 5.917945631863236 5.918319187799547 5.9324378538682065 5.950479480550991 5.974438658498857 6.076902609804056 6.09032287148003 6.275579440438002 6.306472722076421 6.3256646796302025 6.334506176936417 6.34400742111889 6.370000593038204 6.408868471826644 6.423127955129144 6.471089110972134 6.491153992852353 6.85032695550783 12.078776500674829 13.259230443898575 13.452120544112624 13.850680731933377 14.122382186889944 14.286628901210983 14.889556463997007 -275.8096854719262
4133_21AcNH2AcNH2.xyz eps -20.509049853101015 -20.509025931753392 -15.563664453364733 -15.563659282699675 -11.347939876196252 -11.347932294884291 -11.232040382135727 -11.23203537492078 -1.3728712689895561 -1.368065882517484 -1.2037551563093842 -1.1972013075292576 -1.0024240614190327 -0.9973075822205483 -0.7976700761641656 -0.7826761495253062 -0.7195331575549611 -0.7156967223469214 -0.6722545110557827 -0.644808392363767 -0.6118431112185853 -0.6094293127062488 -0.5849162894764521 -0.5725739895840795 -0.5586280515059862 -0.5521220238281578 -0.5214574331228932 -0.5155137534240897 -0.4340296588203217 -0.41235728227143503 -0.40932473271902103 -0.39915850155986915 0.1357731211719301 0.1401130351301714 0.1801957503756422 0.18073756535795626 0.1812089005778943 0.18834461955045628 0.2227792325257631 0.22562061308569398 0.24297589687244925 0.24653564127388658 0.28084158658904 0.28913884073392004 0.30892769955879845 0.33911302218016853 0.3791831028382025 0.38196744709155317 0.387228273591413 0.3889403490910042 0.3904962616947013 0.4214942626382959 0.45454976015649284 0.46365686122271155 0.47999279400305217 0.48693270533148747 0.5103514444881366 0.5353904993418771 0.5376934906269111 0.5723477933128731 0.5807875657915046 0.5915820131059997 0.6104040331026577 0.6234012052781729 0.6243100016830174 0.6276757938256016 0.6291222951747284 0.63120353091667 0.6472140845565104 0.6597810044082619 0.7013314590392243 0.7041330869583836 0.71347545695452 0.7258240898634434 0.734932039462474 0.7437056438656003 0.7542374399872845 0.7635851196340073 0.7723278703953479 0.7804828963183761 0.7942670054484008 0.797228159121386 0.8295852917154326 0.836676193500821 0.859055898393203 0.9176384681509899 0.9318984988715654 0.9696909232960331 0.9704862692494973 0.9842862936061455 0.9991230414172236 1.0162908131573865 1.0271391386787423 1.0456722219021135 1.0679100978524716 1.071939183196564 1.0769406394337264 1.098848742702582 1.1320993414311924 1.1387397431733344 1.1400235024070795 1.1536099822044001 1.1613607214708923 1.1709407151434785 1.1790018331618417 1.1852939010020196 1.1892690695795498 1.2016035278973407 1.2217309095078777 1.2417101129831234 1.2436804729592774 1.2771259884439317 1.2778655601579778 1.3065543676985745 1.3585591533010815 1.3702996214917886 1.4068485506376724 1.4316409230505254 1.4360351242845766 1.4597468221674612 1.4639871402654046 1.4740380648554823 1.5177618992704158 1.5180335571192372 1.526564539850805 1.5267656863183905 1.5514734389598372 1.556968015326354 1.5644178743904287 1.5724384312265753 1.5741466521761127 1.574999110573945 1.6618656158589922 1.6726579734276417 1.6794398391950265 1.6870098925990769 1.6879089144606216 1.753832309785417 1.789256110954899 1.7988900154978857 1.8007659573190524 1.804813179911039 1.862712627832332 1.8641117872381237 1.9291058037677835 1.9705034879556513 1.981012169826355 1.9898449419619813 2.065033553298542 2.0917021581850817 2.100517030949571 2.1314580543136823 2.153884934433467 2.158486997968775 2.3479749563800034 2.3627581642456073 2.3943771655196473 2.4069548063758957 2.4261959966688904 2.4448524519510215 2.5161828577476673 2.5394207496353705 2.5591117439827546 2.5953005508923357 2.616136188891681 2.617119114987926 2.631158463878826 2.650280485040079 2.6990227034372354 2.74077452159525 2.757542921032491 2.775684542737468 2.801390783671411 2.821286914131502 2.8497137056908355 2.8671170602727463 2.8914890763938224 2.899372757681334 2.9792177253077567 3.0002737630110956 3.0445665470042935 3.069255730486853 3.069382902318576 3.07016094161622 3.094371577831181 3.0963001816761 3.1145857867160323 3.1285810003523444 3.147318750588758 3.172205964261277 3.1903346229945138 3.1958354820701307 3.239782134160222 3.2548948048004305 3.257667312594488 3.2622203095129176 3.2819046522561193 3.2827339623539173 3.2960306598065254 3.3510718078994084 3.365019071172866 3.3796188788423485 3.3973360136670645 3.40876237719028 3.413951240791557 3.42603211710404 3.4407088741127847 3.4429488450609105 3.4475714661135735 3.471684443008192 3.5056569864357896 3.513512404126056 3.518248297246812 3.5289856287190315 3.5507961505499783 3.551412429891391 3.5814556348486146 3.5878779298650696 3.60807480244469 3.613586325301984 3.615437302684764 3.6202646136692063 3.6823326307805413 3.6847870904060978 3.7163884772987688 3.7191859644636396 3.736551847157964 3.7378346320900566 3.757543187388332 3.759312127331207 3.767010232350784 3.7833176129462083 3.794432293945029 3.815757831721748 3.8812697886227148 3.8985888421630532 3.8994201603033516 3.914251381646349 3.9211807679607986 3.9357569950768827 3.9493364350781373 3.956356191071593 3.969105256887452 3.985163889360812 4.078293651929115 4.084475725330845 4.103959503643656 4.127438566050196 4.136451071063392 4.153012371528267 4.160053529731502 4.177531833230559 4.183035207847968 4.188138780619083 4.191384427894798 4.21110823762063 4.227814211783201 4.24139382008939 4.311529690122037 4.325138457991549 4.328485464169822 4.342637306576052 4.350100656056555 4.359079332135399 4.3700112168888525 4.378960489563181 4.4017300458034105 4.4084459950268915 4.417960842493804 4.418805216148816 4.434688090562744 4.449206756918784 4.486132934257781 4.501330520519865 4.509548243059183 4.541064925216671 4.5538085164561055 4.575091353751978 4.594114877830523 4.599632255247569 4.613090929398 4.6216203241994664 4.646041682379912 4.658212598885837 4.679984686160321 4.685937201618204 4.693609963991482 4.743855653413997 4.783745442866663 4.811701525146264 4.829437543226384 4.865663135994371 5.027209816266835 5.060201670049754 5.062146292972002 5.108906488851072 5.109951275616694 5.112493523719123 5.142514454340783 5.148847924849439 5.170130725021221 5.174052521119005 5.180672027914338 5.18791327273511 5.240323080256325 5.258111081030539 5.3237985035500675 5.3314303649549855 5.4191690404746575 5.425557542930249 5.446980629474579 5.449206935521773 5.453170319016618 5.453480247778987 5.550839925367424 5.5579218183967924 5.565302350890333 5.571930313877722 5.576111591440086 5.588846764896377 5.619955794908009 5.634443530420836 5.637195408434945 5.64767669916401 5.691845592504802 5.699166524337315 5.73083697595778 5.738413736440413 5.761192897587575 5.78385711608774 5.857290638784274 5.930754328224593 5.964174836972333 5.979555673396114 5.999291411443884 6.0108249742028175 6.055584954293492 6.09185882524004 6.1125135085919995 6.142244672957241 6.202565180788751 6.2176640439593225 6.227872273106567 6.229067767213231 6.2422494001542255 6.2501971841368285 6.27384137395478 6.321116205242028 6.39466197738723 6.461314793201221 6.6104864512473 6.652489773816471 6.68765964571323 6.699446260205623 6.713776233867455 6.749078429935831 6.979869959655511 6.98013320531477 6.986269452591983 6.986707899919244 7.184757647282424 7.225710479380479 7.326449658248373 7.381686838079424 7.398900879301483 7.447707834389147 7.474514368432571 7.5069453502584516 7.660466332563874 7.673705459472555 7.771610649344714 7.84382722555342 10.020281375946428 10.308775522466293 13.197551599365895 13.312228724181926 14.328473147240967 14.35209934560342 14.899734956900875 15.058664897081757 -417.81666141617455
4164_52BenzeneAcOHOHpi.xyz eps -20.593242155283804 -20.535393039377485 -11.375783558616313 -11.242362952815993 -11.241879347233509 -11.241067915684194 -11.24030935508218 -11.240211200311165 -11.2391632706404 -11.235406699396139 -1.4487043295785877 -1.346136871843196 -1.157847696072747 -1.0214747195012366 -1.021418055647649 -1.0180319927243218 -0.8299268879846879 -0.8296485173362851 -0.8087444421793994 -0.7156361346574996 -0.692880443700607 -0.6674944269578357 -0.6490728465300121 -0.638315640857593 -0.6246740064170995 -0.5940972320354799 -0.593425656127235 -0.5724940793554915 -0.564841771204971 -0.5505507300376825 -0.5091221593642398 -0.5002926876876402 -0.4999875957428248 -0.46934118518687246 -0.442092839654968 -0.34534439878815665 -0.3442929099138485 0.11952692482113587 0.12093169453675891 0.14143006350914072 0.15112093295546397 0.16658410204183938 0.17125353907406732 0.17825873187142957 0.19970182078843784 0.20218909062914214 0.2170325285973147 0.22294443046890278 0.23416264082035412 0.24554661161188546 0.29293307902774046 0.3235678161127984 0.34416443593342505 0.35609151624575297 0.35656811640057 0.3879448931901243 0.38986592011920057 0.39325605405683967 0.394612564660396 0.4090472254918843 0.41865577557038247 0.43169131748974093 0.43982072305311776 0.45963527003436805 0.47028055252082135 0.48574885277687546 0.48822991803983895 0.5158754409605844 0.5404189134159715 0.5491675023577498 0.567998609293531 0.573181197513919 0.5757907486026169 0.5837655560147141 0.5860915098475771 0.5899223401720873 0.5908348775227226 0.6002371732137871 0.6233953380821763 0.6249008540972674 0.632371445040102 0.6358414178247193 0.6366938168799987 0.6409203022116154 0.6503903407019469 0.6583434525844284 0.6856000041316301 0.6918750779606048 0.7089942939208931 0.7145473396229308 0.7205646912596586 0.7346975151256054 0.7442689109694663 0.7472064750040737 0.7583396201853997 0.7878762969548291 0.7940570445065341 0.805918357753724 0.8309782636856414 0.8346576022368641 0.8671616385308497 0.8725320388446324 0.8856400875683331 0.9069682866584637 0.9397311552351216 0.9466874434421093 0.9505568888043147 0.9546154366965862 0.9681529016600794 0.9806835407252728 0.9842518685760122 0.9934672985079342 0.9996940041782089 1.0220412515072042 1.0288214412657404 1.047484189738589 1.0757676010649346 1.0793331866615834 1.0978649366148099 1.1146028526880356 1.1276672865558404 1.1588865796668484 1.1665739523876493 1.1891517450537175 1.1949397196390286 1.213572655449007 1.2196535380584674 1.2269844618742165 1.237747250507874 1.24719748816598 1.2689739375810347 1.2824237301971613 1.295592369241968 1.3111850897188033 1.3185569779875257 1.3329859588808086 1.3352392285531887 1.3687175818199961 1.369825615246495 1.3834223219824864 1.3978732544330963 1.4159935836553676 1.4502270196560263 1.4772812883045778 1.487841440800597 1.4901576568127806 1.5005576884628316 1.5035835177932777 1.5082074159315533 1.5093974756683894 1.5105778811200952 1.5182006144517415 1.5204005484317789 1.5300190412164825 1.5803717291093484 1.5834401472361561 1.5956706556896851 1.6031279278538628 1.609570911384556 1.615489574354516 1.6289845432622354 1.6510365760369672 1.6737864903199975 1.701549901285592 1.7292464960176206 1.7327915581377704 1.741103809863684 1.760749638171981 1.7665456945791693 1.789236148210895 1.80429526702536 1.8494869457326653 1.862102098608996 1.9157336101780176 1.9560558845474618 2.0631872784336096 2.083188402357179 2.0850355363032653 2.1826243492886204 2.1830951814538624 2.2179081319669227 2.2216962704903485 2.242416986202089 2.2834631433842683 2.302273175893139 2.31647847017111 2.335244991829353 2.3648590288617344 2.4175622163308916 2.432452600808725 2.4472604096656467 2.4546437254690496 2.4570691184248252 2.4615014713461822 2.483503441268889 2.495184128614325 2.5311154761842505 2.5374178458463876 2.5624332426910255 2.5987445390400503 2.6489481151242917 2.659797511154525 2.6698097079184566 2.700112429229211 2.7377806587296694 2.739325900372464 2.781053919622614 2.7866423931060424 2.792642285094709 2.828689328685488 2.8416635280967455 2.8424627098604023 2.8594465164316545 2.898833783762413 2.9025832490952133 2.9115669803014232 2.9278836117689013 2.9420235846004155 2.9470844150196016 2.977986417731336 3.0019095370350786 3.0067199933833484 3.0161711155522686 3.0304748422278682 3.033990713772561 3.0477147401099023 3.059312463684935 3.0771972600431017 3.086075577112708 3.0976228733740014 3.0988270462824326 3.1111106753896154 3.142402416381475 3.157607521296198 3.16422606401052 3.1927246191835006 3.2258831038945948 3.2329542369994195 3.254834596013599 3.279202914114956 3.2855939482196996 3.2904264985280425 3.291451835928957 3.29711762385697 3.3084187089752333 3.3188651108918825 3.319950212408986 3.3366594529345535 3.364710071915054 3.373695675870378 3.374653199361144 3.3806726871964616 3.391117608786645 3.3950250387109695 3.404739427415946 3.40678117894774 3.408416228721083 3.4129682200643616 3.4471982296506907 3.4490769806807333 3.45412555531372 3.4593641335691325 3.472828794131223 3.4993859313662976 3.5134818731377484 3.536360274203881 3.5608165591889995 3.5968253683926714 3.6037831112925702 3.6081919323322778 3.613524724196992 3.619310241199349 3.6263746574991877 3.6556091493805067 3.6598872623323966 3.6613341241315234 3.673119288430052 3.6822484169463503 3.6915063165510116 3.7033863684516604 3.7092472442237896 3.7177918610044074 3.7344732830654794 3.744746530140624 3.7558691698486055 3.756599578906194 3.76889141572754 3.832772508659565 3.846683537133048 3.854196054304362 3.8935716325406284 3.904753810620732 3.9094695502217283 3.913738725977309 3.9223113589269443 3.9911894187645265 4.053186822474771 4.058150869103765 4.059685002629241 4.066482762881148 4.095251617756 4.098062499404287 4.104247872608622 4.114863164661896 4.120599886763587 4.125798573322502 4.129616608682438 4.135557017675779 4.137903547198543 4.156631211619557 4.1671150486703885 4.171605716564665 4.173308343372216 4.1765324185145145 4.178558675528765 4.19622102835967 4.201891118925056 4.244342262858921 4.257289321233125 4.27928094975998 4.325691959002757 4.329714844931866 4.343322891291001 4.361004496569082 4.370435641092044 4.378936034136658 4.414844342900992 4.415756298698387 4.421198379741582 4.42579166513335 4.45371102305811 4.462627694381923 4.4666737905330045 4.4958027088909995 4.512875361418566 4.540282503168229 4.541214053835303 4.544930510076143 4.550174659876153 4.561439890266082 4.570329520125284 4.59358000860011 4.608188851991165 4.6453160019595146 4.662841840059361 4.6635682955397195 4.667121377914903 4.668322215072759 4.677891718383458 4.680754258993753 4.70053794254565 4.701087471076874 4.748671298961332 4.7842088831409155 4.8478546051326346 4.891890152499053 4.893400499219769 4.898910047119455 4.974560900949414 5.04845053543074 5.0760450387619525 5.079660730231673 5.090358725208863 5.095306013940281 5.106832935570751 5.113609963139288 5.123750192054843 5.1374000719067086 5.141808338794523 5.169087107266426 5.254788303045719 5.264004991752838 5.273259608550368 5.368150166762569 5.372290983764484 5.374865297883037 5.376331231990867 5.379121500296601 5.418843376397928 5.421194246031834 5.421545979277107 5.483142202238554 5.504786694496662 5.506025059734015 5.534753621104731 5.547062981166319 5.60480066598057 5.607629380606453 5.619598329465329 5.634040391856957 5.671393198408394 5.714216036975009 5.739611058103367 5.746372301223271 5.763509670603379 5.815717101443518 5.866601572355657 5.992454780846609 6.068332267076275 6.068677303865686 6.071030092776251 6.100630897669934 6.1844926354542755 6.211535082934943 6.24408028043374 6.270234476821222 6.276997620819662 6.3658051394202575 6.444039468655549 6.518633981071803 6.52541483410697 6.607794916979179 6.719919264696583 6.722550509659292 6.8587730790694605 6.882059695407965 6.97443772054438 6.981870978911845 7.03069307508723 7.104666955392964 7.207158759842472 7.287571855300995 7.319552657790178 7.335152827362483 7.399987568747251 7.404358966742566 7.590566452483808 7.708013368854286 7.814271844012141 7.995865767825173 9.730924837169697 9.799208469379293 12.937813949782196 13.094104978913087 13.179175920330028 13.599151600917509 13.618995367103565 13.716643113255094 14.223988621939116 16.26984284012925 -460.5931588641151
4161_49BenzenePyridineTS.xyz eps -15.55609139305466 -11.265368010138378 -11.265200192879327 -11.24571563058572 -11.244800108746865 -11.244276593081825 -11.244163783369698 -11.243037163986047 -11.242917687724127 -11.242365285177893 -11.231196071422346 -11.230390966636378 -1.2466104897296804 -1.1598196996356722 -1.078243988000206 -1.0243166455780799 -1.0237061707635609 -1.0230283966660831 -0.8483860654391093 -0.8455849054270704 -0.8329763243531751 -0.8328455564272976 -0.7186090652604504 -0.7116558770459535 -0.6527779695569474 -0.6497465232411668 -0.6444095015478388 -0.6277447702180383 -0.5970626718298246 -0.5966914502842794 -0.5882814762531585 -0.5696230655196279 -0.5315447286479263 -0.5095309223703622 -0.5066513363990114 -0.5035560425371357 -0.5034081302479522 -0.41043674305240735 -0.37403358612131404 -0.34728617174382925 -0.3457685330677706 -0.3384123964668336 0.11327595884992041 0.11566888267114916 0.11651609362445346 0.13258959062243542 0.13410002766624216 0.15107091789253602 0.16383509712587083 0.16447299320997225 0.1829017583568939 0.1929274883404474 0.19471743263270241 0.20474818135566888 0.21562761005477712 0.2407977529427246 0.2544263479732779 0.3139531779014739 0.31424228545405286 0.33043447925876607 0.34055318118749467 0.3503221742150905 0.3516638812381598 0.36670736621499106 0.37608010033165207 0.3845832710387731 0.3928762098443682 0.4019733574478698 0.41403012686748475 0.4187311831055607 0.42276459627671814 0.444432463303582 0.45738940169009484 0.4677625561512145 0.4734996647676133 0.481275666766755 0.4872256971932684 0.5045369634792386 0.50756530055783 0.5255637082217928 0.5381260092620783 0.5452127712975449 0.5464572278990902 0.5560087744052205 0.5632313968828107 0.5700625018923164 0.5736435892238759 0.5748858135008371 0.5857002082582884 0.5870071523336503 0.592887787432895 0.5990684953767834 0.610751432720162 0.6145174830293028 0.620327749532903 0.6223345212648802 0.6261005591375696 0.6351110997210373 0.6387353585441031 0.6439566099970737 0.6616283603324133 0.6688667199963035 0.6708808650009308 0.6766065811659485 0.700412255727217 0.7039517154447714 0.709770919182323 0.7231163582592746 0.7325124227019443 0.7363603134659658 0.7405085904479538 0.7578663828666236 0.7775941075350168 0.8107326028941745 0.8167504354379523 0.8307758983666556 0.8377745571816285 0.8405999372430081 0.849824906001922 0.8619963677206285 0.8698768305502134 0.8784057948560091 0.882698467318225 0.8841128720560911 0.9352134733472096 0.9420969919296238 0.9453998195161937 0.9493363024551261 0.9598061244288719 0.964371824635432 0.9713990935949698 0.9777465839133387 0.9919200188313066 0.9957160249443003 0.9988442908604899 1.0203729205661471 1.0255059633863655 1.0418509312584028 1.0436847739381232 1.0463281873106964 1.0601494653928847 1.078742266246907 1.0805274228485882 1.1221132008101709 1.1292516466558666 1.1542237809232179 1.1741495951849577 1.1963454504857591 1.2032348263176948 1.2158077722635547 1.2160889310282144 1.2188407592975692 1.2253227080663198 1.2372142756239066 1.2385232899105694 1.2505943597316993 1.2693321710938503 1.2865972143403832 1.302317780162414 1.3120072792040804 1.3132189697330028 1.322441297297556 1.3422974988754401 1.349082648066704 1.3557466337344686 1.3628140358623049 1.3790554252240128 1.4129023869969963 1.4158416450461648 1.4640412152114362 1.4755615351695321 1.484598465731236 1.4948621367606796 1.4949114283800768 1.5020001050167815 1.5045850319991274 1.509156313396881 1.5134128832295348 1.514245735325132 1.51477238057129 1.5223029392246852 1.5358617032109716 1.551406572438306 1.5701831787930256 1.5782110243154608 1.5850819834240182 1.5921487483962995 1.5971650042349694 1.6047495857230272 1.6087266227575614 1.6108796416157192 1.6153919129727654 1.6211307046893961 1.6591459722467754 1.6797776482416595 1.6877476695158544 1.71942138790107 1.7226556256135621 1.745160894849557 1.755841402903909 1.758616480804086 1.7601974567203398 1.8011281683465197 1.8060668103322155 1.8397585715055937 1.8523084320072987 1.8836696038780456 1.8897057161777262 1.9176401456709988 1.9794838396644612 2.0256566785022865 2.081477119095942 2.1349088354936088 2.1488324040074267 2.1782365754737127 2.183403791467082 2.2111598863713144 2.2156614221522615 2.2653379873041524 2.291109586261909 2.3055110076229703 2.339984574687943 2.371307737498019 2.3775289939313957 2.4029030015011332 2.4247835864641054 2.439047055254862 2.453809551001491 2.458860769784336 2.460271259016937 2.502753684089788 2.5079520998007214 2.516863221933045 2.529981669373185 2.532938803639206 2.562941717957934 2.578914541340655 2.5857000346992387 2.608058878035316 2.6267279837017443 2.6644341846892305 2.69427213836767 2.7113350528651616 2.717828541643343 2.735428828028699 2.735763191609207 2.762697302474842 2.777599781656457 2.785556828066829 2.7966662022319975 2.8105440876602366 2.8292412706058228 2.8422151676192513 2.858446928568987 2.8650873476795664 2.897109784785598 2.901810507215945 2.9117050817980217 2.9261236976447407 2.940764612516235 2.9485045812443373 2.963448911568171 2.9754404370353296 2.978074466744358 2.984750145572352 2.991618275780651 2.9991969534921856 3.0120674767704076 3.020232419265402 3.0338288946183276 3.034158347898144 3.0613695278975066 3.0621800404658774 3.0644902275707278 3.0970754001598504 3.0996416934180817 3.107422297814934 3.1114038616065205 3.140731513044753 3.146178935481688 3.1522388559465266 3.1534960449832106 3.169331154962009 3.198227255632435 3.203854663905944 3.225795885134855 3.2406078736768373 3.249937458290577 3.2679137072547113 3.271405490677749 3.2913794667673013 3.2922328208436578 3.2924957577630294 3.3097604981565025 3.3213437190018533 3.328246255211347 3.34397602106228 3.3554511439363885 3.371471041645335 3.371955399393775 3.3770515263676644 3.3785699083616767 3.3806228452553606 3.3862798620723398 3.3922437581777225 3.397364961314449 3.40284526446827 3.4051505348531417 3.4106458063506335 3.4203524540894787 3.429604427694496 3.4382906394042267 3.4444347896117513 3.447414092430029 3.4486429338933324 3.45137826193855 3.4569348649506324 3.463674423520374 3.4807134728907334 3.4825014878104636 3.4943020485265204 3.4958369651213723 3.496283136804018 3.5238442600327113 3.535123772523531 3.577330826462082 3.59903900074968 3.6038451407714027 3.6049875767429036 3.626455351769081 3.633413437119566 3.643457900128465 3.6529052176337635 3.6649061311843343 3.666146529253368 3.682275543504291 3.686256120227222 3.692530736307142 3.6969190122355213 3.7068665350228107 3.7312495981509337 3.7333882541121874 3.7411961072715316 3.7521961989310735 3.757305009133327 3.7693859545331168 3.772296693171399 3.7731397044799966 3.7786404386159362 3.7871744992391445 3.85107234398077 3.853899522420381 3.901366224354983 3.9076520928476106 3.9116992005919506 3.917651177882271 3.9235918751883125 3.9635101999371103 3.9703210858015683 4.004908167131309 4.042929719294851 4.055905149454617 4.057483041231119 4.075813400599933 4.077461377650322 4.094014448526058 4.096943142921322 4.115208773672931 4.126128816460108 4.126530471562293 4.1270765069678115 4.129077426077855 4.132418203851483 4.147913796444117 4.156707078103607 4.161361878532968 4.166292280645784 4.167970011613481 4.173578581028643 4.176994924416352 4.188574703891107 4.203558610964514 4.207459988714856 4.211280989482807 4.2150657185379306 4.227451224239752 4.250995245606091 4.276759368270071 4.310339650147868 4.325273071503317 4.326704724681281 4.33968303337164 4.374967726201128 4.3766719260645655 4.412419170817465 4.415930214553244 4.419745461209913 4.425011126585458 4.442172775367507 4.461891896157029 4.462927077394739 4.46982994515134 4.483790379810831 4.497333939882247 4.504575229240444 4.528041118032626 4.534524465345594 4.535645585287808 4.546470951364667 4.559709092546361 4.564770413476394 4.5914662058492945 4.600950443291844 4.621264446018321 4.623981783572816 4.659198824479343 4.661055009234229 4.6673765096968385 4.668401490922005 4.678635388923197 4.6791019714938065 4.6881773617173685 4.69056109553664 4.693142908855208 4.714209974851767 4.762851175926736 4.767915575531611 4.803140607783726 4.813966205825718 4.883794369222406 4.886487676201357 4.890968802989131 4.896411930011182 4.926541278572482 4.9505832912826016 4.969003620934163 4.996083952400581 5.024307122661809 5.056462066426336 5.071003189172294 5.076928179331651 5.096560536449082 5.104372465531143 5.107983375327029 5.110385671894673 5.119790138279913 5.12970500896793 5.135870397847066 5.167732633821706 5.1814180012797815 5.201689307201573 5.2113061196051955 5.235296646622686 5.260994999209935 5.3249211227562885 5.334076904467338 5.348348360255541 5.3549978318659575 5.365158022063294 5.371051099576735 5.372089173979549 5.374529640448742 5.412946750067305 5.417049227473498 5.418237675483045 5.464985229969952 5.473713034481619 5.474722668353864 5.513144181095368 5.530954383614034 5.533491505027542 5.555329327541401 5.628995395884425 5.641426941333891 5.73868029547841 5.761956989289028 5.778981541844063 5.8030557641199385 5.811920779339028 5.83575407405286 5.8426596445170755 5.947007544031112 6.010003155242331 6.0659510465353 6.0675670170988845 6.0864503806511925 6.093735561218129 6.157055426413266 6.264725280743006 6.2700502546665255 6.274767417897656 6.364371814076884 6.3907136069448125 6.493956467139042 6.517888331027999 6.527709912929602 6.657842608625981 6.706430287741186 6.748852271216701 6.855842954058855 7.333304344491915 7.380747765888942 9.689246476260228 9.749220053507502 12.61008573620337 12.84235994180803 13.084019670315323 13.13119038563355 13.509773650424053 13.597962941666582 13.620265874288268 14.056445465129267 15.588032791580554 16.251662589706235 -479.6815157689024
4148_36NeopentaneNeopentane.xyz eps -11.227454201865172 -11.22745403114853 -11.205782095360401 -11.20578164687798 -11.205780592790255 -11.205779336913604 -11.205754334707986 -11.205752233162658 -11.205560498108596 -11.205554749772743 -1.1075178990242012 -1.106595283076314 -0.9302406855548051 -0.9302359603276001 -0.9300055377917997 -0.9285502943304738 -0.9285480546323719 -0.9282124829468055 -0.7325399140351002 -0.7287879528447232 -0.6189895133129739 -0.6124519773881388 -0.612449037018085 -0.6124138849215353 -0.6124093581721396 -0.605976320595437 -0.5573168377259428 -0.5573060023620623 -0.5502035996005646 -0.550197992926598 -0.5126914787313136 -0.5126812299344494 -0.509917990072941 -0.5094857138267889 -0.506584674437829 -0.5065740590999717 -0.4611746233080348 -0.4533035936265862 -0.45329977864194865 -0.45246692387575277 -0.452463345693098 -0.44397084426072375 0.12714138471175596 0.14604103563608878 0.17708148152141 0.17708965809094276 0.18716039401590173 0.18716273741251893 0.19298870599185536 0.1961082058896045 0.19611032283377636 0.19851065284080643 0.2124497448959605 0.21246752519226966 0.2224999253785384 0.24901284785125127 0.2490298540921062 0.25361830645497485 0.25363278159430525 0.2582403360307341 0.26627383370039576 0.2662762741765494 0.27280851179422616 0.2746941986334622 0.2765477672226337 0.2837228885127249 0.28374307551931466 0.3127966630902593 0.3193562183829778 0.32652416652413435 0.32652633079983073 0.34405389119800583 0.3440696302366808 0.38737270836066173 0.38737945995340267 0.43529489097716584 0.443916217176591 0.4539401496652526 0.45394885490307735 0.4609907730000463 0.4610242870441108 0.4848123168209764 0.4896725117501235 0.4896733948340914 0.49877452850849374 0.49882210149314965 0.5101149034318039 0.5178545010915904 0.5247954825697722 0.5248174377519922 0.5318605804612372 0.5738273608127152 0.5738315165486003 0.5746321215007212 0.5746417579638525 0.5929428832189453 0.6039516500931554 0.6039655687408979 0.6080515657993556 0.6080570098604635 0.6081283264543539 0.614576589590352 0.6145855074496118 0.6192386913581899 0.6465476750945853 0.6465556033706447 0.6588467792875455 0.6596796789566647 0.6604061859169071 0.6604135137023197 0.6624011566787618 0.6654179744848907 0.6698603159629363 0.6698679057460961 0.6744016482632946 0.6900314650022914 0.7056326823002063 0.720000534952628 0.7200265965490058 0.7217988986793779 0.7285478990531287 0.7285872307818322 0.772829123760307 0.7728538393072129 0.7976803725586923 0.8009767741686525 0.8009877032837833 0.839935114436658 0.8468133174336523 0.8468370369315998 0.8574439045569652 0.8653341873506657 0.8653707048676625 0.8969369164579526 0.9086974818234155 0.923517056017283 0.9235583095022645 0.9453090914257494 0.9599201238443316 0.9599298164565571 1.005878168396 1.0058808833271597 1.0077600075472122 1.0201960194479027 1.0242206707113337 1.0307561156545741 1.0307753773422843 1.0449549027716858 1.0545503882540057 1.0715106290740894 1.0715206825341013 1.0841271530508114 1.090608307144886 1.0906201113797822 1.1121346153046168 1.1122259297020374 1.138020486312173 1.1393757106603515 1.1427099718933502 1.14870687245523 1.1487279408564275 1.156547947427994 1.1565569646733445 1.1611959387555062 1.1612100040205793 1.1690806471876511 1.1937105198722873 1.1937979391028783 1.1969093610953543 1.1969168593530868 1.2264995193772226 1.2338370856504866 1.2500821288428328 1.2596589086868735 1.259702298714846 1.284793634408062 1.300600870361462 1.3006166728341646 1.3182147104133695 1.318246594189562 1.3343105866082416 1.3381966414563264 1.3382410598394214 1.3686085247450006 1.3769855819430015 1.377005687221785 1.3799280508840848 1.3916647737779566 1.391678338853066 1.3937961896691216 1.4326800505548176 1.4327702757830438 1.4383016869953762 1.450247278829714 1.4550952499833745 1.4551747001366684 1.460565350271208 1.4605709014038872 1.4739008959233946 1.4801964197166007 1.4802301189503966 1.4871463044330435 1.5038532778440679 1.5114693311463554 1.5147011863490127 1.5147066174024648 1.5236131042528467 1.5236817015070656 1.523700900629188 1.525062331174711 1.5250758004899652 1.5485065057978875 1.5485213118983499 1.5494875982993683 1.5495075019104403 1.580519812909874 1.5805269315416903 1.5854905773899914 1.591071560724638 1.5911377246971994 1.6107619700447366 1.6108435351072403 1.6201327913358154 1.6307327258644502 1.6436505350356878 1.6797830704034389 1.679805565918098 1.6873672735272618 1.6873969806749807 1.6952661811967908 1.6952926452373052 1.7062761462902092 1.7063231160092238 1.7118504422936744 1.756544614781396 1.7678951153315396 1.7713005544077127 1.7827339858920317 1.7827926347298675 1.8012337544893908 1.8096663682812417 1.810012952499934 1.8100199533711248 1.8125596446641257 1.8277147926270254 1.8277399313843803 1.8577753589442099 1.8618632484203035 1.8621412344086425 1.9040371793234787 1.9040955135175353 1.9067460960197653 1.9187655180570793 1.918816837901384 1.9937926209242183 1.9973770524851515 1.997405393252573 2.0492162402414578 2.081088127073671 2.081205466810994 2.5421882103913287 2.5422186783522616 2.582922977968742 2.582949862369092 2.584144967691276 2.6168709058716413 2.6168879258561897 2.6193608815553895 2.6193664931989895 2.654098041653803 2.6559915945007955 2.655993446228468 2.65789408518194 2.67326717453046 2.673301714365765 2.6754719472061645 2.763848221448198 2.76596728809074 2.7660093830352332 2.7928515141200814 2.7928781925033315 2.822183309127977 2.844247726115575 2.8789269069734496 2.899028846485488 2.902520952505887 2.902552530430527 2.907158700229664 2.9208851361207446 2.920900311327493 2.9311423930655964 2.940485303422657 2.9404997911830097 2.9563083798436014 2.956321403039805 2.960636741488116 2.962743271672916 2.962748315256546 2.9627597547978 2.974927482915756 2.980138805647376 2.9801656480579433 3.0363150775942933 3.070913226838607 3.0787834774274794 3.0787937061282507 3.08075400141577 3.0807737003746785 3.110722132296417 3.118680576222512 3.124325996644825 3.1243471626111488 3.1344199499919134 3.135678915882437 3.1356809338879215 3.159151428622151 3.164666473409971 3.17372317434025 3.176171115280669 3.176175266937555 3.178432803629706 3.17845784315099 3.184641487779552 3.1996733139507874 3.2200762453753478 3.2200876373177616 3.231213375063904 3.2312442697638204 3.285687406299435 3.2991347716642463 3.2991519359872297 3.3004895989721588 3.3005060006255964 3.3094123936571305 3.327489509633215 3.3275233096887633 3.351751563054929 3.351761671604855 3.3780183627690703 3.3798884204237916 3.379902445307366 3.3816526238052447 3.3816668853056284 3.388232536463273 3.393920014598323 3.3939363649311356 3.400363375031507 3.4003948128911077 3.408426234611361 3.4124570541996184 3.4155972402976333 3.4265635162365427 3.4265896496581285 3.438750817244354 3.438761094290676 3.4537145352724647 3.463629313607715 3.4698891235173943 3.491156020064886 3.491193879541449 3.494087546124228 3.4993836598239327 3.5068638577332725 3.506951292858313 3.524714876242777 3.5445428711382645 3.5445595766091493 3.5605885053416753 3.5626584234685064 3.562686298429013 3.6068545150343723 3.606866080838846 3.6096653276152337 3.6103891875374274 3.610395291074354 3.6262899013606713 3.626331873566249 3.630280193052625 3.639610538844601 3.639624829934003 3.652393621620788 3.6524092654454705 3.6667668628969707 3.666787883419939 3.6685736470741626 3.668606110756927 3.6936158893482034 3.711322466001447 3.7608195850957657 3.7665108592614587 3.7665306239686127 3.7679372234318684 3.7679480951531703 3.7831834418076604 3.7855876385009957 3.7856029699212237 3.8084666949642365 3.808487592758467 3.8110161347775717 3.82029945649232 3.8203144845528776 3.820857238847255 3.8208677503537354 3.8322353960798505 3.832262442789796 3.8365746243237813 3.839508164776067 3.8492882539755273 3.8586090570136125 3.8608840240668747 3.8609210489911465 3.869449758573159 3.895320085488106 3.904838916664008 3.9048493823575003 3.9184222293571884 3.918440027177767 3.9266353655643993 3.9844312553968013 3.984474913548401 3.999701349006475 3.999779751139217 4.030983686589591 4.030990581031486 4.059045458238149 4.06175421871169 4.061762832899343 4.061789430834827 4.061799211665309 4.085667708029339 4.096814537848479 4.096863482592731 4.097871184215007 4.097885165972195 4.098813137389585 4.098873346859957 4.102201951237753 4.124630157933937 4.12791182913953 4.147416326727286 4.147425722989906 4.147717419765388 4.18029075263053 4.180348912502576 4.1855192768841984 4.207306483735415 4.25693385060798 4.2875284338725805 4.287557658227238 4.287916996715266 4.287958925978946 4.2981480965616585 4.3069331256216685 4.311784102082416 4.318448604951398 4.318520655871622 4.319817935217216 4.319898999421685 4.335922788626101 4.356899867459073 4.356905494216044 4.368776349322531 4.368817040046953 4.378675200063196 4.420920233603874 4.4209491012117335 4.450011261099434 4.450023329160158 4.460037441652606 4.460053588706791 4.461887823226629 4.469959124019457 4.4699794181567905 4.4893528557792335 4.489634943391415 4.498531335986527 4.498562938060141 4.499353399174429 4.499385434116157 4.510161167639223 4.5102185291009995 4.512705897049166 4.519741413977535 4.519784660763067 4.536229379473593 4.563183527405973 4.571990215560217 4.573534345677497 4.573547775648655 4.580990970561619 4.596659616492383 4.596896165115379 4.596909940077386 4.606640846884936 4.623073301159738 4.638656683601499 4.649940028576741 4.649968742752681 4.6586382071293935 4.658667180147042 4.66822660907346 4.671058222864455 4.682655528250261 4.682715077589013 4.685373143056704 4.685438677092669 4.688208579712749 4.695693953938799 4.701761986189837 4.701803538758818 4.711268545353488 4.711300896588446 4.80780926307031 4.8078256634555085 4.8138066206747805 4.81783368788208 4.81786316903805 4.841966318908767 4.94764751159046 4.975250994495798 4.975317338699682 4.989669491628017 4.998088278438544 4.9983730422926165 4.998433854874453 5.021258608448032 5.022285038402495 5.022319661030406 5.026059258918261 5.032543409573832 5.057475427724826 5.05752403620909 5.155660125605589 5.157213404286405 5.157234169144006 5.161458312665586 5.1614773574465 5.164937027245544 5.167045568590289 5.189394961673683 5.189419916479914 5.194385035500177 5.194399277944844 5.199734454828207 5.199759296497038 5.2251571428870776 5.2251592272602165 5.25568836556314 5.327407397144999 5.327424077801911 5.3375122688629455 5.337516405194947 5.338203285299304 5.339942528497691 5.4693392665379585 5.469356584636385 5.474388562799741 5.474518953079051 5.480055675271215 5.480123440024092 5.512246700859696 5.521019048396581 5.55774800978171 5.562113431593808 5.562717789344369 5.562726644119452 5.571613788814422 5.571693807533677 5.601873668988145 5.616955988498707 5.616973718547522 5.618519949653236 5.618538764042829 5.620127581880476 5.621434505782713 5.6307182384033805 5.650643334389161 5.662078437330652 5.662107120158711 5.667993308134206 5.668021421099215 5.695193707510905 5.6952140544092895 5.695532855441519 5.695561627636449 5.701456649915321 5.721793571128513 5.768753704699876 5.7757074289530825 5.77573278090992 5.777542351657641 5.778762323663424 5.778832822017895 5.826012936615439 5.826064788784903 5.830668131200197 5.835646381743987 5.835674407055822 5.879380388741494 5.883325186020157 5.8833327446211205 5.890278734537933 5.924927859342426 5.924991879324964 5.971459340286919 5.9714860149573585 5.972606235425124 5.978063313107797 6.032247366387304 6.0322850276170605 6.331481843771695 6.3315528029664465 6.343142040076858 6.343170681951202 6.3625703777396065 6.365279257989634 6.374838192404942 6.374911803060986 6.3830522770508455 6.383075325004919 6.399283650057486 6.400277071973865 6.400292046456585 6.417989722965473 6.424841277781985 6.424913923857094 10.435410906558621 10.436628735917651 14.450712410335731 14.494888248048152 14.508450530858081 14.54240061090309 14.542548846886431 14.607723269072627 14.608142457463464 14.707722104581988 -394.7708771833501
4116_04WaterPeptide.xyz eps -20.521627324214933 -20.510932035828368 -15.594167308019735 -11.358144743697082 -11.262336474465643 -11.234215454763827 -1.3863266353309862 -1.30231607754179 -1.2397845755230414 -1.0236743538878892 -0.9385444951138857 -0.8005051761167203 -0.6973294684897514 -0.6731826976658193 -0.6626765404394688 -0.6401895642432323 -0.5901725821725333 -0.5883298068426146 -0.5615727907522096 -0.5509648091363675 -0.5356478431036589 -0.5121828306076163 -0.4640702460247533 -0.43348801497848394 -0.4026860077571341 0.12352460916177493 0.15625947517553151 0.17539479344632128 0.1770655928324637 0.19309300469671867 0.21334908078104156 0.22155409000370507 0.2384112729971277 0.2496310934460737 0.27996531563450666 0.30335635113508713 0.34040864595786186 0.36514681456616005 0.36940009606145413 0.38483132274925913 0.4020762192426803 0.441842577862001 0.48194292519375587 0.5071977511953742 0.5269154372973485 0.5350080145729408 0.553219792622768 0.5966292490906465 0.6028178256089971 0.6107856018797122 0.6141567533565284 0.6308746009929368 0.6323590522060465 0.6356934671973357 0.6531516865304606 0.6574325854319836 0.680021317051715 0.7107074506676404 0.7368717855177402 0.7429998846395417 0.746414610861008 0.7717958983419776 0.790330231676777 0.8005697180534146 0.8269983088313787 0.8366167784577558 0.8578538670361242 0.8600635712316814 0.8966602929110562 0.9372720967963742 0.9432401855597632 0.9856679490602931 0.9996783571871761 1.0016080414375932 1.0175968132919415 1.057529418199682 1.078123914815235 1.0881132527059478 1.1033637850928115 1.1215362419434993 1.1430508718563301 1.1558018762400113 1.1757183646900145 1.1775177590988635 1.196194585805217 1.2274146082159425 1.251809693782611 1.262760966418746 1.2764674874766895 1.2846872952941066 1.3152996197017008 1.3237255275713422 1.366503219947809 1.4045788476108276 1.4113931071809318 1.4163554590611485 1.4886272902280182 1.5068779140592576 1.5073712704874611 1.51248038486866 1.5294329783139036 1.539977354336093 1.5625174467834302 1.5650989552389452 1.5900194239745313 1.5986136533813535 1.6020999240358018 1.6448847389296326 1.7223397939300569 1.7524456186409696 1.754116883173005 1.78397827902998 1.8535357827784806 1.8709308153960882 1.9128327506632155 1.9385645597660464 2.005778871349071 2.0635219382823697 2.0861620011463815 2.110111484623736 2.1770870232898116 2.191238167143868 2.24925673294932 2.2689486860344426 2.3370306232923714 2.349326277592563 2.3657581312361606 2.4317917361429275 2.492285845936303 2.5548820550268143 2.557037131142398 2.6019649514408045 2.6311530282822893 2.640493133971546 2.663519864791625 2.7167395436269937 2.7574781667727426 2.8437814689757634 2.876458002175769 2.8909328229498845 2.9555744891519113 2.9728652583705157 3.0122677545979544 3.021317160040681 3.047537774543281 3.0644412531099907 3.0956634601800106 3.098102528721134 3.1109342962635855 3.118191795119844 3.138580844923249 3.1679588630206013 3.1691851082268525 3.226603230437191 3.2342226055766363 3.250632929557273 3.257814783947098 3.289196755082266 3.310136212055098 3.3309076481113267 3.3733863344110646 3.3810344989279324 3.394514974709879 3.4153375376523747 3.438297287032613 3.466987819418144 3.4829258731292323 3.5168247456598873 3.5390364187993266 3.5748893815471607 3.577789816960641 3.5865446371032643 3.6020612846755204 3.623470484491981 3.6343961031780982 3.6499347336591423 3.6515595439482964 3.6543902240183495 3.7012464916462853 3.7131914627531013 3.726831096362992 3.7354855176697526 3.7469824604131565 3.759746884072311 3.8213687977508908 3.825857958220652 3.860483325375603 3.8651694053937993 3.86723344780303 3.9137647534435285 3.9249389240659838 3.9264761732095357 3.9703278867596374 3.989826944448218 4.012529040657505 4.042044926029531 4.07597547218505 4.083271033850798 4.086514838747248 4.093392936571894 4.120210859910231 4.132419364067494 4.15694502944279 4.179105301656403 4.181550703160305 4.209146663833966 4.248179781229463 4.271906347473684 4.290483759939361 4.2970635832640385 4.34871594078204 4.370455294446501 4.376124134145156 4.394606569502479 4.39972729295091 4.400920551193596 4.408835136192067 4.443022794256365 4.458178116018767 4.514531340221335 4.522380615679387 4.525328489536709 4.555878953636218 4.574230212891356 4.591116426036604 4.619393854511607 4.668942748688409 4.68822218117848 4.695638703341385 4.705942518069258 4.7353979524892 4.7957788862831 4.886166649556877 4.900091108311564 4.916211998786758 4.943260469244526 5.009729324810475 5.054234978381847 5.116621501136127 5.1176595127803495 5.151647161991805 5.214891758149089 5.235766243128477 5.240400692305477 5.266199758515754 5.297253425234676 5.3411587413979795 5.360904212614265 5.40035336885331 5.427185438494688 5.478374288897959 5.500544665624866 5.502549763230438 5.510064870155451 5.549886388081219 5.577037021168581 5.582101253814824 5.618780348866971 5.624323253219155 5.657751555670383 5.673797544487155 5.674815294964874 5.716514537421974 5.729195956492366 5.783371746140145 5.789885123394652 5.839482830836689 5.922824545945395 6.033836594454919 6.055825321630888 6.089272284454708 6.145427676878527 6.175871554358665 6.210789561432045 6.234391000229025 6.28338637367811 6.301258850275237 6.394849605130576 6.507973464871101 6.539182443818384 6.673168118858242 6.6803632061368425 6.862940929211951 6.878230994153211 6.976134167196477 6.98985456334837 7.03802175615558 7.066911568623493 7.07635732985008 7.130711276377542 7.248456328026701 7.267127075845271 7.331639005542479 7.389947305312277 7.396464383892678 7.572578051404222 7.64212312337915 7.722748380979546 7.890188797736226 8.382151250060861 10.083258141896293 13.095454397716505 13.29560284645715 13.891134719359902 14.23275205369817 14.664019418529987 -324.47125979748205
4162_50BenzeneEthyneCHpi.xyz eps -11.24209824295095 -11.241524754081787 -11.241520676985049 -11.24028485932735 -11.240280697241582 -11.239675857573866 -11.22976055068102 -11.226100298537864 -1.157427624880879 -1.021191099644037 -1.0211815371336515 -1.0122010835772322 -0.8300566615051671 -0.8300392342236839 -0.7535419303590952 -0.7157054664423698 -0.6657650953395047 -0.6496976835066364 -0.6249673507246447 -0.5940533873525746 -0.5940375687681255 -0.5079837519638706 -0.500601012716881 -0.5005728543099871 -0.3946930068852451 -0.39469277812558096 -0.34416407653605263 -0.34415780265054113 0.12025980856069106 0.1202733018654508 0.1412774004479228 0.1641450926748778 0.164148955852845 0.16447163660786343 0.18962273833103352 0.189624674324064 0.1984832018295026 0.19848912152304393 0.21936195270067282 0.24904264218946706 0.32044716121195355 0.3235651799915112 0.35509390379270783 0.35509764646855346 0.3890666795067974 0.3947311898779446 0.40474869031372557 0.4047523693462142 0.4163269914448844 0.42578899505658635 0.42579460974732725 0.48008424906306757 0.4868251638235172 0.48683508333575604 0.5121853523773532 0.512194363868875 0.5484797260280343 0.5525860908814139 0.5633658601629756 0.5633749321133263 0.5779529774355736 0.5803457697014972 0.5803638448109719 0.589789154056352 0.5897949683716277 0.635154057879641 0.6365954714595976 0.6366048979349174 0.6389685240476919 0.6507903504589947 0.650804177027692 0.6618636735918615 0.6967094805695553 0.7165973013779949 0.7165998375638313 0.744910948601571 0.7449294006692998 0.7644728688145357 0.784411113822551 0.7844558546110396 0.78975607085394 0.7897601574869975 0.8142729796770499 0.8353761644892073 0.8793146695044927 0.8793391214732265 0.9373625498636687 0.937389597706024 0.9455440817651077 0.9504278099117166 0.9504455399443135 0.9774147096776494 0.9916842519487528 1.0167250140549866 1.0167309253821046 1.021427514761223 1.0458727433385577 1.0777641414723897 1.1107314941065107 1.1138862694625584 1.113891923600363 1.1256345888194021 1.1367888361545087 1.1368180586936893 1.2000953879277312 1.2073250527267119 1.2201386101233025 1.220176417247871 1.227621371373834 1.227631691935175 1.2881651145208728 1.2881807421944915 1.3067713213568817 1.31873981443586 1.3187721988719103 1.3771855189213291 1.391091045653871 1.3911069720616192 1.4757507704246264 1.4878819042239373 1.4991061347600767 1.4991277353817114 1.5074378849127714 1.5074409263197783 1.5118095396634648 1.5118275240783703 1.528192705214816 1.528204735579543 1.5843587752078037 1.5843907432330804 1.604504003138667 1.6045070124501928 1.6159150557946662 1.6466118871689523 1.6588425829256221 1.6588800653977378 1.7261299431797281 1.726144115306362 1.740859496624542 1.7614209828948661 1.8040079314264295 1.831512575713236 1.8315174148630815 1.8846925562778016 1.8893643935087883 2.0635743068919052 2.0835059892225174 2.1804340760660263 2.1804830650150615 2.216850494073801 2.292170013154879 2.2922026309746135 2.381901606970756 2.3819127654778667 2.3946782570944154 2.450444316092494 2.4504718482599297 2.458577445998375 2.4900818336449304 2.490150665889394 2.5299785149616234 2.529989295234396 2.5874496383551695 2.5986490195034646 2.650615273761675 2.7110095412123147 2.7110315072770144 2.740931371477167 2.757672463889867 2.7576937715962258 2.7668895746226743 2.778199547509398 2.7782110060514835 2.801920556010751 2.801921725057186 2.8334708391833003 2.8373654239864115 2.8407799601964774 2.897825724452284 2.9009685626891946 2.901037429070719 2.9283104802020303 2.9463580580095914 2.9463858976021737 2.9912567517646944 3.0000481476652876 3.000057493180866 3.0199313489343393 3.0199408114753172 3.0398215194552383 3.0398401369487 3.071269182007656 3.071284767559572 3.1004610717765515 3.131874171565614 3.155780435404714 3.1558093121348922 3.211515389693186 3.2206344859091054 3.2206404393445722 3.241201245397468 3.2412013650025413 3.2491741558210325 3.249722536429621 3.263725514563563 3.2637517947634764 3.2697380663349125 3.2936817534778515 3.2936947323988517 3.308452836579341 3.3122483589580907 3.312249024088091 3.32366871496377 3.32371116894628 3.3529804690681746 3.3692178204790717 3.3692580955787053 3.3795986097092316 3.382586136748221 3.3825983193294493 3.3968547489674665 3.3968806226320805 3.4130148284486075 3.426511440986048 3.4265384494855353 3.4480187540015548 3.4522936506319972 3.4988407192708957 3.5184288436128908 3.5184501062106053 3.5706292618483237 3.5706348945984234 3.6016666675342677 3.607446148333901 3.6074865619666863 3.6131103048629947 3.6560278855326827 3.669143383712836 3.6691879639754097 3.6906065322672728 3.690637176473858 3.711295595209991 3.71133676436076 3.765004598005441 3.76502881581302 3.7677051211998998 3.9021268087602023 3.9021643292819115 3.9124395924185245 3.91681019674204 3.936624165918686 3.947235705395182 3.9472399212198788 4.0590468003606555 4.059317615533742 4.096131624880104 4.096188291180092 4.1197646874620455 4.1238372164557635 4.123862499671809 4.129763844270337 4.130010674825479 4.13002267849644 4.167980146084239 4.168001481577365 4.173097752198872 4.182475241832975 4.196840644744444 4.196876150731721 4.235168387371331 4.235172317353473 4.32692938003971 4.32699740246915 4.371453404985089 4.41392526817395 4.422856888669483 4.422894190093764 4.437581165421711 4.437593985323652 4.461272774947896 4.461297228201905 4.493473356259024 4.506336912393962 4.52967247730228 4.529697706156122 4.538304489518775 4.5383714861584075 4.539253701135347 4.566942206182033 4.617458094606329 4.664728399650846 4.664824476518694 4.668606415104237 4.6687070149070005 4.6799250560330306 4.679965628379643 4.6870206617615615 4.6870457379510535 4.8741148507608285 4.892310524359596 4.8923972870143535 4.927437183385433 4.927439672439649 4.969553005378059 5.058475504242503 5.0633265258375335 5.083162760358946 5.083205268723005 5.106686193341903 5.106703213574936 5.126071135432287 5.1261222432138505 5.170349566813777 5.2564267191214915 5.263368405911585 5.367983976957495 5.374471205397264 5.37450491616135 5.377421517970957 5.420158418408563 5.420209133382704 5.5061014500078755 5.534516827605978 5.534614170966518 5.741378093429616 5.741456655267492 5.815138670005756 5.831868268960858 5.83187156111493 6.069208665621142 6.069346121421474 6.094828148879648 6.175505973792816 6.270093628598062 6.270158477252031 6.34739388728009 6.347399807917921 6.367098223648093 6.436453676602637 6.520946823698929 6.521015046990583 6.858376780780686 6.9352114794876005 7.336490495824413 9.595024845594859 9.881413791839583 13.103367343114028 13.10368812457819 13.590321628219176 13.590591535025245 16.21221864083291 16.819651613400705 -309.017031080447
4130_18WaterPyridine.xyz eps -20.51065135203112 -15.581562488823701 -11.287474721742637 -11.28745559574697 -11.270895254429806 -11.251905642334624 -11.25185477755853 -1.3020945220251376 -1.2710699172414224 -1.1011523947495556 -1.0457714411915116 -0.8710031021947074 -0.8685982293512869 -0.7356531213777614 -0.6729401140949499 -0.6699967438821336 -0.6629962614835885 -0.6100657975311803 -0.5898024946338144 -0.5549267393990484 -0.5403529835674469 -0.531587508783648 -0.4628419586255382 -0.4352514155206778 -0.39714034299164036 -0.35884933521826934 0.09286340146415545 0.11195157750525393 0.13568205368745875 0.15925106883307227 0.16227463851290716 0.18769983607189983 0.19549912966570063 0.2141286295659584 0.28690639987117755 0.3049221826548348 0.3372576850228525 0.34487645858991645 0.3594990204803732 0.373100665501153 0.41010627608355854 0.42290394440051077 0.4237909816688769 0.455611529144038 0.47233593810450347 0.4859807830436996 0.49940190446812266 0.5114186680883214 0.5496445690857007 0.552194358644054 0.5566595686850723 0.5742134934456287 0.5804476373630719 0.5877552631634982 0.5942382432604597 0.6080907006981339 0.6239700864853976 0.6243090119228656 0.6339658908696394 0.6467600103261942 0.6833655545849993 0.6933602366561211 0.6950820685416644 0.7110648220516471 0.7297962843866448 0.773340085674546 0.7959484065200445 0.8352808875325715 0.8373102022885142 0.8433099219794106 0.8508957906909415 0.8677860821905933 0.8718341919644276 0.9122066414267397 0.9159859358272467 0.9275602143992299 0.9317465825743078 0.9500451578407457 0.9671241050377161 0.981623497605618 1.0095916790276358 1.0260517125559583 1.0375972025304776 1.0661261808450404 1.0759797083573561 1.1222834502166614 1.1658090735995523 1.1671754918978268 1.1967089660052417 1.2170641877749488 1.2216889077566955 1.2780651297094177 1.2909857258816244 1.291329348937446 1.3133302389502173 1.3245261457520383 1.3304750361698021 1.336291011693874 1.3881597239035455 1.414792024503805 1.4580456991622643 1.4817346739787445 1.492607643242137 1.4928820083511827 1.5137064119217472 1.5225080140252094 1.5669188787045492 1.574817193562168 1.5840325843733996 1.5857336126426793 1.5906530637115097 1.5940870201659214 1.611384390382553 1.6519648387264414 1.7018645493479394 1.7309292715005493 1.805197391880234 1.8345251530051945 1.8726025824026362 1.8749560295327743 1.9946428829094742 2.0658402625012218 2.085056573640033 2.100790388830132 2.148701094166821 2.162446451939785 2.1847966798551917 2.238665862658925 2.250686886831377 2.2623750437235017 2.286801483287115 2.2882344337792353 2.3430831092965234 2.4015144911212736 2.4209930167016043 2.4531416824133365 2.5138442670329018 2.5153998855534123 2.51581778871584 2.565596039533126 2.640747996244628 2.6555875820719477 2.6720274681753335 2.6862744161221297 2.724224830778341 2.738718123212655 2.7917694080704147 2.7951936152006596 2.8473468055377977 2.912842846536141 2.923492900462704 2.9399082904198437 2.948529462362992 2.978883089381194 2.9883390986478258 3.0380268281696234 3.052650220801469 3.0555833897055504 3.087045824165146 3.094471779756575 3.126894825275119 3.1685626222511734 3.1794456406293587 3.1982982975440493 3.205511040183765 3.2286697116251726 3.240039175914484 3.3012572330068553 3.3206027885944445 3.3216399705829214 3.327188139705833 3.350949478091901 3.364199588716441 3.3847901123971003 3.385239088883628 3.401604094348992 3.4107217570126553 3.438243980581207 3.44151537789751 3.4524261802645007 3.4563177475287015 3.4856615587918816 3.493176221905784 3.5073928955095734 3.5261459957273376 3.538657699594044 3.5611793661828135 3.58791604535822 3.620034320387018 3.6457209028884825 3.6525703267190437 3.6736021450569134 3.693617044234543 3.6998433874603123 3.7060534842290367 3.718701922082215 3.7284202215868336 3.7357106846276467 3.7658082131314465 3.8295236680071087 3.833482693928985 3.8917853224086585 3.8937015139151314 3.921091743019667 3.940865627904455 3.9462998913992364 3.969043176863321 3.9710054623825197 4.023261776087208 4.040276500237473 4.048313588791986 4.081009505628997 4.091814764452645 4.118408585343648 4.134007048216208 4.141156248446106 4.144989375661715 4.16118562365493 4.1667605413693405 4.188891353231362 4.19716272691653 4.1982824313167635 4.209206392039962 4.251652259755731 4.312287171237328 4.328147345908276 4.360670151528806 4.36782361233362 4.405326823314128 4.419440172956528 4.4529831186528375 4.467179279091002 4.471057356483808 4.490937665499473 4.519955909286473 4.5698674825429 4.582214942783203 4.588638086052217 4.603146905106849 4.636344116951748 4.6555084787447205 4.680357670433805 4.709704044264936 4.73887532677934 4.758411904222032 4.787666821404851 4.792702640679745 4.857177630442241 4.866832252704875 4.916290536434755 4.93243493640863 4.958404184213896 5.004767566416005 5.009004139233825 5.07569712990114 5.109109806578393 5.146269138549786 5.147020007337506 5.162153070493466 5.214158805013095 5.279796766323801 5.300155530233248 5.304887164190071 5.3296567264339485 5.338784666658525 5.38424220750207 5.44549761788676 5.451245758982734 5.4863401513429455 5.493819445365902 5.5161562642096245 5.582196104634518 5.62649912492205 5.730872082797924 5.740166459838345 5.778063205269883 5.8124759668534205 5.817168027272098 5.947877366176896 6.007548268601016 6.0896899408940195 6.1231750993786545 6.139550371729572 6.300092304005391 6.3423879821303135 6.473425416775203 6.636613533914893 6.6888837996597355 6.727311238942329 6.730031217558825 6.969119277053333 7.012401686214074 7.080422116329546 7.0829714472181315 7.139987297505027 7.289248386162285 7.3264014951846015 7.365597282876062 7.577374873725274 7.871735586630767 8.351124627839846 9.758561156922909 12.570318634406053 12.9210324161485 13.245423192191696 13.368452426971832 13.88240238412578 15.577294958211061 -324.1963798898502
4137_25PyridinePyridinepipi.xyz eps -15.562408828775876 -15.562349568371872 -11.271447332710192 -11.271399476880845 -11.270789935450226 -11.270730271872148 -11.255382112356893 -11.25532538193258 -11.23849361934199 -11.238429013329535 -11.236576839425913 -11.236492398158735 -1.2537065144501365 -1.2521366480783167 -1.0869385157614684 -1.0844611623000602 -1.0308599787815769 -1.0286967269786178 -0.855733958879163 -0.8555657165450482 -0.8522393130898313 -0.8519637330880827 -0.7195276294370813 -0.7172488066108252 -0.6567770969319278 -0.6561051592340416 -0.6508798217555906 -0.6506026195373119 -0.5952033240246871 -0.5938951946582934 -0.573586765364042 -0.573346762176869 -0.5525015620063024 -0.5247152741768957 -0.5164403862654312 -0.515838749159974 -0.41737891761534673 -0.41654004687864205 -0.3858979834096269 -0.3760980701511319 -0.35112084885450934 -0.3344567172655137 0.10511514052406899 0.11043903832359311 0.11989303122127899 0.12946460097690576 0.13002161364558196 0.1528221001808441 0.15629536328688848 0.16843065803692087 0.18925844053504268 0.19556902489970984 0.19566731360330533 0.2138526541590725 0.2193181364501449 0.22682890555508348 0.29387434253690425 0.3114576496844779 0.31684827433138385 0.32458482733027355 0.33828005529362143 0.3452190767777965 0.3597347327882985 0.3679593974375412 0.3758589332174031 0.3844870777264374 0.39563885229145035 0.4026532909930884 0.4248912237298142 0.43375423793829704 0.4423105779927691 0.4584260947895899 0.46798326451012767 0.47734978076731693 0.48619251857146845 0.48753175813308075 0.4911196948110961 0.498944779569632 0.527267902422659 0.5285985450758043 0.5471600641118758 0.5513635109413308 0.5603694023438927 0.5606333487132942 0.5749641707120223 0.5755297101646011 0.5887382232566718 0.5909655341759411 0.595901022520799 0.6011441050272167 0.6150090053036769 0.6204194279775946 0.6226591466464704 0.6298245952452898 0.6345521861159152 0.6378895586201725 0.6382478130286356 0.6694057732376335 0.6722130800975832 0.6733051059609384 0.6830085103240768 0.7025451711580881 0.7078767795529185 0.7227926540593731 0.7244514624075827 0.7248307164319473 0.7369739395297276 0.7697162232839142 0.776074777720028 0.7837796038996413 0.7906351299459184 0.8251696968867167 0.8255191047965323 0.8329424544699547 0.835819171280966 0.848015647226081 0.86011877521069 0.8628566287173838 0.8715204429030662 0.9103838959729645 0.9174739406868349 0.9231826604229928 0.9324450818313823 0.9411464457141466 0.9422088166586723 0.95277804915576 0.9637156099068654 0.9760595109836462 0.9827217133896703 0.999977288964346 1.001707655477224 1.006242236026249 1.014580787292513 1.035857307182811 1.0446785124794908 1.051792847182272 1.0628475521867664 1.0845440587507567 1.1060863387342814 1.1188616289880016 1.147530689251441 1.149360490105238 1.1673810653756023 1.1984791377597863 1.2133045533953775 1.2150786703565988 1.224133585169257 1.2312852144285544 1.258806980608382 1.2630159845566773 1.2644155873657377 1.2830790588249739 1.2958666156434067 1.313004896396138 1.314760198730176 1.3230034041741836 1.3366172259110995 1.341122121023731 1.346002293829458 1.349845183236035 1.3837051034877283 1.4009407202247628 1.4085926486513187 1.4096112167016854 1.428743609225749 1.4411558245146274 1.4490400916796706 1.465816433168384 1.4917066495618736 1.500909049298668 1.5031202341203511 1.508273711721957 1.5152572893952858 1.5346767401524768 1.5397719807594668 1.5497090300725682 1.5608082760412503 1.5610277349804642 1.5726617080805108 1.573085104861105 1.597912278730639 1.60179264739533 1.6093665196153213 1.609907387810439 1.626284482761415 1.6354356581448566 1.649420191033705 1.6935891467842852 1.6952975714156724 1.7019095632228463 1.7267537209828778 1.7434122523813882 1.7686819127303934 1.7942529568120065 1.8052819998735223 1.8428267121586908 1.852717426124023 1.867007253376578 1.8680595667645152 1.899380902819952 1.9218193185755639 1.9410574866484778 1.952867806966387 1.9860419245312035 2.0096257865004366 2.038158640668035 2.1309886338764032 2.145619445926211 2.1462561109824274 2.1534525728672747 2.2021412758920427 2.2101690015564865 2.2525211243945042 2.321664689871061 2.323740472915555 2.3562697988021215 2.3735482927108595 2.3871805110843884 2.4150505940527083 2.4353562897309127 2.4672343615068173 2.4705779235032965 2.4782939071582937 2.5049435492078276 2.5115389036502207 2.532253427142419 2.5366127349159417 2.5556681159157493 2.566778798850507 2.5767587351143044 2.589621244484811 2.6248008340613596 2.664577745753282 2.6831072591631115 2.698542026086085 2.7010439126114414 2.7206476463749505 2.7247797913003557 2.7408903515977086 2.7585920441330405 2.774371761492036 2.7780454857311545 2.795082515827201 2.8394356989051692 2.842287024904789 2.8559389263201664 2.8645648527594445 2.8904196382150125 2.891077180898749 2.9332348685699317 2.9391042621765084 2.9447658492440887 2.9489489051473208 2.965647947180077 2.9778323826050284 2.9884690821976196 2.9998024913535435 3.017550828324587 3.029518195912489 3.031551600132807 3.059452961996621 3.0612138904252646 3.0741357013197117 3.0929831046732215 3.10036962435209 3.1129908028985 3.121559843079405 3.1289294111887105 3.1401862976834045 3.1485475244150467 3.158013371350114 3.181160738385224 3.203082134032805 3.207983495626989 3.2122547330530935 3.217645518426574 3.22157473805274 3.249768558876667 3.2689127833353306 3.2866996908991752 3.2944199245361387 3.2991741661951304 3.3143738789110877 3.324618221962858 3.3300657222699583 3.334837008632636 3.3370288406347184 3.339308706317334 3.3431818033574956 3.356720676691096 3.364859555511074 3.3809470466505567 3.3835689936203885 3.3943171680403026 3.395180264038993 3.401101826043635 3.411946053384247 3.42603087018085 3.4351930286171024 3.4386576820618435 3.446312198260456 3.4470750615774493 3.45587592983611 3.465758345348002 3.472084391917754 3.477834989235646 3.4984111422999544 3.5077657220746183 3.511799678231348 3.5215890945213673 3.5372077353641402 3.5372804352411387 3.551400562551297 3.5590181736988415 3.573114053289758 3.5734352508423397 3.581945016332213 3.6085892667270327 3.618147338980612 3.618407892933916 3.639635883947978 3.6461693500147043 3.6785894809342095 3.6860017320383784 3.691350856307742 3.693167995649577 3.7034595026501265 3.7077952207329328 3.723252806034275 3.7287506849492518 3.737614119640327 3.7443521561507267 3.7502479568884843 3.7594475310808217 3.7691620859691195 3.7777797268617856 3.8112946238611998 3.81275727761008 3.8462890476056755 3.8545444283451027 3.8713711326318534 3.879570588928376 3.927994489515261 3.933295908066859 3.952435084232566 3.956753090645468 3.965547307065039 3.9779003138210816 4.005995843702932 4.016851778939746 4.039223176840031 4.039336889668242 4.072405067672963 4.073513233419205 4.086925880244877 4.09636696536787 4.143490440794165 4.147453342156823 4.153966664379034 4.158115318140209 4.158899987034072 4.165412776920407 4.170999123168385 4.183442690409165 4.188648089371687 4.192709501529675 4.2036949703896305 4.204438392119254 4.216790407395188 4.2210956153904915 4.250413850943404 4.256341359559595 4.263875931008738 4.288745784929473 4.2894532418766875 4.333733793459829 4.339315556605489 4.352634262031199 4.365572012747991 4.382211654441429 4.383130134371216 4.403162933971771 4.435273228465885 4.451581612194551 4.453565008289713 4.467292729576599 4.471660585113545 4.477440832452693 4.50252788770609 4.504951513247372 4.545559568735115 4.548787830847662 4.58221155245559 4.585918842653204 4.594424167648426 4.595513152949212 4.598879797716953 4.607204573013005 4.6288629660116705 4.633508687854704 4.674160581669906 4.6752211664938725 4.709936660625364 4.71031907629462 4.715357708766943 4.717739641223678 4.741845050895177 4.746556013743758 4.797770346557724 4.800903171692219 4.810685031596361 4.812775732798498 4.870884705932897 4.879996436259406 4.88677590676452 4.889022778766487 4.904331361846705 4.927452420940237 4.9596687185195645 4.964118702405488 5.014268985561779 5.017364104764829 5.026600174718299 5.049648070600568 5.0867548815251125 5.108674872087109 5.123156615690269 5.127881819874345 5.167836429508346 5.17816867173561 5.17894959696305 5.194802987396172 5.218157537073214 5.230292974619584 5.235688663372617 5.2434851347159785 5.316931143833703 5.322121107392528 5.329072937557151 5.341260477057583 5.342567417252309 5.34697762370582 5.363607849705056 5.36674150816526 5.396222295489474 5.462120849089099 5.465075123773205 5.466426455665305 5.472821376422836 5.477997861132006 5.479541870890538 5.502373256593762 5.503895570629817 5.505846731705467 5.613503503865728 5.631284938729803 5.649736338315942 5.6509018497393075 5.756690307113152 5.764783486764541 5.799720385356083 5.818546018782787 5.827745867435506 5.832238941127392 5.84427454960382 5.86460779246009 5.944495290615117 5.968111710013192 6.020993870964145 6.027161656728072 6.059650579316579 6.080631481222975 6.150882408674201 6.156910705083448 6.263806717438331 6.267249339362168 6.360904556182909 6.374846805197754 6.489870843519566 6.497322431553323 6.645322176426926 6.649697768518583 6.69561497965074 6.70073290509311 6.741659185173929 6.750133637101451 7.372965385390022 7.373244423581487 9.898956814622744 9.93676505307008 12.586045539582985 12.677113274394829 12.772191061868984 12.87947336026388 13.343806036371047 13.466362061864348 13.868861301899884 13.914532891054069 15.622590000369357 15.73906933962092 -495.7139325181916
4126_14PeptideMeNH2.xyz eps -20.48855288285983 -15.56961554719258 -15.555389104695246 -11.324306542062255 -11.262461375691563 -11.241002905085978 -11.220536851141127 -1.3516962216105037 -1.2080953731438764 -1.1988880720936155 -1.001672713407631 -0.9214855065765603 -0.9142334907482921 -0.767976864573312 -0.6907687423442248 -0.672054842081133 -0.6367062296178829 -0.6273251837353483 -0.6156224434169053 -0.5820100787635439 -0.5691906093915907 -0.5605577811893818 -0.5414522446898102 -0.5395418045955712 -0.5307642873507094 -0.4818000295759786 -0.4277801442242218 -0.39993401596918415 -0.3690795147743339 0.11407913409111789 0.15046626666810145 0.155474549746254 0.16728108203017678 0.1910036213012125 0.1944581745015957 0.20976835955076606 0.22146963971529227 0.2327386149362335 0.240135806017606 0.25884560519520344 0.2693767799757527 0.27594982132254803 0.294685921039792 0.2960814942387231 0.355193830634936 0.3672997895453612 0.381845202927261 0.39566605247810155 0.40410257427725665 0.41122198486723976 0.4454636393985631 0.4682249659346434 0.4907548643332531 0.4952775549028231 0.5204145455803244 0.5240257067907065 0.5497800798836906 0.5764431869442567 0.5866158704541455 0.5886265218705081 0.6087812230863349 0.6138002036130286 0.6273475252562349 0.6359625609009764 0.6437565780676934 0.6469003634140362 0.6482749125761388 0.657667162002753 0.6682956250803233 0.6727183803737798 0.6954620381277089 0.7097957827248249 0.7196553058111204 0.7239454571072007 0.7309486485370797 0.7423289863363447 0.7506193346510529 0.7636433256480926 0.7763009148763179 0.7979826929340699 0.8227087800197717 0.8451163767435158 0.8601590690703793 0.8941647247894082 0.894897378014969 0.9370954672004975 0.9388584550607125 0.988363324472913 1.0022620237162538 1.02809124486366 1.034251833467061 1.0427588554836726 1.0608678856672793 1.085205847690288 1.092900748871093 1.1085834963177779 1.1102852612124339 1.1395274284125794 1.1492820500170118 1.1561219122804418 1.1717910976742336 1.1889839665082225 1.194438634762081 1.2227441472246645 1.228942706452159 1.2398339025141032 1.2582403605885075 1.2737945126241565 1.299696903657853 1.3127251496843202 1.316302986411486 1.3403075566108813 1.3495807194527367 1.3550263612489273 1.3782181527094233 1.3809112373181396 1.4084350490606399 1.4252906204865607 1.4339697315598168 1.4521980579803935 1.4716720855735965 1.4810943577317972 1.508832858190296 1.510179714428327 1.5198853399983046 1.5507056924840474 1.554560328420095 1.5597105250184284 1.5709143677364796 1.5880847839070535 1.6032693758840957 1.6117350453316044 1.6176956045715376 1.6333798766070542 1.6424011135919765 1.6641058922400416 1.723021295185735 1.7577328914881634 1.7767586866319214 1.7914443069672015 1.8081373808611212 1.8284849058239787 1.8643045081802816 1.8791521793554833 1.8980432502608817 1.9250743263292545 1.9601771541096165 2.0108306876273256 2.0185441943487143 2.0286894631781025 2.077394710327179 2.1117720928222847 2.1440896250661767 2.2088444139461174 2.355959934522121 2.3773148163579023 2.453747921346878 2.4597876379260453 2.4766904262927936 2.505991594718932 2.542123905480297 2.5562078865034854 2.599782291716308 2.6161476196421276 2.6632510035108083 2.7033859553963175 2.7319263016907 2.764364068354466 2.77538340417627 2.8172696306152396 2.8573350235509345 2.8747032379750164 2.887570330502943 2.913984361263385 2.9186035692959353 2.9855215377900968 3.0103843318436003 3.015373578201553 3.046476555132131 3.0640525542805923 3.0779716887118 3.0995740576912496 3.1054150669992793 3.1134799405850773 3.1318213948307516 3.1331664866674926 3.143440272888248 3.1626594194804825 3.170775860595416 3.1861666867420655 3.2010644543347913 3.2182219596216384 3.2231070994543947 3.27349470337988 3.2745754061199475 3.284675401253263 3.2960317523186817 3.307435686010012 3.3151894429528626 3.3204447071771566 3.336839959806161 3.343045837379476 3.3612708106652907 3.3660751365522907 3.3808952260000638 3.3950268703537168 3.4296304444047667 3.4439923841828066 3.472878485802169 3.518798393434549 3.5347675230381714 3.5549302146869093 3.5650989592518387 3.5904714113083944 3.5972903949018358 3.6156165493849652 3.6214750671469558 3.6230715757931793 3.6338117468612134 3.6393722000371245 3.6479754121572014 3.673940253126145 3.676218621217923 3.696776304687263 3.712139319608632 3.7201527054351025 3.7372557949700473 3.7487836694066092 3.754724904822145 3.7640851634406434 3.7716371337462573 3.7804883600350223 3.790791936200956 3.8149412709299626 3.8214105822737365 3.8319559922760007 3.858531165222208 3.8796454366128614 3.893869239957827 3.90895249047412 3.9204682034663487 3.9487258151380447 3.9718129682447114 3.9787142650017864 3.991293120015727 4.001363536040368 4.065509213524393 4.073905272007909 4.08861730988603 4.103020594102386 4.113211954096283 4.138554573770346 4.145279815134487 4.15811849383771 4.167238000990966 4.175056371796937 4.179480703331611 4.202984946254622 4.211651314554891 4.222543758295422 4.245086848323515 4.253305025115401 4.27814132236625 4.300941429407551 4.307610876852752 4.340888982139484 4.358579402038899 4.370786767498733 4.3920286801653745 4.40358683142571 4.40927350008174 4.420500307299173 4.426370217805681 4.438187896238991 4.454103476809287 4.47716646752082 4.498297120808238 4.510577904145774 4.5437565839740515 4.560956790692671 4.589713662607251 4.600519777900126 4.606899789499825 4.6212039948986705 4.630184846286293 4.654285180964544 4.670197016062207 4.686195058458892 4.702171155506793 4.739630649949153 4.748920701841765 4.793594751750691 4.808537315948968 4.830730379152323 4.8685850667342265 4.938994632189081 4.943436777033839 4.957512770612203 4.979523381363921 5.015137187921535 5.0631704858316935 5.138382304966397 5.1739610725449845 5.194204075470164 5.220416955438019 5.22898863096319 5.231911402615073 5.255824970958682 5.275342231353592 5.314595603429794 5.320178121786159 5.330427011629729 5.357429643009815 5.381371223031981 5.389204344524913 5.4245072442780184 5.451437518080756 5.465352618175834 5.49883157771409 5.512436901047682 5.527636620916781 5.550618882386528 5.574300469451207 5.589819664868728 5.607278061923061 5.620799930818745 5.630976187038698 5.654677885623587 5.66090894656968 5.66942456575184 5.688660365746569 5.693412051172149 5.696474195040541 5.714509517856846 5.726936141740718 5.777868368579223 5.79509554644469 5.817848307729962 5.859450602596916 5.914400994937687 5.937987581652434 5.966577351891049 6.03496513103327 6.060659804975487 6.10799933737862 6.1456374133761 6.163321956827745 6.19247144074709 6.230592596412962 6.262390556065224 6.280849579771556 6.2846623453874155 6.29892792134973 6.309892653762587 6.352549515603734 6.407549533082479 6.4509157478320995 6.484666796579896 6.539058742998365 6.572109375749935 6.582335012821716 6.726383257813355 6.888369576087213 6.975626552514957 7.016420514049845 7.137393955099822 7.357332953415826 7.4069586679747115 7.412512488007446 7.618549920351867 7.6706419222236 10.09255387441309 12.963119008930414 13.084215438413988 13.81979172828728 14.052338148938809 14.418261979119263 14.645819184282324 -343.827494129629
4151_39BenzeneCyclopentane.xyz eps -11.236902421138076 -11.236319201389499 -11.236284186667419 -11.235102330016534 -11.235033483210836 -11.234440832159695 -11.203886961260794 -11.202981439165205 -11.202225750957442 -11.20195308081829 -11.197734051246822 -1.1517177525430538 -1.1084094930601107 -1.016067082801853 -1.0160131976985975 -0.9490618872401713 -0.9482112051962374 -0.825391149270025 -0.8253685862692376 -0.7686076171905094 -0.7599510911393226 -0.7110693507948732 -0.6455383789863005 -0.643309439608285 -0.6368318851036993 -0.6201009488481739 -0.5894015754619235 -0.589362933622667 -0.5627058119145375 -0.5613946349134229 -0.5060375386558368 -0.49602888196054046 -0.4960094856095245 -0.4673393210797937 -0.46599710604093286 -0.4563075069559769 -0.45082136416183816 -0.448446930153777 -0.4418812126503233 -0.33846416689032044 -0.3382831128386201 0.12307821550583735 0.1237275826277285 0.13406966363982314 0.15320201365570604 0.15622103994548078 0.16015288335942648 0.18502416141209932 0.19064201740670975 0.19571665569146474 0.19594729059404828 0.21652047627597878 0.2172453141525054 0.2270273160213173 0.2317897678596814 0.25077050554558117 0.2618441121547014 0.2753256456369845 0.29747479796234483 0.31465111680811486 0.3242799359991433 0.329278925240215 0.3334164225060388 0.35478362933644486 0.3611673836437503 0.3670872535242428 0.3771336761276222 0.3982458879976038 0.4020578971889873 0.4156160210696546 0.4188860331211353 0.4222690092608452 0.4236672364217595 0.43482531562262267 0.4541425886981147 0.4575927194402309 0.4699796679578219 0.48922051793170684 0.4927690550076617 0.49989433458397214 0.5369243337002183 0.5491734153947724 0.5532887710502682 0.5547737116029545 0.5648733127466287 0.5761233379709285 0.5806934742677666 0.5821597384171675 0.5861939267134627 0.5960373327450319 0.5992517384712901 0.6023245747245342 0.6152248632333855 0.6199862425067878 0.6249648570796053 0.6337553978064836 0.6361534922312007 0.6381222101410041 0.6412266591715605 0.6434896268720962 0.6533069044817682 0.6662549109639562 0.6733267998835798 0.6792368750876202 0.6822080919915698 0.6886400715839599 0.6964380076167728 0.7077743777906532 0.7124956349836838 0.7166545111720642 0.7271815921321552 0.734459007333695 0.7372161679902722 0.7401542774984455 0.7425661594394397 0.7564741844433155 0.763413580084516 0.7769145323765729 0.7945127440009381 0.8133897734582024 0.8371521603336157 0.8491236380599246 0.8832619277627847 0.8860926194292775 0.8988524394173824 0.9330306169967423 0.936387049045736 0.946909570509317 0.9489913605961081 0.9553118630564267 0.9743719441793387 0.9801400105372281 0.9967560529569989 1.0030661886377579 1.0117951652304595 1.014733243789113 1.0304280748836223 1.045059584864815 1.0658091695736303 1.0735959876416339 1.0834743198852061 1.1081952173134335 1.1140571954892704 1.1254020640452131 1.1346227158768498 1.1394041744457464 1.1578005387129118 1.1781426473850543 1.1868909714583988 1.195816409004074 1.2087222788556433 1.2184542251040604 1.2303203965528373 1.2390896011445536 1.2505323049447385 1.2637328875132314 1.27130330188546 1.2779746280166553 1.2912107964902901 1.2946299191193567 1.306253804122066 1.3090118174781677 1.3117082365532746 1.3309730345229511 1.3404316632651454 1.3440901892868915 1.3572877589917192 1.3611012068277253 1.361735695829849 1.3730313541663763 1.3816167493810068 1.3871838123917928 1.3976147605218863 1.4012370843439241 1.4043031987367038 1.417216489820072 1.4466783560459284 1.4551800132683135 1.461268740334357 1.4658264900721913 1.4848838548265673 1.4898422219586651 1.4990331684340066 1.504265863895217 1.5059533774881457 1.5114048032352374 1.5199784824001217 1.5233818775487982 1.5281605369512101 1.5307492656896278 1.5356070877843753 1.5421458455151793 1.5515923211168532 1.562065750821891 1.579856064955676 1.5885372951307595 1.5943616232979838 1.6014600418728775 1.6153933092104944 1.6295848210875847 1.6408113008109177 1.661601032110951 1.665525980733111 1.6691570123652295 1.6835251927089043 1.7031339182544687 1.720443104656537 1.729987865922056 1.7438432263134318 1.755501165775833 1.75802548244187 1.7667973403245707 1.7696719471371691 1.7742988233098453 1.8083798470492598 1.8113295143450558 1.8277034137854122 1.844154145803161 1.862936152190195 1.8891018386191207 1.919946141610155 1.9236423971299077 1.9338159209188437 1.946502165441571 1.9885778112944297 1.994678738233739 2.0258609720811727 2.047100277280641 2.100042723101633 2.1988379571983323 2.2028438277948914 2.2292647455537895 2.340977982602987 2.34284122214357 2.3750264886964385 2.4619355433653882 2.463021645412325 2.4746690452182794 2.5121185633697576 2.529309843464387 2.5567336491294306 2.5856094376907914 2.597998902647625 2.6194836842738236 2.642155608284214 2.6710531769098003 2.6841475287027214 2.7027713036379564 2.723770477655564 2.737366940348227 2.745916755946172 2.756334985116716 2.7765907350975545 2.7859934154540507 2.7997767148456587 2.802959550472121 2.809550851351519 2.8273396441202405 2.8480459375192866 2.853968385209032 2.855779557485378 2.8690849734725554 2.885573006815296 2.8898737593768344 2.8987118014216655 2.9158638901914817 2.918267639649001 2.934729804944475 2.936047675730657 2.9395311326354308 2.9628537186684234 2.971619216283446 2.9774866279427075 2.9917224091274783 3.002661275312479 3.0087874611344136 3.0116099061517976 3.020128073882971 3.0224976007256226 3.029759715307675 3.0404419405624616 3.053647646042212 3.057798293578059 3.065163470933633 3.0705656469274127 3.0836468472497023 3.0901589761086146 3.107508667867303 3.113775209743532 3.122149838217204 3.136210262954432 3.1472684388072536 3.1581064134669976 3.164148374722097 3.1918458912241348 3.2018465778847496 3.2340883484312037 3.2504378137444307 3.2561014715089853 3.2657244406768995 3.2754089225538277 3.2962359960112004 3.30006019683589 3.3019690319458976 3.3137487814957933 3.3192944200163756 3.3315853609343775 3.338973154321152 3.3447661037521854 3.359272957967833 3.379026304363149 3.3816607508779337 3.384624908670164 3.3881535091413286 3.393259280461262 3.399471983228145 3.404984870851518 3.413926923291265 3.419980960347411 3.43036974679452 3.436927144920048 3.4394300586771323 3.4443629990299156 3.4508172005557465 3.457198181554496 3.4638134898509327 3.4770321634690737 3.4778917749160594 3.4851292778233884 3.495977462900034 3.504263086230606 3.508422779416818 3.5143987158341115 3.5195332014486373 3.5296247747327856 3.546623106931964 3.551797372640885 3.5761884362669485 3.581120576426605 3.593509143858285 3.611342937922365 3.6168053221389314 3.6252118812010483 3.6360333362657 3.6518086700632377 3.6542498069836653 3.659340139785226 3.6646271308917853 3.6776229600251686 3.6847329327220235 3.691656439861056 3.707853624811568 3.7119622059247663 3.71525421155468 3.7239376194021405 3.7330337442544503 3.738154581781558 3.772218826019619 3.773277388019883 3.7820237238162386 3.7949491098130697 3.796973817720109 3.830480446843631 3.845997681427736 3.858218678057389 3.8888340869627926 3.9089971654776527 3.9142065166888718 3.9219909013072765 3.929074665030695 3.937714734183469 3.942628761060307 3.9471218873345153 3.960337262914451 3.996725149306318 4.003658856080062 4.024246398663194 4.029926685517364 4.036753001092952 4.061149865375528 4.06700802313241 4.073867514753801 4.097314598514255 4.1015659656379 4.109008523237917 4.119904664700646 4.130078972689681 4.133773333490983 4.136527051014531 4.139028893119813 4.141592962551423 4.147921892864545 4.150183725938628 4.157748300948362 4.1671104320501025 4.178746762063628 4.181823773012866 4.186570794630008 4.192637688892403 4.197712349246919 4.2033013097057825 4.224763894189919 4.229354466815808 4.241550402847662 4.24403668364276 4.261343074291429 4.28161955581331 4.310643069806031 4.31122891686609 4.324587227078865 4.334166249134377 4.339823872781636 4.350486672073201 4.369984970540599 4.372885640880049 4.383234645118975 4.3954108619097445 4.401112810326127 4.417897207195104 4.4275268894781314 4.428413086808131 4.439979033643511 4.445008099700451 4.465891667350295 4.477533474839772 4.48141498086562 4.494838997920278 4.50428453300209 4.515098130028972 4.51869599229821 4.526755994397305 4.528982827221415 4.538571750567402 4.5461736453880865 4.554479056891808 4.557001322115104 4.57462610116038 4.576827919626764 4.585220381223522 4.5993408370381 4.618641099683585 4.640227554374683 4.654867770972917 4.664636399069675 4.673186044510495 4.677730670738263 4.6783068897581295 4.682852569798139 4.686547160021568 4.69042364719244 4.700902062470679 4.70865617439934 4.710119170849078 4.726307959255216 4.740712438771054 4.7692994973284755 4.784933118924613 4.8114096917844416 4.812594837440069 4.8707810886851295 4.891726768856548 4.901089143586899 4.902461893528619 4.917252063347087 4.931025866014107 4.952335077623351 4.994367002764745 5.007954116215554 5.028488558233149 5.037593699534166 5.061194639800815 5.066782865728727 5.0836442817149186 5.088837464346513 5.095353714836993 5.10748959350438 5.114024025239985 5.119399951627955 5.125328392221221 5.128463743742165 5.131968616578572 5.149989558367613 5.1781639913355555 5.246051784232266 5.261504567954719 5.269812119559034 5.279722148538323 5.342150918779403 5.360170785856625 5.363938482700603 5.376793480781693 5.380056541648533 5.380255911656159 5.3810318456815 5.383526622603402 5.403790966599243 5.423883524889753 5.426203880515171 5.427965893970289 5.439341391312793 5.461648972134434 5.496171009654698 5.505608974620386 5.517879930032783 5.542397681234707 5.55576112876477 5.566620221402681 5.573525279475322 5.616116013126025 5.6232110397757396 5.634738745897734 5.658751111242409 5.716894857611498 5.754706661984177 5.77725366850422 5.79025039186712 5.795876687351953 5.796550580882302 5.820397487511726 5.866299970072888 5.893367863908462 5.938785958450264 5.964377738656369 6.008105188842441 6.02634809625889 6.052909266877958 6.076576335082882 6.0780460910645715 6.106807099461504 6.159587754602755 6.2335300807705645 6.28654087779598 6.300246782350529 6.37324525639585 6.37668342521708 6.445606656771035 6.467476250022897 6.497474066246833 6.538606704730048 6.541075048960803 6.585647130405261 6.866357116369314 7.342113633377327 9.73093553589552 11.919598496553732 12.976158576228867 13.062658455375153 13.15806600724328 13.201643825562664 13.646713046285758 13.654968927089424 13.829534543642682 13.936616875879848 16.354163098018308 -428.006986452654
4134_22AcOHUracil.xyz eps -20.599284216230025 -20.557529530476025 -20.555102055261205 -20.537184622728645 -15.628799149655205 -15.628359451339646 -11.423486614983396 -11.398245021479141 -11.37786696269625 -11.333131132144018 -11.249737556977935 -11.24622273048248 -1.4664887946632699 -1.439660016270817 -1.3965980074211897 -1.3641928842022422 -1.3105341629407046 -1.244453213728423 -1.083755797025064 -1.0319880503491599 -0.9306437581639421 -0.90167719380688 -0.828117844832275 -0.8059819942764632 -0.7646597261911598 -0.7288589135845351 -0.7029888240246428 -0.69079306148511 -0.6748603325975193 -0.6703570498616037 -0.6538440990115343 -0.6522952509437404 -0.60962788527855 -0.6009287769121491 -0.583509593930791 -0.5702717179666845 -0.5693612918564083 -0.5610192675498448 -0.5228213724723131 -0.49390513072057585 -0.4886132043571564 -0.464734371272844 -0.4481347311217412 -0.4424292786462725 -0.3639944291499013 0.09363989849826151 0.1378127464012227 0.14285608202381173 0.1579890415463146 0.16508652050412073 0.16662475131707985 0.1871284280819785 0.20749007698224886 0.22394719687725215 0.2339372260071636 0.26359520502944156 0.2806220687049647 0.2847794860230231 0.2927452914720261 0.3142800046776539 0.3383274756543974 0.3646540328590797 0.3748682539411147 0.37944429977428684 0.3825980778458424 0.3862810069021554 0.4140932073524458 0.42463174204814386 0.43601140063047783 0.4374162759842481 0.4433111076809811 0.456374853270396 0.45982529696779517 0.4866525379459153 0.49168244820784157 0.5037653045098744 0.5240991442047702 0.5388100292448428 0.5553576683928 0.558007800329402 0.5627110974254557 0.5742352380124338 0.5971168080445394 0.6067879044910538 0.6112523194439058 0.6181324777091842 0.626227127694128 0.637992503341113 0.641386287353531 0.6471585149564049 0.6613076355374247 0.6628997104032346 0.6795149177238776 0.6982237331443432 0.7071960347330933 0.7085288667196651 0.7225875865222853 0.7410166293381812 0.7497464770723963 0.7654277970227504 0.777462164615434 0.7973517885897883 0.7983937267855864 0.8184517347504174 0.818734206960261 0.8514227114160405 0.8532076114283428 0.8682831661427535 0.8748363051481532 0.8825538672507661 0.8936751610842535 0.9034464806249431 0.9052300421940982 0.9217190241762466 0.9290823403888259 0.9400450275821481 0.9554575826871513 0.9571672492912061 0.9687601916124502 0.9941959595600884 1.0072676047649984 1.0175697525217915 1.0386131714319713 1.040499555537831 1.0625954800863824 1.0644347268522294 1.0781237633301135 1.0876775080009946 1.102969950451547 1.136834249005356 1.1486558319357019 1.1652004852128393 1.170599512617339 1.1835420017065859 1.1850450303895255 1.2093242446289532 1.2232530312747887 1.224240794885101 1.2708044550826239 1.2747726885953243 1.281178431605493 1.3026896275444606 1.312170082021814 1.3146627072851607 1.3245262417388524 1.347787821961132 1.3641027019221554 1.3657749993431978 1.3705623660914026 1.399600684482743 1.4360478934720649 1.4482620342126384 1.4558528747384423 1.457295621781877 1.4676911622521653 1.496042205536588 1.5083643137409253 1.518197768515481 1.5210778570951973 1.5213743053947082 1.5671613377786189 1.5785767994049318 1.6017130721701818 1.6081606870113418 1.622579752923947 1.6419518946967266 1.67165608082386 1.687284037407138 1.6874367639260082 1.7063850739869866 1.7101062796535975 1.7515416827626304 1.7685046667357096 1.7857164197012627 1.799261597133568 1.8038652396861652 1.8472853987792905 1.872646431793152 1.9030486903943842 1.9289704743618803 1.9530100644907156 1.9822280145534412 2.0057400714869016 2.018299548423492 2.030725154403125 2.0690899872077146 2.0869135039717897 2.109123917556695 2.1694000853449076 2.206540664998168 2.240101607778284 2.262631067257492 2.2768489601696333 2.285743512860616 2.2906321325050802 2.296331268143234 2.3050941296995293 2.3310928589822884 2.359596316744562 2.3872071398262658 2.4027625543944597 2.432961384344954 2.4400526062199623 2.4447987166386356 2.471725145040668 2.4740092830695266 2.4927732319338785 2.5218441869514074 2.5815001273168203 2.587333828952248 2.597323604008168 2.6095788571708387 2.6483751081623352 2.660295936173513 2.6671451266543933 2.7027537528325785 2.7169471876455265 2.7268391218472803 2.7379594990745613 2.8111975838641037 2.8250298567476033 2.8280117331823056 2.857528001231951 2.8772652070944047 2.8967987303894973 2.9231308687023505 2.925247682586576 2.9558105740664486 2.9667704278781466 2.988116513740957 3.0020361352788005 3.012018559300459 3.0421172575277815 3.068311695702763 3.069963575758303 3.078825367756609 3.087722607914495 3.102266898021972 3.1201913626329314 3.1464383107868548 3.150134558996193 3.1768278441941886 3.1910208211146207 3.1953436439165332 3.200179309215748 3.217997580053055 3.233962549916017 3.263891415509499 3.2674628871252063 3.2782652041864475 3.2844256244770906 3.289134976567146 3.3012533272654006 3.3036037920317645 3.3092816821351 3.3123231677402987 3.3575341131740344 3.366724834374227 3.3694683059744235 3.3898092932655004 3.4011865066407734 3.4047470322403126 3.422668529291403 3.4300823802875606 3.4386230509151976 3.448419535401091 3.4623136519708884 3.4862802558091426 3.4882055244275554 3.503270863426509 3.5182725857864905 3.5364115012960253 3.554881301718174 3.573974167999231 3.57730009550407 3.583453644391022 3.591589557059082 3.593709022267443 3.6175292454648114 3.6450995786615774 3.657800175161164 3.660980950158049 3.6790539061930527 3.6962464711839704 3.700296202967032 3.716753882734163 3.7326624559829065 3.7328648169084446 3.743168722114498 3.7649069042457004 3.7799390568833853 3.787931843248836 3.79075478534909 3.8242053115439005 3.828992024363328 3.86494008173097 3.875914885812404 3.8900980229862787 3.9010341107139386 3.920419475192075 3.9386115574433456 3.989632624848637 4.000557053355439 4.001264685522156 4.0394421382757955 4.04713059447683 4.053477297564821 4.062223897190264 4.092020744817241 4.108080429731744 4.146850585746704 4.153737681161763 4.158756147412525 4.161289096150104 4.174301206396896 4.177605125979826 4.184906818441773 4.19310962959272 4.230190765250218 4.250170729641511 4.2760961645882105 4.27852890679915 4.287411350064664 4.298469437198114 4.318535095271579 4.342104338410774 4.359312009649956 4.365940962242463 4.386502384909808 4.40725105135258 4.410274844193846 4.411658470995858 4.443759241596866 4.461044902860503 4.487918666391486 4.5186381656141625 4.521776701372398 4.530704629768844 4.549562730642379 4.577003672395643 4.578507544095696 4.589002995000645 4.597288689737166 4.62024445864057 4.631897679596542 4.643162745188439 4.677138264615771 4.702325195642633 4.722424411770357 4.726439680961568 4.763278231971747 4.780489868712437 4.780647800277094 4.843326464316391 4.898803183654165 4.904336641232866 4.9149039159956525 4.9474986475646485 4.961800335049275 4.978883139103127 5.018490665077223 5.12122104502041 5.122478296884642 5.1235745497656255 5.1260709758974095 5.149606518464596 5.170563264708638 5.195746555572644 5.229849243142226 5.263350833280441 5.282115989136778 5.316845479244704 5.341730871297222 5.351539109947585 5.364864885572293 5.381881722445178 5.389852807398932 5.403476721891836 5.410815171220869 5.467066100344413 5.482180523315404 5.4958859684595565 5.507439007389936 5.510178386067784 5.524198399468174 5.5657167631228885 5.581006865656026 5.593537759041533 5.597501783917247 5.604983760978202 5.612261040013749 5.6710860644915035 5.675265865772552 5.6768889598532795 5.685603849249507 5.714379323664843 5.742655535346167 5.764280382867673 5.777382169323024 5.804566973657537 5.832840250814853 5.836137986431049 5.890614019966332 5.943408993609399 5.952754303803339 5.963121938961471 6.025834158699366 6.050790815180777 6.061933049127752 6.088541083303509 6.140639610014826 6.149280475481073 6.173440058976203 6.196765798158125 6.204284157229681 6.229325799465094 6.256833926922124 6.2757076844221364 6.338751445425999 6.3925584736596885 6.484765203645216 6.5743384486011145 6.610044263270374 6.619434681936486 6.634903536545296 6.637499982144627 6.685270539309158 6.691565066137107 6.754302172083671 6.755263002151959 6.81407794534367 6.847037154015421 6.892694170028293 6.8973313819194235 6.918722398304827 6.984812423324854 6.9986946565489365 7.043827327571744 7.047564608056694 7.08300227384597 7.1232089769048 7.134481802429967 7.240230491037439 7.278506844858346 7.306403355608126 7.330669160555473 7.349378805590195 7.367813630119473 7.383517260513402 7.401291439657948 7.577129579936475 7.589551808355145 7.60086162074448 7.653018172759383 7.674994107044443 7.749586419475349 7.8076148896083915 7.922355018210765 7.955768267384723 8.165868614018642 9.567107034208025 10.017782348554455 11.010434514946908 11.931857910748354 12.947563005215214 13.319870414830454 13.719867093236923 13.79066799323285 13.855881382900174 14.217139814138793 14.264316392314885 15.270154617090624 -643.0016928864918
4115_03WaterMeNH2.xyz eps -20.510225641178014 -15.560916237053883 -11.25662028699248 -1.3018387979919945 -1.1930062230573173 -0.9151761954735499 -0.6824271909987011 -0.6703028344441035 -0.6235053906711541 -0.5748522426780326 -0.540268345361575 -0.5349475966174705 -0.4632024313791607 -0.4174384142521362 0.1234069906983233 0.1668536550935866 0.18366736746981294 0.18763393400570724 0.2136767439543073 0.22868530550269328 0.2995070105349146 0.328759614262941 0.39008446547659614 0.4177124421345299 0.4694512153825182 0.47764597037320394 0.5490276037769278 0.5968636014766588 0.6092114007909937 0.6140394360785189 0.6240398982522817 0.6529049241301906 0.6692092969780177 0.6909423882792248 0.7037999686563556 0.7368484126997407 0.7406324625025815 0.7455762316377695 0.7838773125489499 0.831186891258511 0.8678062071327205 0.8891415686562921 0.9246608973081981 0.9921990171185168 1.0337998917284168 1.0416445572402093 1.0748739637002342 1.0992761446201857 1.1673856578763664 1.1696521837134226 1.24628329406414 1.2808010841744504 1.3042798312843116 1.3289498430880873 1.3457275139482259 1.3563564100951924 1.3776303528030636 1.408753180402335 1.4410584278765437 1.529099971101259 1.556020968482507 1.559793244920971 1.5886267411765533 1.5955569759770054 1.6498115722927271 1.7513237408093218 1.7605367481980252 1.8080757727273162 1.8638398820036082 1.973709726810969 1.9931512564648788 2.0853955719149653 2.128983364944797 2.2005560063035228 2.2284479247861575 2.286221801542401 2.3180605834122563 2.460881268192868 2.5001605815893564 2.6113728468709745 2.6494552769788324 2.7743828241887845 2.816078403073126 2.891931887245263 3.0254617297504454 3.0536928047638807 3.063454988006472 3.1073495625585195 3.1288056713387213 3.1838259545751413 3.202179017828411 3.281022478412277 3.2900835113479885 3.3095707974948843 3.3286954254918175 3.3976560706801138 3.40304869212262 3.5236627915592247 3.561874449461425 3.5781807127106897 3.6088274837071537 3.615936920706219 3.6356442426371407 3.6420145591035213 3.688810099791385 3.708653657044988 3.7090314068466963 3.7194475028891105 3.735260101665321 3.7933415483636796 3.8273073252660645 3.8415537687626524 3.870062238489413 3.9019628807417264 3.9324993530189976 3.95454912284614 3.992156570590423 4.004669465774858 4.029560406916213 4.080560890406443 4.105768002933757 4.16418433696674 4.166622749920043 4.1775707029729405 4.205817802919447 4.208723850896829 4.24318429258856 4.247598274910354 4.28286718529738 4.350625734627618 4.40066883705924 4.412195421665999 4.4178061280211 4.474536301357592 4.48009720772022 4.531341535761097 4.599485010647246 4.611780030708953 4.668643373027802 4.7097673211908 4.732276862877302 4.74210980543212 4.79545129760347 4.833188889941144 4.882332471457724 4.943778821113422 4.945338531776353 5.1245641648820435 5.219495831620057 5.270432891304171 5.276829371190506 5.31989937087535 5.332523728929918 5.391189190664996 5.466182277863325 5.538201332971343 5.577816789881806 5.589473335678203 5.594329327047173 5.669052295383519 5.720884697809503 5.810946760343154 5.874622391736047 5.952911779024716 6.064691778860308 6.099401918445635 6.144118371435613 6.167899050059859 6.275229039268286 6.356024787274387 6.451060726365935 6.49854540193228 6.582789935604242 6.719090584962957 6.962518969804456 6.99996130152844 7.068413885567501 7.086716732630281 7.143895388948717 7.271725671557182 7.316236225797784 7.319657515190137 7.573962681609495 7.862676816359726 8.349606456565647 12.990487392556284 13.190760507215883 13.94872449843409 -172.0331833868815
4136_24BenzeneBenzenepipi.xyz eps -11.229132789361106 -11.229128975232625 -11.228178076660338 -11.228170939491065 -11.22787418608526 -11.227865105406408 -11.22695305618731 -11.226946207027028 -11.22678615391433 -11.226777108239283 -11.225446709569525 -11.225433816348582 -1.1446299068660928 -1.1413864211273055 -1.0090715011750744 -1.007740808337047 -1.0073978560720431 -1.0063619680992182 -0.8176277311225945 -0.8174271962265661 -0.8172658922855073 -0.8167761540724089 -0.7035656662644241 -0.7023142413531798 -0.6378839228198495 -0.6377571402186206 -0.612057585596294 -0.6117892689221125 -0.5821946264585518 -0.5814200252380088 -0.5811601784479492 -0.58054527782469 -0.5104262333888485 -0.4882331586074884 -0.48819366459992247 -0.48817642648878107 -0.4880833943524895 -0.48107554314641654 -0.3428806169679478 -0.33043911230667333 -0.3277548489771165 -0.3175994100008011 0.1258548865202825 0.13213990027311176 0.13364509450178522 0.13364992962310326 0.13813727915721635 0.15367858728040412 0.1555206089312079 0.17282626638971124 0.18311744455687592 0.1854604322284886 0.20059616702646454 0.20371835772522567 0.20606216711288147 0.21995806483503097 0.2337373563441156 0.2373179695490292 0.33012658937947814 0.331776119580554 0.35349650805488264 0.3617168211834325 0.36528452435796577 0.3667815133633626 0.3732895153510112 0.388718203189588 0.39350986054311277 0.3995656217737722 0.4185518643751789 0.4241077832589446 0.4260183515341009 0.4281208781558232 0.4384124018499933 0.45440643461576874 0.4650709742077499 0.4787979048340904 0.49056961593654835 0.49231029447283425 0.49664861930904225 0.5014383534586839 0.5264132689477768 0.5396336993281061 0.5461514164911335 0.5515721172771503 0.5615560715114838 0.5791163550796202 0.581158218429863 0.582347316188974 0.5846913912971606 0.5887401246032623 0.5917625126702107 0.5944336179808443 0.60141267927574 0.6076949572650532 0.6111088182302767 0.6299968466706042 0.6301781409110436 0.6384810165953886 0.6409504244063309 0.6463956261641577 0.6472802037011073 0.650206477787013 0.6513392505713907 0.6684113600504313 0.6767772516108207 0.6890231253180178 0.6921110958063026 0.7140233003657317 0.7152414486136787 0.7278583977096531 0.7356192762324678 0.7380025213643746 0.7497096924189417 0.7539208769634316 0.7582465035428592 0.7603852039806557 0.7787300814010745 0.7879603287785062 0.8194254734403319 0.8368600243716801 0.8496169314235065 0.868729920877451 0.888957054221976 0.9012837398891813 0.9016285046278352 0.9124241325511323 0.9183207695908098 0.9294786650040119 0.9410309245154614 0.9418242491644123 0.9565035954045407 0.9648832660844191 0.9719074038051218 0.9912480267360108 1.003431542833103 1.012316011080131 1.0147417557814447 1.0190305392591494 1.0248885885320895 1.0312373630939966 1.0562038085526566 1.0639766909189843 1.0715474809952035 1.1080048879574025 1.1236997040352146 1.129994055484208 1.134282065290048 1.1343073794032912 1.155074940464355 1.1697490303665383 1.2058730446163741 1.2178583325591885 1.2325974654011866 1.2430765161865438 1.2441939010529857 1.2602942527400856 1.2727089522487607 1.2856303263921451 1.295363083184465 1.3028392334192787 1.3088152374603543 1.3127975890100088 1.3151769992967026 1.3226289905503925 1.3355463269083991 1.3473531765544946 1.3531870948339788 1.3568008364725348 1.3784266622817543 1.3964933321019082 1.4007814623489174 1.4033220532460082 1.411749006803267 1.413221476910498 1.4860838154420286 1.488381133192903 1.501298038950756 1.5098983586917436 1.5124270495757737 1.5124388620480334 1.5161170419344265 1.5208330924640738 1.5209561329888295 1.524036878087889 1.5297692479885432 1.5346880109850924 1.535905753750526 1.537004422727413 1.537227018599121 1.5395163633314939 1.5924277729418161 1.5951185548996694 1.6043643495310218 1.6068499381732932 1.6290769733519583 1.6317194252649996 1.6381259525777563 1.6462022417535085 1.656011251734285 1.6887306410736964 1.7003871744321122 1.722088662218379 1.7311682506125237 1.7452449554764273 1.7520064689502044 1.7697472633413354 1.7794753917196067 1.7832774501464452 1.7875358971169362 1.800752081396881 1.807400329281954 1.8177799415468971 1.8209682200693862 1.9336066944433952 1.9487729698493692 1.9551092719767393 2.088469159059413 2.10544027986706 2.1961683002774866 2.2011998572734877 2.201672613396818 2.2061354539895155 2.233043914122217 2.2409258252347826 2.313182526605804 2.3169567891547698 2.3223954202480095 2.3477333924778234 2.3565756170082834 2.3855006008823834 2.4064686023035526 2.437458351664215 2.460462886058426 2.464786697608367 2.4736023754092735 2.478181135232376 2.482555274230366 2.4864082392087004 2.4898499270449697 2.536407291410895 2.541134841276665 2.566680241557397 2.5801176345534653 2.5971466076158682 2.6127445255118054 2.62886773106244 2.674292544419481 2.697459851968126 2.746537293422306 2.755136319418866 2.7651546589519547 2.767232535363273 2.7821420814787867 2.787506407827891 2.790491961000148 2.7983203386254556 2.817437921699368 2.827422010729992 2.8402042189732306 2.8562155357248153 2.875027668315904 2.920925892929477 2.9263275101662116 2.93031100248918 2.9372593911783693 2.9411938091860903 2.943657960209529 2.9452458291090116 2.9676143964976935 2.972377881579226 2.974643132425831 2.9946001254427976 3.0122994749991907 3.0123042347487092 3.0164923297029684 3.018159451420538 3.0314916471220443 3.044034715722764 3.048445201186075 3.048903035956831 3.0523788936488687 3.059171228685423 3.081377847780078 3.0842464126044282 3.092459885406925 3.11073983899924 3.112489848166912 3.1293327399314927 3.132987194703891 3.1670717143814464 3.17032862934375 3.1736583611017655 3.177116411144929 3.190887377867038 3.227867501851786 3.267220655646456 3.2766174871256397 3.2876640936884467 3.2892876425035356 3.3002990098381235 3.3044823718691037 3.311504637546386 3.313990487081347 3.31799730577477 3.3473425782522446 3.349137347082273 3.353980916430791 3.369085847731904 3.3769646585031783 3.385147969180266 3.3865813186429454 3.3909873892168108 3.3934352913066115 3.3954056093037144 3.3956029204771787 3.4018927682684694 3.404616573132753 3.4121861791931343 3.418873541566602 3.4249974495137376 3.427472080174095 3.43052535724431 3.434709980417739 3.441479000127867 3.4424840723826176 3.449500780676395 3.45493174584432 3.4672195094224203 3.4805516725559738 3.4888877009301704 3.4973045930182733 3.504940873641994 3.511409683965301 3.512544444212489 3.519854555409463 3.531089618079372 3.612769401088058 3.617418405142098 3.6248042018450843 3.6287263895219604 3.6384209228095936 3.662462993423987 3.667637949910169 3.672162535485643 3.6793293902344164 3.6900927658539384 3.6914112771161314 3.703180225463144 3.7115605639904876 3.714878886832652 3.7188337139959877 3.7263774926582123 3.7309426395311425 3.7355509049088234 3.7369161808497204 3.7461881044669085 3.7534677285419233 3.7718627403731415 3.7850482210737053 3.7923183827555516 3.792366803285317 3.7989552506876016 3.921510635801837 3.925962801818787 3.9275421117746667 3.9345103943825452 3.9381684498060694 3.9429018361213033 3.953376632412784 3.9725978463650407 4.068667218758514 4.069030642418774 4.0716417824736855 4.073606865653451 4.105428970411206 4.10983239392548 4.11027616930072 4.112818666660971 4.118023803692025 4.131458837557445 4.1318021713528506 4.136737989878277 4.138752644647021 4.141280010308174 4.151238023889839 4.153215819812385 4.154869725818847 4.159431083538561 4.162292466145302 4.17181491997256 4.1747715440337325 4.189197046140554 4.18959597596867 4.189821077753925 4.200184744237248 4.202274870573045 4.202530489535085 4.210695532743736 4.221653262347609 4.2548005650809655 4.307522968471991 4.31932313278047 4.343785784639873 4.347867553080316 4.351668726589571 4.361380297002482 4.392501229614745 4.3967748432058364 4.420842566074529 4.435704998358479 4.4384268936584945 4.441090394015821 4.449030170606931 4.452727300026549 4.479600800708267 4.486921352657204 4.495072619563105 4.499703940402628 4.5178914355739535 4.52267677433629 4.523545495064507 4.537556443287956 4.544858682911144 4.550409704702623 4.554600844993001 4.561585283496557 4.570821080287981 4.573942488330145 4.594186416063313 4.606990747256215 4.672572744675879 4.674679862011284 4.678275980150979 4.678507408858786 4.683081973778187 4.6836421218341036 4.684691751716294 4.685451365480999 4.686880973904782 4.689643846747248 4.6902641031203895 4.695278943645437 4.7028729453738265 4.714865444684473 4.723679663763288 4.733972982535183 4.900447724087269 4.90631381591146 4.908283026395197 4.909084861219319 4.913100480518532 4.944296063618604 5.022350287353534 5.031449947535474 5.070892009781766 5.079828334275303 5.082613106439628 5.093097561425385 5.103659608160927 5.1054810019804036 5.1226429410808905 5.1231789973589175 5.1248781335023015 5.128066441451247 5.132635925269551 5.134841144360168 5.135517119144052 5.136920151544212 5.185267110601165 5.186444353646654 5.275919120006936 5.2773103600601745 5.339712729363304 5.378780883367536 5.384899834520207 5.385379727670229 5.38782435234114 5.388852371969533 5.3889515681867035 5.3897405478987235 5.394562710003677 5.427297506804283 5.430673413336623 5.433749001475127 5.439413526292442 5.460858721714709 5.5433425392379 5.5551905414288765 5.565018104814699 5.586489165553145 5.754033781302609 5.776904131603842 5.782806785912231 5.8273728986975435 5.83178459032738 5.844637565339168 6.081775188498547 6.083001195053373 6.085647981737531 6.087265766050835 6.1169790710960665 6.119690123815343 6.290543322553689 6.29778622281787 6.302384962920001 6.308454561119308 6.381562701355017 6.383538270231486 6.534012804925604 6.53870630815588 6.541308490189735 6.5672652563797 6.874240649898101 6.876799152067638 7.350570056365889 7.351330119298592 9.64761697645832 9.760368340120877 13.059008918022792 13.095251079990492 13.150730590367015 13.170947742317272 13.626383881366413 13.633790135826882 13.644412379031362 13.656285760030983 16.314624328489867 16.421780221421713 -463.6527935107308
4157_45EthynePentane.xyz eps -11.246267805651783 -11.242663124535127 -11.208774112180103 -11.208739546657563 -11.206269084003289 -11.206267742071207 -11.20445139041034 -1.0781909057471004 -1.0284324896844497 -1.0134847960165585 -0.9169525408579637 -0.8177367634815917 -0.7813778719067588 -0.7703058614335212 -0.682220380541066 -0.6444880896859105 -0.5963856349090734 -0.5910605109289985 -0.5511269029224264 -0.546672630931157 -0.5238632939311164 -0.4926393230026083 -0.4737889015972043 -0.4591834842223884 -0.45648785813958903 -0.44378101355979854 -0.4089813173604085 -0.408379377722251 0.13343416697147503 0.14303705502123143 0.16069930100520094 0.16399533110790343 0.16631532105262883 0.17634805119765368 0.18520949453649044 0.2018642751316157 0.21562843154554873 0.22071859969806548 0.23340258750903997 0.23859980876837442 0.2554602603250398 0.26094442353061387 0.2825166538908517 0.29105901675111084 0.30927568156703517 0.33377793241564846 0.3365293163558357 0.3543356313860882 0.3680310026327768 0.37760137049439185 0.40383429600418036 0.41144659355143387 0.4382215000889417 0.44771764953667603 0.4568311324322014 0.45905674751560743 0.4630627142304996 0.4674184505444037 0.5124853158737896 0.5163098915947726 0.5523720511817796 0.5610920262148774 0.5732065675090577 0.5745050814688428 0.5937331327943347 0.6057755454850771 0.6082484833695019 0.618853076331119 0.6348625095356095 0.6366787661581363 0.6372502629088252 0.6621285729526876 0.6655787862730872 0.6669909860907647 0.6779541201496063 0.6786388178707677 0.684098221148189 0.6889630399709471 0.7000528355044391 0.707120074432588 0.7157931880692863 0.7293032487139807 0.7545216627396568 0.7704228104006372 0.790876185857166 0.8049606697117008 0.8075813581894451 0.8282763716505233 0.8300427879318579 0.8461661970365733 0.8558803272143594 0.8666127045366655 0.9226558496181908 0.9274927576681966 0.9395891069766575 0.9647816171902424 0.9851484118362408 1.0024889327278466 1.0050563325391573 1.0371037324457466 1.0431086370359781 1.0475593590054157 1.0643264275784992 1.0714545140428342 1.0949848908126985 1.1001211112994662 1.1004002194701612 1.1119057492818492 1.1302204109284333 1.1464011615488674 1.1658982117958907 1.1836680895253453 1.2166295116294625 1.2288131580280581 1.2327930285485544 1.2548375222699106 1.2693279634262822 1.2760648664671868 1.2953954537760202 1.3090882918274025 1.3178332630941356 1.3417799187223596 1.3463669970983834 1.3502608517336807 1.3622465389112481 1.3852023440144479 1.3899695858293217 1.4063989193156459 1.4254093842506748 1.4266990430956175 1.4363133443078462 1.4380927554671046 1.4551257259361263 1.4755087342705795 1.482953194171944 1.4961608946204603 1.5083479397513184 1.5112068669789764 1.5133259885671806 1.5342146543926816 1.5457507190734934 1.575858260339357 1.583301605868152 1.596969489066318 1.6076909928183092 1.62446933781654 1.6252340837717751 1.6424076083183086 1.654691595114728 1.680570488626694 1.6855833617621727 1.7054780962062241 1.7059804017925642 1.7124460603604892 1.71785274843979 1.7595250593013674 1.7706076942608768 1.8089451993702546 1.8173840922485587 1.8261273281416746 1.837460189788978 1.8489439739644813 1.8560870749099896 1.9166938049043383 1.9597846916201214 1.98237931552219 2.025293350726501 2.1023051945912243 2.3482202127628833 2.436125640033544 2.5081028006757777 2.537244374710577 2.5441466207186414 2.5635947220019815 2.613265572606604 2.6558470164250787 2.666486186257312 2.681641192215018 2.682579314948582 2.7026257442844694 2.7171165026640156 2.723803975562954 2.7372180310055803 2.7413973182762637 2.7618807717360503 2.7736314336276537 2.7816423418085026 2.806009194800777 2.8191911836233734 2.82507408518872 2.840002559040919 2.8537654305031634 2.8683862036287064 2.8876574980747685 2.9227618533383 2.9326325805231495 2.939465574935286 2.9403167912658286 2.9442956827138205 2.967810988613623 3.0186933700190153 3.0233407548521933 3.0342545529641214 3.035913487143325 3.041584262080087 3.068588893208053 3.095749030976726 3.1066748029804248 3.1259206477756387 3.130895365114535 3.1480756048128153 3.1696509549004137 3.172546862016036 3.1897493309407694 3.212633202728734 3.2173890058680086 3.223666255597103 3.2309308290898215 3.2341583091667387 3.243414481913995 3.260523558283675 3.2632749411142234 3.263930919674459 3.2735490748951315 3.28750553719295 3.300896726607538 3.325097288561317 3.329566251517333 3.3448784961833042 3.347051821346753 3.3474000309861602 3.352903592125969 3.380272153612456 3.3974722331923073 3.4005004077383787 3.4067582999599297 3.421411889018185 3.4343598349858104 3.439170727672392 3.4440576573938637 3.4493909718084743 3.456669946325036 3.468858420009954 3.4702579430866285 3.487200221124843 3.4898517430109446 3.508733608780703 3.5299400462764488 3.556057803473452 3.561331540615863 3.5715085030271765 3.576029224906428 3.587543407749493 3.6015968678828223 3.62124992525863 3.6256274984894388 3.636119916740721 3.644390446097166 3.6858632096916204 3.7222748254923026 3.746033913450409 3.7538483575033643 3.777038960081102 3.7916246171377375 3.7972500633684985 3.8125964689009098 3.857425548697514 3.8799331297348716 3.8868355999255266 3.888611214716011 3.905707748049744 3.9095904592487667 3.91001618722677 3.92149739947118 3.9226945358245553 3.9255166603463194 3.927735419872587 3.996757070230987 4.004087578513945 4.015921177704188 4.053951763307795 4.087004968887053 4.093947732532587 4.105622746524496 4.116691623200723 4.142673235592461 4.148621247101164 4.1588444760141545 4.161753306993787 4.164821602568314 4.174606690081571 4.185944773328983 4.207781089910744 4.224347727726425 4.242777157019327 4.260082021483954 4.261579164600148 4.27983143500742 4.285480835589451 4.301301484124382 4.331484564483396 4.340365986271254 4.350313658978489 4.352116681647989 4.359903073400957 4.391307397651648 4.397262641181205 4.405578521885845 4.421019208539262 4.432875653772359 4.444600840062598 4.458268567938984 4.461340418454766 4.49166497572477 4.497432854049775 4.510860518997731 4.514363233969378 4.514849716208561 4.54586998828754 4.56540060979094 4.583046300223366 4.591192502507601 4.59853550656797 4.605317548871432 4.634404980254306 4.643327224822034 4.679198545030122 4.691394631212088 4.700596089543966 4.707858337178724 4.7155119838747215 4.744715983133209 4.793381946538462 4.798663324607126 4.84795025798514 4.864034659148161 4.873635994478803 4.906550201566089 4.916746402151247 4.960902163070022 5.000306910718879 5.026111579424266 5.066866051642632 5.085182010014258 5.095917816013774 5.124908432196245 5.1768251401234755 5.181123151999633 5.198983667012605 5.224908799845873 5.234341756079603 5.247727579400125 5.248261628147195 5.257342473730411 5.290508134994669 5.2939862143662655 5.328664075294801 5.330320735577585 5.3612350054168445 5.4131524700795595 5.4305363135013724 5.475572105728698 5.511217154511128 5.539344779262179 5.546964875329717 5.608370430680918 5.63800726109031 5.657773645024288 5.72864317731666 5.729093853211589 5.739611883216539 5.745130510482957 5.749644668962925 5.787016370028323 5.806726655935705 5.813994083907435 5.828655227939666 5.863960176562384 5.888151577238541 5.906777793745388 5.917476445674756 5.919249516321529 5.936147360142485 5.952158382151676 5.977324509966181 6.08290731417699 6.087646764747542 6.16012161304538 6.305123447914035 6.316057080417595 6.3253961477755585 6.330278301356581 6.333477562444612 6.341741221501682 6.396217040905172 6.4012133967396485 6.456272548176908 6.491788221771969 6.833797250919131 9.662847246540375 13.248481894287895 13.448871125816833 13.863306342608103 14.121738163525743 14.286952697367187 16.869282755296144 -274.5682010608647
4163_51EthyneEthyneTS.xyz eps -11.25496706454986 -11.251357505577884 -11.23629715524484 -11.23263202582252 -1.0377704173650357 -1.0187325583237004 -0.777537571315787 -0.7597363552421754 -0.6895133543078932 -0.6716983767147625 -0.4195876926339072 -0.4184392701996804 -0.40060283780907535 -0.40032386271104387 0.14274407958073873 0.15332976687119793 0.15932952452163562 0.16485843157074556 0.16601330487826074 0.18122417118693718 0.19587897100677013 0.23107765715727355 0.30442114692578726 0.3645075369011211 0.3932967985172495 0.40754147707608673 0.41439305598580256 0.4416658922251762 0.4525863768091476 0.5015254579736367 0.5331606268823783 0.551212908922038 0.5513650945424377 0.5642786512365626 0.5829267429576296 0.5983556078171193 0.6295038690374412 0.7115311832718376 0.7535285894772618 0.7671643569961858 0.7729638915731343 0.7793532279370174 0.7846871123854775 0.7913254066173926 0.8136275425540709 0.8258918712984686 0.833045694370371 0.9210625306520264 0.9411069648010474 1.0052903669408513 1.0260934235420238 1.0606898195233743 1.0744626793938477 1.076965596339446 1.08154526206739 1.0829724433544525 1.1015736488819836 1.102679271755581 1.1245192655454195 1.15247049056123 1.220055675556835 1.3474137288659542 1.4491199165912994 1.4535921060087797 1.4719446736438409 1.4955314423806465 1.6035228958418217 1.6344313736571434 1.6633116947482538 1.6662289472162044 1.6934621542771782 1.6944642187927015 1.7608546714775877 1.7627975627959847 2.0261777097646774 2.0558034912111234 2.309688269869313 2.3416168996196642 2.3471426254559145 2.3723051405149462 2.4924748352202184 2.551564629503755 2.6457323661022447 2.6991571212406527 2.7035020665369234 2.7211454721965165 2.7212681784671324 2.735989166781172 2.7583216015029595 2.7637044458220217 2.7793803032671827 2.7902500571143247 2.81437997719447 2.830842178646643 2.830855008233384 2.8411934477983367 3.008569481546243 3.0184926411778235 3.026247267594195 3.0268501799485255 3.1220160925947034 3.168480164011085 3.200313923605841 3.2064560976555643 3.206614415971321 3.223186469889659 3.224422206203565 3.225907164891886 3.231256467606744 3.233082873320285 3.2342404339542927 3.2343562629010822 3.242971675138699 3.2429792478610997 3.2735988502436326 3.2737499459631665 3.2867217876829335 3.2918649856773383 3.3055406370843277 3.3058176228774667 3.318177990577492 3.447446078507215 3.451255968416309 3.45750480259006 3.4640474136747383 3.480637770947021 3.483309678852372 3.483401022264418 3.530447276889951 3.5433302759655234 3.8860533844876133 3.9004354647400414 3.9011653246948166 3.918173777955913 3.918456403641363 3.9198761268997466 4.1204869569207 4.13660884965916 4.166845431067348 4.214044123613468 4.277025631626588 4.28144403191301 4.303460136423663 4.35601342427933 4.495823021678017 4.500512465342301 4.501657507955697 4.5181228658360375 4.5195390543059055 4.559167721585894 4.82037795964074 4.864916772369996 4.894994031793772 4.896294592433063 4.914446870217977 4.921551689938074 5.211528138196846 5.233116230353562 5.805011913496657 5.8050276516446555 5.821372165784518 5.822856793833631 6.144610404138515 6.1657523420701175 6.306012898097305 6.318765715534555 6.335901802886851 6.351106947979264 6.380339433033738 6.420798209122598 6.815762368202714 6.869159349116291 9.521275751790878 9.789562734736467 16.69280156477114 16.70764802599994 -154.37973922054678
4173_61PentaneAcOH.xyz eps -20.613896735154334 -20.55072789812842 -11.39027678273495 -11.245322529908544 -11.215245835721596 -11.212222531051973 -11.20916017355395 -11.209108412880386 -11.203186568986467 -1.4665728068441628 -1.3626073264806553 -1.081996553682363 -1.0310065575791487 -1.0158812083532793 -0.9188182942520189 -0.8232118329174943 -0.8201190590948623 -0.7858154327897545 -0.7082201629575688 -0.6823698482756321 -0.6637473067718688 -0.6380020717238181 -0.5990609378811617 -0.5947791322137763 -0.5864539434194977 -0.5755590132596877 -0.56289485962844 -0.5538156876398164 -0.547500211839192 -0.5248092080127156 -0.4953502871343784 -0.488760515040162 -0.4761101482473583 -0.4620087230747806 -0.4571643545786489 -0.45576438200096786 -0.44689882548065263 0.12910689033502248 0.14579363630192696 0.1573680800567394 0.16020266032247832 0.16798084209085104 0.1809291662983077 0.1976413703828038 0.20293138185950393 0.21919934360879106 0.22097789332894446 0.2352958504325396 0.24112320206555915 0.25648275638073714 0.2590362079546496 0.2681425482910957 0.2906891766432922 0.30021492429385355 0.308556766415521 0.3200924230690674 0.33523150620726017 0.34512875559661144 0.35527751246820105 0.36689404517924873 0.3785761108401511 0.39815447356175077 0.40261227978354425 0.40994545960118056 0.4209578614115397 0.43622177081560476 0.4511157359924516 0.4604445847176151 0.47679563078346027 0.5007130538396711 0.5061101672180178 0.5127920774569109 0.5612492515463443 0.5685916481888627 0.578734826738677 0.5933335101637701 0.5959456176013146 0.6037592782258591 0.6119663367532016 0.6159920051354817 0.6257942674415209 0.6335692035608435 0.6340762736883595 0.6480838959910638 0.6505646164533022 0.6580196591298212 0.6592031081517981 0.6665481431723278 0.6695971842593348 0.675417134153351 0.6811149678276492 0.6899395511859093 0.6985575391845112 0.7053735772603922 0.7161297437656732 0.7283224848942405 0.73165022735712 0.7347137403909704 0.75629017545161 0.7631817927114868 0.7737747333771726 0.7904980908328298 0.8051944331390046 0.8181424817184229 0.8309570651430286 0.8448131821270572 0.8703096932878716 0.888449835953349 0.8966427343340747 0.9002372898895623 0.9066127818029598 0.9475722373205732 0.9522615594710179 0.9583078280689057 0.9835699175819725 0.9920341310144526 0.9965655178621925 1.0082147444439804 1.0330296701133515 1.0390142289623725 1.0469323000944522 1.062668945333442 1.0742438292644167 1.0922094651732739 1.1143065594136883 1.1188568022804064 1.1263831545495049 1.1395076106057653 1.1587613872781435 1.1642633581946193 1.1889597066554292 1.1895151407246916 1.2010618670475133 1.2316137215139857 1.2460847520855611 1.252604589915553 1.2600499123713584 1.2793882396291727 1.2903033042962844 1.2977362680647573 1.3044192116232054 1.318731671168642 1.3243980214043487 1.333150015539875 1.3439932459848725 1.3561302035901834 1.3620983111687361 1.3805913932909795 1.3883145273988875 1.3917813568313175 1.407684659792944 1.418764388523498 1.4263110420535943 1.4335658588285223 1.4409148637525613 1.4460520762369207 1.4526250316425486 1.469551681111064 1.477793559152841 1.4959334508857898 1.500094137486995 1.5041515607689924 1.5227533621962266 1.5254946184814542 1.538576014831201 1.5553158004242758 1.5642290510941663 1.570624880158512 1.5871021887070438 1.5920866916348564 1.6124553721756711 1.6143301631060942 1.6239485005927294 1.625568960767314 1.6392669825907522 1.663170492215122 1.680809153117312 1.7013739955560054 1.712548355509424 1.720977848689111 1.7377772698100302 1.7575261589885118 1.7619421811057998 1.786803443865455 1.8002620657209174 1.8149055714990316 1.8178352823988078 1.8354852475562473 1.8430880759758335 1.8573590685828043 1.8849662282589559 1.8982592674132863 1.9263594926034617 1.955357373943501 1.9791042304190987 2.0055384709022483 2.0093869847781427 2.0177553744897625 2.0600308825760374 2.226476142669221 2.278044547236125 2.2866090368963223 2.329772512183175 2.373939758887773 2.441035803492977 2.525348131253165 2.533015502457529 2.5585061940377662 2.5644822657264013 2.6070475133485957 2.6264918905535763 2.6464606619101136 2.6687811951719094 2.6796530880296183 2.6831009698079793 2.6928885887478735 2.7230027144999163 2.7307181398611498 2.744613278409783 2.756448712971624 2.782519878974598 2.8027430118834857 2.8072936422520303 2.8347483326458214 2.856361628139851 2.8665487560891023 2.8740604793082363 2.8832049706773626 2.9004454140090656 2.9143833643171497 2.933109994489426 2.9377331202797308 2.940721221135553 2.9572707183556215 2.9700047947922252 2.9833137428395338 2.9878784956490136 3.0367858735281574 3.038329181510387 3.048590234378595 3.0608542856793983 3.0860828851230173 3.0943394921665357 3.1001363889977736 3.1227228136967486 3.129769968599341 3.13444755971221 3.136080584873387 3.1580133136390263 3.1758456550393523 3.176763188850842 3.1915306939583896 3.2162087951527516 3.2331027655432467 3.2494574122057016 3.258662592979107 3.269174356910368 3.275320472468651 3.2890138842105907 3.3092919852431706 3.3261924824178672 3.3277210215770667 3.3374384692211265 3.34464859497264 3.3540427051074935 3.362768741711733 3.3841378029667717 3.387398914931 3.3960208484059162 3.404503681765076 3.4080023428517388 3.415358201097468 3.4386631272057584 3.4415306510878323 3.448320776276627 3.4557208896286524 3.4601920382542004 3.469484918566167 3.480412070252223 3.4945230913003242 3.5025230504420786 3.5134720652778215 3.5466692058092915 3.553302481855957 3.5639963889735364 3.5722463503469104 3.5821967739789526 3.585247952867936 3.5916410368168097 3.606982648430146 3.618857332140959 3.6217890460211235 3.63455110625886 3.6421092227261096 3.6611671054872112 3.6652722470263503 3.6789134900799008 3.6955999965271173 3.7184929371545272 3.726753099637517 3.746032196787085 3.753091974543776 3.7580002934344705 3.7672202236746455 3.7830680628221045 3.7939670832420407 3.800423498370181 3.8065770419840264 3.8161925914987016 3.827078735562152 3.8603227346399365 3.873371334504965 3.8840508568758194 3.8848663282195095 3.904886411500327 3.9111163163149087 3.92059620736039 3.9229207072050234 3.926610370329143 3.971160733264239 3.98549824652683 3.995603836302682 4.000219380885634 4.0175386415099235 4.050826926295292 4.06359471153726 4.082328174311366 4.08553120163579 4.093783077998578 4.103427777187439 4.123041937038094 4.137429290729584 4.142039292101483 4.154835247529197 4.160221755467473 4.1663029657712745 4.173810763049104 4.1881757833364475 4.189733175945585 4.1972429695724385 4.219243079724636 4.237459416803805 4.240735511941654 4.250911583775296 4.266617282840268 4.271170047662585 4.2799659766071905 4.308456480541651 4.326815870119564 4.33434167041399 4.341600587531456 4.34983823781061 4.357954897073063 4.362379673434137 4.383895299242676 4.395378009109047 4.400482867613092 4.4096367071231555 4.421773908602666 4.427291733950448 4.441981609427968 4.448405658575755 4.454051126377685 4.472633591143693 4.481437205654591 4.496841139366853 4.502708227029045 4.527253703081908 4.55199545411803 4.559413257331271 4.575347012265544 4.583037411065666 4.592589177144654 4.5981610087979705 4.599229014348084 4.605591524473414 4.631049327614148 4.634339115113082 4.65192169911278 4.67611713573103 4.691916840705714 4.7014156090264 4.70892050787919 4.710085277679148 4.7231704715033676 4.737478094571419 4.768541462068665 4.783653193977377 4.797292268402689 4.820981025588346 4.858834180682391 4.867819954313981 4.885079616149195 4.933865145762997 4.973631878460444 4.99871215466441 5.02247072996372 5.054042328192981 5.060896481808947 5.083289387130985 5.10631066909907 5.130491768882939 5.152566397370431 5.179277274905869 5.1827543355858765 5.209723577155202 5.230555223471693 5.237210609206819 5.245923089110853 5.260895860100788 5.267374925309433 5.279361674223238 5.291269012306426 5.29655694518615 5.323965084709922 5.332813783334144 5.36083305875128 5.3762828673186815 5.409980710889791 5.426270260378268 5.437365597494093 5.474992293108253 5.495759659808035 5.506493737116706 5.517793757890266 5.540888238698958 5.547957585664797 5.602822385447127 5.6077665558861 5.615361442849873 5.617286691926034 5.632481906109114 5.638860194688653 5.655692830548866 5.65898499067379 5.70845005537457 5.731950989681976 5.7355584116496034 5.74356965893855 5.750676843545532 5.752922050780031 5.766250879890799 5.79160884763468 5.832625330762026 5.854127400566928 5.8654574684740615 5.8929527851996335 5.905641443454601 5.917193210688203 5.925035426585948 5.945485485028499 5.949015654918777 5.9830499421346435 5.983795563117926 6.058558550629093 6.082172484420689 6.088104604793484 6.174341147152558 6.236691344851415 6.3068456915932 6.313036214402946 6.325833280261098 6.3284338256548525 6.3520830272964215 6.412566301660694 6.420349692731049 6.466320647437301 6.504133119447531 6.579697866362384 6.715635915475489 6.720898256311202 6.8808974065229505 6.943306075404544 6.956263910791392 7.025454214116104 7.08776986000368 7.195970891585435 7.246965864052457 7.273981404257372 7.377743785840715 7.420036137428003 7.590541769230213 7.685556475504123 7.801682840677876 7.936560844139238 9.89569942021951 12.966907035874787 13.291633720463171 13.437517965506936 13.722455156278139 13.860824056478297 14.146870408662036 14.304471531547899 14.372004332927117 -426.1437346665255
4122_10MeNH2MeNH2.xyz eps -15.544235776469954 -15.513639480368763 -11.24003097684322 -11.2262040803616 -1.1766678480168877 -1.150115795520216 -0.8985821656282571 -0.8799710321560394 -0.6681108231318382 -0.6466485601957911 -0.6046769285888105 -0.5875055244330115 -0.5574861515610798 -0.5368710137104593 -0.5186487700426142 -0.501401722677862 -0.40202352920926765 -0.37345466331184707 0.1352219506748982 0.16039873806580726 0.17424765572698808 0.19319099504421317 0.2089285860821478 0.218182617127924 0.23042435696834462 0.2483129079097437 0.26679487226571363 0.2971059991857856 0.31922402494952334 0.33611645773343224 0.3939661534386047 0.4159780871569371 0.4196701658372946 0.4819328636192595 0.48787718816894204 0.5076063692520661 0.5293905420569611 0.5782529284095441 0.6045918886106263 0.6095957991771943 0.6152063817549127 0.6291838945320197 0.6444142545029227 0.6504251232021171 0.6658044119968229 0.6704475586195152 0.6834787493209087 0.7045379166296314 0.7222848737615483 0.7259857156093206 0.7416655493700419 0.7531235521310699 0.7816575581810654 0.7879339069399596 0.7928762733221075 0.8210195730792424 0.8598597971352844 0.8843749467280001 0.9372158735554789 0.9963262904277802 1.0061123455696506 1.0629582944035967 1.0695994279595964 1.102728122969713 1.117534854173607 1.1396278766934944 1.1466973476488007 1.1802708631179546 1.1901949013268778 1.2318470737218155 1.2366056460411907 1.263594936906942 1.2731272270275282 1.3206743626488333 1.3591741203139822 1.3637717957887272 1.3754186609985712 1.389540331768178 1.4070398076480035 1.410894418532603 1.448012292507582 1.4784885747589587 1.482150309042495 1.4878054803659504 1.5198255612933564 1.531995364541332 1.557941441479012 1.56542104325385 1.571193026061045 1.5824335469264512 1.6394280233291694 1.6480355492422487 1.6598356287018192 1.7770356869023856 1.7895252196803735 1.7986150755391268 1.85282266700226 1.8723707599595518 1.8964864190824382 1.9355162147662772 1.9380989249447493 2.0043580057522385 2.0202775789200285 2.05412625108012 2.0968172744191835 2.125368094211413 2.483523638169474 2.484504088779786 2.5236362114102526 2.578963677862542 2.624593910643444 2.705169648377767 2.768136198080513 2.8289367303918467 2.8414412338513033 2.8806305464103796 2.9122352048395275 2.951093856497783 3.0649293536466566 3.0705353630294 3.079166099433829 3.1087837432264065 3.1220838300476528 3.139938918503079 3.149760736880574 3.1712602718060436 3.1961558914606645 3.20861007298981 3.2161321715950493 3.254981429684199 3.2733733510467724 3.2822348696957064 3.3126915378634263 3.316446138403979 3.3221933223234106 3.347747934777271 3.3576399858066073 3.3680200115382397 3.4010112594185715 3.434510572352667 3.53266583404647 3.5642656062329166 3.5767202476001114 3.6018950336873043 3.63659650973753 3.6455564526803848 3.6525065922110334 3.6626454499485255 3.6649562276426244 3.6862885042323366 3.717068355906697 3.7254432744883657 3.728621137797569 3.7429649520323016 3.75298784514209 3.763317816007302 3.7719510880591933 3.775049802375946 3.813253979318915 3.8387038725267972 3.847501193231735 3.856931821810127 3.889231113296232 3.9002966867632107 3.932889082893694 3.979226304491644 3.996213057233402 4.011879366712209 4.022327142349352 4.040673087733412 4.061137640199824 4.105654301288993 4.155259887851363 4.187011233379267 4.19944297691255 4.203658692687923 4.212440519249398 4.222002294359762 4.237903960576204 4.258776657520241 4.26824813374367 4.2804152891234315 4.294716797212425 4.3317163901737805 4.333249625156531 4.362991756529803 4.40368574689554 4.411613835527932 4.448378805920507 4.459438559295502 4.465718125547287 4.5041298692378655 4.534761728458933 4.578103582462633 4.604153846476055 4.620392686222618 4.643409119638313 4.669917735865563 4.699016252869567 4.727387304466524 4.740505550495415 4.759399981964489 4.8168064588558686 4.83532408503518 4.8472890460675355 4.866441382326674 4.935634352624154 4.9580288114200615 4.967497957470913 4.994413325930037 5.191001187469704 5.20857082670204 5.256838933611774 5.260065033213452 5.302427477990947 5.330351108839032 5.352509841553029 5.369833753341051 5.3951692956874 5.407912239997715 5.414748438454851 5.437082899615645 5.4907209364351806 5.506336062152951 5.562365035816754 5.58585463101416 5.602417225849712 5.627958889904367 5.692620735375133 5.700993986242739 5.720938922755248 5.728219642894959 5.792034208744209 5.828125470108937 5.851127743787426 5.861667401603117 5.959695616767695 6.0051961605672 6.087142046226256 6.126655009991644 6.160648900884759 6.1946468745864385 6.201347680043834 6.207144609323981 6.292397942820456 6.317588113755422 6.348914535236588 6.39971458768751 6.4784052656733255 6.505172884883609 6.537875532274528 6.581041162018579 6.597844938480969 6.650514112024634 7.336387073531411 7.378735441361786 13.020778690010925 13.267875533991552 13.98464504687631 14.033700066092427 -191.38481979774284
4141_29PyridineUracilpipi.xyz eps -20.53675093696773 -20.531164441923934 -15.633382213992151 -15.617351863062318 -15.567366254923323 -11.409214362911333 -11.371829417421013 -11.331099511192837 -11.273712894188309 -11.273260878014376 -11.25745973544568 -11.244974444366635 -11.239717236172101 -11.238778180478613 -1.427187346525772 -1.3890137564882903 -1.3043468918654435 -1.2568099841185456 -1.2367809053745709 -1.088170026447848 -1.0791406572754947 -1.0323442119591268 -0.924740218597353 -0.8927827247539468 -0.8578644476730628 -0.8545052908011669 -0.7980230220152118 -0.7562347554074018 -0.7207209421971935 -0.7053314821572788 -0.6692477553668115 -0.6628967465636022 -0.6587663784825116 -0.6516947887076009 -0.6444812826720296 -0.6061888973399109 -0.5965936722151174 -0.5931906237896503 -0.5761201730516775 -0.5640039009466881 -0.5384731193441908 -0.519305138508852 -0.5156674761154626 -0.47554907843930155 -0.4413624677174747 -0.4291605433066813 -0.4214283466448313 -0.38399740854265707 -0.36035643877266244 -0.3443464540937903 0.09335739843574896 0.10946218771959845 0.11932795829528657 0.12309370928848982 0.14535369431321743 0.15155313604731374 0.17273141197859015 0.17512958064733092 0.18337326706159512 0.18503734375040257 0.20688328820267154 0.21287790683122002 0.2204247912100666 0.2721903228020543 0.2920312472085439 0.3021419379906001 0.3170568531622096 0.324894576263908 0.3285778572480611 0.3516522030873672 0.3568920046279207 0.36482949581515983 0.3743774204847822 0.3849776366302188 0.3989851110063334 0.4132257539441415 0.4314348669002182 0.4332807459122754 0.4362579410806671 0.44822024328505433 0.4600459805930576 0.47816863024289 0.48172866183894886 0.48589150507655315 0.4933626215834262 0.4981563675541929 0.508254286702047 0.5299646459316684 0.5335204279128054 0.5435088772042299 0.5452835307514325 0.5560993402873667 0.5608088267881683 0.5736564582138751 0.5823222900539888 0.589641604904159 0.5941410405889761 0.6032375980741614 0.6063191053650051 0.6157211330961668 0.6189652596251483 0.6230933859717667 0.633730662672788 0.6397604391739713 0.6479137154278354 0.6557769364419094 0.6725520256073565 0.6853189006908317 0.6865317471627719 0.6958465973951128 0.7047119740661557 0.7080530179833242 0.7233525436446077 0.7296531933665159 0.7351537317549679 0.7621260538906859 0.7649006005832059 0.7742740545273623 0.7909720737799238 0.8035000682141693 0.8109406177634394 0.8201558000450616 0.8231542132328534 0.8349108385242053 0.8457642527120823 0.8514268279195123 0.8652961786574651 0.8900041659086186 0.8964205753769144 0.906766794176701 0.912603765648557 0.922553557550917 0.9307287879923891 0.9422403919710158 0.9461122438588806 0.9547944325254706 0.9603926285171259 0.9769294383065023 0.9830402525280819 0.9971532871310499 1.0122030512380997 1.0145962968230124 1.035172197518605 1.0438595411240024 1.049674659402113 1.0564067106656492 1.073877331504961 1.0809142056272654 1.1049425409735973 1.1130515530491976 1.1254655854043245 1.1370903892640531 1.143906179678828 1.1575512227915523 1.1760537419622499 1.1874321987331915 1.1972200586226391 1.2070752638717452 1.225290141742696 1.2285098201002427 1.2369311091376025 1.2505961672927266 1.2656806103832332 1.2808364714693519 1.2900655735977087 1.3037463758764325 1.3155668196401873 1.3264508616085475 1.3325446847425146 1.3489424332531617 1.363349438339504 1.3693544726856954 1.3966863413634083 1.4034305424747235 1.410290954532438 1.427903943270739 1.4367117054920135 1.4484547221141457 1.4553626653113108 1.4624858563986904 1.4750293039664684 1.4848807628994924 1.4896428817686944 1.5020358254235384 1.5127782886396304 1.518275701389064 1.5324048606207916 1.5384524308366239 1.5492044243330145 1.5632916246140287 1.5678580923919103 1.5776202098687078 1.6001531175688346 1.618568184229532 1.6294365473631487 1.6403199444899894 1.654882161056146 1.6647878552923943 1.6783471930645713 1.690974932067787 1.7015659780888506 1.7176937013451103 1.728402864094788 1.7575690216701376 1.7698562471211519 1.7771560352943645 1.8007382992923828 1.8097243218322465 1.8423309757367452 1.858607390633212 1.8753054403772296 1.8900293564593096 1.911397842551086 1.925681762005265 1.9334127197563713 1.9578076314734376 1.99986217803372 2.0158725590727333 2.0230826221715343 2.0322307868080545 2.0439241906876124 2.0676479695784624 2.106955406563817 2.123824349290592 2.1462068831455925 2.1560523289585545 2.200544666444872 2.2518145067912694 2.2629606587946003 2.2894488002434112 2.3052124080927694 2.315156991578897 2.3484979668311 2.3606509572413463 2.3837493162829335 2.4109503205924505 2.411501627328847 2.4338243741579815 2.449778996145874 2.4619118132788733 2.475325423643706 2.4929613609362633 2.514532898418392 2.522147166335673 2.543396828954206 2.5495825472752123 2.5543222945842636 2.5861117517804004 2.600782589827478 2.6392092575566712 2.6640764028343877 2.677335543777374 2.6825768918532242 2.708029304781814 2.7127835685585544 2.727998787009559 2.743824256607877 2.754351765081876 2.775268537007848 2.780837136327926 2.797003681317835 2.845776311251266 2.852558328116494 2.863533649626915 2.8857033175377405 2.9139755646143954 2.9281821297371255 2.934377806865587 2.943264780831817 2.9547424882226268 2.95756670506663 2.983717843671924 2.9963769939121434 3.000695201307217 3.0083442214164346 3.0142972478055556 3.0234818117498454 3.0465217769342288 3.0643296729026366 3.065538630279052 3.0827700737231356 3.091071397855358 3.0921008650530135 3.120581499603865 3.123104882785782 3.137294631953332 3.152063648716006 3.156017032501043 3.185196297377496 3.195411390238755 3.202123112374401 3.211951391433537 3.218112407961163 3.233337653591006 3.239384945478245 3.242020759673503 3.253587441963581 3.262702156735933 3.2770717424050537 3.2878025309770305 3.2994592168720187 3.3081018378708382 3.3221362024890393 3.3261104158327006 3.3360569307417802 3.3475724910411433 3.3523774167768865 3.3594318013232454 3.3770902969258993 3.3893351187876024 3.3944915565065994 3.3997305827138407 3.4048659906003915 3.4120986429814937 3.425658167887911 3.43180319106538 3.4422749247277564 3.447613907584646 3.4565096538661417 3.472661095836646 3.473826416609246 3.4821211882598857 3.493493021050693 3.5060209812595318 3.5243134667677483 3.5267635046049555 3.529943549129263 3.5454942765107536 3.5493708657976426 3.558599830080305 3.5649222486684957 3.5736601746810153 3.587030783410031 3.589759478061272 3.610559801068305 3.6168248621170553 3.6275826250704717 3.639982128766334 3.6511759703437607 3.6617931568834208 3.68013408063043 3.6892618299814988 3.698896337611531 3.7158396089668297 3.7210698674448577 3.727091538118963 3.738743860591465 3.742515764700583 3.7473872644244643 3.764089554722015 3.7712196590772638 3.771985662668947 3.7825763694767396 3.8002794005623324 3.84015653875271 3.8491778188178567 3.8741986349058775 3.8802357370301097 3.896636410947787 3.9018831402538097 3.930901509843458 3.943473490050884 3.9548863035808237 3.965220158157996 3.9672580326638958 3.993049025593913 4.009803545268382 4.029052550495314 4.03716041814406 4.047239246879041 4.062783543348264 4.076862852098061 4.102461561197528 4.1249828948202465 4.130570754001085 4.150063259200691 4.161105407797876 4.16914937701681 4.173831732048991 4.175370058843591 4.189759221234129 4.195632628054079 4.200060560255322 4.205622998103354 4.215299282010156 4.23325637760262 4.245839392073227 4.2616807856679015 4.278552298228321 4.286279614821379 4.3102445079901175 4.311707132855591 4.339340317297119 4.343248012576494 4.3575222674378535 4.366111066737005 4.374182364512677 4.383974185348765 4.41252801644301 4.429852021857338 4.445654941871323 4.449208826004705 4.462577082100292 4.471739381797718 4.483899375868499 4.49963277470203 4.525228089717404 4.553856250078106 4.57616379965289 4.583971236097619 4.5909761171620955 4.595074113208169 4.604362645312147 4.617916711314409 4.6192324224536625 4.638975792729155 4.656644515655611 4.66461818782586 4.678490481967363 4.688462976650665 4.7116841254751 4.718219862467198 4.731377328095947 4.737773467122617 4.774498836503333 4.782190018930484 4.794787069116883 4.806431200489836 4.864606505323814 4.87816789296982 4.884944085411703 4.902371439692068 4.922689127426667 4.938466895525886 4.960798832911753 4.966220541435469 4.996412395145281 5.020919280664658 5.0472343561814785 5.0555817646938195 5.096388746102466 5.119270300092542 5.123160924075201 5.131487284428938 5.143750639798248 5.167801963257142 5.179034375175474 5.184058584952176 5.197221305084362 5.235598055301307 5.253664954242018 5.288111626888243 5.3197019297913695 5.33021267665073 5.3413777262831506 5.345431291874317 5.350777962945316 5.360787867769145 5.369796950504387 5.3716299830103225 5.411101455402414 5.431296992965733 5.446486931075605 5.4596057465269086 5.466957445398042 5.47144061009307 5.490729060695044 5.504962948369679 5.510080529321456 5.523492653851855 5.538898407261397 5.587143853170211 5.594787593021169 5.618888556776172 5.6344672066587265 5.645437340147444 5.669960173971664 5.685959206163052 5.718010178044793 5.759354668151205 5.771959658879404 5.81050057417956 5.816160967080865 5.81990976646835 5.826973759577863 5.856098869183237 5.876876768324866 5.937167800167949 5.958325717778611 5.969471219040887 6.0242112515625745 6.039743249391593 6.049100555499991 6.071726588519102 6.103457186608585 6.106751144364565 6.158445939471989 6.17507033230799 6.202728184863783 6.2301309527090565 6.261129065035532 6.273902004447107 6.3655751131539136 6.374008938048273 6.404091545353959 6.493028100711022 6.578443212995275 6.624523918580519 6.639260909622817 6.648371608923538 6.654310880799871 6.704743406026543 6.718748069975349 6.742893194510366 6.789955970474487 6.830891257445528 6.909330830368797 6.9403099714092225 6.986009367616364 7.018142574329573 7.059205760067387 7.071323222625758 7.264475093830811 7.36768517603411 7.370178468004609 7.384784138353892 7.392972293267501 7.563220866752171 7.604709908449121 7.613152716096682 7.638365678239437 7.9394461601445965 10.04235107043065 10.127079296556202 11.04645616905584 11.914404927792262 12.677389592284708 12.838484960868584 13.343843092325066 13.450734722133083 13.62785438375525 13.896552464947067 13.975890869013119 14.22037830993681 15.33114259685609 15.705019505845518 -662.0777918169218
4145_33PyridineEthene.xyz eps -15.56117653933079 -11.270715045805114 -11.270696984779995 -11.255188877775366 -11.237745312809741 -11.237690753865133 -11.220784252550184 -11.219065763380032 -1.2523459948123987 -1.0856354550742993 -1.0293988005705086 -1.0251673596994542 -0.8554748764158508 -0.8519750037157044 -0.7848999645102526 -0.7182471629126128 -0.6563919435525033 -0.650977468634073 -0.6362324221337785 -0.594303037872945 -0.5786233362575882 -0.5734157002688877 -0.5380769201138521 -0.5162492804975767 -0.5002321814253028 -0.41597698888144025 -0.380622164428957 -0.3654313498229425 -0.3436570997851933 0.1094522446029296 0.12462094468659848 0.13776274598827 0.15253827765187197 0.16461041760244488 0.16749202761387944 0.1788375002723636 0.1935988093392276 0.20035347196592143 0.20859996065576727 0.22629122150737555 0.2641681149125485 0.30644969583025583 0.3241352665422741 0.34920998505952966 0.3521785065753396 0.36285566990498636 0.3802469786032134 0.39114250777492876 0.39319396386719646 0.42459625974573584 0.4371016383852848 0.4552734584934814 0.45984987483880063 0.48296473709379395 0.49037617827661456 0.504860400833824 0.5052115704442982 0.5130780645352305 0.5550725243577687 0.5642923626506825 0.5710718061895466 0.5787910960628713 0.5798346043487778 0.5925097936195566 0.6071368819312446 0.6072670008457117 0.6183012958699851 0.6246589233961487 0.6249923190540362 0.6407866607557364 0.6503243852957553 0.6512271843322007 0.6802368641668971 0.6951525863632466 0.7083469269001859 0.7138917329800556 0.7177304756296904 0.7424239960389992 0.7723189129619736 0.7882503817148027 0.7960912855220116 0.8063290157104859 0.8279450986185732 0.8384545425373016 0.8580012810095056 0.860781983533608 0.8647062365591701 0.902027562097544 0.9203601587129628 0.9297410468625209 0.9333609082912638 0.9544331109341274 0.9604950207556884 0.9959225950893397 1.0003748682654512 1.0123865972475874 1.0342500349356103 1.043064213854864 1.0463858782146613 1.076414520040142 1.1266201873123198 1.1331496817398419 1.159697937725121 1.1707191423925425 1.1937431093761905 1.2099836047801125 1.2311651254589173 1.236359395047303 1.2482378799444218 1.2577070250138729 1.2686816525022644 1.284381887208289 1.2973765661203955 1.3119512180716009 1.3198214003097266 1.3356490954181286 1.3396916553554037 1.3624798079663571 1.3840579241105717 1.4057746147049626 1.4091609005998484 1.4300939552775978 1.4609408819646046 1.4886287460424643 1.4904036779977188 1.5076898065690003 1.5176008014856126 1.5198067739688024 1.542189580163819 1.5565979206302134 1.5589312996768006 1.5659471712823902 1.5886528594795275 1.5968958617623707 1.6176254928334222 1.6265139164399411 1.6341039878335348 1.6383323862639185 1.6653964466604598 1.6911153083358825 1.7600062695363026 1.7779142284535168 1.8221373342338132 1.830457982544009 1.838740804628482 1.8527623113475533 1.8805304032373986 1.907596362354404 1.91634415384275 1.9529020843740883 2.0300827437407962 2.1275640223997145 2.1379257898951045 2.2010772999969945 2.263752541193819 2.346334004530116 2.3510377441525954 2.3714353917391957 2.418867702975961 2.4511348615592303 2.4742047904786277 2.496043108789076 2.519480100274976 2.53603561421112 2.564606186968752 2.5654846438219634 2.5733962444598437 2.595142328616903 2.645282879211394 2.6604361080914427 2.688392294946539 2.7102232029793734 2.723472777741256 2.737907440540266 2.764154768477335 2.7716421220741063 2.7984813554781356 2.849696150099837 2.850345081560994 2.858017951802831 2.889036005266571 2.925918088611946 2.939559469355623 2.943381377419378 2.95408398864343 2.9680712682393233 2.992932539745663 3.004642473625122 3.0579090321646967 3.0706201249676037 3.092542369468212 3.0939256125778396 3.1044840323007477 3.115522128046331 3.117287326201128 3.1367349338639103 3.1425478861877623 3.1426021041072296 3.15448558293884 3.1850425233288555 3.1944105184705274 3.2202946436603206 3.22746332821426 3.2434739244811506 3.246325439598943 3.2539044716147876 3.282095809122714 3.3014747948704732 3.3296319443002256 3.332922615074172 3.3437802427501278 3.3463094266907327 3.3620408367322336 3.37979332633967 3.385489010877603 3.3988259082913137 3.4056000988792134 3.419918119693176 3.4236532972935954 3.4352068271940692 3.4581820097354674 3.4611944207183214 3.466760102625695 3.4675908362334877 3.4693640448780334 3.5014179376801744 3.5098417067590297 3.5134102703492847 3.5399020940916635 3.5554782609698896 3.5669099788923977 3.5748105327441473 3.595245106644222 3.603690198791599 3.616969037726442 3.6336188708201855 3.6376107589253035 3.678167778900647 3.684244530682731 3.7021712288376487 3.721256282577939 3.735199239916032 3.736558690420415 3.7472720520625944 3.768960522209238 3.7864828355070594 3.8154645023639215 3.850230661481263 3.85158108395772 3.9111492652309563 3.946747603259884 3.956931952648181 3.9719500318065863 3.977035774983411 3.977590241118827 3.999232974784065 4.035555684017295 4.038512109582522 4.04816457186907 4.067046794222515 4.067751064663832 4.073705323563706 4.1390171724811635 4.147508789032408 4.155631934428755 4.162066867000594 4.176159801735575 4.190924796281399 4.200263207877564 4.205262769798889 4.2238269634358 4.2321370093063 4.238065218168354 4.282465568839809 4.286379172391715 4.290458813101558 4.306239352096119 4.334374744446833 4.353037486801123 4.360070660969519 4.3858566736344065 4.413891659015685 4.429046713942901 4.44249497120472 4.458201428455986 4.459627507605042 4.471707539055076 4.493109816145484 4.534985774079044 4.582184928824669 4.586990699953217 4.5899120389556005 4.607186577145715 4.639150723781479 4.670647905129393 4.679875985310598 4.707979407511131 4.708150021242635 4.739866609511827 4.793992424291903 4.809158387534982 4.870944206685555 4.876069762887195 4.885221149960312 4.8912437601741 4.910880124744224 4.938166534029946 4.963315228441678 4.9722992338069325 5.013235122118065 5.015118789599833 5.035945808937528 5.092740949170038 5.126350934661219 5.1468137056142735 5.176962415944047 5.181087426828805 5.22486340203355 5.229562913118682 5.247064163376507 5.277174321282234 5.320943057459102 5.329959814946644 5.343377502794419 5.355521139922324 5.396540891182163 5.4131035788027875 5.421937156617191 5.449001531264381 5.464483621655988 5.476600821005825 5.479939986536868 5.503768869237702 5.532382299763549 5.581833768818983 5.622442639759971 5.639893032548503 5.717513889848743 5.761846106345776 5.799889405867661 5.830739860335463 5.83450870441633 5.914053345979261 5.934373749360291 6.014311636207644 6.060293349472511 6.152817938065744 6.253396319454343 6.285460637463962 6.356694501621774 6.367841804066446 6.44440402676284 6.498466879347755 6.644031495075524 6.693678498936756 6.746210980511896 6.852964100370723 7.3761855630568185 9.824287188397149 12.103650343894534 12.621903985741492 12.815237369772191 13.388834790772734 13.905741684205013 14.98992158229065 15.638034622790393 -326.28635642041485
4125_13PeptideMeOH.xyz eps -20.586494059926892 -20.490627757132607 -15.55999527910473 -11.326376852441275 -11.291235575995477 -11.241907863605205 -11.219840117931478 -1.3872949729341273 -1.3541706120161123 -1.2088346061015278 -1.002331409551253 -0.949826741844655 -0.9156874508178328 -0.7744155744885017 -0.7182807940773622 -0.6724895089805863 -0.6470181262376428 -0.634162127031329 -0.6198212617391137 -0.6157389234988756 -0.5695407761157193 -0.5622247393194965 -0.5451523394882115 -0.5333956311057522 -0.5243347066839825 -0.4831398997647267 -0.48046598013923225 -0.40252113642469833 -0.37207802703439774 0.11516389586808727 0.15228557575001364 0.16455225705288115 0.17018154258608129 0.19329195563968476 0.19796790303057799 0.21307685366206924 0.22028697958699062 0.23955898431468978 0.2518503142204518 0.26326622281753614 0.27062975313158083 0.284169621709541 0.29892385579239245 0.3396548032838917 0.3593981621054733 0.36624278566278556 0.39709168528747657 0.3986024047486851 0.42519976309792523 0.4523842444720243 0.4798757142245768 0.49381735165893265 0.5136789240954527 0.5290226409142798 0.5438949579171349 0.5459177541360245 0.5691902296183746 0.5970639221258244 0.6093610412978916 0.6124285060092953 0.624576063049342 0.6323791693010051 0.6340815939971453 0.6475351894720216 0.6531913779679525 0.6614215563356732 0.668222865657403 0.6761578231112515 0.6988629070580703 0.7071427474091471 0.7123936891091189 0.7218578754001959 0.7413821528397394 0.7469961074115677 0.7800484221496595 0.8000691037098852 0.8117773214200483 0.8374821482202447 0.8473142709571264 0.8522998523200784 0.8633321888636566 0.9038692694165422 0.9326770513647131 0.9415295298616985 0.9499691612536953 1.0102146855138285 1.0318833852691056 1.0430368711722364 1.0544313011227224 1.0632191911102256 1.0863302385822087 1.09255380546922 1.09577011979493 1.1225895965674926 1.1468310850801167 1.1636339442049897 1.1642072713741147 1.1716063007158635 1.1943104890537803 1.2079558976706444 1.2195814015145976 1.227062789063481 1.2464229748168192 1.252456578370586 1.2619611056564004 1.2678930849208496 1.2812383181346492 1.3070261624360668 1.3361433483871963 1.3445758734804771 1.3475829066587235 1.3811495330498555 1.4211445914038336 1.4228609888907329 1.4366270135983867 1.4598368857265447 1.4776542231460637 1.5007652993306635 1.5131894565582757 1.5157332083078667 1.5326260214392535 1.5382685351154666 1.5486381535869516 1.5641835100787655 1.5741242547072734 1.5955639113328095 1.6025195521977689 1.6058952581786832 1.6264901795338829 1.6396174236726193 1.6564618098954103 1.729486733382422 1.756740297880125 1.7799058528342766 1.7954512646968233 1.8100249006665525 1.8625831406728595 1.8951892457909292 1.9460164985149722 1.9596651319163512 2.016602293310317 2.0428363515308727 2.0885259527246443 2.0960359782876448 2.1648771683259027 2.1775559373486275 2.304891998058877 2.332047290995285 2.350549828873403 2.3709633109137287 2.3820109681678887 2.4583436010339605 2.4721533965591456 2.4879093399314645 2.527477924464702 2.55309651982866 2.5610221053441733 2.591230136067435 2.601901927018652 2.6410383924511667 2.67971237894008 2.707395138554404 2.7698779304026466 2.821179005510816 2.86896669960853 2.8715478948580353 2.8984043123479912 2.918250624660807 2.966389976016 2.9861016592228338 3.005698088394777 3.0148893598125137 3.052614435794203 3.0567770794519054 3.090679221718431 3.097365480527327 3.110638906525273 3.1158962328219273 3.1258100232318076 3.1348424757601587 3.1404228752600356 3.173480274511895 3.1760899261138325 3.1897887554461346 3.2144266650839155 3.224596214110551 3.2497647254132107 3.2746223637618033 3.289239789219541 3.3021952607728577 3.3075732529458874 3.3104031205231497 3.318946545772936 3.3340353466772576 3.3446012797826303 3.352639714109804 3.3790440810669558 3.394749346305952 3.428503396902732 3.43383301680526 3.4462732091799926 3.4698128778317883 3.4847052827034615 3.517526063037914 3.541164243809938 3.586833391846823 3.5985587043956384 3.6030982530095823 3.6123400201761178 3.624105334855599 3.6348294054800223 3.649348986011846 3.6633664386160203 3.6684293751296684 3.6837610526271343 3.707135566918479 3.7246515977237045 3.738137335806524 3.7480270689454813 3.751500726923097 3.7627952769933035 3.7675811546431803 3.7819006450190016 3.795387950984384 3.8044945211630647 3.8141633952133103 3.8334261726010532 3.8776873233014433 3.8876919691817364 3.892434551391222 3.929597336194178 3.947277587899175 3.967682192499706 3.983775656392306 4.027406312612084 4.0455880719935715 4.059510297202236 4.064639870739035 4.094377173358008 4.1075989026220885 4.12375981192191 4.138127331343138 4.144250937788616 4.152599114919314 4.158783962495971 4.166252622582554 4.199120724546157 4.203229266282339 4.235121025460713 4.243267136038015 4.259095254002749 4.285214274972416 4.30000911904641 4.31209704764686 4.353198449428838 4.365790327403993 4.384337785552251 4.399364515231393 4.409868893313574 4.420732800267211 4.424247012439526 4.446863014240384 4.460338199040244 4.4985699199402 4.509100881081621 4.543544597207736 4.551537184937872 4.554012015503839 4.580776431313547 4.5964227540075555 4.613038978648552 4.621439809170008 4.649652630579573 4.679305639048947 4.696556528333649 4.719587274280237 4.742518839630776 4.790746067986917 4.7940420440138665 4.865851931240773 4.93953420025995 4.979990151223414 4.99103564256667 5.020059841455824 5.0349543261026835 5.043377546853014 5.073401024619945 5.130009197669018 5.174911077218647 5.18502675138369 5.222510885683394 5.232812132088969 5.263971395519368 5.273779689432071 5.300805865962763 5.305235975200278 5.335763085993325 5.35043324541654 5.378930488640195 5.391147063039488 5.442774510743516 5.448910872900631 5.472700560590854 5.502081142952222 5.526460702614304 5.549364727651461 5.55024170738127 5.58154193501212 5.587802203747078 5.605069116865236 5.620665660704949 5.630980354952328 5.659238268355418 5.663092437069238 5.676162744852766 5.6896497944118245 5.709261484956329 5.712894384738939 5.768967394410627 5.7896088312091765 5.8139785287918 5.851925310520629 5.9329355275644335 5.965664205430624 6.025455544778848 6.098120681127565 6.171079217437115 6.1870581376985845 6.195308232903604 6.224811370923555 6.249183303725954 6.276667144607892 6.2794204949436745 6.2941106467377335 6.314003171593726 6.391967886967816 6.399416540546923 6.517781917378967 6.570319871312627 6.657977995512452 6.724338531332493 6.881442876275944 6.968258502281519 6.977007645103439 6.994227436881964 7.100087672151232 7.118496037119135 7.189838092270596 7.3335815687582935 7.3677761526189265 7.40757228993841 7.411168336874925 7.439790714319722 7.604103861624331 7.619203257638916 7.67449493517709 7.8930613174405835 10.07124455088533 12.449300718401489 12.987760976547634 13.729086380320856 13.929971959914088 14.423676331822994 14.634733572422038 -363.68404773722204
4153_41UracilPentane.xyz eps -20.54555233479411 -20.539544517408135 -15.643009994056543 -15.626108184641751 -11.417948507734783 -11.379727758319216 -11.339681520083642 -11.254459481735273 -11.218108398919586 -11.21649815741829 -11.213389678915163 -11.210211349431841 -11.2022087872495 -1.4359540799339146 -1.3975244952120036 -1.3130411534082127 -1.245305772929463 -1.0878274595481832 -1.0842849801863255 -1.0180565039876497 -0.9333081814111321 -0.922145402874541 -0.9010175024462895 -0.8227629675405504 -0.8065823743766143 -0.787809397669287 -0.764569338056609 -0.714073071416408 -0.6792997022460008 -0.67704250837163 -0.6526820662427976 -0.6403346669450645 -0.6144267848312346 -0.6023288991522121 -0.6012046726175394 -0.5983412125624337 -0.5694967704952772 -0.5574148818709712 -0.5503422360399515 -0.5294488994700647 -0.5262016516903637 -0.49750788471200963 -0.48422872220182467 -0.47815010894280574 -0.46405528773910215 -0.4596288563172728 -0.44892252213889283 -0.44852341748042474 -0.4357603220922334 -0.3682941526509276 0.08668303042469772 0.1090021063374891 0.14599244584331808 0.14973303172014257 0.1584432947819574 0.16329382831165704 0.1799050568796222 0.1808358690148629 0.18629689546277908 0.19820533713191088 0.21740394053236317 0.22119073816123969 0.23825603541001344 0.24635708017529676 0.25686875475839893 0.2591727070764397 0.27205115955881515 0.2878490737747288 0.29292521199991123 0.29617198708837933 0.3079834230438264 0.3262592256747413 0.3294473947139967 0.3383929198447831 0.34656852832622503 0.3599209677965791 0.3675438465641272 0.3721621932314249 0.3922164810425819 0.4024704734229338 0.4137423770515258 0.4212703794115004 0.4245494432354816 0.4452640373770073 0.44618569139419073 0.4532296541169817 0.4587081831657635 0.4743896699930833 0.488550980973563 0.49501383501826757 0.49962631573506816 0.5072020349438179 0.5216178539209675 0.5370967154174536 0.5398639999042009 0.5466967638334129 0.5593162942873087 0.570575926300016 0.5796216069720214 0.5847429867296337 0.5917678692990432 0.5925696845365209 0.6062652354436612 0.6119861130876852 0.616735777269077 0.6255523757564838 0.6357983803308475 0.6454950264056505 0.6475546175597151 0.6558379846351113 0.659862961231413 0.6663992704780347 0.6738951416695523 0.6837455809250168 0.6878604020228503 0.6907946585697011 0.6981631024364765 0.7058363184176593 0.7166832574135855 0.7222872033943759 0.7345973595070889 0.7362671724305067 0.7424700857676573 0.7562170243208994 0.7694513734156826 0.7726118798395112 0.7795028439310285 0.7925419407894901 0.7942448514000722 0.8003378789067929 0.8140109719111663 0.8159332866933309 0.822789299809557 0.8286858097473293 0.8455002315362099 0.85521454140225 0.8620495150486455 0.8913558383893451 0.9071490144030716 0.9211204982297981 0.9249465296570403 0.931766967746289 0.9454868207495439 0.9538883558752713 0.9627344427375328 0.9711510831785086 0.987501091996478 0.9923809515779803 1.0004262472253374 1.011685836883285 1.0247585373088262 1.045975394489245 1.0556353818971373 1.065305539854473 1.073329806879453 1.0837706436577361 1.0848939752394933 1.0922922051999384 1.103917010578852 1.1130125139254698 1.1269352738513048 1.1329786894057643 1.1452321134002064 1.1490808237057049 1.162806431086325 1.1712822024834544 1.190880644532325 1.202519573104268 1.2132127269275823 1.2216529651303165 1.2339989492265917 1.245540493569078 1.2538496366366665 1.26512118249367 1.2724531355670237 1.2846803023553384 1.286789153329435 1.296099716802057 1.3055917540789939 1.3248796991959313 1.3365751794770537 1.347722675496923 1.3506699593164988 1.3622622218652984 1.3697373720506372 1.3828973411024528 1.3949726467038899 1.3981217410311708 1.4067232732522914 1.4174432259000118 1.4246289785431776 1.4284276651788628 1.4384949746254534 1.4403796437378509 1.4467946020180584 1.4517803702763945 1.4536506424654163 1.463441133509507 1.4822738905333306 1.4939590085539358 1.500157477760069 1.5028920407199733 1.5105895786635402 1.5138665445481492 1.5192656654039909 1.5251678711322694 1.5285766679357526 1.5595920411749251 1.5671440469451943 1.5807142673825645 1.5911363313719769 1.6022507528043106 1.609808121937878 1.619375191561104 1.6222438063581293 1.644795502907892 1.65501490453028 1.655949326873097 1.6725439426398558 1.6800878640205288 1.6903931085598867 1.6933585127715314 1.7117133253354377 1.7212337988907855 1.7318607164062119 1.7408616738614753 1.7474697927150096 1.764646045800016 1.7819468797950115 1.7881697728211177 1.814300935472297 1.8180441300514607 1.8260947419414166 1.8484611298054252 1.8578921326589097 1.8702863845984614 1.8943293452854761 1.907455750064789 1.9125030302414274 1.9177611353129542 1.953294195811757 1.9900756483718423 1.9963768130874286 2.016807158025462 2.0301298441542825 2.032559009127625 2.040611387027374 2.0560260082021613 2.0701735750698793 2.0923981806479865 2.1263686545175373 2.253545739395933 2.274778903371582 2.310838108351682 2.3177021779735596 2.345813966081516 2.379177221123483 2.424244888129712 2.4564614585423454 2.492986838438082 2.5119082669662247 2.5337471170248254 2.544023987129724 2.5502819488718296 2.5799230240395716 2.5892703467715705 2.597885381438604 2.6345429753001377 2.6408094550740913 2.6699008937727307 2.673286436823298 2.6927300533926406 2.7161824983492893 2.7190371210088324 2.730559770026924 2.7404495968380425 2.7595395717050755 2.761571766531386 2.781077295886063 2.7861792404504624 2.7962783062283316 2.8128549809642878 2.8454763148333235 2.8569032550300095 2.864456732743636 2.8686250113781475 2.8943723855624564 2.9093433063091427 2.92458209848685 2.926776192804964 2.9354641046047947 2.9429277956683353 2.9449374953280434 2.9601714455636214 2.969350577005312 2.9937849623225676 2.999820133887452 3.0122424662601643 3.0274308712968407 3.040287931542668 3.04333950398784 3.0503343506589213 3.0598677849544678 3.078304307018662 3.082864251388201 3.08940487135244 3.0988768965594287 3.1090935666157997 3.1213131656635724 3.126630344578729 3.1371971340937566 3.143251988992586 3.1519580316721902 3.171600441544857 3.1751937101857557 3.1892019785430366 3.2012010747829622 3.2123356869507105 3.2249406775957303 3.229875130460856 3.235814792592934 3.2411836680591484 3.2507255185032817 3.260847515645641 3.279141236562867 3.284341367009501 3.2999912946797307 3.3124275346996006 3.3213022567509483 3.326686994753713 3.339200266028344 3.342710079593662 3.355330497953549 3.3588301903518576 3.3714619659970677 3.38102117891327 3.3845295360564673 3.3904079933030213 3.397824193770893 3.4015005205629434 3.4116536000088487 3.4180305571596215 3.4278733106384385 3.4384911331566945 3.4430813735030044 3.444626384142469 3.4489553007661766 3.456435667032491 3.459584325214708 3.4778560464029913 3.483261957447381 3.4930301917275726 3.5085982350832725 3.5196815374223904 3.522459984961253 3.5418345863192413 3.549910238072708 3.5576854052880154 3.5678211285935535 3.570721191910973 3.574462118862633 3.5779295836276384 3.584617694778058 3.5949459595243125 3.608540955204086 3.6118875264251677 3.6214479468078626 3.630716942720175 3.6343467276875816 3.641721082646945 3.6622788986485797 3.6757724247047365 3.685014659428853 3.7036371560086776 3.7284824674924675 3.7333622994890057 3.7384614342731557 3.74749512225384 3.754507773376206 3.7567532350111947 3.769089256189209 3.7829114348420947 3.79438966978226 3.8020572420646426 3.8165001244615477 3.818583223198404 3.844628433168612 3.846047909549006 3.8653656672479473 3.8746200085507554 3.883082475010385 3.8951060363613044 3.8974109914394153 3.903322576631055 3.9086712439983873 3.9194203081821666 3.9217745269809634 3.9278598297797833 3.950290053096589 3.9580745545221045 3.994385590147396 3.9960114863153016 4.0099751119077185 4.0161095701983776 4.01917161901068 4.0345305711301345 4.062861921987789 4.082291654610557 4.087882562463226 4.1015131874341195 4.114830381237696 4.11735370320274 4.133198176061082 4.147591768354128 4.156020913076956 4.159196369844779 4.162654740203788 4.179351508927765 4.182764275704047 4.192779153567432 4.2033275444347185 4.207261522997722 4.211167823231848 4.221093088226988 4.237140095053784 4.255976645736399 4.262012964454624 4.27093216623641 4.2744981833530105 4.282435475795691 4.286486373591957 4.302367164710981 4.313003195131482 4.3272898953990415 4.332928224760356 4.343090778460948 4.348841094912617 4.356404501356126 4.3664086407862435 4.370122133907095 4.3908902716308935 4.4116109062717905 4.413523882727098 4.4183898517835125 4.425620278748954 4.433829654964756 4.436696002385204 4.445151531565088 4.4509957883066535 4.470993651349168 4.474361635668395 4.495711575786393 4.510649317164352 4.5165288679977325 4.531501957029659 4.550884223890876 4.556074637030099 4.577014472593215 4.5848325137197685 4.5915671205789454 4.599427857886327 4.60248120294013 4.616346927047805 4.633028112929977 4.638330328687911 4.6437065725904345 4.650673456061123 4.65621768052003 4.670505825497233 4.676230068529761 4.692039243691328 4.696695648019995 4.710898962853786 4.71285863873559 4.723940709088713 4.736463755851976 4.764849328591398 4.775223972283362 4.78057728972124 4.79455092190394 4.824278390914026 4.858201299368509 4.870052663410515 4.885112535497218 4.890799534372741 4.934686799018694 4.965799451132826 4.978147305624904 4.98767837716965 4.9940423227710955 5.026066761185794 5.054458090868262 5.0672697288854955 5.091699819009003 5.093421901837911 5.111768487187191 5.124029427882423 5.135178981663235 5.155095053333024 5.171686538113599 5.176143379421368 5.183588969878481 5.197696535035014 5.2014209354977 5.2331296115357375 5.251548228172935 5.256261362880821 5.26860053064178 5.283108902261657 5.292793400131903 5.294759913217487 5.3239201904934 5.3313598588327755 5.33592500701555 5.345212736276715 5.350363651854038 5.359089389298002 5.375891915357987 5.405757142857734 5.419343848245017 5.4231278774925755 5.440877414304777 5.462823209681535 5.472319686616172 5.487363770818437 5.5107708062757 5.515977187637579 5.527824703416611 5.535001865925245 5.55412535490349 5.572961071881083 5.58312980175885 5.6091267700612555 5.61460375968771 5.634627310603651 5.6591950966329385 5.661987519098526 5.67371872413122 5.714211229454884 5.730816296460708 5.741276001649331 5.745440878231056 5.753802318479998 5.76215508228464 5.772943028152318 5.796336540907159 5.807111306399586 5.810871068506966 5.833473862362596 5.848490672119876 5.8802264918295855 5.893606501281651 5.906528913443217 5.919525674227096 5.924714661066018 5.944746043383542 5.948120470953821 5.959551605684855 5.973449289140031 5.984197160709814 6.04060792733375 6.042172847250103 6.070672730980495 6.096518320666606 6.099286269295357 6.1043795304453825 6.1673016009356845 6.199245840788014 6.221343129255739 6.26010596136074 6.317479720496995 6.328841704619501 6.340187156262548 6.346732994963408 6.356630901012232 6.389181221779858 6.440909931003004 6.475334605721833 6.5325757020033866 6.574366179355626 6.619234953454966 6.639425061610455 6.649365417221768 6.71796593215753 6.785466390222253 6.826391657959495 6.910550356445999 6.940773422638843 6.978310353589138 7.013721512142508 7.052468476290652 7.064633795116332 7.254081136607777 7.363920694979308 7.3831230875204215 7.3871788425017115 7.5574018480049165 7.59904600479828 7.619054782478307 7.634371231025639 7.932938421429109 10.144550780900904 11.035159445696882 11.926313482327856 13.325506665821628 13.436939376838316 13.482979670698674 13.645917964575531 13.851162079094303 13.945575368955572 14.157585662426902 14.274976705576453 14.336492472835824 15.329418745384231 -611.5976892074297
4159_47BenzeneBenzeneTS.xyz eps -11.238758132837097 -11.238213219130158 -11.238047599378698 -11.236953529472093 -11.236864057756966 -11.236225934670959 -11.22686627149375 -11.226273319925095 -11.225170909694631 -11.224312945850437 -11.223714668045147 -11.220945634374038 -1.1536601481018267 -1.1401387621624866 -1.0179481624694073 -1.017614728654734 -1.0050377081352209 -1.0044597617050737 -0.8270152769981475 -0.8269182240587322 -0.8145661410601546 -0.8140706140674396 -0.7126084407354493 -0.7002743670573154 -0.6469624843930661 -0.6349521432273918 -0.6217528413418666 -0.6090461806111549 -0.5911394387334292 -0.5907560027257601 -0.5799803898570932 -0.578708836608905 -0.5072762782382705 -0.49768348133656265 -0.4975324336578788 -0.493043873775643 -0.4851589478486475 -0.48044937953134714 -0.3427667193635098 -0.3410582650096955 -0.3281029986773454 -0.3244064829393403 0.11952019842085991 0.12172092942572045 0.13621015932968975 0.1371266396637825 0.1386351378829267 0.15569990748864151 0.15815105918471706 0.1683049623429821 0.18133770715362138 0.18795024013795544 0.19921444607339447 0.2024899711992711 0.2151559232850843 0.2199861370405758 0.2449315664308681 0.2642036550691335 0.32209155953571894 0.3404838093280889 0.35157754542628944 0.3546683278902107 0.3569834492030898 0.3684401234384996 0.3845625346411554 0.38897394721084877 0.4001762687502433 0.41295010163212875 0.41788564853186555 0.4192582183214624 0.42530155366077255 0.4275715724047018 0.43908114896535294 0.4534741338856985 0.4742595108266676 0.47765010840039157 0.4893825445946214 0.49274737969048377 0.5165515207417977 0.5187696994605727 0.5286364216651469 0.533719705995315 0.5462162297352192 0.5503558778256181 0.5571698422292369 0.5688398830640832 0.5711470287384685 0.5783574687223607 0.5790888989380377 0.5866411175043584 0.5914255618376824 0.5925550300944029 0.6023286317904792 0.6061070731906616 0.612257423265051 0.6149464720012559 0.6220309562064141 0.6270236555201522 0.6334324005838489 0.6395840337539603 0.6403786602762421 0.649206295507285 0.6548969418207768 0.6619775095370578 0.6696055641053792 0.6778656280346279 0.6880633690673827 0.7000767206283554 0.7077898811879082 0.7148055350409691 0.7218674181272509 0.7319803889393821 0.7381936007351829 0.7430878357865931 0.7484548859835054 0.7547549179914714 0.782591056947985 0.8288351746593235 0.83219889414498 0.8419742770696096 0.8539640567510753 0.8595910424054961 0.8712593077599374 0.8812132977574877 0.8884601850215447 0.9063480465624753 0.9149534722622452 0.9230192417062396 0.9468295230982353 0.9494444906160715 0.9544380258956305 0.9637538580821956 0.9675553169453369 0.9907527856478534 0.994266391978616 1.0018238169542244 1.009960846535712 1.0148498447051282 1.0172796827478416 1.0291689358038396 1.0327266002127051 1.0431297545039226 1.047229285568655 1.0831823810849432 1.0885365209824924 1.1236215514482057 1.1265242795663177 1.144124091626303 1.1512867062850247 1.1831001615297176 1.2068774303614294 1.2091715403023464 1.2215140634215216 1.223283418908651 1.2258797068475975 1.227614258903932 1.2405496650046834 1.2477856808926768 1.2535187025943564 1.271132748592231 1.290452617985623 1.2922107164607342 1.3068291481094556 1.3149746101024988 1.3272363155789015 1.3285176967904317 1.3376047511568692 1.3401506847179265 1.3569902121813338 1.3699575416895382 1.3952953656655411 1.4087499458384292 1.415286227660092 1.4253445994149676 1.4773507151660246 1.4893937657922989 1.503134190361084 1.5047510963574393 1.5082655027053995 1.5100114242555298 1.5136276775728335 1.5140347351605588 1.5207132886594452 1.5216932133609544 1.5231996591386259 1.5255192543666947 1.530870287121596 1.5438728766712397 1.5531429730152972 1.562780137079548 1.58715700154895 1.5891557783449002 1.5982078366709946 1.6018586708511418 1.6052606024128526 1.619925029265202 1.6239053704019293 1.6287670025316483 1.6336638782568553 1.6478164421150203 1.667252575149342 1.6900142524987494 1.709887729695526 1.7304323431289674 1.7337378259563225 1.7475376860830085 1.7616550842257634 1.7645961592322208 1.7878763428605835 1.8064939444585986 1.8205096297379173 1.8248101227521674 1.8285423464578072 1.8419919388066248 1.9107082392293868 1.9221539983262939 2.0867448724787363 2.1020643720612906 2.1835833237300055 2.188643723547914 2.1987525588414583 2.2095218811170074 2.2209476069630747 2.2372912913681557 2.29482917337224 2.305793878819762 2.309295115615199 2.3380313942814794 2.351812100241558 2.3795445573002767 2.403720785453391 2.4383909466320026 2.4540894525263415 2.458723178889331 2.463210975061657 2.464365878901262 2.4734856683092614 2.489665750380041 2.4936127868196403 2.512257681755056 2.5292540684495255 2.5478421803957128 2.559621595835672 2.585123497762059 2.588025211640135 2.609970288595285 2.6306240604192905 2.6632450647631885 2.697942502518217 2.7408680490176853 2.742858806301995 2.749947351465885 2.7640230316526297 2.7723155184068515 2.7858311885657474 2.794283688643535 2.8035666855250185 2.819498854220145 2.829912212377985 2.8446761863303527 2.856545455398369 2.863530481833052 2.906995520540485 2.9091381558646505 2.926211684468139 2.9318577923147275 2.9353470311338548 2.9518362583903612 2.960872178244913 2.9633292824406 2.9736116148049963 2.9844602982829493 2.994997917998366 3.0029890821283796 3.009890997062573 3.01116985047776 3.0209333835876246 3.0232645215875924 3.031527685169183 3.0436032393625236 3.0571386036462744 3.059482483384722 3.0641405279096126 3.075596535598979 3.077371648887828 3.0914103176827052 3.104067641874764 3.108833420806752 3.128809424137899 3.1445993484302432 3.1598302724007246 3.1643293260698564 3.1772032601710434 3.179129121182968 3.23422555198529 3.2385267821669865 3.2416683184206976 3.2510289299489905 3.269692552939717 3.2756272757510656 3.297571183493991 3.2980436589823907 3.3212513637413177 3.3265928636468813 3.330522653611878 3.3315894376935473 3.349667541987307 3.3634752003515707 3.3696504983852713 3.373385810883955 3.3769583416763944 3.3795799777413733 3.385477774099117 3.386533469449508 3.3919207026826976 3.393882645184061 3.394957769646475 3.4098456075857997 3.4119317934026028 3.4162746607745196 3.4201228126324223 3.4244765499215473 3.4294227530503267 3.434753858778214 3.4429528063458723 3.4479188845176676 3.4523187055267655 3.4629320905135454 3.466016605954015 3.4701056148131215 3.4808170538401804 3.491726587647388 3.50174531812234 3.513524707867055 3.5427390144145336 3.5472310089376946 3.6100313106530044 3.6108595154200174 3.6206385066983837 3.6244444842409496 3.626497648029044 3.6398850680907806 3.6591987066850122 3.6703679893932177 3.67396786265755 3.67645914955357 3.6824434446311805 3.692868983767282 3.697223246569422 3.704868529502603 3.710306573071327 3.712080258311783 3.715513872680287 3.7246768390428553 3.727434816188674 3.7354030194247367 3.745297333049852 3.7634677569619783 3.7730291440168875 3.7745306655459103 3.787522202087835 3.800607330162669 3.9077393545922585 3.9099896514256023 3.9161942333434667 3.922697605352585 3.925003395853586 3.942829970963222 3.9497021658907623 3.9552532910507874 4.061236793775004 4.062423285204661 4.074128881546095 4.076540035588079 4.097356674188634 4.099501511058883 4.110890646775719 4.113124332396007 4.113777459438181 4.120811143711595 4.123414384981783 4.131363099198623 4.132685877417648 4.133442880349623 4.136393130891912 4.139646234990712 4.145754391565395 4.150964145325793 4.154702599000559 4.160212933353669 4.162953051987275 4.168621578603508 4.177208957574935 4.180434042409486 4.191471035804383 4.193927937088123 4.196294089862915 4.200740406280112 4.217691898853555 4.231512732625286 4.268674814477448 4.305293810421585 4.331213804173004 4.332802777572054 4.341484599004992 4.3476702433253696 4.382843966518835 4.393407858441692 4.417934799243711 4.425288551804364 4.4279872128788655 4.4398890137952005 4.442279708224117 4.459981725618499 4.471126281302071 4.472815258649873 4.483973426001008 4.49719020297998 4.501201748676854 4.512615984406652 4.520349009884551 4.5362962667248965 4.540029798774568 4.546040831670665 4.553075856630076 4.555784811169854 4.5654096217029 4.569324098915718 4.572461952087562 4.606324708842867 4.665362976300067 4.666518152356772 4.670808878437827 4.673946617226879 4.676567284418098 4.681860542309047 4.683262181508846 4.684187426272741 4.686170273114915 4.686873254052379 4.690948654210805 4.694186243640747 4.698115716845853 4.703013622978725 4.712853550418753 4.769429165933003 4.893200796277257 4.8955459970002835 4.898645020484345 4.908503332017711 4.910264611046189 4.969245539652092 5.011166884145972 5.030387697884497 5.062239147807918 5.0720818397819025 5.074690846149837 5.082568588438515 5.089805190289347 5.101335190840778 5.110369126241733 5.114986034251586 5.121973298236903 5.125807347738385 5.1342348816642955 5.136814683723774 5.153801072902542 5.162846293061441 5.174295410881071 5.19154262606464 5.2667176224621075 5.2810496341447735 5.339347827055273 5.371158486911842 5.376924270075154 5.377714824017128 5.380199906458592 5.390677331964007 5.391060954221445 5.392918222699383 5.396083417510305 5.422179990573777 5.423027299424004 5.438491029477031 5.453510384018281 5.486278487508686 5.541766032253365 5.551985148703772 5.556579636397334 5.577364156845458 5.746628082897394 5.756850771919784 5.768588874839968 5.78411246612143 5.818311267955958 5.832307082094905 6.072307674949043 6.073693766410257 6.087957987270997 6.0916788631650585 6.100427528367977 6.130247137663582 6.276265676744238 6.280198908400303 6.298362027139627 6.3075722973873845 6.3709522723822465 6.393237206970513 6.524744044792478 6.530897885112696 6.534454611350121 6.543950126202031 6.862334733543744 6.888910623421445 7.339973508454705 7.354219077409707 9.549503940346094 9.699450612991754 13.021372363306552 13.062246415334487 13.19274367031238 13.238777936320364 13.603377439753162 13.615509157064144 13.724082656753248 13.786202329878055 16.25126153473713 16.27646335094023 -463.6512049983118
4143_31UracilEthene.xyz eps -20.5414505427009 -20.536038710181028 -15.638849107827637 -15.622147279561887 -11.414062395132527 -11.37615142790973 -11.335395445736442 -11.24977048865583 -11.232775347285349 -11.23081612567301 -1.431943288066004 -1.393894295911562 -1.3088810228744185 -1.2415413008163525 -1.0835635667413854 -1.0376033806840834 -0.929170220787239 -0.8972508242293247 -0.8027727536102287 -0.7966226878604792 -0.7607976018941414 -0.7102128975157591 -0.6736082679321762 -0.6683742195405066 -0.6488752862219703 -0.6446976084034669 -0.6107323336369599 -0.5976057706407928 -0.5898841574437949 -0.5674644410421629 -0.5223761023326318 -0.5092761485023974 -0.479979371984299 -0.44557323500352475 -0.43370081049375514 -0.38191360869698415 -0.362803778255421 0.09276097626058274 0.11316139541633229 0.1427309804822381 0.15354304223765822 0.1581226734830162 0.17074573195391404 0.17323586634055044 0.19135670033291602 0.19911382389036683 0.21653151652763128 0.2490748897977015 0.2811288909087051 0.2994657775805653 0.30420491597573246 0.33251684070893184 0.34826630508281964 0.35892585643280805 0.3659937806158498 0.37936615964553316 0.39507296607102343 0.4150365049526904 0.4299053460697749 0.44237344056842526 0.455892549264219 0.46015754388761426 0.4670611828198633 0.48752144327467917 0.498050825646068 0.5135837348879788 0.5348891046137302 0.5353694625855968 0.546172158732956 0.5622474485603252 0.5788939068938135 0.5892377833162743 0.5956824045200375 0.5976785054800089 0.6086456981659873 0.6151367860380508 0.6277250877948267 0.6324803109484856 0.6470941060096992 0.6490447493613968 0.6783098327913176 0.6899938270748751 0.6995130410334395 0.7129810557050518 0.7256365567778977 0.7435650635393589 0.7596795800512558 0.7741185893385745 0.7774287440002514 0.7871977814553831 0.7939605707875148 0.8029213104558405 0.8178329647679549 0.8182446308803256 0.8532961531039738 0.8670633371325177 0.8795076345473983 0.8980051083934236 0.9144395625667114 0.9323303817173941 0.9401978946283395 0.9465275448790043 0.9512236296987674 0.964916645794836 0.9734058124112711 0.9884068713373204 0.9982936926882128 1.0236710915704972 1.0637942091873926 1.0772218569693621 1.0903204853021062 1.0996493384257886 1.1191583168479424 1.1400937277591967 1.1510896673033741 1.1706371548369128 1.1739646277089473 1.198429506029408 1.2033742482004124 1.222158207712677 1.2337015773242288 1.2492333567969967 1.2752849516295108 1.2849091536425397 1.3025379100862864 1.3085921082273897 1.3180727765445712 1.323331116855818 1.3388079555315184 1.3506390176099763 1.381201790526287 1.4139096186011508 1.4325706595866983 1.441474776256193 1.452261417332027 1.4585472012019585 1.4706826311037875 1.4771761979507962 1.489796153841677 1.5051711793157316 1.5129774950912136 1.5222585143434344 1.5453537737957228 1.5682976633293542 1.5912543809436976 1.5973974967058158 1.6329731506897087 1.6468743452884798 1.6615607242689971 1.6901487491717015 1.6964522635940722 1.7111406935042694 1.7292948486022235 1.7490327194966777 1.7700998226288793 1.808260181707284 1.8321196879294093 1.8517733971199193 1.8624219899693328 1.8995521146578163 1.90397466772025 1.9132562137122389 1.9853454173991933 2.0023626894331525 2.018554741159789 2.0275146773492714 2.0536091900356275 2.0740544836668624 2.117983730396461 2.2417228525732757 2.2486283563265386 2.29988663692679 2.316317911377791 2.3213139305851413 2.348575934064689 2.374766524351747 2.4058736316284115 2.421544236326249 2.4441108589895344 2.483156394311732 2.499244528349297 2.5180831309948633 2.546776289252879 2.55885046065495 2.594292555082653 2.6091547674498403 2.6537860684266765 2.6636747880866345 2.674140039981909 2.688118744935031 2.7083326209241 2.7236593406362037 2.7409225964220547 2.7502238619257326 2.7836820852652067 2.7972917401535624 2.8361955444931515 2.9027543074956736 2.9288073477367167 2.937109845463026 2.948567408799649 2.9675571503336364 2.9869298104174717 3.0024227443730758 3.017400872676942 3.0264964690332183 3.051107452408972 3.0724745658208854 3.0782060873105452 3.084081107650509 3.101855375899055 3.120047454558573 3.1234772443017627 3.1444399861356014 3.146454912023566 3.155405751359414 3.184248643440908 3.1880301326328397 3.2002447709115573 3.212455305676116 3.2168507503317767 3.22046305156696 3.237240585115733 3.2561546845319977 3.2638134856537753 3.28439026774441 3.301541850264088 3.3183540881748166 3.327568332954134 3.3389527970691923 3.3662092220968365 3.3833885645737176 3.39578976156486 3.3978118026624053 3.4053349107256596 3.4173194192749103 3.422635663536519 3.4339629372270304 3.443252839272047 3.4477631054494386 3.462049342850703 3.489908096078002 3.4998162070749643 3.508841554072118 3.5249887155362813 3.537722439154715 3.5419732117676683 3.5590929765554553 3.574386696170123 3.5917595716894812 3.6004838040002225 3.6187505857001416 3.6235108649833982 3.6461082353484127 3.652776452309537 3.6696476129816564 3.7173982802295917 3.720817714121578 3.7402310621250496 3.750209816728078 3.7518232175613346 3.780148360000324 3.8006510559206528 3.8241748338170978 3.841242895026833 3.87141196762671 3.8938098652939397 3.9078426325776943 3.93791836282267 3.9557392072668134 3.967442577778054 3.9874612725263523 3.9957089059876774 4.015088115930223 4.027383418368447 4.0297140254941946 4.043388333331728 4.060874271990385 4.07918085263945 4.106363269920623 4.117666605935183 4.153081326292261 4.162034717280455 4.182043595133067 4.187081309912302 4.2114308696991305 4.224606002047148 4.262184360873337 4.267185962577285 4.27022109952399 4.280582937857918 4.286579461111584 4.304000359117291 4.308569529882851 4.324545522437805 4.346056051744777 4.355263524176044 4.393996934577529 4.412737320597623 4.42114914166033 4.427199830288303 4.430573274803967 4.450207600783997 4.469524469399649 4.5137771053584395 4.56826487852531 4.5876869215844875 4.596471176732708 4.604300486723782 4.612229199227762 4.633899419704204 4.641327793009625 4.669265721248471 4.673710900765929 4.719138367716569 4.76503594830123 4.773951866248098 4.851387914631773 4.867119430542019 4.876469687145626 4.893661704172887 4.922152808753338 4.93545667594295 4.95639232789174 4.967266596419382 4.9856772795397255 5.026103631569547 5.048932885040226 5.111754983250172 5.1205916638116475 5.130562489352575 5.1373251478800706 5.156728985362186 5.181916221653385 5.238353767892526 5.2764630096885785 5.282512217847613 5.335281248723629 5.336429653225246 5.345511477704329 5.352278401358928 5.380803014890243 5.401005253823426 5.402798820372901 5.411595670687147 5.449708046922473 5.452767578102626 5.488918141345415 5.502206737231738 5.521373722010352 5.525639695801954 5.563648285970506 5.5673274722278006 5.583169671719065 5.610690626098072 5.6582313487591085 5.675678654734126 5.693170828783049 5.717533894031855 5.762752924124725 5.798750693259591 5.8090402182000345 5.835571613850404 5.8732827502368865 5.941638297351802 5.958882585969968 6.033639097476865 6.042408212235658 6.071821791498301 6.099723617433169 6.166641405689878 6.189353933901946 6.222817929752898 6.257036362434479 6.280763544651714 6.350280977196195 6.365934984806122 6.393859843345167 6.426528504057011 6.571974764830781 6.61587986610756 6.638833353020466 6.649665295083366 6.710960855449916 6.783172110896904 6.824411712993875 6.8397374186137805 6.901087523305945 6.933453780478708 6.967532567384123 7.007529454242655 7.049587386986663 7.065052165781552 7.252888014066418 7.363157316311019 7.372558400491713 7.377359892923731 7.5558352354510365 7.59151729198888 7.602331814413341 7.63204063065731 7.934168597978151 10.001619939196289 10.976423976617609 11.84750043734771 12.118542215668551 13.33894866973901 13.579904218005947 13.840210033787633 14.159787639992095 14.97030210399473 15.2636303430476 -492.6473864787993
4146_34PentanePentane.xyz eps -11.213127588190607 -11.21312588796749 -11.213061643393498 -11.213059942674398 -11.210505396129719 -11.210504366996856 -11.206953882430588 -11.20695055332682 -11.20694910150328 -11.206947936881708 -1.084599562795993 -1.0797601496958256 -1.0183479352805143 -1.0138718030688623 -0.921811040507927 -0.9174057612236588 -0.8206168809715917 -0.8205089729266561 -0.7891265663821705 -0.7830548849848887 -0.662298178048662 -0.6348750908748343 -0.6053542169087068 -0.6008559583610572 -0.5973144947550589 -0.5823937256142414 -0.5558796366024893 -0.5534799721491772 -0.5479235125122884 -0.5474342888136711 -0.5349702856099473 -0.5181469497868115 -0.49606138354407553 -0.49377255092435324 -0.47924655048870707 -0.4741927787267405 -0.46993302888937405 -0.4672334396044614 -0.45711458452026615 -0.44990872120594566 -0.4479761074131397 -0.44662462948145626 0.14265720910819832 0.14603198540445259 0.15517663087496944 0.16089980432667308 0.1727643977895803 0.176164806150971 0.18370350032286664 0.19422704459854567 0.19876639250136893 0.2113621959563052 0.21889959756056224 0.22527885751551205 0.2273136178808043 0.2400754945104746 0.24241126963435927 0.2450856228516698 0.25443940419029176 0.25490568333014985 0.27437386471347786 0.2869190215585777 0.30032489222642667 0.31168863991610485 0.31309372808425756 0.3134879824828903 0.3296198113554312 0.3410023688654532 0.3429730103604201 0.3485861498201982 0.35759142382748127 0.35969927901195914 0.3705686344108548 0.38080984723048233 0.3863727129437568 0.3956982089703022 0.4115263463521101 0.42388384338723534 0.42504502765325075 0.43354491113217597 0.4542993525579387 0.4552891446269853 0.45580097326425734 0.46372577025057854 0.47492578393329077 0.5007387764823532 0.5089400726773128 0.5101637544737841 0.5391607262019923 0.558923694936518 0.566805266776781 0.5700901407638597 0.5859700115349299 0.5887314628866405 0.5890054039427549 0.6095751930112564 0.6129653968070751 0.6203650795816873 0.625469454940971 0.6303058901133126 0.6330132636637352 0.6331880777223399 0.6409678433221518 0.6443840809891916 0.655027347859978 0.658663875648988 0.6663636616213967 0.669460631240708 0.6734124756515878 0.6796811804876847 0.6800388621901239 0.6956846207055741 0.6969251805407245 0.6974684335629987 0.7057523535494008 0.7095719147363659 0.7122948963883393 0.7152379674059398 0.7186488548028394 0.7230941171114612 0.7319999187489126 0.7387907440183267 0.740698399640633 0.7442379025102255 0.74838769112168 0.751302971955066 0.7709699763660431 0.7757433933870376 0.7858665018094856 0.8060183365186159 0.8134048842185939 0.8474302005874716 0.8557564929750474 0.8570870321428312 0.8577611711200864 0.8684473673130851 0.8997374303003485 0.9055583443349899 0.9070167705033056 0.9428362139492941 0.9529399583178476 0.9561450078529707 0.9687013665792014 0.9974397754127285 0.9988135786596316 1.0089714284134492 1.0097725237609985 1.0145633728546088 1.041633857587078 1.0432192562406735 1.0578018816369512 1.0673447894998025 1.0810490809704902 1.0868552461971823 1.0941154020777137 1.1141114774262741 1.1254485847953577 1.1262286415227818 1.1303792854378782 1.1524894823965948 1.1575970392510533 1.158377957266597 1.1711490966723903 1.1854686534222871 1.1897805332995945 1.2082798707312024 1.228781415876291 1.235608953420808 1.2409133052220556 1.2566473623862962 1.2704656691065963 1.2742144114416043 1.2825183628681618 1.2872488937711941 1.2932082636642774 1.2948653374481813 1.3007825673990314 1.3122197577080281 1.3169772071193646 1.3205917874896766 1.3301316644893992 1.3392571517508336 1.3412238819634255 1.3531747131354586 1.357044308212316 1.3592923327357114 1.3759659029189584 1.3841011588527228 1.3842164577184772 1.3911007671796518 1.3934074124142726 1.4008929702867843 1.4116098910494421 1.4187389383732156 1.4244322772335987 1.439205897191083 1.44030085917423 1.4425701580788068 1.4587347476930166 1.4621256576787987 1.4631285250189017 1.4684710648614239 1.4898147061150249 1.4903236640815893 1.4927290799755628 1.4999327334838848 1.5135365228064888 1.5158352531919896 1.5200346098673665 1.5220833354710268 1.5307239262696644 1.5553682417060266 1.5585439813516169 1.5676538102942967 1.570064510409866 1.5740721771972548 1.5981279400835866 1.5985372675332508 1.6052489645069803 1.6055406658431735 1.616162731926328 1.62428086208588 1.6341610387226504 1.6371006586938452 1.639831853890644 1.6467835229449963 1.6513126023152036 1.675888360365505 1.6767304986790357 1.6876818757665177 1.696852559259671 1.7118994987042488 1.7144905842222828 1.723277993453161 1.7414143230363959 1.7434532434951746 1.757416904273968 1.7871393908318534 1.7961692005157293 1.7985672765722578 1.8006346404002613 1.8013735663539978 1.8356802649561481 1.844705672978326 1.8477060378322518 1.851160574648929 1.8561874106347678 1.86542188913872 1.8656565823720788 1.8674799515597578 1.8930223548510694 1.9243251584469294 1.9450493753201406 1.9580952982731417 1.9689152915974297 1.9877646410504128 2.014092520358591 2.0302394859856716 2.0631370413177783 2.1415178402045996 2.5272993588851076 2.542164538230527 2.554560736013114 2.565561659672324 2.568165667872638 2.6091902666548186 2.620957961964026 2.647808565034848 2.660261939345152 2.6725768275344297 2.673152021401106 2.674853778878756 2.6990159759726393 2.704109135220177 2.7248187419071597 2.729204237277055 2.7392552124059066 2.7643478222629514 2.7665832525391827 2.7756637248690788 2.7865953681546727 2.7966468708773093 2.8029337505986924 2.8074280578955495 2.8259445138212453 2.846038349175582 2.8600274658922427 2.8689229584547102 2.8859283512699054 2.90842406630361 2.924766078697791 2.9263289938038857 2.9267419309573963 2.9392986260000966 2.9447599034426046 2.94681537840231 2.9589357001641603 2.9671891340775147 2.969787027955536 2.9707301275473763 2.985573445731545 2.9949734805644836 3.009589825137534 3.029679575821689 3.0367310472290874 3.03896760140388 3.040739890997705 3.053821192289947 3.064729639937987 3.067749585876582 3.0841096270306894 3.092485715770608 3.100707864226327 3.116345780024596 3.127308253128615 3.132040774463942 3.1342465379009723 3.1393064078019433 3.15518197205575 3.15807773988044 3.164768081444216 3.170761945141469 3.177016327048959 3.1782575192769174 3.2044542189206346 3.210580619068136 3.231006770204414 3.236238627779044 3.2460665282460837 3.2516940230990605 3.260414170213775 3.266966925666593 3.2889914348621057 3.2968894488545737 3.3256547264329024 3.3268820421393808 3.332074924342248 3.3403978249138344 3.3417093163968254 3.3448208058537343 3.3556731420373636 3.364468394599309 3.3736194732150357 3.3867561453200348 3.393011656526253 3.3962277810040007 3.3967991545381357 3.399237188184525 3.403260035275146 3.4067465505066044 3.4111914992616152 3.433042758471366 3.4410830582351006 3.445699148038008 3.44677519589403 3.4474444870380467 3.449852157307497 3.4562757398635626 3.4575761159376732 3.469401315291884 3.4736925608566627 3.4816448136462896 3.4852665394311835 3.4971369360914406 3.5025485776770307 3.5091770630656285 3.5237399840640027 3.524803900120229 3.5462534613681913 3.5500961471297803 3.5670858013397067 3.567232152578863 3.5732051154649405 3.5823702679886833 3.582473813777148 3.583224119357272 3.5898796672670064 3.6017284253714905 3.611209373475631 3.6340086827769507 3.6349225966060814 3.636167241092699 3.664060416903806 3.677340448370661 3.6775058871821145 3.6843223675156813 3.684859741784903 3.7155888855512273 3.7363751754910046 3.748533971948304 3.7511081801254305 3.7516367464169957 3.7603543539353463 3.762603907840633 3.7689932661240224 3.790574904208001 3.7963466368163887 3.8113971212779076 3.8114999864549235 3.8171590071789807 3.826201255389519 3.8288713062723274 3.8666052579808006 3.866729273356536 3.882708758194398 3.883586589558763 3.8895483978188667 3.8926552614112437 3.8967512115438216 3.905079982260582 3.9113041654065115 3.9127029182905457 3.9166946546502746 3.921657168258658 3.9246597634269 3.9365021669485634 3.945220557839653 3.9503521188526274 3.992333443104369 3.993497370942591 3.9986377447319086 4.000344837041791 4.017988023869909 4.03494566335311 4.038934609048368 4.058468751305411 4.068882585889375 4.079393827630471 4.096323092804292 4.116875452195784 4.125160403418438 4.126346920784179 4.1299253517630845 4.133195735962884 4.1374104375182075 4.155793652478703 4.161344903210765 4.163832144634653 4.165450476500665 4.181326392553692 4.181932900808379 4.187624511290765 4.19742160143507 4.200739351842943 4.204696698554969 4.222219949628363 4.227699788281482 4.243117520700119 4.248145150437072 4.2527368498357 4.257929992524966 4.279937252577387 4.289059504365169 4.301228880564527 4.304288347158063 4.312281960886421 4.329604392729655 4.332012895981388 4.335453959108886 4.3416442076734585 4.351788486341402 4.367500491076223 4.370045745419309 4.3709414546751955 4.377139062838613 4.379261005018314 4.379647829363499 4.391095491241745 4.401774555866941 4.413667956158486 4.428323249804075 4.428861132625597 4.432875734388583 4.440004394092343 4.443992100307492 4.447075096349285 4.456146123968664 4.457493355274115 4.458550392768049 4.476740267178238 4.496693944727028 4.497393151173638 4.502506779541938 4.508323890408125 4.521438007513796 4.551483825873775 4.556039936560371 4.5671006959003115 4.571516247282515 4.574440750791103 4.586759297260792 4.591750655530815 4.593679161088831 4.59945516161783 4.610376286890593 4.625939328312448 4.627752789350167 4.630946537524824 4.642221844543479 4.651331546976704 4.674734165919097 4.687355364248332 4.69052142822812 4.691647981611619 4.700242521120967 4.71960262456599 4.719656434809066 4.721438700436696 4.723981902329412 4.7244203647016905 4.743292593353303 4.7573501291817895 4.760119466095597 4.7884445006707415 4.798927199233647 4.8092919292247736 4.844422716777243 4.846745245712681 4.849458347495367 4.887578177766567 4.893417422240199 4.9133084277538215 4.9842364184713945 4.992244362506618 5.008680316795216 5.009516471647548 5.013718117472104 5.052239088099101 5.063417156956364 5.07126861725004 5.074828784484549 5.093814570752416 5.1006034579915545 5.103688433541466 5.147648299674497 5.165968171239268 5.1769830561941825 5.186318454288564 5.191492375568758 5.196289866377566 5.207608465569028 5.207930076069595 5.233155129931424 5.238798989964346 5.246673694304924 5.248394534428773 5.250005426656288 5.270034944822225 5.274471364702325 5.285928111902771 5.287671255444126 5.29341518301155 5.305767081611706 5.309031822766488 5.322388744156225 5.334585942551961 5.340935245795533 5.3414479633435565 5.35458515494051 5.389386401560423 5.415973198278161 5.437410381184498 5.4381909451138695 5.444834909933455 5.472917629369727 5.475676734159606 5.509475111948023 5.5186138606235495 5.537547494778665 5.543133599107841 5.5513476960249 5.5764116370025745 5.612126229999321 5.61757233797019 5.628538708255709 5.643233081660999 5.656621694241526 5.667345732677639 5.726506758770665 5.732866468885622 5.739195311462505 5.740573317277409 5.746615593258588 5.759592567004192 5.761219524150712 5.762474672310787 5.765370900740006 5.792213425760524 5.8000398042041885 5.812092881438655 5.8273665045369585 5.848389735021633 5.866599104309425 5.874652568874379 5.890790348873945 5.8980125427675745 5.90541016564798 5.913885640777282 5.924400762793794 5.9296888712308915 5.934187021969515 5.934971456134763 5.941135611058896 5.964176774203788 5.9731409286797765 5.999034283184973 6.003000481517461 6.0129227838249175 6.088765946430921 6.092115083704073 6.100154062398313 6.107292613271919 6.304847706541959 6.306356197411843 6.334052955197589 6.345509810585066 6.349065923551475 6.349112734102047 6.397866841607316 6.412612022585823 6.428745903632329 6.462781379984003 6.466998834505861 6.518022024935786 6.536135445332483 6.546771889230772 13.290303086897394 13.411921184877112 13.483328161038727 13.55462279533797 13.878071415254325 13.938797307061845 14.078265752378181 14.27992765354462 14.366320378170576 14.50558027184908 -394.75929013664023
4169_57BenzenePeptideNHpi.xyz eps -20.494630205438497 -15.567348827557993 -11.332954424543246 -11.253481971015725 -11.252730995258965 -11.252456670393205 -11.251593147590414 -11.251279653676818 -11.250537402844527 -11.243679116544637 -11.22364444472345 -1.3587405805666364 -1.2150255758295798 -1.1684430500386407 -1.0326562695582813 -1.0322323100373632 -1.0064311753891353 -0.919360387309335 -0.8411952242539453 -0.8410818515774401 -0.7746400777962188 -0.7266628083287976 -0.6779545524534973 -0.6607213559904995 -0.6391937722080014 -0.6359274588657357 -0.6205063282354178 -0.6051932368710833 -0.6049101223928842 -0.5758965589600374 -0.5696215557191066 -0.5429037701972385 -0.5342730587237229 -0.5165820739378677 -0.5116150932413178 -0.5114383492380177 -0.491634222993075 -0.4069510808909044 -0.37778693203735736 -0.3557496669966258 -0.3541211101451247 0.10643875681283291 0.10780304168382834 0.12270355954471501 0.14212049297629115 0.15320295271982115 0.16927792177270842 0.17917193461217043 0.1857704183905821 0.1921289862900742 0.1960550455018957 0.20706804362205172 0.2314030163380938 0.24356560048091816 0.2567440807933853 0.2584885540077593 0.26906385154452017 0.2903191442647257 0.3101478850113909 0.3274045428116139 0.34212635115930007 0.34413784670094505 0.3640783436869975 0.3704366353463799 0.3738136192423861 0.3858028864198293 0.39474863789805986 0.40278790974516443 0.4062224827883081 0.4129863941141068 0.42195265180685404 0.46626496349684676 0.472614755421103 0.47750631125215637 0.4841807408142902 0.5037711543340622 0.513104814603306 0.5384891747566712 0.5412341827097277 0.5523903862692418 0.5581098742558411 0.565150658301368 0.5669739780591462 0.5720492335297348 0.5799329076734917 0.5826356864896807 0.5938595710146692 0.6113319571687791 0.6136048935058988 0.6223017781849399 0.628504458696197 0.6293804810061188 0.6316878198286615 0.6511115118823925 0.6536968935300335 0.6585054627444558 0.6616197550164714 0.6680049215937716 0.6733388002353137 0.6825103570863168 0.6931621138535813 0.7009767451506899 0.7098017709197156 0.7133329447426632 0.7248195065961693 0.7313879541532206 0.7346827457237414 0.7535552526885922 0.7697178480063129 0.7731759306665311 0.8002290426637898 0.8141921680176495 0.817936828318093 0.8417849192125997 0.8636642576567951 0.8666641482811089 0.8839100785168466 0.8892448321447608 0.9115152439608153 0.9214524068437846 0.9341651721037589 0.9432259865238249 0.9482941033480724 0.9599089007759887 0.9761489418181643 0.9865052607246912 0.9974913184138323 1.006048946014492 1.0095178748052214 1.0171207508844924 1.0228216269155435 1.0445887599650776 1.0606873917869042 1.0708269440863087 1.088497025557483 1.09631605761696 1.1121998003879376 1.1190503669994374 1.1437894276149214 1.1477925309237416 1.1821219608745506 1.1906204800268556 1.1955943108733424 1.1992265991573774 1.209396482181019 1.216966038146744 1.2250744185018012 1.2443968438401256 1.2557234419331216 1.2670053049469552 1.2719737516460057 1.2769734378842625 1.2801426184661173 1.28833568731928 1.3055250070581026 1.314387795565322 1.3262620339862992 1.3444187003410526 1.356510811084994 1.3643787030888754 1.3800535640959057 1.3956312996906417 1.3999154562877292 1.4103367042148705 1.430258419686317 1.4516348102752956 1.4721907363455635 1.4775896170556537 1.4855105115702432 1.4956237934855288 1.4998739797713967 1.5021004502377828 1.5039930840239841 1.5079688869949683 1.5210914399358937 1.5367137948540952 1.545743174956792 1.5477182683536441 1.5562792495249418 1.5605567304133952 1.5759939149291593 1.5776282890571927 1.588811338442246 1.5984733134007463 1.6107910031793087 1.6166799303777681 1.6222370823376662 1.6615097468020288 1.6674128297426591 1.6772485273113147 1.6934312210419906 1.7208837736561715 1.7332702249551082 1.7527478112750758 1.7603342257697288 1.7618352345938986 1.7892060366344897 1.795745158391314 1.8259982163112083 1.8449817777014594 1.893048768776529 1.9107211646251454 1.9254890818243908 1.9491764757525147 1.9841867545333538 2.071393060199192 2.0750666034893848 2.0880905922270347 2.107733380346303 2.1726564763872283 2.178365349525347 2.197570358598492 2.209509154469619 2.3011655924484784 2.3225775453814514 2.3602346229978926 2.3796784285890507 2.3897874757992073 2.4122357525009064 2.441533947343082 2.44627071197343 2.449404292098009 2.468462652316162 2.4866265834514683 2.527233641234452 2.529604960857779 2.5620539176418897 2.5704719609632676 2.596258065734802 2.5983688996526983 2.6234321007189196 2.631067062566257 2.6687854283474755 2.678433280979845 2.7228638531829654 2.727621369003537 2.7402238254371856 2.7622076133478624 2.7759399696087494 2.7832328101738733 2.800003696654165 2.841525618358355 2.8498030111028863 2.8616277414663744 2.8738689520754623 2.8948982252607567 2.9062689229376835 2.9168260578880885 2.9240924659978433 2.9276343987009046 2.9553613977265316 2.9600172079652656 2.979823925436456 2.986543310899398 2.990436465755901 2.9920107393344533 3.013734719648061 3.021417293676811 3.0393076231605596 3.0487854179633334 3.0504669452012263 3.0604749566065212 3.084966163653593 3.090229478453811 3.0962432615374778 3.11794910624861 3.1252946322446578 3.144097884907118 3.1504447062309437 3.1544433972301307 3.157371587031134 3.164443792057 3.172375662323891 3.194609432254272 3.2250705258468013 3.2394534037703644 3.252711095860583 3.2640023396067512 3.2724260288311156 3.280126320787739 3.286490376977904 3.2877405036310363 3.29702388032542 3.3089209991457023 3.3188216509480615 3.332760141784296 3.34453202244875 3.3522063942247575 3.3625658599942425 3.3738980374497207 3.3786319443314836 3.3888169653029707 3.391518437229583 3.397005586282598 3.398718289260913 3.4005502034230317 3.4090253155107018 3.4189588764640746 3.436846417582356 3.4405416995455425 3.446518405197947 3.4627172582877934 3.4689448430230256 3.4753539615772637 3.4841213162519615 3.487948278143988 3.5144060433403714 3.5299315668033544 3.5751472276658762 3.590161271272868 3.59247617905586 3.5969874004019036 3.6037410303744704 3.617129715303933 3.6212764107674444 3.6262352556021455 3.6444458258204024 3.647485846726739 3.662779254650659 3.664871203164397 3.6693597130391633 3.681452547547732 3.69002779328294 3.7019834982340356 3.7057252070203437 3.7102975082938388 3.726443514982308 3.7426206880441595 3.7470607335836252 3.7619553173943503 3.7701598392831204 3.773354742529317 3.7785804919960175 3.786336121495587 3.7979959174629134 3.829494400185197 3.860885249235061 3.898164322816072 3.9006802827653773 3.906500852539601 3.9164745936930236 3.9279291129856184 3.95211732571282 3.975404446844215 3.979007189389352 3.9941659835238137 4.043915566774754 4.0477402132789155 4.05622074479274 4.074862409587118 4.084009676598956 4.091936086752156 4.100255608774679 4.1104672388284955 4.11539946055597 4.117147478682108 4.121525284851993 4.123228096792216 4.129180549406959 4.138692151742476 4.147513676973533 4.154679314502453 4.1624886355427435 4.163695723559316 4.176302906996058 4.185250989222568 4.19197377619594 4.204770954109027 4.233888983572014 4.237844278401641 4.2403830528324455 4.29292386076393 4.314592135101624 4.31765486815027 4.326889469935678 4.332233886229668 4.344564122149383 4.368853238267413 4.382996127668874 4.399582349595713 4.404958955852945 4.411513106986982 4.41630357686967 4.4270512836329905 4.439210103616825 4.443139824531362 4.451218284455436 4.478950039442151 4.481875825501351 4.493140538743196 4.508191440057541 4.527139697966713 4.529036010183774 4.544067350950856 4.550263754341983 4.554933644446647 4.563906086818816 4.572054757238633 4.589281440601467 4.614929991018197 4.61928889181285 4.64634859913038 4.652580693885048 4.659214115254995 4.6595219737376405 4.664273890081701 4.671409176530473 4.677106512916636 4.680452382107257 4.685002132178112 4.695436186182393 4.722572259421999 4.737497174062221 4.778088164871443 4.880852806655108 4.883869770850975 4.901594293544615 4.937419529309905 4.949777309842956 4.9668043660708 5.016528638711926 5.047638222327325 5.050529793385842 5.064526011551155 5.073398292134997 5.081310124536501 5.10032425297155 5.101796396144735 5.116227974169994 5.118728603802919 5.1391899965529735 5.148096101795253 5.158530793975369 5.225464665568223 5.238066251539544 5.253282253493013 5.270189633477268 5.293356859799815 5.349047175497181 5.357216470123634 5.363471183717659 5.363875164249004 5.366396405431137 5.392135933709178 5.401120196948269 5.410254545198252 5.412553868142438 5.442056549188061 5.46227801012356 5.487737399240891 5.511652040474314 5.520266782041401 5.527726552759803 5.536919012232671 5.570527485749034 5.5921147129641735 5.601564778614174 5.621342572989414 5.656427146203326 5.6620043204857184 5.689379646874287 5.711175864063217 5.720737638910631 5.7291823900130305 5.75831880556482 5.761067850545538 5.798401523776802 5.802525945403625 5.80895488702889 5.859522902182902 5.941854655586471 6.057664684162049 6.05901673164403 6.060254105358732 6.0886978853971945 6.092168641068872 6.16990086559993 6.223054002875534 6.252922923754408 6.2574967743422425 6.273984713547844 6.279157595026895 6.28148461081076 6.31571374385113 6.3546264703876645 6.422441239460279 6.5125934264282686 6.523802896075747 6.5548032260100655 6.5659920578983435 6.7243977044790855 6.847699388127925 6.886581310724209 6.966401754168122 6.975774232651684 7.113909207547683 7.323513134372534 7.40640702679288 7.408137685002845 7.619394665824244 7.658623902686718 9.733199979366136 10.1642321498364 13.032509775531425 13.098537918653227 13.232866841893319 13.599672213986562 13.611844641706064 14.121141594393785 14.242263611784988 14.66025424253367 16.327192886823745 -479.95868778906316
4127_15PeptidePeptide.xyz eps -20.53332057690663 -20.484813678189205 -15.604793904951865 -15.552405376398106 -11.370344224585219 -11.322648515886065 -11.27060476853907 -11.2506228545981 -11.234994812618453 -11.21433852270416 -1.397376653451142 -1.3480668783046863 -1.250709014155648 -1.2027690493245051 -1.0371333462158776 -0.9970120421818084 -0.9493377870454078 -0.9097344279029675 -0.8120623450309663 -0.7609688450819472 -0.7095740285533575 -0.6751838993720662 -0.667327967836496 -0.6514761981012285 -0.6306339882965529 -0.6117338349281658 -0.6037968614730334 -0.6016687730835784 -0.5723811808400429 -0.5669669473944725 -0.5612284074093831 -0.5552950369765812 -0.5327361020953266 -0.5252292156010447 -0.5218669122694124 -0.4828946327435904 -0.4448521768942843 -0.41332750624706704 -0.39657486886678717 -0.3643811405251598 0.11261638763856852 0.1410258868001311 0.15405483689511582 0.15691760867603324 0.1771376629479995 0.18967625721505288 0.1965959613630773 0.2045956725589052 0.20938386591203773 0.22361556062590018 0.22862319458193667 0.24199175668609357 0.24442640501203194 0.2623565211061783 0.2660246178944038 0.2741630029607335 0.28458552862597586 0.3070821817404762 0.3174441508311723 0.32898903404570656 0.3517187144858849 0.35659867317095706 0.37296678670690714 0.37372156541098145 0.3826321991751893 0.40151315580366287 0.409456124500327 0.41226994547092977 0.4404626515532193 0.4617696949889103 0.49731545162761015 0.5104175611951611 0.518805831835492 0.5267820460562145 0.5341933312068112 0.5494893117741368 0.5616476175774143 0.5674957349687432 0.5817402392632173 0.5996644526564493 0.606539244555121 0.612363264821514 0.618508911544728 0.6223268198357331 0.6254164517233987 0.632453794027057 0.6409732309928888 0.6468669985612547 0.6521671596983853 0.653901873391778 0.6559797962914946 0.661111448855757 0.6704400650209579 0.6812159966694351 0.692493665711444 0.7036583148123479 0.7121566684427897 0.7289674850781976 0.7324714773951118 0.7491668499914463 0.7610983817067682 0.7629701155015731 0.7800888405356184 0.7920458209844837 0.8008177002416446 0.8176106788345301 0.8218433484989811 0.8448826193708114 0.8477575692507122 0.8652785824664836 0.9033004907268191 0.9112780134469214 0.9420785411286522 0.9432077547102529 0.9578817696143113 0.9661615848216407 0.9782658851141899 0.9879853237962726 1.014778733559291 1.0329329410964279 1.0343739670824654 1.0460534881000296 1.0520691379288845 1.063394627173003 1.0763673319374727 1.0805719580905417 1.0934398542739405 1.0986047242236137 1.1174376210103703 1.1294724410536328 1.13985683458535 1.1538685592349396 1.1615613079967924 1.1816032711199733 1.186708731591899 1.19351603051201 1.203434331087616 1.2149761582740235 1.2193065216087953 1.2214680761498147 1.244678006196307 1.257002979853589 1.2593271582097585 1.2679046874977138 1.289790496105767 1.2968897534311734 1.3060128402257711 1.3105633292932464 1.3233570061728654 1.3454943649542421 1.3642105613544246 1.3747416109087718 1.3828230199661118 1.3969253556621686 1.4115815829254297 1.424569324971117 1.4361079052292112 1.4446881899873054 1.4553798046494195 1.4753607926764072 1.4875854891377653 1.4923275783073249 1.5123046147620582 1.5246498343139256 1.5295990975568474 1.5362832556495365 1.5408319233808445 1.5559316832830719 1.5572345338887623 1.5619519399431245 1.5692823827165048 1.573711214840892 1.5939689155768588 1.6084199153520162 1.617606936381097 1.6249654407401712 1.6391603550066773 1.6630517415382087 1.6691202345071932 1.6778328327108074 1.7326695150586031 1.7362156662253267 1.756525402143592 1.770259749868506 1.7896605105641195 1.7955849133627375 1.8240994452425074 1.8522328060537632 1.8633987592215953 1.875200242725126 1.9220342438647624 1.9337830183255766 1.941188544466989 1.9682783788856413 2.020227011734858 2.056473078278332 2.087657864219632 2.0940009898285767 2.111272226343982 2.121600385549975 2.1745207099559556 2.2659569605268723 2.3010111345841766 2.3594465921088226 2.362866848660764 2.378874693547306 2.427251097782956 2.440131742125191 2.466712663016803 2.475530658768578 2.5358182086775685 2.5502557012140494 2.571966612221971 2.5854293874965313 2.600485468260856 2.6051004162916818 2.6274383795135967 2.628882803377535 2.6567366110902824 2.6817803919418606 2.696830960803119 2.717444082213082 2.7413270709975155 2.7614029212900983 2.794442433386225 2.8345681013805812 2.8514457968514244 2.8764060200425057 2.8886926716227417 2.9038095115947016 2.9200395316225385 2.9561508675487644 2.9659906317866103 2.979531872957885 3.006568304465455 3.0152118700306225 3.019061895296867 3.0507355771967353 3.0595575998166145 3.072186207019202 3.084454241305075 3.0926079901308245 3.106803939439609 3.109538538992324 3.1178974429056403 3.119705395539674 3.1300196124536472 3.144765143266662 3.1472468082520604 3.1539855865032913 3.161946990984777 3.1703859843665736 3.1926963677952926 3.2120230809214863 3.21860321268013 3.2235195655642914 3.241843087250372 3.2500814354948533 3.2545369731170966 3.2607809175363385 3.273219330285407 3.2837599165367974 3.2893737166408714 3.3107833940214206 3.3246105061747304 3.3359367473560586 3.3430779473673513 3.3485374309154974 3.363732595790177 3.3755756371326924 3.4003768775512246 3.4045422059021595 3.4173130653725163 3.424124664540468 3.450298740853587 3.458263349774091 3.4691380442240227 3.4846778062937234 3.5170305829255044 3.518662497288439 3.5333828878792644 3.557670653154773 3.5659625662676575 3.5731996765529312 3.5882375492404743 3.5925454567974575 3.6093098871042786 3.6130320581005395 3.6198583403008477 3.62228061450648 3.6270946601571614 3.635448712693476 3.651886081917678 3.660225464407856 3.6703284092835733 3.6783247196811306 3.6962866753416566 3.709820801941339 3.7152693821197276 3.725572835633485 3.7308458584039013 3.7344548878273303 3.7435385388762223 3.750483376393844 3.7540904505651045 3.7705806648390188 3.7750711776982513 3.7931115256200294 3.798733276693892 3.817783585093284 3.8362001896255853 3.852227072424763 3.8616828371198646 3.8709644690748104 3.9001524924438264 3.9082210629498033 3.9141253510167524 3.93037241140605 3.955443414122682 3.9635873854476182 3.968012549543979 3.981942997552249 4.000553178619055 4.025330907940302 4.038208961499719 4.051284977079851 4.078240970236515 4.086630400467727 4.101162604996552 4.109709936533104 4.123039172511277 4.1252667827434175 4.137526903209656 4.146944250907835 4.159828238842189 4.180974190938645 4.195563104962754 4.204883817878946 4.209837147453713 4.214974446617248 4.234831858864243 4.253527861230736 4.273188469931111 4.27660985309449 4.285093430983198 4.309967783247886 4.324758345757691 4.329665447433463 4.350938765106179 4.3704314344723025 4.374937797839407 4.379879555384316 4.385854107146793 4.394206326195108 4.409174241384921 4.415806616948649 4.421734468961092 4.437392882996036 4.456893874404668 4.475131950321455 4.4915458345817765 4.509312764589989 4.510827269274217 4.535805356410828 4.5398420040750285 4.551123346203864 4.568838909956274 4.575964178702682 4.581309631844381 4.597169080281598 4.609934367275232 4.626940732016322 4.630489482255233 4.650213102162077 4.673793434983635 4.68168829760743 4.688605678602952 4.708534851509805 4.721542341998791 4.750037718575754 4.775858920002733 4.7873386342974005 4.88115608606746 4.894706737555634 4.899722665733561 4.916644880369051 4.9432888106129695 4.957057044747664 4.993186999402612 5.030757702455799 5.040209056031408 5.076666949304936 5.085563146223137 5.127529777268996 5.135274809396387 5.148972739134216 5.158141397489357 5.21178822815124 5.215581119813763 5.234215114445233 5.243669856755666 5.251280970242865 5.267078632262551 5.28981225876549 5.29503492703439 5.339091172041127 5.3563656820115835 5.376183020478991 5.390695468643092 5.4120453328773035 5.42373386991096 5.466172126499301 5.472391135985943 5.480994277350369 5.489103673694046 5.496057764783811 5.498958659757558 5.520123136144514 5.5251308904904075 5.530400025794999 5.535733705813448 5.571649276914441 5.574341305881026 5.579518274237699 5.606460523775062 5.6192366589015155 5.626943556377095 5.633173028109066 5.650439153106328 5.655388299317905 5.660439641595057 5.672089649921489 5.685290493713431 5.70098745055765 5.70791902306002 5.724440593132266 5.729254488851287 5.742472499309566 5.753905889822319 5.771330304691772 5.793221185679553 5.798893312407903 5.814335554516845 5.863830770050916 5.911830260725652 5.942722630149947 6.014948097999609 6.0478007923869255 6.068200289976693 6.090262495917632 6.132813394590853 6.166165203901497 6.170190344526061 6.201266264455745 6.216515019326157 6.223216265042875 6.2448632135043285 6.2748155066095626 6.282031475594478 6.316903414929114 6.324310608107532 6.336869112340546 6.395329962666098 6.420356967580071 6.50015045274607 6.5283017393203036 6.550404691692883 6.558859224334993 6.676751754046801 6.732416157473449 6.863590778179427 6.888958241893347 6.9394434489059895 6.958775239679665 6.975094810893364 7.017307866671458 7.107048537234948 7.224517470630915 7.370391773570027 7.3879784842075535 7.415955382195881 7.427219827458714 7.622055355102999 7.636413664244242 7.669351259328927 7.738722978192632 10.07156794112477 10.17885460741208 13.090361766855299 13.235048948748453 13.90452930601908 14.075511655574065 14.177317868618033 14.204029912181262 14.557853093642539 14.615149598686756 -496.26579809291826
4129_17UracilUracilBP.xyz eps -20.55102797185398 -20.541627069788742 -20.541127808731982 -20.528612158221883 -15.645136053836952 -15.619041555139125 -15.618703673271149 -15.618546547684383 -11.414587569948818 -11.411706944786964 -11.390923643810485 -11.369341777894999 -11.345693315897586 -11.325196314264266 -11.257131531615713 -11.24126403905851 -1.4348769812395252 -1.4282643418827357 -1.4051669335014525 -1.3873598848621 -1.3139767758727907 -1.3004379674903184 -1.2453181882627304 -1.2343448855073917 -1.0912280547046034 -1.0746474153468861 -0.93616984229335 -0.92113641398918 -0.9038480339229605 -0.8897234732928565 -0.8080882617508743 -0.7953041658887423 -0.7676280782112778 -0.7539985340225247 -0.7210021584381145 -0.7080042884877299 -0.6858751028532835 -0.6683159874252377 -0.6660141495355719 -0.659051918753541 -0.6512074038271787 -0.6431151532043498 -0.6209558395995508 -0.6049996345387093 -0.5971511044417601 -0.5884172771081684 -0.5797399754645197 -0.5603993320267502 -0.5253273389918709 -0.5122792297147036 -0.49173162445666 -0.4731715438792125 -0.4584388358772016 -0.43939866769012514 -0.4388220353751298 -0.4313773997422057 -0.3723568890641206 -0.3549018999883445 0.08312327868091653 0.10203640362625095 0.11130649677707632 0.14569806868924035 0.15504335674595432 0.1621214303693267 0.17267467504427306 0.17500120978102046 0.18322104198527248 0.1933843963948736 0.23518941829911685 0.2544985535250277 0.2759214895404639 0.286959454762203 0.2888884717667161 0.2995924930396074 0.30138391672513726 0.3189069713923204 0.32664233836196943 0.3401772449980752 0.3635602807031602 0.38011105493147457 0.38319425694424697 0.390712267229896 0.3957590875732848 0.40375901898597233 0.4179463378738842 0.42547388881319803 0.43307982096996117 0.43942197498478125 0.44141808872326094 0.4561750846709528 0.46414084901738256 0.47097082117039935 0.48593690800956285 0.49030759661712325 0.4905405265118484 0.49670537872966947 0.5141227612508544 0.5153233259495196 0.5343395575755627 0.5373429629852837 0.5472305657770241 0.5495975695543222 0.5524768255850131 0.5639760224211977 0.5740357334163694 0.5773834537774731 0.5910044965780757 0.5947840792945956 0.6178978629495344 0.6307124488726771 0.6350911811187816 0.6371025144859523 0.6507853340952686 0.6542373532990778 0.6548805735479633 0.6637200398169356 0.6779410843005429 0.6786603842286701 0.6870278084391923 0.6918668259904694 0.7040588000634502 0.7274718727746238 0.7343696411676605 0.7442916861141717 0.7547945057492387 0.7702023888257304 0.7774009465529919 0.7793613747445514 0.7905068157449568 0.7956148129321418 0.7958085965117548 0.8083625002895618 0.8198185658717988 0.8315304883896081 0.8540751632832004 0.8664172388075649 0.8693711869051831 0.8815077045882861 0.883107703828823 0.8926824299921379 0.8942356396182621 0.9025963040184856 0.9046140237788401 0.9227868889379712 0.9234803677036489 0.929760744901498 0.9307852593124525 0.9381253736650594 0.9422925035436932 0.9615461854029559 0.9679223974498727 0.968210944028382 0.9915083667674709 1.0086089795701243 1.0188155482697026 1.0237501132416138 1.04228740020833 1.056352841608555 1.063973516983269 1.0720920150850364 1.0758264265854336 1.087424353471382 1.0922710995913798 1.0950032099644351 1.1080829141736446 1.120323782709875 1.12583456428915 1.1676553410535302 1.1698317753713054 1.1839951535907711 1.1956261951772942 1.2021881588799108 1.2139068734350027 1.2297209101489164 1.2348437518553739 1.2432638869036476 1.2641462184523966 1.274054510821656 1.292762140637874 1.3032216818883644 1.3231637153096414 1.3274352788385206 1.3287059872316953 1.3341833753773658 1.3470424816342863 1.368389185849012 1.3757243569335416 1.4023733125138897 1.415276987374714 1.4297619049311934 1.43191609639375 1.4400996608973962 1.4432758090670326 1.4565886508620554 1.4701453937982814 1.4766485115209163 1.498485734841702 1.5031186838136106 1.5046008674450466 1.5111569408474044 1.5296969321396148 1.531541398512698 1.5464513753960087 1.5931878996405946 1.6007177281379883 1.6092008477033266 1.6218304023316685 1.6294177010141369 1.6448507208061383 1.6567347124905798 1.6604541510535178 1.6802669883825119 1.6895426654826753 1.7028691535821205 1.7113723462012826 1.7203224360504086 1.7408627117961377 1.75271737871356 1.7829369875864465 1.7864270640684052 1.7886464603226333 1.8307325924865705 1.8353282648322846 1.8654757407547318 1.8685531086111093 1.8947807830350327 1.938218069399089 1.9501906011584236 1.9747681920792448 2.00564953613027 2.0105271310158934 2.0143854275083832 2.024195058166315 2.0375722601105486 2.0398548877612788 2.0541325122664102 2.0651761474319987 2.0971044290168357 2.1211347286204183 2.13360780495875 2.2020316680563607 2.237060340225967 2.2485962389034113 2.2512463280179147 2.2687837248005427 2.287475173269011 2.2996164506315613 2.305323874539567 2.3116709208752204 2.3127500787287465 2.329919712925255 2.345701163658441 2.3573844957433066 2.364311622998666 2.3762823035501124 2.3986531748627953 2.4134188757044717 2.4299180403888645 2.447789158671731 2.4672122294720245 2.468195106034994 2.4790089029905964 2.5204383085731004 2.522454114348048 2.541462914582254 2.5784815313853873 2.5978802458049235 2.600401827484987 2.6187530177590777 2.6300833363420786 2.666910983713925 2.6869059756536284 2.6937910796836886 2.708484103518595 2.7225571285364496 2.729527624989994 2.7432762793567753 2.7469437044710636 2.7872935540212 2.81604173529793 2.832146016405769 2.8669478255738863 2.8685768885446357 2.885798257361133 2.9329061203965767 2.9360617587233597 2.944330359527634 2.960285540473842 2.9775598679128583 2.98515652996745 2.9922185612505663 3.000165372004096 3.0100117006858382 3.0170372471294806 3.0329165863760856 3.0510609897269747 3.053971991396841 3.069638213591661 3.0741494720696965 3.08404338290378 3.103576902671524 3.122840516743175 3.130360329118192 3.1408435159827293 3.1541310513155394 3.155300416233784 3.181095546473372 3.184499919070304 3.1942599575027004 3.201218831172561 3.204025640899662 3.2126048437692667 3.2138286744546676 3.231030202213041 3.234918932380593 3.2463270460556797 3.250998390119298 3.278457077158173 3.2790510557184787 3.2998375094222694 3.3102491870278348 3.3194011499474168 3.3212257101822504 3.3322863888291074 3.3495239441868323 3.3536819304428214 3.3583329467469523 3.366880857736308 3.377077097222788 3.3794291389155724 3.3931360463428515 3.398396186977865 3.407707017377119 3.427475063461805 3.431580126714551 3.434639286626325 3.445520836255877 3.44700638291987 3.4693125955451 3.4696118335081385 3.4800714529854626 3.4852681904556944 3.501147109736502 3.515377309740645 3.5235837621715986 3.5381400739161766 3.538350085993419 3.548189044342617 3.5527971604346984 3.5855428232345066 3.587551224284848 3.5900597462266615 3.595802415867835 3.6039990392939742 3.620533697783337 3.6370742859603165 3.662701617360549 3.6753861321992107 3.6837671590639665 3.6856850990207435 3.7008332124534022 3.707752291800612 3.727936433264339 3.734377067827552 3.7491148453214977 3.750142617844274 3.760887786083984 3.7643776242305895 3.8013296334613544 3.8033760358433835 3.8259787398275638 3.8288613794065594 3.848656674119339 3.8596906028626523 3.8719485473902933 3.8755520139717317 3.8901811764990066 3.8994280592320476 3.9003042779670154 3.920146590233035 3.943064874672524 3.9665328208064126 3.9934535328263245 4.012556491389447 4.020379978375805 4.022436493211693 4.044044137756903 4.051832914833102 4.064072661729426 4.066792525820816 4.089332371661589 4.115147878651537 4.123109526052418 4.14184607903174 4.152291977027539 4.153277460261887 4.157431343862194 4.172457801839936 4.1738857748353455 4.186545863623104 4.20679981914516 4.225152437828806 4.264858417892798 4.278093215631162 4.281446127768946 4.288380782542966 4.2986471903959735 4.304226357356771 4.304281779706454 4.3293823683250094 4.334252776180562 4.348799079032827 4.358246427923638 4.374718457897865 4.4038175976051805 4.417941027032848 4.419429522148486 4.425211871258591 4.431302413252982 4.45088540444527 4.47829869023685 4.487272641432047 4.522555881415993 4.548925935970363 4.557308679867724 4.562840597165193 4.563067229520912 4.5847917116492525 4.585539340952187 4.591733917352517 4.596620679371257 4.619313253534834 4.632336044649205 4.63837226214014 4.652546090614253 4.660835316609912 4.677554756361352 4.712079035552537 4.7382325541882855 4.752899152637514 4.756089220216702 4.756869565991229 4.786027226516543 4.79485303733087 4.856069169492532 4.872111774707517 4.897091433085674 4.913191371037844 4.94004879287774 4.940661163200786 4.970914754548369 4.973914991654023 4.987471218925948 4.993613474892463 5.049756918639036 5.060799855092692 5.104624276442563 5.1104497803751885 5.125429174121781 5.130734815510678 5.138010448131316 5.138310440346217 5.164409438184568 5.169002075196765 5.183636015067362 5.206967642566111 5.276839942114472 5.291005081927247 5.318185998212312 5.325756654034883 5.332668130050546 5.339280696511246 5.345437299199938 5.356809974987196 5.357999568644343 5.366519782877962 5.396450063491716 5.403832483738534 5.40577523079892 5.427363663944589 5.450431203446364 5.473844966155146 5.476812441723229 5.497107333525801 5.500853904255603 5.522156911364713 5.532693886729072 5.554852996528665 5.555215487493217 5.576023610945492 5.577130585426467 5.594213798324195 5.6107930912392785 5.647502794788642 5.659378173713521 5.664398418617663 5.678041262286889 5.683680646340829 5.702497763934967 5.744730068913965 5.776521379327054 5.784996550221166 5.795415303454291 5.799933259693393 5.816491325923169 5.82878631637946 5.841550090342086 5.8736961460233825 5.915416692155796 5.946491625577741 5.953012794394372 5.990239783068141 5.993543701018773 6.015241355492158 6.031586358297202 6.056058581482608 6.066070770637444 6.096231810940589 6.10015672875779 6.118663436923932 6.141196018810066 6.166119248151447 6.176269740365464 6.214761494182932 6.21709902273777 6.219637122735135 6.255826848804062 6.2791803985445425 6.344885077126626 6.3921716741236025 6.398854892952445 6.419280058905088 6.566036242709662 6.590698339820028 6.598431728953102 6.607114161374903 6.630238448488811 6.633023804745467 6.64064755216329 6.660642628634003 6.714993396421755 6.7552222423462505 6.757068281376858 6.767763392379382 6.811860080297079 6.822631257146579 6.9089026977716665 6.91828384036713 6.950287401574043 6.952125421923908 6.957336977619279 6.992287195467746 7.002787198777292 7.036809133951129 7.050639627624748 7.067496711903139 7.138888879884379 7.194877643688565 7.267189558952507 7.3414071318170615 7.346141515521359 7.360753355651292 7.367727968451373 7.375732349193054 7.3865969709199755 7.45526515697842 7.57871749532642 7.588577767322978 7.595587964323801 7.59822809985087 7.634398764454382 7.6775035933039275 7.775379309637941 7.849746764304305 7.96055960644716 7.982247899977415 9.531629505473486 9.653416459363175 10.992884698027078 11.043739431174398 11.943779258930645 12.03119091235715 13.343923202897455 13.437499214086024 13.602933918222915 13.73982497657751 13.789417066316767 13.9009379381212 14.150316449706734 14.265825230134874 15.194490649540745 15.30119926276896 -828.4481627446517
4118_06MeOHMeNH2.xyz eps -20.511757168528682 -15.562960746953365 -11.257211488699848 -11.246487739478335 -1.3200676578871862 -1.1947240400963461 -0.9166350190988278 -0.8971172065099956 -0.6841915970614726 -0.6669361644347743 -0.6216108905226575 -0.5924192269637771 -0.5745622813801511 -0.5633844867044561 -0.5358954185513758 -0.4799628033828106 -0.41569361535002697 -0.4150784935171304 0.1230600667612742 0.1576882367651012 0.18042583689872954 0.1815236594037298 0.21183130507620232 0.2121208436403159 0.2472644731967069 0.2706699936584249 0.285185804224597 0.3042742033556705 0.35379194776818873 0.3675576686395924 0.3893854831934888 0.42119698861506294 0.4753259879837638 0.47975334040404044 0.539019737487676 0.5725488535244406 0.5988901879259437 0.6070817491836173 0.6167021926655684 0.6204010960080522 0.6364839958002442 0.649628367355586 0.651727461379552 0.6717825854967052 0.6778342162503128 0.6960569919951624 0.6986688589227399 0.715730263789539 0.7435457643960549 0.7437877442527342 0.7763571595037169 0.7892061964678746 0.8846866236541934 0.8990439268998157 0.9186169542570212 0.9609626407890661 0.9755104577735152 1.020873593531248 1.0441429375361475 1.0590818182726116 1.1161640525207426 1.1354492587097857 1.155348337270925 1.1648211540838072 1.203393304836182 1.2123427432710472 1.245883079117443 1.24754029012192 1.2979854992930224 1.3227536011477055 1.325800050857061 1.330957040979641 1.3455588442339554 1.3629361547482266 1.3839393121680645 1.403579767128003 1.433158470303308 1.4721768904812844 1.521705359916567 1.5235269299083996 1.5378523856095032 1.5392265922402935 1.5571256042076604 1.5772025337195994 1.6248599533649233 1.625426213373044 1.6296473865412984 1.6653533495861237 1.7646969405231594 1.7748124391516953 1.7964311879307118 1.82632328060238 1.8791269280652845 1.997529523732339 1.9986876744095492 2.194787062672008 2.2192585859926615 2.249624919271815 2.275182018028131 2.3696833734798215 2.389274305863953 2.4599694103849647 2.5148170294897016 2.5152572699624027 2.5797437411555895 2.6358977816959253 2.7626894488962614 2.8027863909851147 2.8241915578051784 2.848434386415386 2.904212017568017 3.0213949869158503 3.051440430833099 3.0798614961486956 3.08488732477324 3.106164621624573 3.1257719434675026 3.139485394778989 3.169251830836136 3.172773967645944 3.183333308410886 3.218554200221905 3.257977578941596 3.2746079945779196 3.2951079929905216 3.30831673719177 3.318471297630863 3.3246600273177838 3.3527406031282854 3.372576482981422 3.382593075772225 3.3926318120744807 3.4462698412202046 3.5413761796598773 3.562791742115964 3.5905319587282936 3.610646319673877 3.6188969708724152 3.6340234993274505 3.6450755393496244 3.6643373832282538 3.6973339715672693 3.705507217546365 3.713506494813475 3.7320648359150614 3.7551252658736907 3.765865596902464 3.7856032555927177 3.79761287225028 3.817506929230136 3.8414334180727097 3.8592947145199554 3.86983031100284 3.8831208127955956 3.8982842314272133 3.968469029999654 3.9838303291273647 3.9939843759362135 4.054987804470181 4.086669539972119 4.112515705063089 4.154387861468423 4.1665689569094795 4.178952357019105 4.1878792442287125 4.194421976526606 4.223097944610981 4.24820205643228 4.251051271535733 4.282984830107131 4.292361059552751 4.332558142126871 4.375291927882085 4.405838517281476 4.407047891570181 4.414741654909813 4.424631111953051 4.463363161912603 4.46542092987401 4.524492431991002 4.541705034235939 4.600782776933599 4.606464625246019 4.6398046265795125 4.683186219862823 4.708786126325368 4.718655974259154 4.764271746117701 4.803892252626649 4.835068460684115 4.8450218874505975 4.916582040483307 4.9442990539746035 5.027033300228742 5.060248122314774 5.0735956032785525 5.217364644206077 5.2422972857983705 5.271791837004781 5.283363140599429 5.317520609174211 5.330132609064026 5.350400691057237 5.394133653623042 5.410240833405317 5.432996202300536 5.487984631446693 5.542499164787849 5.568078061754602 5.57041205240555 5.584815062861622 5.603184109492055 5.66755046137991 5.6731371903404355 5.726258154880524 5.816395765996392 5.8477157353111995 5.899975347771802 5.960985858500878 5.9832893147069806 6.071707746735069 6.14825576677922 6.177701070049597 6.26927059721016 6.284080226125082 6.28853420150335 6.296571702442687 6.3559874617009084 6.450857521511328 6.483033409383359 6.501137035513291 6.585430788075998 6.738477661169966 7.044493428242989 7.183512245974729 7.2384685660630055 7.302143872965756 7.311828136594423 7.421874584739606 7.6296894535024915 7.65932191418091 8.002827776215128 12.371591930662818 13.028270059477393 13.917893533148733 14.090696900538976 -211.24902891383852
4170_58PyridinePyridineCHN.xyz eps -15.560164866120617 -15.56015878844883 -11.269500988033567 -11.269494461363314 -11.263298402270566 -11.263290002226979 -11.253809214827243 -11.253803177807542 -11.235537348069784 -11.235532407152842 -11.233432539986307 -11.233426147777871 -1.2500316740955746 -1.2486367120935422 -1.0831919445720533 -1.082840381385941 -1.0269660627190422 -1.0253703237876324 -0.8530921498746652 -0.8515168098629955 -0.8511777766747401 -0.8464321842333091 -0.720299874000442 -0.7099926036261383 -0.6538509657771537 -0.6535415408057572 -0.6468058857687516 -0.6462655997526294 -0.5936558549482602 -0.5899406237381266 -0.5753211876770615 -0.5648173683516559 -0.5354233611235657 -0.5337260074801092 -0.5125332716312478 -0.5119130514991262 -0.42351811508948467 -0.404878808895641 -0.37911847026650713 -0.37757690110349695 -0.3410672624706481 -0.3397841458837509 0.10976413633471943 0.11304033582406013 0.1254466303459699 0.13335138450785025 0.14679864357445402 0.15038825002286801 0.16841268126460843 0.17436159197258877 0.1814850443099999 0.1945950852731315 0.20468049600744334 0.21531612931959654 0.256660959075267 0.266480699348585 0.32101393678552254 0.3226802357704683 0.32294434124374166 0.323684417834427 0.3543480416139726 0.3620063739151098 0.36273068620160914 0.37110443983071345 0.38686726079814204 0.39724955779563825 0.4182798297735282 0.42565693857084547 0.4295116251102106 0.43926332473659296 0.44579347146523773 0.4600793554951922 0.469104247822745 0.473332411105796 0.48083220734197235 0.4926856042092423 0.5017127864718464 0.5045670323425179 0.5139996696015556 0.5221475594565378 0.5271557243067653 0.5580016579173463 0.5580787713686476 0.5612332584869891 0.5685552484384979 0.5820256939922787 0.585091083896407 0.5927892465073229 0.5949085800596411 0.6053853986236486 0.610044385385556 0.6136309882943243 0.6174014059271238 0.6225141517739212 0.6302197394434409 0.6347488875792299 0.6350279868654883 0.6401603175153574 0.6579695717117153 0.6599021282398873 0.6811073018599468 0.6846644317706817 0.7028936820306554 0.7132948091182971 0.7143786551319523 0.7252533823827911 0.7448489187999819 0.7551086310718118 0.7666369643144304 0.7720903606580043 0.7795740984761981 0.8253408645124215 0.8459147709661761 0.8535418020732439 0.8583438593558967 0.8636368035517109 0.8694080393166174 0.8697064992872343 0.8766072362995149 0.8896436384154416 0.9004533398061322 0.9152332606801509 0.9182924151986576 0.9207579591129668 0.9401177406561956 0.9478460940941479 0.9557795669891562 0.9557896745352144 0.9792539710566611 0.9898834892202542 0.9916193714499486 1.0054183900384686 1.0243336399386918 1.0372310140565757 1.038039860236436 1.0437332534456514 1.0552439846311756 1.0627773446286493 1.0774470475762565 1.0955416645641 1.1271298794161388 1.1286791812763455 1.1492219760420124 1.1571826074219842 1.162612788522232 1.167131495630585 1.2095679838457176 1.2117275763825583 1.2132037637541095 1.2361708209127154 1.2398710594106868 1.2431494583432876 1.2644680175469871 1.269817138665486 1.293298261577679 1.2933952894767222 1.3261325683511918 1.3308560522716169 1.3455843874248254 1.3509613615054008 1.355692928842793 1.3723222996816644 1.397540119382979 1.3977371147382143 1.4237265975159596 1.4376593669521596 1.4587831401156177 1.4637163146836514 1.4912383042251656 1.495668305903412 1.4979899242210561 1.5040749305864674 1.5275470416049028 1.528063798812237 1.5393655833331241 1.5399915554515147 1.563297062287498 1.565286149098287 1.587399601171024 1.5875487425924077 1.5892574058935978 1.5910313986033902 1.6008018539164544 1.6108638287530177 1.6140762554279506 1.6240817179088864 1.6245823992537802 1.6270126015176103 1.6371363746382586 1.6515283543157333 1.6987976504241815 1.7173854472891223 1.7311845427985133 1.7449988864874943 1.7735112512186224 1.7952882943820814 1.8410455847225495 1.8417278898070353 1.881040249888102 1.8824031427716323 1.9270517108320726 1.9321969566349866 1.9406387399759755 2.012312509682379 2.0134113528362083 2.020197979541107 2.123529271038858 2.138106954088561 2.1647040225262573 2.19221149858245 2.1956739407229136 2.2361094165435236 2.258059215500817 2.273647140093173 2.3218107840183673 2.3441866924155472 2.352358744747602 2.354965355074639 2.3977718320461343 2.4149847274183274 2.4218053698331827 2.4257187108270553 2.460263931114535 2.4769144704971313 2.501763261999244 2.503074779836837 2.524743589955883 2.527611227361051 2.541410919035255 2.5518105698820492 2.567930439820609 2.5831128825042615 2.626782784821236 2.6603605009571423 2.6803499029247804 2.6860472169268608 2.691069669122947 2.6982954221263546 2.7136853535900927 2.7196427174500255 2.7538287716760177 2.7669459842607944 2.7878945805967787 2.795431593848368 2.812176232760401 2.813637095900321 2.889370970011847 2.9051624410354355 2.935326240234442 2.937513057936155 2.9396740646443598 2.940358079933478 2.941132545779256 2.9567542343684163 2.9661578582263717 2.9669169837783937 2.9956715435242622 2.996385278005212 2.998659878358828 3.0016227740737604 3.0538269557177773 3.0606423443594646 3.078034799819785 3.0812289788740372 3.097411962172561 3.108431003304092 3.11391012795567 3.120199140510611 3.1387064074081006 3.1416266705851017 3.1429396069887794 3.192496197741266 3.1963762577486308 3.1987554758762577 3.2117811477737805 3.217129090682912 3.2209522838371862 3.239117937532125 3.246807673315535 3.2479615012634264 3.253907312259359 3.2651899604376124 3.298339517158818 3.3029413206357634 3.3225134878150557 3.3249137748226327 3.3327557369072163 3.3345043524341786 3.337083637857859 3.342997401483934 3.3480864033129083 3.3534740192050023 3.3755002182846763 3.3846142196473834 3.398779446926476 3.4041009892882728 3.421888247012314 3.4238929212895157 3.424728693268702 3.4377655373445513 3.4415296635009076 3.4546098501676634 3.4567122896781046 3.459637121791722 3.4724314680859383 3.4782242159738037 3.4827761411907847 3.492614549514075 3.5080761856585574 3.5153098321147613 3.521368740823764 3.5244131635821465 3.539017056056541 3.540602938200688 3.5557401348875857 3.5673356046823566 3.5732785746664533 3.5966059457425223 3.601524565083154 3.6055868232330264 3.6368072620429204 3.6395848451324126 3.6666959581769087 3.672710236681163 3.6756457172859616 3.677610604573218 3.7048926584692516 3.706527844919055 3.715596768341617 3.7263442092080017 3.7359951803447835 3.7370681577689053 3.740493505818894 3.7518123683023306 3.7574218356983407 3.757632417022863 3.780123397743951 3.81205862372242 3.843648138087666 3.8536841965768316 3.8677007769377516 3.872154955818829 3.919941962240272 3.933892480242958 3.95365242147094 3.95480737885867 3.9567005035105263 3.9606209093265923 3.981739353230551 3.995450455426482 4.03521536677107 4.039312288745321 4.045920049448176 4.074932432697399 4.082593725241944 4.087590239130757 4.131680057502902 4.133794447761879 4.142145899757187 4.151811529926178 4.152858472090339 4.155866030111149 4.157352629485616 4.159599575587652 4.173500239853586 4.177656465333412 4.177819263407986 4.211857331027641 4.216578287358661 4.217560570934643 4.218530654112639 4.219001728896936 4.245577957145845 4.250925232219211 4.251997916562885 4.265514409118519 4.314340933233497 4.340074647271496 4.357086977866116 4.369215198669011 4.392703877811783 4.394688709269823 4.434734561057363 4.441743477895808 4.449727524103851 4.453796487421035 4.472202357547048 4.481780496271032 4.483920521831987 4.545355549016625 4.546129108517841 4.56211957589531 4.580619179643304 4.586737619393482 4.59116973249841 4.593494802560395 4.593564926158755 4.606898788144813 4.618712231949029 4.622773093645249 4.667406929027883 4.6720987171363575 4.697665504850704 4.704001357764628 4.731234713101506 4.736235599322928 4.744465963472445 4.760787644957566 4.794733815137625 4.808017088508839 4.808056038820276 4.812333071137186 4.872156606092362 4.8746768042865645 4.88407317269033 4.88702634947134 4.902366501844468 4.948806289661955 4.966806608511446 4.98023064043224 5.018869271828015 5.02264948914298 5.038183152356575 5.040074211005965 5.092582077155548 5.0984533839298125 5.126862275733485 5.127869183003962 5.173588548912624 5.17528665749291 5.183682345908004 5.202797795847229 5.2208215305048435 5.2251964230503205 5.237199135400736 5.242798747465049 5.320489589558482 5.320829926519218 5.324926327739007 5.325836306371428 5.345478632085215 5.3472162878547 5.358112349656696 5.37372741328993 5.402262343476147 5.404388460438637 5.461242961011257 5.46442895313312 5.471201625221639 5.474051399877622 5.504981246084014 5.507919446926991 5.5242767683228005 5.565847685918249 5.636544912746781 5.637345346227666 5.696498467362404 5.728868358850122 5.752774203789563 5.753766368438785 5.774172039624135 5.831226108301481 5.831677220495315 5.831924311407521 5.840431937006505 5.848785044605396 5.950809426916629 5.962339387087132 6.021647239285098 6.032664135263286 6.067912499833849 6.0883777334496125 6.149401087568054 6.203323941723822 6.261338926467421 6.307038062006786 6.371938426057899 6.375443273367287 6.492403720449182 6.493679589846142 6.645968023986526 6.659871046788044 6.714485368327196 6.728577845301545 6.749183013469836 6.755902303290095 7.3782192731251035 7.379856903235935 9.760566765325537 9.844411234157493 12.558008522811482 12.720198644711893 12.825916371020568 12.907424021819226 13.40078116928025 13.40102386682904 13.892952979228811 13.92000029551361 15.515447439149936 15.684847867437517 -495.71185772336884
4158_46PeptidePentane.xyz eps -20.510309760444958 -15.585873628149326 -11.348191605298588 -11.255336866316691 -11.235381856968097 -11.206626882187944 -11.20631523931145 -11.205062001027656 -11.203187021751894 -11.202090459937482 -1.3750155599686438 -1.2307615017404823 -1.0761075853621285 -1.02010376873776 -1.0106732510741858 -0.9326966850514078 -0.9158053768406295 -0.8153353127169516 -0.7900142221533651 -0.7794587673338558 -0.6914859633644024 -0.6542128682762277 -0.6528182890574854 -0.6241633959435638 -0.5981004995551664 -0.5943892962266902 -0.5832226208159169 -0.5771834325057243 -0.5556947212057565 -0.5496186280249795 -0.5451781294596794 -0.544333006741024 -0.523959860572244 -0.5059062215017697 -0.4899573280382576 -0.47089997167949554 -0.45613117908953793 -0.4523515200384781 -0.4417109354966202 -0.4215406622944579 -0.3917776129821905 0.12235747316420349 0.1489899393107066 0.1559701456498297 0.1670080632832272 0.17497061639141215 0.1815839548704946 0.18782423407513782 0.195697409347284 0.20862067366571824 0.22326947800970404 0.22591461956731612 0.23278386194157202 0.23963453682492025 0.24212711549803223 0.2501054752598184 0.26503644780718555 0.2691023987642129 0.28041220961325775 0.28572650260161386 0.29790946694313114 0.3125856164288249 0.3175125273115661 0.3339533318474635 0.3397703766996518 0.34729922154731574 0.36193760025217575 0.375843653468572 0.37798081489168045 0.3960366916223968 0.4150837199983162 0.4251165136568113 0.44190595586011455 0.4466621633564259 0.45287629620903586 0.4684040390432084 0.4784937160567511 0.5004152795912518 0.5039766113669466 0.5135608265247692 0.5256279802982816 0.5418547530049987 0.561923231332001 0.5667331747142464 0.5724538776554224 0.5881380176712939 0.6004868597319885 0.6084826827687889 0.6126850990787208 0.6200252971845802 0.6220464985197879 0.6305286979906092 0.6314497687794997 0.6375508959459449 0.6456438762558765 0.6505165780490239 0.6536130596875992 0.6622130038453821 0.6673138632511023 0.6706985300055371 0.6713191313402967 0.6801186750957543 0.6838713166097344 0.6973011511834433 0.6985911925045835 0.7060805636272548 0.7135950810613666 0.7205918413853911 0.7296178048127222 0.7395167591088694 0.75020972401267 0.758978125120622 0.7660684378941325 0.7700374242297966 0.7785684224082 0.7870803094189152 0.8020892254398766 0.8100669437796278 0.8262992682906682 0.8429856636806845 0.8556477297026508 0.863920059037438 0.8756010069610555 0.9039987070587099 0.9214712486261859 0.9465031516732196 0.9517771944885999 0.9617437492468834 0.9668587155765194 0.9902406249360366 0.9939150279744001 1.0071897485067873 1.0214830581604009 1.0311432741330504 1.0460534244493915 1.059735400185589 1.060890085723659 1.0651639107394182 1.0825207321978407 1.0918275034911344 1.111064289576745 1.118990745207949 1.1249913886179006 1.1357827551555002 1.1389970332019068 1.1477570186015262 1.1717168747922497 1.1806123554671133 1.1871092345079428 1.2018712690026507 1.2081142989068312 1.218744079659311 1.2270540333768083 1.2389648320140887 1.2419505104298971 1.2603002791213622 1.2736087094224546 1.2777363933568118 1.2936251942014636 1.3021105040971075 1.3089547117179463 1.31528205052736 1.3184870141827756 1.326268287740075 1.3482260278968599 1.35243273007983 1.3586555043086639 1.3695950537279482 1.3802588667678184 1.3832537002812333 1.3961461262584132 1.4055508689857856 1.4148638241163087 1.427297875182587 1.4340178734416433 1.4394665344070219 1.4432978529930425 1.4546323144852151 1.464837369688272 1.4698377967294838 1.4834088600089685 1.4897604408334144 1.4977623490810266 1.5046941535934748 1.5137983416936105 1.52112606931801 1.533370866456591 1.5427154153117617 1.5435372445932265 1.550170473910925 1.5618860326878503 1.5637031981951761 1.5796609322673651 1.5876229574890686 1.6007880619330817 1.607927868639825 1.6161954629084563 1.6240271743530277 1.6244941072760481 1.6334738570151606 1.6610049709429178 1.6777430028065383 1.6796935376440245 1.6914624927054893 1.6971928939728917 1.716145212069423 1.7330750821081713 1.7437294289835363 1.7480007134017665 1.7685459966859587 1.7831960401915825 1.7982322040124603 1.803176096459566 1.817345078233008 1.8266974509949383 1.8364652869888205 1.849294716059583 1.8616217395924575 1.8763373454677568 1.8849942499581431 1.9184014951942296 1.928192539494203 1.9446612209023826 1.9917862078004194 2.0067002473310573 2.028172286789233 2.03734455038992 2.0690520462239554 2.0968698007338533 2.12760893545329 2.1611995860438515 2.311902115681251 2.4184094820570476 2.4510299198718886 2.5145193404555073 2.5457680289195164 2.565795556329801 2.56901556518919 2.587378865839019 2.593820402764117 2.611891279713884 2.6503887330751033 2.659887816553667 2.677856336629046 2.679504268627274 2.6920190817025977 2.719239468959769 2.743951070589659 2.7524066829670932 2.7599454302475013 2.7643933714094504 2.79108352299302 2.8016696954827034 2.8180328357894115 2.8374019980864698 2.864292689393039 2.870051539872513 2.8748386804009973 2.88354599454291 2.9161578689925314 2.9179090340414757 2.9350678807510837 2.940436592589662 2.947465828266441 2.957071647757994 2.9703328083364124 2.9850158924703303 2.98816910656886 3.0005980678274646 3.0175236343048497 3.040156264462657 3.0543254829633604 3.0566630329812923 3.0632502749520674 3.07075424689449 3.083853457089703 3.099090133276203 3.10554496285187 3.1140356780617466 3.12323872200424 3.130702292483989 3.137464538780571 3.1445494856572513 3.15029171759313 3.159657358814362 3.162709723276717 3.1728719321234173 3.1951144215024643 3.203624617353967 3.21877085343267 3.22675964937977 3.2387264416666413 3.2459640972985504 3.255169253114483 3.2609681467676954 3.2713060568676187 3.2761274393028295 3.2881746770165043 3.316912040764625 3.3255654329440594 3.334925050952934 3.339924893177085 3.3495821292095362 3.3530413390725666 3.378413880062856 3.3820321011487477 3.3929306469464007 3.400377128144821 3.402871320685377 3.4110370525409768 3.41914766976538 3.427120557961257 3.4360314301056225 3.439571467764763 3.450183572827249 3.450551188996474 3.458746815293033 3.4701085425367966 3.486029523457761 3.4978521117216874 3.4990537628050427 3.514971844548736 3.5332334698482315 3.5395946037454564 3.54636020912166 3.5573635186658565 3.5647146738173388 3.581019032810118 3.5880355290404697 3.5949140593019724 3.602942780863017 3.606284711789528 3.6168518912026713 3.627525090854012 3.62969599484229 3.6369462340142267 3.651941849912352 3.6549607841628986 3.6650223502413555 3.673472103620258 3.683761864928927 3.69620681745484 3.713478560829863 3.717234142689564 3.7229997080109736 3.751884745015525 3.7546900123163125 3.7585941583991707 3.7649244099183097 3.7674965075981603 3.782714833522488 3.7965361382400324 3.8060980718874915 3.8123513124541684 3.8225413604981378 3.8272245659208504 3.854773479574946 3.8709096269684125 3.88151728924744 3.887258680353359 3.895278708805956 3.907529686391959 3.910773674726953 3.92014950709396 3.92386764536188 3.9305479465110533 3.9335155622766256 3.939534265670746 3.9516288970434763 3.9740113514729543 3.9859012714838267 4.0018397160244925 4.008717004987201 4.030438271208918 4.0566745220903355 4.075740594414371 4.076226173206897 4.092180383189173 4.103141716535324 4.116076436627431 4.131969473676411 4.1375237549495845 4.147797878493766 4.161143770986458 4.164437202788496 4.170468783931991 4.17373189455155 4.177780702015782 4.182449682175369 4.203211769909018 4.204892446558914 4.210128442943211 4.231365079966696 4.24888723696187 4.260102482210573 4.273520416004826 4.27512708719302 4.286155047877726 4.288728687045491 4.2929814699792965 4.30703876584788 4.3173810992698 4.3338371316914275 4.3456538667107765 4.364962389072726 4.366466847224794 4.378057420761744 4.381527894642418 4.395706971207617 4.400236328506254 4.413299366121616 4.417073202116988 4.424465490287895 4.429976681868861 4.436891571965721 4.44174632033443 4.451792029490928 4.462632694017784 4.473412483566754 4.47852903764021 4.481329355338795 4.495966767191695 4.51282726376151 4.525747200991981 4.5372881449575955 4.554443491010593 4.569928044582737 4.573035790870093 4.5881424517196 4.600251547229002 4.610189811180157 4.615728245190726 4.617518281578785 4.62864477162848 4.639528802035659 4.644900477611241 4.651814188565379 4.67659489115594 4.68218479313754 4.696251444705294 4.711263471754229 4.713325821195684 4.717903854271352 4.723515335435026 4.730663694220726 4.7598546876380885 4.775917583754995 4.803179278281256 4.808866586952962 4.840776200762996 4.8843026049255585 4.897679828399094 4.907662706101326 4.923135207719386 4.933389449849722 4.980041004680001 4.995063126567133 5.005966419741735 5.036254764755505 5.0586911065692615 5.07434124193854 5.085835525311379 5.099143717858644 5.129053115191218 5.158310636013043 5.164237589138985 5.177297229951211 5.18757361816807 5.200073939880808 5.208165260153855 5.234648377599239 5.235295077632985 5.246671493212932 5.256864573855375 5.268231349642557 5.273652566301964 5.283110752089813 5.29230273939467 5.302714838821078 5.332598146029646 5.334504612925501 5.343794281883364 5.365453932145595 5.4008278256525495 5.4098614499378685 5.428176385838379 5.441496895435433 5.467386871594989 5.48000420907514 5.496016372032808 5.503447152492217 5.509131480422147 5.519514684268213 5.521717089863781 5.540823542122146 5.553626888744806 5.573304003278773 5.592193729676737 5.613825048551947 5.62604680793585 5.6362902627698155 5.642279200390818 5.664192142798924 5.664517168695878 5.684472192887666 5.689946948831179 5.722565326115915 5.731388879548513 5.735070029887304 5.74704467020276 5.75154066300387 5.761079912417256 5.767177453781166 5.7716412827688135 5.794349096893082 5.807590203121079 5.825402082302081 5.8517175361871905 5.879992518973306 5.905581070768414 5.9128407781625825 5.926081816719304 5.929801174830427 5.934866174546063 5.964406645230215 5.967820328046966 6.001527022683614 6.068681885878612 6.071731354321117 6.099402487951691 6.100009270909373 6.152763949355059 6.2168587382245954 6.225619158042463 6.255941574352481 6.305724328736636 6.316740194075814 6.336208026395044 6.347141994178765 6.355664498134344 6.393873221756836 6.406084234742456 6.446067032814438 6.4830331003667 6.523638053396378 6.526504686227351 6.553001736963928 6.726071322393275 6.884421728543133 6.954868655215985 6.9841422107994235 7.123718136654593 7.3917985068030365 7.439066424413182 7.6319168253447955 7.6521850569851315 10.210936981926656 13.152483793824471 13.330192408105594 13.499001129210102 13.865725392533216 14.099329626242445 14.16404551021137 14.256325249995506 14.36649810680712 14.678807380857094 -445.51023695442035
4121_09MeNH2MeOH.xyz eps -20.565647522597594 -15.515163940079272 -11.276528771670838 -11.228956331539571 -1.3671760470124317 -1.1526308085832488 -0.9335732645461253 -0.8824749800961076 -0.7001862298453924 -0.6514997575788143 -0.6237179234632774 -0.6023228399709031 -0.5879666128913237 -0.5410309635538877 -0.5153694343459201 -0.5024086542360717 -0.45880821449893305 -0.37628007607772296 0.12829291644438431 0.1615865613659572 0.17163241503100482 0.19156500826497816 0.20486286540497517 0.21205482676430223 0.24472694989177993 0.26942332517417594 0.2950365990895567 0.30994647503940886 0.33435302205957673 0.37200972845648633 0.38892569539363697 0.4205429347574418 0.5037897503755292 0.5121233425364211 0.5345255659188771 0.5715744044964621 0.5968284635847817 0.6036543862744019 0.6101968097427749 0.622988575815012 0.6379716674347141 0.6490456934260246 0.6564807443086386 0.6732377219502732 0.6772271746306856 0.7037319694169617 0.7117812985451054 0.7272851214948898 0.7359716635544244 0.7543390665205537 0.7770513957949399 0.8004293115156211 0.8380566416052473 0.8464805164601311 0.8750583276725434 0.9203439003314868 0.9741801393191408 1.0288385795076345 1.0404341679775329 1.0554434989344612 1.0891115746993922 1.1106938607408248 1.117732718779491 1.1710384636515467 1.1900583922989998 1.213079191737506 1.2184138195931113 1.237396971284112 1.2637071112968123 1.2767248286324695 1.3111943668494563 1.3304339169879493 1.3510190844843848 1.36565960294255 1.3904343574508653 1.398447874809084 1.4460229909427005 1.469499679898045 1.4881484342119302 1.4970387975537403 1.5198011291450615 1.532340620499636 1.5535812223137637 1.567954813102741 1.5849596443658056 1.6164887547220186 1.6467913471975555 1.6523960533357616 1.7843151179694192 1.78700214016581 1.8165308759862133 1.883255074985634 1.9198574731523872 1.970579712196334 2.0290600503104756 2.078746297402562 2.1348457410900092 2.195385211037036 2.2200230393817235 2.3315433642363756 2.3598737919801347 2.4830900769468394 2.4978785990964982 2.520713287818759 2.576631499079653 2.596134951985195 2.7690005125298356 2.807384086722464 2.843332410811721 2.8797902389882757 2.9050044235446677 2.9547828354277534 3.060016616687563 3.07107395237121 3.0970962942639906 3.1173534298425727 3.1377657739978626 3.1385826205469707 3.155010805503881 3.170857895164926 3.2127698074389497 3.2184184180173867 3.2314346958626023 3.2458523394715444 3.2510743165951768 3.3118988060526604 3.3211747148254025 3.329580194127138 3.337173867519786 3.3564365043699667 3.3566946990822575 3.3908343911198404 3.4204115194791584 3.49407417359 3.5625662057850533 3.6005214709279887 3.6149830945274286 3.6342216996724908 3.649756053991515 3.6683597950690823 3.673733446036774 3.6975019070449746 3.7115161096256934 3.7259465553212925 3.7419724124315783 3.754725048786304 3.7583951654833836 3.7761850988284156 3.7848827386234913 3.800358814663443 3.8371868992843576 3.8446337723798782 3.8528548867243977 3.902606261996393 3.924295620718615 3.969539307441813 3.991621219819717 4.008247972610306 4.028995139343833 4.046060063375349 4.068618887895979 4.151154159527288 4.162253567095793 4.183375935502092 4.2073552846068765 4.211884717378629 4.232194816563651 4.2471392001524295 4.263720904461789 4.2706740147495585 4.2828071446208815 4.2872760054753165 4.310469442165463 4.326937669829331 4.398135068709904 4.408147027742554 4.44801385020111 4.46730332765387 4.4912082166955125 4.501108273128923 4.541389249563025 4.566460515676854 4.59388949876935 4.603509700655786 4.6731170639044555 4.705109896365468 4.717608970554366 4.769402169225049 4.7884275104168355 4.823584788527911 4.863863562069656 4.939106875183447 4.98439650024647 5.010863709292259 5.057911265483671 5.09473577023491 5.187987641832627 5.206896538084902 5.2513883730516655 5.285064528899213 5.312640728176286 5.324326670346163 5.360837831093424 5.3842777187075255 5.407585961705505 5.422538265824579 5.4480959501319655 5.495674113122228 5.55181852320167 5.560237296215643 5.573133177434349 5.604122944388217 5.630186426071717 5.705151548429904 5.732221562258562 5.79612284331845 5.825398236347643 5.831515455302285 5.951310838264556 5.987981450134596 6.119657511765481 6.1791147423943205 6.199559522736596 6.207534747149743 6.231909813512526 6.285317733622027 6.306272358926501 6.370808738587258 6.420112700978054 6.503594008556094 6.553451756691382 6.624929149283472 6.700656732386928 6.998819266540758 7.1422252320993325 7.176292621319753 7.260343507638145 7.332705718052539 7.37864639349391 7.476333156161849 7.61189507354547 7.923655874351007 12.270229266435074 13.10360880211556 13.873128498853422 14.091344981105982 -211.24121033385182
4120_08MeOHWater.xyz eps -20.586247540190655 -20.521368301759395 -11.24857402556882 -1.3764597395217717 -1.3274892729119168 -0.9021617222650277 -0.7373377035831647 -0.6738354455084086 -0.6069391223788264 -0.5963432841760691 -0.5691954230928631 -0.5357128860954702 -0.4752178189252086 -0.42290745933386137 0.12219411718565021 0.16876346302799924 0.18864982762613158 0.23482002236986438 0.236249327410474 0.26430952967014093 0.3528217824111248 0.3965538966865263 0.4187107357920893 0.5115586698626826 0.5534288382906362 0.5766377709307668 0.6029885805477168 0.6401778350406153 0.6410715829871457 0.6532761051916417 0.6842798600098325 0.7099910848240663 0.727329521437965 0.7318316925629391 0.7830750756609907 0.8076911205592117 0.8315740365984129 0.8588794369388667 0.9015515155527114 0.9243902065353565 0.9501479396746046 0.9903386402350968 1.042155328950064 1.0882286673377255 1.124101151220238 1.2017479825049988 1.215511498853072 1.2273588491339582 1.2642786370692876 1.2995057689920502 1.304305793779831 1.3419933963680406 1.4034920574950767 1.498724016462535 1.5009777552130559 1.51576131284915 1.5458341563588718 1.5614075166821764 1.5982735475118992 1.615567868928402 1.793319004430615 1.8392010176710052 2.0163838620981283 2.0465064074995714 2.144854667777443 2.193740624728614 2.218455650175705 2.2375224438324937 2.2710791163336057 2.292571556839865 2.352260242421771 2.3898001523619157 2.510854581896582 2.5318770360126295 2.6321259853143575 2.6412151726876507 2.8471170914788506 2.9355437781173443 2.990400223354794 3.0811580447170313 3.130275169018689 3.155710191924054 3.1660760026872974 3.2522938385084945 3.2701007125529995 3.336586880924318 3.338522645024356 3.34835490170741 3.376323196016671 3.411617570429216 3.4866472966915487 3.545315206456006 3.558163610750825 3.625853487059754 3.6379179989036867 3.6689120081589204 3.7261832990929045 3.7308394227677226 3.7726484184292195 3.7915879691219385 3.808227098998878 3.8502271417014358 3.8574472200690937 3.864396208021942 3.9151213630756674 3.9216920968095494 3.975996987811846 4.05354310368121 4.055054113741542 4.0678089818493675 4.073586647913831 4.155503072103232 4.196161213968223 4.23171957659265 4.26068266427243 4.293021632443516 4.309986090405139 4.320519344419792 4.407854430099558 4.422358875048926 4.4275538360164495 4.4689071034499435 4.499239101033524 4.571167549717161 4.606476214799748 4.662162579657571 4.711275904213862 4.744700013822983 4.817363615495275 4.852895952318817 5.030563440320683 5.074119483058201 5.099809829396189 5.173065675597644 5.24135814020777 5.271635679117268 5.337885364186758 5.33820300646717 5.405457876763937 5.44406916958662 5.51606803413844 5.572326138738311 5.579425494132364 5.599998327074587 5.836641973903785 5.977374918651118 6.057587259024197 6.228075133368709 6.267659767209554 6.280257208759263 6.472145698065274 6.578456673832372 6.704169542692713 6.907332434850529 6.915014986424615 6.998432734840987 7.023160528787719 7.040401862118975 7.103163960491307 7.171491233580546 7.19181490953023 7.22760799093833 7.25106014269887 7.281140969280124 7.395326991601706 7.4480446951255805 7.611017505199462 7.646861103384237 7.774800546624366 7.997840361238304 8.270007245656698 12.362123599904406 12.919140631789057 13.844598283039549 -191.88925446965288
4155_43UracilNeopentane.xyz eps -20.5439850852643 -20.53867211917013 -15.642087099862978 -15.624163126875072 -11.416424206412126 -11.378687220126455 -11.33920260955782 -11.253489431492564 -11.226253891836834 -11.208139112631356 -11.20375869884692 -11.203697218081453 -11.20184317877437 -1.4344389383508638 -1.396403218545447 -1.311788952393578 -1.2440463618291657 -1.1058508220767238 -1.0869362014030628 -0.9328377403081178 -0.9303790133192886 -0.9272940304266817 -0.9262368632689205 -0.8999054795406861 -0.8054849138939946 -0.7635260896157104 -0.7301808385684256 -0.7128075761337576 -0.6760976190966593 -0.6681604464917208 -0.6513816363036611 -0.6138575314315324 -0.6124640160284397 -0.6112419809372975 -0.610704948900489 -0.6003251173247993 -0.5694368790676619 -0.5534612998239837 -0.5512580521649217 -0.5256117642303065 -0.5091540105013868 -0.5081973870145519 -0.5070742750346419 -0.4822048926662158 -0.4520328654897949 -0.4518663845038398 -0.45098437923525586 -0.44704491884272546 -0.43479647563742035 -0.36743541680217295 0.08887657906586047 0.11199115823957616 0.13965854282468154 0.155625548729118 0.16635106493128116 0.16950417153196382 0.18431393928924875 0.18688538269327812 0.19528689845213748 0.2018686857814019 0.20762097673992524 0.2138220608969666 0.22403672136451652 0.2574651261653834 0.25924875744927656 0.268216271046349 0.2806501064818981 0.2822206919001169 0.28625419589665524 0.28966558084415234 0.29600296353986805 0.30334248351160364 0.31342345102603747 0.3224000444741315 0.3436657042262547 0.3509525512222332 0.36275886641966826 0.37098615490388953 0.37578631889216024 0.3866681100656796 0.4216993384441756 0.4285485881949103 0.43920061152219647 0.4476975270680759 0.4560887052433603 0.4664985593469664 0.4821419624388798 0.4907120687535479 0.4975249601870413 0.50242068544946 0.5069262393538672 0.5194131335590672 0.5303006926238115 0.5332015113721291 0.5375780923657614 0.547422363312499 0.5561345860727296 0.5619578988449375 0.5728290755997811 0.5907086482063035 0.5924223588238419 0.6011525936027878 0.6061475118066977 0.6096238179920053 0.6127303716577904 0.620864875498593 0.6257570268194836 0.6282601479027959 0.646279597319238 0.6537178595300859 0.6613336866853836 0.6628309641719213 0.6680862664119214 0.6724194390649082 0.6760482552731373 0.6857633267965025 0.6926300943615024 0.6934912399035283 0.7098105870043395 0.7206667359667341 0.7257106809387558 0.735303677192844 0.744715519976301 0.7550606855877177 0.7621750675093035 0.7749111960657405 0.7867815171646229 0.7959898334511986 0.801317415481633 0.8052888448089134 0.8190281737923085 0.8324137946653875 0.8382502264633195 0.8601083505206207 0.8626500397224653 0.8759460378539115 0.8809019400833035 0.904182694255457 0.9120036036798405 0.9296745832615186 0.9376115845291313 0.9473565321692475 0.9521494360570671 0.9656397893354564 0.968169841984506 0.9837898641751343 0.9905396251789406 0.993416425299887 1.013139327240563 1.0270061264696242 1.0437112842649456 1.0503147827259551 1.065986940494842 1.0671350406747035 1.077138310972308 1.084023902501589 1.0900106048112763 1.10097057713032 1.1160089030708287 1.1277391188908514 1.1411719295842868 1.149060116412755 1.1522070598734477 1.160806195469963 1.1638067232529057 1.172984055130467 1.1794031968303056 1.1844397073767112 1.1877672900431402 1.210021913047341 1.2252445206185318 1.237590355677035 1.2448244574336187 1.2589516170600317 1.2684498020479864 1.2759541440467717 1.2815900704420695 1.2918805713790047 1.305929907409586 1.3201088461147727 1.3404352072008652 1.3548636099087699 1.3628975093501225 1.3645707992593452 1.374051487392667 1.3811599195683977 1.3889857839281654 1.4204055776751898 1.4283717306181356 1.4343499767996202 1.4382911046779976 1.448530213900645 1.4557447675689328 1.4573033840762226 1.4654756386066068 1.4769409162647393 1.4856540976239478 1.4902157681771566 1.5005552511885358 1.5072881820498363 1.5113980481979337 1.5176593102283669 1.5230247962279357 1.5291710457887355 1.5349741596903688 1.5397392650749435 1.5470718825608054 1.549624685081162 1.5572633389179962 1.5649594631455768 1.5819549562324164 1.5870981903235528 1.602138047777393 1.6231470022053758 1.6364429762532968 1.6610511911012549 1.67999237678254 1.684317231257971 1.69053055263415 1.6979717820694653 1.7029031488300834 1.7049797036164973 1.7154311932005786 1.726835214770604 1.7321534002768844 1.7491041785412877 1.7580491778732286 1.7811698862848573 1.7839091422571336 1.7901359797068683 1.7960303475060222 1.8098427077285988 1.8171133774728463 1.820567598249655 1.8230258784966635 1.8550198380534142 1.8971344099285503 1.9045374204226406 1.915919039544164 1.922810209647892 1.924144148310227 1.9907543002744672 2.0124143227883518 2.015657363837637 2.028259227532786 2.0306044634247535 2.0363508768667176 2.0596881318528255 2.0754022305808104 2.0839682221930445 2.1235744641471532 2.2434536181806766 2.2658040705995384 2.303619451933816 2.3194311999407007 2.338674372707248 2.3794611884213546 2.4061605730461353 2.4338875924149517 2.485247219515801 2.5067752310123046 2.542600785210779 2.5455862989565916 2.5570419209389152 2.5709908528306347 2.5858319644414953 2.6155688465604072 2.6212176041646877 2.633523873706474 2.6375562409129505 2.656553371463467 2.6749268318483406 2.680805986227849 2.6838869695776717 2.7229317491074956 2.746830338337672 2.7552853989337622 2.7748555724195105 2.778760943890344 2.8022490859944544 2.8077764332582964 2.8355117745672214 2.8804641876436707 2.88658650165473 2.912613879109689 2.9137487961045516 2.921467542203229 2.9289241867658853 2.94022270324191 2.95292290599198 2.9549181734907646 2.963368042315825 2.9668223485216503 2.970530313012808 2.9771318988685884 2.9944626535919854 3.0035925351959687 3.0134469163522164 3.0322232153642212 3.0483570206973147 3.061011072054788 3.075642774235255 3.0832139802652745 3.089219089452231 3.116486480999487 3.1217058350157942 3.127399550914226 3.136422776603326 3.1395014309326363 3.1478422873812173 3.1649337632004055 3.172680011580906 3.1755557671753043 3.190396433939017 3.1977515227689652 3.201648901729947 3.2143204866520065 3.2240693232122015 3.234047905182583 3.2390765999647364 3.248840761027804 3.2588291297698193 3.2696206453042405 3.28529620853687 3.2980365681772073 3.3011757520650544 3.304542344244612 3.30881614269595 3.3294283346890663 3.334089691549063 3.3458384693997645 3.3642024109627333 3.366242580078801 3.3786218243869155 3.3847127183676995 3.388525191021809 3.3907315606924993 3.3941644464778373 3.4011108147274216 3.401357337267619 3.4135224919189517 3.4182467168577007 3.4273135403303456 3.4317785367168288 3.436856114515321 3.4481733079008414 3.4638166424391192 3.4675884834866353 3.480091527331581 3.5009878048828424 3.504408197764916 3.512165134335724 3.5186455910920444 3.523766699496559 3.527655731796365 3.533887978287428 3.5404788672379195 3.5552606256875037 3.5671679138171974 3.5745426487767777 3.597633366756203 3.6029061737916988 3.611466474638003 3.618143813735374 3.6227375454092376 3.6255728715057813 3.6345443324459072 3.6429761316211526 3.65232029402699 3.661083606722564 3.6634754334243946 3.678783155443477 3.6874310667339025 3.70565820133833 3.722576168137455 3.7283566723933745 3.741865848241728 3.7502781310519238 3.7636262502112134 3.7671741283147386 3.7757194113132972 3.8001353037397143 3.8063661792863206 3.8160437026648517 3.818221396981569 3.820512087771743 3.8269349761274944 3.839872874600852 3.8423156977764172 3.8518217124900223 3.8596056332848816 3.8666000800502314 3.8720733422433264 3.8866144805646186 3.89927708028046 3.912254238249847 3.913637903814158 3.9202067165823635 3.9359760944846447 3.9538393562858447 3.991821196077837 3.9936714288996265 4.007748641264447 4.0121593518551775 4.033491779096705 4.0405195979891815 4.056305553915534 4.06147297985104 4.070354838914974 4.083644511790995 4.087976335298678 4.091880135425515 4.104016136279509 4.111137441660788 4.122920754654452 4.137940393442065 4.1464053960778156 4.160754122654148 4.168929202083116 4.178399721918988 4.1872458525229925 4.194334128493206 4.200618489749496 4.233730874067892 4.262719231179092 4.274943450193129 4.286716339819434 4.2893860606185905 4.29356779627619 4.296362645546905 4.3023690077006815 4.308444488158398 4.315225502323967 4.331944611044044 4.341650719954747 4.346212095997981 4.3616845850676675 4.374554688675996 4.390975401616707 4.399335586857321 4.417775765578661 4.435808333251239 4.4441455481230046 4.445760805268577 4.456589598190352 4.4670880286573205 4.474234753351577 4.4787420557035045 4.4914633732260025 4.504007366019399 4.510288546908021 4.528645306691259 4.536050661404729 4.537680125321958 4.547846661590341 4.575963976695085 4.5781747141032945 4.587438073882948 4.590793905310919 4.592896397062997 4.597619273052191 4.608196714084174 4.621973453307014 4.624570933791289 4.635906202153669 4.645986266958304 4.655598265670439 4.6627951395312675 4.665726833942256 4.670252113246318 4.678203476073193 4.684949290741755 4.6924918220025615 4.6970589088159125 4.70461423322109 4.726250036612288 4.763381779325264 4.775997520420003 4.815618435459057 4.819152270015694 4.830395757293246 4.859303989128565 4.888542460610103 4.92812470772765 4.964692461130717 4.982476835308937 4.99060286008822 4.996320768111322 4.99968396330785 5.004812179746456 5.028536739200232 5.037270398808707 5.051034313989222 5.057011174747161 5.112899727092434 5.117433319208299 5.129718835566803 5.152091103672567 5.161603923009078 5.165646033650117 5.166745549774714 5.1849542323567945 5.1979469757756425 5.201249041165808 5.213506892091871 5.214259180849339 5.225970614157651 5.279064129750261 5.333075962736627 5.333128811857253 5.337014858144635 5.338045596958774 5.343180982214256 5.353235901082977 5.357853650787916 5.403413672295518 5.413166628004239 5.453287400202277 5.476808098023015 5.4780912877077 5.4823535578095495 5.4875711033622085 5.500434744013205 5.523586513715322 5.5278311188615605 5.556974189321298 5.562390267340429 5.565485587025545 5.579444352076275 5.586201782431434 5.607719171300192 5.612224006054826 5.621870201297527 5.625295520245522 5.6338620764150535 5.657775343309585 5.664758341992985 5.66992079139392 5.672856481247974 5.678344411874171 5.692983686401412 5.6971845495431905 5.706452803241291 5.739397561628638 5.763523304908571 5.777660828822392 5.783794669536697 5.793310349035146 5.797889668479396 5.810890757672292 5.8202891805590635 5.823147482312584 5.842925368043174 5.89030415095269 5.897508632025348 5.9059505667006995 5.945388226127051 5.963703245695347 5.979767648470307 5.984269743920131 5.987799200533154 6.0355869358109 6.0439205778274045 6.075248473890337 6.099826916748749 6.165377507745246 6.191205460304057 6.219977730221279 6.258681337469804 6.333737901359814 6.342924966095832 6.357022824022748 6.366394610684919 6.372071742851432 6.387511132916613 6.394547605653388 6.40333110960605 6.451293681195756 6.47779975081865 6.570114871705128 6.616367744435263 6.637378665151211 6.647798151438054 6.713648752620014 6.786406484731676 6.828771437026126 6.90418050868867 6.936830897502558 6.980413922779138 7.007433657472187 7.048865950898733 7.062845740376341 7.256300344255174 7.364705363120707 7.376599100479548 7.383741899193849 7.556445931319927 7.5955736226324735 7.601956434537313 7.631992381994865 7.9318317461813646 10.048497922699516 10.498936735562268 10.994737993205828 11.884180309503986 13.43482935582286 13.557736811059803 13.837534520767829 14.162182743389714 14.521909302651084 14.529322017650514 14.596543008802266 14.652030571626032 15.279020402992392 -611.6023346532783
4135_23AcNH2Uracil.xyz eps -20.539260003760635 -20.532637864485977 -20.52642844528271 -15.616848621354919 -15.613698338182049 -15.586426435200675 -11.409273621356872 -11.370159882606723 -11.367152643833807 -11.321853343745993 -11.247938585629782 -11.23805484793813 -1.4258594898069576 -1.3938835774858176 -1.384966360967235 -1.2971152614371242 -1.231430392996839 -1.2232289146681943 -1.0714304736205222 -1.0183537643556897 -0.9182819148587945 -0.8881231446798271 -0.8122193517541066 -0.7897383132892496 -0.752835266085251 -0.7359074375987146 -0.7065210934036606 -0.6833673865849279 -0.6623314178534171 -0.6566387536765639 -0.6392895421654387 -0.6294403007865607 -0.6029619282843651 -0.5941378577939925 -0.5863887682760871 -0.5720339000442017 -0.5586159943189363 -0.5380729616779939 -0.5088501489740136 -0.4806701165881893 -0.4454567953370282 -0.4364735405524616 -0.4309926726794468 -0.42667700417081783 -0.3517709348188523 0.1048185590807881 0.12413208224814862 0.15041060953233293 0.16468096481340552 0.1672677579173977 0.17423489877144407 0.1761821346725272 0.19687595783515155 0.20965887372579645 0.22888796529248914 0.24807979040382347 0.2688253808742963 0.29040340454218866 0.29821854771273043 0.3037036650560521 0.32639695686256537 0.3520253650283596 0.3654381538353758 0.37197310285902524 0.3742891556504436 0.3953410536817337 0.39687363167992046 0.41056758915352143 0.42518114143722 0.43692321462620753 0.45125435455517854 0.46245445098555227 0.46566578169826967 0.47682118766967047 0.49988858884816756 0.5004837145908237 0.5108398363809064 0.5185140172683359 0.5386637231983176 0.5465305227790644 0.5633620752782967 0.5657774229607898 0.5740172681870069 0.5773214341145989 0.6050754541765468 0.6093885891480464 0.6098160343387268 0.6162005707080985 0.6317173326761184 0.6473860535383829 0.6509166542493934 0.6534290740819001 0.6658659339453461 0.6736017127155385 0.6818352858414546 0.6940804446601825 0.71316122888249 0.7185792574608652 0.7238596905921185 0.7340546647328089 0.7490549793682146 0.7533423846107185 0.7566447444496891 0.7823751551920693 0.7957767906208806 0.7965036115619244 0.8035813864014565 0.8189763868024323 0.8447701331183743 0.8592798275428524 0.876757585034479 0.8805020470182032 0.8948340830947704 0.9039603398808279 0.917003830914872 0.9231916221554112 0.9390177734917001 0.9551320642381452 0.9628978199763334 0.9706640516243598 0.9768456096129863 0.9774303528478894 1.0028478304751698 1.0263903281807283 1.0289649090385622 1.0474339036782816 1.0573194805686092 1.067461777095365 1.0775308722171877 1.0942011325005743 1.1044719787244357 1.1168720394393856 1.12841738595435 1.1399302015627455 1.1458141008608713 1.1506383721703106 1.1540527240013534 1.1825608160542171 1.1882100471700683 1.1970073221920015 1.2222645391201894 1.2366565057696894 1.242045575819993 1.243392386139776 1.285888577056551 1.2986552677621648 1.3196815831115611 1.327616035589132 1.328935893819243 1.3471220532964272 1.363616191911776 1.3814570600727485 1.3966528698695182 1.433686448794607 1.4418258017695496 1.4422980319880652 1.4477567152398263 1.4728750016106043 1.4820119795442028 1.4962063716810292 1.5051802323135228 1.5119300850799697 1.5267178474534415 1.5294314873596815 1.5310348373570064 1.55402984317483 1.5593766282130805 1.5879835316926834 1.6083606999598992 1.6336880330846757 1.6507968463442009 1.6556616809699167 1.6718595981852604 1.6729948860660846 1.7060464779255446 1.7188735135054563 1.7229295917454612 1.7376295292876913 1.7792744016817348 1.784438799825507 1.7885990298110157 1.811832950003401 1.8585050693207106 1.8619334459896266 1.8874456242684663 1.9242088350386546 1.9457463340753396 1.9602814886065918 2.01333289554657 2.014902023874018 2.0291488256022596 2.038615346970613 2.069713402415383 2.0918568683940113 2.1029804656687223 2.1340304038001574 2.1488692708352497 2.251842192366841 2.2664667751519976 2.2872220405316557 2.302307622651615 2.313872073229885 2.3318197999238017 2.3407104520523077 2.3638173386820953 2.3938093152770263 2.4033835359714484 2.417256194570426 2.4393316567298373 2.455954496604741 2.480624857269887 2.510812104315629 2.536365327647031 2.5647819410735404 2.5864837453274943 2.5979444107225738 2.6202541987589347 2.622734921507791 2.6335773749483904 2.6784482829291503 2.6947129094081372 2.7225052444501747 2.7316890683930253 2.7487315791527993 2.763704894806326 2.7948830440859154 2.8263734764615505 2.841277215183042 2.849551747340692 2.883994612677308 2.8887153689598306 2.938047874178905 2.95887942976045 2.9637779300585745 2.9907479049935777 2.9981082537045216 3.012827132290602 3.033718579396807 3.0514032719181143 3.0572447201375685 3.0760071444107226 3.078717787469796 3.0866643587768805 3.1047198091637007 3.117200349086392 3.1422322406547347 3.1562382191486127 3.1669781114907374 3.1799197525970353 3.206008200962868 3.207911259083148 3.209107079958536 3.230750398021754 3.232094094229228 3.24287775483924 3.25069492051034 3.2653684789450272 3.2793556567381956 3.3011737512492623 3.3083034673982787 3.320950926043524 3.3228271004082313 3.3444249308533105 3.3683982516258326 3.3721821075623617 3.388650972270134 3.3948908639909705 3.407532767970423 3.4170784020097766 3.418701417471228 3.4302871556628634 3.4338203833293734 3.4418927125820535 3.4538422822374346 3.468124889504377 3.4826776695365114 3.4875868987625576 3.5003561445533506 3.518878575028217 3.53859669520176 3.5444456018043677 3.5471126925010132 3.5647286443725523 3.5755440621853425 3.5919671724077937 3.597754956658112 3.6066502662662585 3.617312223180345 3.6438573626300275 3.6582918435557743 3.679818855032871 3.685154227643465 3.708251556504724 3.7197853722346084 3.7254286383795616 3.739197764138785 3.741272035251424 3.755652810397599 3.761408038893079 3.783001807247492 3.788198761926119 3.802246269242939 3.8341896221303786 3.863130243798609 3.8681838825829518 3.887115362058119 3.8908016641372547 3.8960381334581147 3.920761766472426 3.9221888226091557 3.931469632658422 3.946063736435057 3.968822413388068 4.0136011228773265 4.047808731540654 4.054538743624172 4.055176735814478 4.08108849317335 4.097323412123323 4.116209387607204 4.127137094532853 4.1408754683021956 4.148719815672564 4.1631739668996985 4.1749418119194255 4.176196512882916 4.188551976135142 4.200390997794539 4.217841298575049 4.223557346148799 4.276545350004439 4.2911208876349205 4.294416246112246 4.302228881916951 4.3172295563826015 4.323693720236258 4.334491907353563 4.351826199656407 4.359895194765475 4.380927353933368 4.386766343160775 4.402757852945123 4.414581915109159 4.4210294832345 4.432738527571847 4.459168308953564 4.47936100771569 4.483162887611734 4.519219956499255 4.533718721597535 4.551816551781523 4.562686560775125 4.5773234026751535 4.587354320933548 4.595705650928599 4.598639761845952 4.608087070960776 4.641912550048537 4.649417609003875 4.668061872326089 4.67497877474326 4.695021915902377 4.703421932268641 4.741650642187259 4.781618607278972 4.789309792674392 4.794038515819555 4.8221581544146375 4.893745899651994 4.918437723998268 4.934903067897633 4.960752119052782 4.991422688454579 5.032385380329332 5.055761313084638 5.077088692131907 5.094348407535866 5.125890290388277 5.132180478526709 5.136246120732118 5.143174724242399 5.163743166503711 5.164986908798505 5.170877129301298 5.216155527563608 5.238996811391593 5.291489806327206 5.309194904185775 5.325560239566442 5.354189751067404 5.360000618173685 5.382745008816202 5.401440068311555 5.406416971272402 5.410557424339374 5.438397981617403 5.4407860589655135 5.4774967255399964 5.4990590114839 5.5092975712649705 5.5350022146648605 5.5497482778413785 5.55844067538365 5.566282560475788 5.5810767831446615 5.5925904990153015 5.613202039264962 5.621174634427099 5.63813778850874 5.678434250951671 5.680427307505067 5.688695412622228 5.709086254441115 5.743638690305039 5.767929488181233 5.787974871091171 5.819284711783112 5.823301078740768 5.873183095749808 5.888377657038572 5.937767782423047 5.952632871239048 5.974475975656617 5.981454249887424 5.993052146584522 6.055765742983463 6.077502652305605 6.0929511320703655 6.101064487151068 6.116824298540205 6.148190560355695 6.177419351623938 6.210191693679254 6.214884431233236 6.217298762550839 6.237259882479493 6.281468557650118 6.296730648827359 6.350366849368039 6.385910805446438 6.432574654285261 6.586015038923821 6.5995943985484935 6.624813647586001 6.62996721348465 6.656893995894618 6.665306057611921 6.70507123051952 6.767492731339541 6.779241407043802 6.825215053477008 6.91834411212656 6.95169133007718 6.96738028756052 6.979026487141957 6.992760690826375 7.039932496270153 7.052134119155436 7.142255429882415 7.226962990158705 7.303467416597202 7.353417426875908 7.358510116523252 7.37586337302783 7.3778186459766175 7.454840768987912 7.501343908692273 7.588305472495702 7.598752060450578 7.6560367068820065 7.664480572404365 7.714656826296887 7.8976531456086 7.975429177488288 9.580468203118368 10.220661906651637 11.005184454399238 11.93707781619582 13.221067702616121 13.334141845878705 13.705401478904102 13.785875557823424 14.214756375696737 14.365701281198664 15.02891892550628 15.274027312286286 -623.1359575544188
4132_20AcOHAcOH.xyz eps -20.595578058524072 -20.595571625729622 -20.554697005809928 -20.55468202855157 -11.394589989953847 -11.394571372419973 -11.24280222021679 -11.242796856710813 -1.4693093037139227 -1.4568557817308372 -1.3673184651424983 -1.3533456885537622 -1.0328464763836858 -1.0248584136026746 -0.8366138449020233 -0.8139619244599668 -0.7438011049752695 -0.6940116274272569 -0.6844745936757619 -0.6738646421438398 -0.6540361561261726 -0.6477899212609127 -0.5882827272998268 -0.5808929204764347 -0.5730375574457731 -0.5602377744801857 -0.5567308391673031 -0.5561963576321918 -0.49070423905838606 -0.4798192820067673 -0.4717572818719499 -0.4533062853226859 0.14256285520891826 0.14696364833386674 0.16129562621173865 0.16768563607501155 0.21155148134966292 0.21234754396949465 0.22582172771693676 0.22839134256614904 0.25939629301709527 0.2812752604973548 0.28708525737522306 0.28776987839509754 0.3623404311221798 0.3707170629629989 0.3841802584945438 0.38726317490144546 0.40911483226665163 0.4129852368770467 0.4273816976641773 0.42941292571328266 0.4487574245279962 0.482284071771536 0.49490105814587837 0.5389332440734019 0.5585212953187296 0.5807528029046694 0.6052560390958323 0.6133016235345139 0.6140932911048527 0.6154826226542385 0.6203333325304492 0.6274648344073214 0.6469178465716835 0.6652360661149804 0.6890929706800965 0.7037780920035063 0.7127855920370518 0.7150778289210664 0.7248789741811127 0.7546754424836796 0.7632907125605921 0.7898671217152821 0.7928954477704147 0.8176749747479948 0.8448791358518685 0.8489427714275938 0.866803309187349 0.8818080626817744 0.8864679295333279 0.9169277113994972 0.9197821918532378 0.9444250230404355 0.9654686759571877 0.9706132832322666 0.9944189779760758 1.0089672050206842 1.0102592004188282 1.062775355797556 1.0676633413441785 1.0766440179282921 1.0984477229449807 1.1414207636144553 1.1681344083000655 1.1715395344324884 1.1728701380890127 1.1946377280604026 1.1958847650419955 1.2084464287507128 1.2514095245711365 1.2607805939999523 1.275690555030066 1.2811609489150557 1.3048889702630604 1.3180855916670433 1.3374578067486596 1.3485012564158672 1.3882970343749843 1.3907938624253038 1.4237219114006796 1.45042598837469 1.4669193097350974 1.4830089158473005 1.513017854318252 1.5130932609089114 1.5137572236575936 1.5371535703076615 1.558126680871846 1.5773027430694218 1.5894992480114034 1.6163114206510338 1.6630500526649987 1.696910465615491 1.705152763589727 1.7161941763397792 1.7712944957943255 1.784992185895094 1.7892390436231709 1.854960551581359 1.868501993883336 1.874705014207145 1.9496318855368842 1.9907903624664487 2.0173334794332587 2.1194196139092836 2.1585921014190066 2.1594205510769338 2.198966161519781 2.2396744797460184 2.2844989918251333 2.292147682428936 2.2992501659950215 2.3166887156089198 2.319588894450277 2.4125673733587307 2.4405580972335885 2.459329832421219 2.467993720242167 2.4710860127478464 2.5029214808745195 2.526990860305752 2.57552307326548 2.6348559395474522 2.641738358720308 2.6504409752966183 2.659299159853963 2.6638658612037984 2.690666199348509 2.752263276002108 2.823104443627705 2.8291504925405953 2.8328483597195686 2.846887791443859 2.886980982014062 2.902688958279568 2.932252190625666 2.96714011807425 2.9924070506943323 3.044216688356745 3.0730785925650297 3.0761118649946764 3.0879716559971406 3.091013537194286 3.0911596105447248 3.128714344298616 3.172408533198626 3.190645115950915 3.226043948442038 3.2652731197822877 3.2665562218748243 3.2746712374597275 3.2932587456245304 3.296997705894183 3.2972376880078658 3.300647046773509 3.3180358726747965 3.3330788283050374 3.3748577130828097 3.3985843293536036 3.407079466087849 3.4072071650339413 3.454242000970309 3.470769449441882 3.5080739860913868 3.5147971410733123 3.5187820125586904 3.561776199141713 3.580769478378405 3.5861783005788808 3.5951334131056933 3.59566528898285 3.623435444924965 3.625141878476009 3.6459055366403352 3.664553779632282 3.6784311670250447 3.7038814377785396 3.72073192167374 3.7329948605988754 3.7381136650305034 3.7401425695823747 3.7601603351628277 3.7803736534504186 3.7855501903283546 3.797161123434582 3.818611699016234 3.838026737969613 3.9128384655547563 3.96886077286141 3.973777153157888 3.9829671152136283 3.9930426426948 4.0391809900483935 4.054770361313234 4.058685321335956 4.091929235402772 4.096508004102562 4.129417819982212 4.153730758173209 4.17028413076176 4.178209674176147 4.187187618764391 4.188150757442523 4.201451165158708 4.235941649522215 4.269393259782777 4.280481914761066 4.316772731468871 4.319314714313941 4.338985184747141 4.362071847257633 4.362769115741752 4.387251245968455 4.414019762340148 4.41689197350973 4.4190652323949084 4.4730997755006685 4.5154136424360125 4.520881364028504 4.53538705380262 4.546232830901565 4.564422429394648 4.576726576606882 4.584619060238065 4.620436487597911 4.650098641928814 4.719140585879857 4.719850715659593 4.736374519019311 4.778558723953421 4.798619499079452 4.806255883133735 4.86974474719045 4.919687325917403 4.925051276236751 5.087647433396073 5.125636693598206 5.127453231798013 5.155423257197815 5.23715713847419 5.240441404069639 5.295031542149968 5.312891126835131 5.3839186603658655 5.398110874725338 5.403599889225676 5.4131546380343085 5.499993020027668 5.501371681466164 5.502171884255573 5.5118946884739275 5.5945985628436485 5.598634335245942 5.602342110725257 5.611997642189539 5.618439779094005 5.625280672394927 5.627119801038374 5.648946076033726 5.690119500289791 5.709557807703786 5.718112467129248 5.755830490216762 5.761888661853809 5.784830016990001 5.8291004139543885 5.879026643125366 5.969099352726688 5.984949069795571 6.142598793211949 6.1650607678017435 6.202610404205262 6.207058565076633 6.207847285468719 6.242524816875051 6.247891540009237 6.300895189380383 6.47144265007928 6.4741137309505 6.61395888846393 6.619265286452181 6.669988349857489 6.671987189867253 6.681768708726957 6.718553624841998 6.810557177428013 6.845373290174469 6.864181308169942 6.962176402744156 7.002987663874045 7.003859148067108 7.02666266278818 7.1121583261889 7.117243184351261 7.122159862466895 7.181453190252618 7.269888374106137 7.281561340127413 7.284984573155834 7.318278854104634 7.351919631500033 7.370151773370114 7.445843866495593 7.4766746788448915 7.619191399005376 7.641357929175764 7.734822409211429 7.749284349773564 7.774435727963495 7.891642873311617 7.905528066594165 8.15612129659935 8.172235094712072 9.891413724427652 10.119281288651242 12.924655852282868 12.987186889782189 13.719876429122815 13.87191583339731 14.229149463673757 14.269498593750258 -457.5517168406113
4166_54BenzeneWaterOHpi.xyz eps -20.535062482305474 -11.246361734013085 -11.245750045397736 -11.245654218756266 -11.244510355418875 -11.244413361035487 -11.24381537258269 -1.3250614191918055 -1.1614888319740388 -1.0255567452940737 -1.025245942813568 -0.8342737502129889 -0.8341468333104424 -0.7198163148378942 -0.6861936349374481 -0.6537755349152095 -0.6291187834602618 -0.598178703291193 -0.5980500628502586 -0.564818913573697 -0.5106552885711912 -0.5047310376759555 -0.5046045139489246 -0.48510907505774264 -0.34948979184038903 -0.34797169215094914 0.11495275617606035 0.11607356032070111 0.13531743723514453 0.16092022409340762 0.16394084085325455 0.17633497916098814 0.19529814086555633 0.19551612315149436 0.21644688830156703 0.26650001876609203 0.319104496460631 0.3509707387669477 0.3511190344837637 0.38517453779331895 0.40788224706067905 0.40919636012388516 0.41807480601888636 0.4459013110037176 0.45790534524356297 0.46375353825957977 0.48996201799661954 0.4971430133529338 0.518508041484859 0.5446358678485173 0.5560903957145416 0.5584959611410515 0.5726768483864144 0.575009839917013 0.5784967507133731 0.5841337786012243 0.586363421993121 0.6201917734622175 0.6313727833353797 0.6326743828968978 0.6354333295381285 0.6429986518681612 0.657877300688026 0.6889141309384917 0.6961667298179592 0.713118178940279 0.7234923315303986 0.7401598290211902 0.74045383235915 0.7780512952248814 0.787354227206756 0.8220743126871971 0.8285233034084892 0.8444853977742011 0.8754279994055434 0.8797786845651049 0.8992644629922747 0.9111301440300267 0.9414411522267536 0.9468640819795238 0.955395644335346 0.9793464282689921 0.9897039016345005 0.997108652238048 1.0246674497487105 1.0252200461474221 1.0717505438305845 1.113041265832561 1.1216707355726172 1.1246196569772382 1.195163102355858 1.2034600127228234 1.2148956451594615 1.2184213191281248 1.22877744686834 1.2736878596145969 1.284795629852939 1.3028328512431155 1.3148738772518385 1.3191894499920058 1.3246726546351535 1.3709508959613965 1.389830473880359 1.3956080605606902 1.4719492504619525 1.4840426956960362 1.4983963467812802 1.5003723869465004 1.503348474216512 1.5052296767210707 1.5069060379264225 1.507645213008547 1.5657228165483288 1.5801372090840398 1.5804580458732518 1.6005611253095795 1.610930904383892 1.6133275945443133 1.6588080921165118 1.667886813642716 1.7248965313550135 1.7249164071468237 1.7304415648063638 1.7569677855419084 1.79965971409633 1.8367849944705787 1.8820320771209007 2.067814232782238 2.0793863118895657 2.0926817855457216 2.1442813408028543 2.179398124475878 2.1846139615852675 2.210254208833044 2.228610399697528 2.262140691855043 2.3072992578864535 2.332783627427065 2.356656314994079 2.439620941304308 2.447470479263403 2.45427614421171 2.4661959259440986 2.4919419086472523 2.5263263316632267 2.5319312636662135 2.574916806998977 2.5944198278171595 2.6689262339140085 2.732876977658679 2.733596655251445 2.743431549568849 2.7827625261023208 2.788794164778274 2.826265807470467 2.832457130566115 2.896605463152476 2.8972767226478693 2.924114657751412 2.94148225327634 2.944185393926364 2.9924647379895273 2.9934840916107603 2.997187609673097 3.019379812624711 3.0255275793809653 3.0375880079929525 3.0543432858180055 3.073873925920826 3.0966245130858985 3.117896557262179 3.1536708161112665 3.154995852079009 3.2225990311384693 3.2341567654590064 3.2854375014455743 3.2885183279802823 3.292599874370217 3.3113029522274204 3.3212320262601436 3.3498766679561083 3.3694000791457723 3.3701839536168308 3.3753710098305776 3.378770773343233 3.3982811031055316 3.3996259479285267 3.401395987767806 3.4278617024269193 3.4400084194671563 3.444203561203377 3.4478526350350562 3.451346310557562 3.4810222349378663 3.4947121507940175 3.52315286407474 3.602259740063643 3.6036722244509902 3.6164280744333754 3.6311947686583257 3.6517419897513204 3.6619104044805155 3.664543192900569 3.690572570613085 3.69839899347495 3.705006194679192 3.7083805976746906 3.710017549813186 3.7147946846033273 3.7201444767171155 3.7677538507899775 3.8912822710670643 3.8981088113789575 3.8986283663406898 3.9096124353065225 3.9125861458577815 3.9390699552825046 3.994260098375328 4.033801968349881 4.050209250419605 4.054824345878931 4.064417816438195 4.092436349204038 4.092645475192622 4.1039432410576095 4.117156365145154 4.122759620905125 4.1250626070858285 4.125152761616549 4.131529619380172 4.145143081640441 4.163006374048858 4.170759436373867 4.17080466720757 4.180504157297872 4.230134857364765 4.230160277320956 4.320734944256175 4.321946732135853 4.329610071632642 4.355614772346655 4.374821449830574 4.405112916431166 4.40994026619976 4.423896264791722 4.441257607965375 4.4597138636985765 4.464456279957136 4.490149360260004 4.503252733124204 4.532431457034509 4.534966433667118 4.545577775595944 4.564944059660113 4.648177882424975 4.657879696473679 4.660613906510183 4.663115026668565 4.665598585406513 4.668175394371628 4.678102489512414 4.687625172338645 4.714323612248778 4.724219743963344 4.888145098041924 4.888677576162511 4.91067410596453 4.936584811449061 5.019460194774477 5.05521214917916 5.070807086415552 5.077878738648019 5.10134423047905 5.102209110386396 5.117158894631946 5.117463289949403 5.165766002227167 5.212022800329629 5.259237292072215 5.293510453047043 5.363564120252019 5.369962671107909 5.3707181679329565 5.373374517764426 5.416152263254678 5.41637820906592 5.441198555270157 5.529160693416179 5.539397098902771 5.563920340449302 5.733934347911011 5.747943455973678 5.810896339406617 6.06476143222298 6.065082657090576 6.083822992865936 6.093055315668026 6.266016713002422 6.266027341733108 6.362395058809117 6.5145005511515395 6.517535146796008 6.668474914614395 6.854176426286159 6.938287867384629 6.979864232293298 7.044633457220338 7.046676075765661 7.112693712487702 7.268600751973345 7.269189224792695 7.331703864000145 7.5399486853518525 7.845455088179511 8.333980571701158 9.644831481347714 13.06946879752751 13.111171753363621 13.29298560510938 13.592223385558688 13.595695493918923 16.218738645684187 -308.16165852321876
4175_63BenzeneAcOH.xyz eps -20.604867530927745 -20.540351170868828 -11.380138578869667 -11.238781970955397 -11.238125213391758 -11.237197103848414 -11.236440644873566 -11.236023405416883 -11.234712087860578 -11.230625343298009 -1.4568672855592721 -1.352372575499153 -1.1532823277750959 -1.0187611685009932 -1.0173985963575596 -1.0167931750606796 -0.8265306712757718 -0.8262084178683871 -0.8115737206067419 -0.7119667945113123 -0.6987641227517695 -0.6709686570696561 -0.6461669063600877 -0.6431848955697151 -0.6211544351454985 -0.5904899052761919 -0.589925835117264 -0.5764196036150746 -0.5628980631320937 -0.5541791132715618 -0.5007384003572136 -0.4971093645804576 -0.49680451019276367 -0.47637350337038753 -0.44703057797724605 -0.340878718628298 -0.3398882859836613 0.12190552396496074 0.1235271252971407 0.13312903725019948 0.15396976500758416 0.1641220550448655 0.17097548611403346 0.18378379659323843 0.18643087404196662 0.20254467629948258 0.2045273552847514 0.2244338336959211 0.22840367592020694 0.2717490751821918 0.29535964955466504 0.3274589013742751 0.3478428002518541 0.3563375531701797 0.35661045427378296 0.3659042293289979 0.3900365792737729 0.3987867970300193 0.4022948561569208 0.4197427941373793 0.42358283327104557 0.4301400361515461 0.45895007420500167 0.4811901380383081 0.4846169104293905 0.4915535551228732 0.500399582896794 0.5496267280644884 0.556082045835168 0.5603676943571849 0.5718251266788009 0.5756417165047709 0.579683518276148 0.5910749546029982 0.5918706678994105 0.6000751688841915 0.6120899519230634 0.6189936362632105 0.620284597559539 0.6251788520696275 0.6358545147313891 0.6393389380495387 0.6408218671247691 0.6460415917679949 0.6615798690103478 0.6742091529107863 0.6890526790845516 0.7140103948904987 0.719844903446347 0.7202217995429171 0.7226976800223686 0.7346818292002462 0.7394210690472385 0.7441293690371424 0.7623079556187201 0.8018025873283265 0.8055744582112417 0.8127380465920243 0.8359789261608502 0.8385893121727319 0.8663061298384386 0.8813454299193861 0.8932994283180913 0.8975335225509296 0.920880885522559 0.9333915539710749 0.9438474488159411 0.9510685254555122 0.9734954865771371 0.9821751770290257 0.993192157807747 1.0005336224031458 1.011922986620726 1.0213558250443182 1.0422633836421764 1.0508842180751785 1.0751874070577037 1.0831431059036805 1.1038715780585584 1.122925136573227 1.1351998075606389 1.135845112080006 1.1584278371618595 1.1828969798585003 1.2066523251801382 1.2161793283775049 1.2273315387553987 1.2426437619516182 1.2633493769063249 1.2764333006431345 1.2852645403504197 1.2993365037528373 1.3090858732121002 1.3170079489974045 1.326637818640623 1.3403289974103805 1.3591806219166618 1.3710340903115485 1.3828848326556307 1.390957571225874 1.404229653804369 1.4395663163292225 1.4539722509843511 1.4748743338859036 1.483113365384884 1.4923286897418142 1.5059842914404793 1.5124413648544857 1.5151169364103512 1.5188948602165098 1.5226981277125413 1.524860634670578 1.5560443692061996 1.5795338381651731 1.5833987540420502 1.588835091688941 1.6037596025708936 1.6122193813590149 1.616201995360627 1.6260253358061452 1.6622393472186714 1.6717241097089257 1.7060233412908954 1.7381522631475317 1.7405992519952067 1.762722517250244 1.7708676198744295 1.7770256208481252 1.8034265914648338 1.810986987340389 1.8174443535211386 1.8552885027359014 1.8679977222199389 1.920169419319331 1.9668064495263387 1.99363737181679 2.042749268779815 2.0899826972407403 2.1887948704204447 2.190975344269014 2.218678544417071 2.2287448919040815 2.259396524459104 2.2895511292011816 2.3221141944416224 2.32647382409685 2.3476057592043955 2.3742977721069525 2.37916083235032 2.4436017521840103 2.4559971498569175 2.460292636913582 2.461663284612328 2.501628454938564 2.506376626927228 2.516624047857632 2.5419610778226316 2.56541029599544 2.5873727797754658 2.6058590633176872 2.660410503150281 2.6683647219222024 2.7072146405191755 2.7374875819087663 2.7527332985020454 2.757720068842309 2.788814761689111 2.79745944377158 2.811764159623221 2.81897961589624 2.847421666173496 2.862847237405704 2.8912646408496148 2.905122200501313 2.914786911218588 2.921392384928091 2.9325485045235458 2.949455032532256 2.9628356081018326 2.9697403115942196 2.994851568130379 3.0037053530126556 3.0087125170159155 3.018265541453622 3.0360742707907145 3.0421582004582626 3.060957974152084 3.0682333478207715 3.104404645545023 3.1074259060884923 3.1148097028934285 3.1255684000396307 3.156761060924414 3.162826527021661 3.165082571494934 3.2093572106599293 3.232614388507951 3.243075335184181 3.251554650899895 3.277753440979645 3.2881649183863937 3.299295051222547 3.3012732349978737 3.3129694384481527 3.315712301102229 3.337582257519788 3.3400521607365237 3.358643219032142 3.3633807226900307 3.380857508414573 3.3849070232828016 3.3859993311533914 3.3935169482927305 3.408587879881948 3.41215701968849 3.4137877103419236 3.421458472348335 3.439068788425938 3.4521715873128223 3.4588277524303224 3.461314747869064 3.4744262356859403 3.4850722044217806 3.501522184139426 3.505218600234191 3.5205936373097653 3.5519081532978607 3.604945458222905 3.6102612656562414 3.6171733733554903 3.6264898621379507 3.63796625736611 3.648120454648307 3.6536849675787924 3.66165646033745 3.6760795241172888 3.684019555686986 3.6862145964282935 3.7042678301102367 3.7092488837381454 3.7160080517171616 3.7231020681374494 3.743506099178328 3.754142768491133 3.7588069357676095 3.777299006933455 3.7945958808821634 3.8031201003492128 3.832343135740118 3.8478146395559225 3.9064368528355593 3.914519146538184 3.9221788519689365 3.9279337733013926 3.9330301591754875 3.9677679679847357 3.9895849615878793 4.061922719595565 4.063320651405787 4.076307301497666 4.099887156394477 4.101174525675585 4.110293778443391 4.123338143054138 4.127115938402256 4.133193007556061 4.13449837560235 4.138671325718941 4.140878633648004 4.147520800928467 4.161440952020248 4.168704718512209 4.172644462349096 4.178275504721229 4.181889634554619 4.211587960490936 4.228916303994173 4.252416746229373 4.268234894978783 4.289837251043154 4.323556844362384 4.333730422310614 4.344073076459566 4.351595673064269 4.386663324405086 4.401634801964127 4.4195992478915835 4.421090745441625 4.4302111556059405 4.44785945553791 4.460745072517755 4.476926138535944 4.4811050532388785 4.510582364896685 4.517742904234817 4.53878414405497 4.545597825070734 4.551345417013093 4.556926646900047 4.573147127571602 4.583728384531326 4.603581920768614 4.626156792655662 4.643384793393899 4.667928394288193 4.6689484684411395 4.674090599050538 4.676309005563957 4.687159819262234 4.690568286687338 4.704189122169552 4.711005349306769 4.777240101091091 4.789113701702965 4.860507555480203 4.897562382183872 4.898946340123928 4.9329381865523585 4.9478060843800105 5.029651000125443 5.05911840929869 5.063989201952305 5.0854132846395 5.087207288573559 5.114963098687571 5.116644078695414 5.12598983404269 5.127214651046164 5.1746318330829775 5.178206582671699 5.262858570441697 5.2676539343734685 5.289507702507885 5.370366324466366 5.376874691357309 5.3799756335044435 5.38181092378441 5.3827924413454715 5.416692270039588 5.424687568680216 5.426737247138361 5.464603947711071 5.508789622664774 5.528976998426365 5.546889831503009 5.559380570467912 5.6172179896551935 5.62031409060795 5.6346048869050165 5.658108477461292 5.684619368912545 5.711064918821873 5.7534509526791275 5.770441661975049 5.789521568017999 5.819569644789076 5.865302914479267 5.9938256942974055 6.06874603133118 6.073211306774328 6.075390586680621 6.105627927410471 6.186081335165442 6.254623060878294 6.283165814374489 6.288961330664433 6.323762934917808 6.371512078927402 6.421698879925193 6.531779620821535 6.5344663894739545 6.578938697185363 6.720925824129524 6.728367537985109 6.864208339361176 6.870315089100654 6.948932846563375 6.961838558270032 7.036716526135608 7.088631639052215 7.197219098803489 7.250072425744883 7.274558754041997 7.340543244254246 7.378669207939474 7.407221936031594 7.580347191418586 7.688108005368758 7.807757265723536 7.936504377093655 9.62617266315467 9.882661180809205 12.926727065536795 13.095682092408943 13.106783849843053 13.595150246026876 13.62208194363346 13.722795279322925 14.390090775753343 16.321228033714952 -460.59189615515857
4178_66MeNH2Pyridine.xyz eps -15.56816004526572 -15.51690558100896 -11.277798948333835 -11.275647337886696 -11.262168255538352 -11.243686508356355 -11.242685739301642 -11.225557871728524 -1.2594237405585456 -1.1526535844105381 -1.0917636898925345 -1.0355950322435024 -0.8803033323629801 -0.8612568847231055 -0.8579541274556329 -0.72433555406669 -0.6626186832241833 -0.6558725121092738 -0.6472783496181269 -0.6000650665497805 -0.5887714221291834 -0.5790112929552758 -0.5460119536500726 -0.5350933582288699 -0.5216153364703691 -0.5005696105436712 -0.4235298100812123 -0.3868800299393103 -0.37632527243708824 -0.34962115678962896 0.1018220326029116 0.12024736810928933 0.13838332152451382 0.15789618810552458 0.16433430825573475 0.18112051882590077 0.19096759783142947 0.2008129306359926 0.21622073889801535 0.23325850520048858 0.25211195565449973 0.2731856316697625 0.3130349377366974 0.3231870483555683 0.33268678347183495 0.3522134533547259 0.36189066243795176 0.37046293082555753 0.395963669009234 0.40904249670620907 0.42154500798128564 0.44097913878908557 0.46934142231293086 0.48042313750980026 0.4878861663248001 0.5067149370153755 0.510434757910782 0.5300325292472512 0.5367597716139905 0.55791424714494 0.5690821731037291 0.5738530187721305 0.5825934790352884 0.5932904436150872 0.5948556818378565 0.6149932343434391 0.6211245323888067 0.623586574260427 0.6257577118164555 0.6338839110793789 0.6442739857420134 0.6641480767026869 0.6766822862632533 0.6874965537532174 0.6927097247059225 0.7086795911860845 0.7144330876549722 0.727490495719074 0.7366603975981802 0.7437551500176913 0.7747328851691873 0.7875159487054878 0.7957544148076641 0.82212845439104 0.8309576872823844 0.8500574442686 0.8541131965915494 0.872177532328516 0.8867048751094536 0.9094493928625501 0.9161174062911179 0.9376426444468188 0.9474216548233512 0.9558140543846153 0.9811898218865188 1.0038804668312167 1.0135970551219715 1.0368506058528568 1.0410377354995939 1.0558582761958777 1.089263160875165 1.0962419407902124 1.1270487980811086 1.1419394260246978 1.1608386741175036 1.191182988966919 1.1994765545669492 1.20338326276988 1.222031860857397 1.2304020908325601 1.2445037299373893 1.254948860194161 1.268831181264733 1.299500848472016 1.3138681741374032 1.3364350256453525 1.3494654377767656 1.3497132639569538 1.3871669862810994 1.3932483143868037 1.4038807968895146 1.4127323543828836 1.448919228048909 1.4562488900772323 1.4802733298824966 1.4881635023683564 1.4962274341646256 1.4979482476387829 1.5123362205881967 1.531557237461749 1.5482956146420346 1.553136581692533 1.5613251519279503 1.5722632512252095 1.578868689891869 1.5921024407682494 1.6028837377261607 1.6206619193212715 1.6276855658236402 1.644219551542795 1.6703549307510566 1.6957598897149568 1.7264569059133539 1.7473382799331745 1.792839121913701 1.8044873681607392 1.8231502554903096 1.8546036477445889 1.8767567640874698 1.8930014727939142 1.9255139516800492 1.9733692253778559 1.9919086380538416 2.022030382549155 2.0794319441227382 2.0939305652649858 2.1318159847490237 2.1462461877577805 2.197904813285917 2.2806049681883023 2.3063846298485196 2.386251618025798 2.3993746266533513 2.4417257955911196 2.4700574603824816 2.5011578381028734 2.514230426889283 2.529430183982159 2.5358376274661727 2.567503301488726 2.577298755857025 2.6261628845631217 2.6886762878290114 2.689524197920385 2.7150409511645504 2.751367987987663 2.761302551275912 2.784330929191025 2.811336853166141 2.843116725851301 2.8557454573195047 2.878933452726692 2.913752968389538 2.9232673183432687 2.9365288358555515 2.944875115817503 2.959497579798782 2.9794556754935573 2.9936851319950897 3.0497503275908526 3.0629692299722824 3.0719442671034694 3.08930527497393 3.100412885113177 3.121423334085615 3.1293272090884523 3.132917581003507 3.153851943292833 3.1730191061781614 3.203712276576636 3.2087647752036155 3.211038181212551 3.223261315056625 3.229251264060287 3.260606763984526 3.2692172282414997 3.282122158544616 3.292240358407316 3.3161576465193927 3.322977574833729 3.3277799420307805 3.3401307896894696 3.346617358842567 3.349358899413651 3.3721041685213393 3.37798377767062 3.381920216870687 3.412292484121569 3.416916995608652 3.4331613239528314 3.4502844206358043 3.464064890513846 3.477053048307686 3.4884702239352405 3.5028156689796743 3.5092150265441715 3.529717917959441 3.5647503381300276 3.5728212564318973 3.5928628230716324 3.6068803745721874 3.6276616746310606 3.6356761779475932 3.660523987903949 3.666045633010972 3.677181096392275 3.681718866416649 3.6900616642553516 3.703029637328881 3.7097850960905236 3.7264668698492125 3.737116906122184 3.7420657933643446 3.7560938830483175 3.7597625564478316 3.774615545282174 3.7991753225750355 3.804103157901825 3.813671765695405 3.8572413803211067 3.8640833096624543 3.8888971549135998 3.9096220645081354 3.9159281553798153 3.9460934315352603 3.956280044124046 3.9632269883254136 3.977803204396664 4.001072607231463 4.032254370958043 4.042681176838879 4.060126882272835 4.07370904207707 4.075735888595674 4.138991597428936 4.141073875552323 4.148065409657223 4.1574307737887155 4.172149185928468 4.187988860139099 4.196717887538452 4.208718443301898 4.215560870590283 4.226315988532811 4.233109360498164 4.236953539060762 4.262124233195044 4.27103651209337 4.292135901147359 4.320000070729987 4.346703958493978 4.3506871183454345 4.36019592784119 4.375378014945468 4.407481829578693 4.432049526309666 4.452119265251279 4.456935188030779 4.480790593704954 4.48423139690613 4.507332073470745 4.52865784542945 4.547405433669603 4.579340459081729 4.584218665608009 4.594176808507721 4.61441581476091 4.6328201779965 4.657828896009224 4.686345540930922 4.694791056173515 4.7199159100772885 4.729623412636968 4.735444104807826 4.740471512410323 4.787220813839048 4.80284720932285 4.84181925029476 4.869727042066363 4.869868028824846 4.882975044867663 4.915630262915058 4.944928292608284 4.955499130354587 4.993968294071618 5.015888913940624 5.017972081911431 5.093335026183544 5.120967366143166 5.157845855984524 5.174150337950648 5.202323346861691 5.232197253112714 5.234558090458051 5.265306592549853 5.318509472633889 5.322439196855931 5.3380939047739115 5.3516333550449495 5.3618686467371806 5.3713941677845565 5.397835168139528 5.41647572631406 5.442892178435295 5.457651067149928 5.469981238942393 5.480243172370553 5.501951595475284 5.511555622601969 5.583502851367647 5.621569797530973 5.643416537724569 5.6472923329728815 5.723163061277475 5.7483060749110715 5.755615651493061 5.792765761983202 5.821042752047706 5.826501596655909 5.829770063707885 5.856311806585768 5.936299394165472 5.99250924450891 6.013380430889885 6.06120281984457 6.119300394142359 6.156810573237551 6.20826093993268 6.243668973643883 6.260733484156052 6.3101721185351884 6.352467711257197 6.376817152535818 6.482920001212335 6.511664082654741 6.556701133409966 6.640148386888881 6.6419013663935305 6.700630490489887 6.738365106322972 7.34579190921891 7.370360278079993 9.841338229814356 12.596817989040341 12.807841101997624 13.252890766660592 13.367633264845306 13.882181128186978 14.056781061223887 15.611419345293248 -343.5479602217689
4144_32UracilEthyne.xyz eps -20.541803334872974 -20.534640675260228 -15.638436858629678 -15.620387216130368 -11.414042118548599 -11.374863632148886 -11.335365161819734 -11.250004848809375 -11.24844657283673 -11.244781349368303 -1.4318256884541996 -1.3926792822444696 -1.3086635903748107 -1.240690896550833 -1.083346599533566 -1.0316055345309418 -0.9285999393326944 -0.8964262809555292 -0.8022808933738896 -0.7717608189456195 -0.7603514364037173 -0.7095616546858554 -0.6844263629039898 -0.6731357721215228 -0.6633684269117871 -0.6487742734339191 -0.6102192394992335 -0.5971909188285951 -0.5657453706727514 -0.521951770888888 -0.4801731148878275 -0.4446456533913915 -0.4333753274592365 -0.4127381237397771 -0.4116307532930522 -0.3640882283981394 0.09356373679648033 0.11548569022338757 0.14364535718918903 0.15670140583113704 0.16372553750742871 0.16708620700374402 0.17953157460389635 0.18232377349740747 0.19186051441228158 0.20037475519344056 0.26517142352375567 0.29330936209831276 0.3019429935985798 0.32029021427437365 0.33850367934052067 0.35649856342809455 0.3780758334934739 0.38646853098701045 0.40485244882412397 0.4212838769155554 0.43052369601488555 0.43983598522052486 0.45537955628060856 0.4810356102893721 0.48754829620954504 0.49627438463375695 0.5109561662301502 0.5185813928219051 0.52970121618191 0.5368433133659231 0.5394764234859618 0.5617776696548965 0.5840338633318286 0.5918633685609925 0.5990838981379879 0.6040011859107848 0.6094856127425623 0.6165937832503371 0.6254094270868236 0.6421583265861529 0.6736821695515074 0.6820893517038986 0.6931430074577635 0.7158349566995426 0.7233520559573109 0.7382990002713523 0.7444614285782488 0.7638277246397285 0.7790481645801797 0.7855546870510265 0.7888952243020431 0.8023254424595477 0.811038008254038 0.824219903523058 0.8278130295586354 0.8699152340031187 0.886908252726641 0.8984245371672599 0.9173936804425596 0.9320425299649662 0.9443053798293465 0.9496863521202837 0.9548459687783302 0.9607863212808251 0.9732396804746684 0.9814269462615829 1.0071205365950922 1.03045451502605 1.0518869310142627 1.061478395748356 1.0826687603518446 1.1004648768143404 1.1063530116233784 1.1242721593128808 1.1347681255756783 1.140855597615435 1.1588988187071663 1.1884760928650173 1.2053156535733898 1.215480764335885 1.2272934520523249 1.2660262747660942 1.2794787611920475 1.2928568930157784 1.3131974358684213 1.3261049515112706 1.35409427227504 1.3814659009754886 1.409376324989535 1.4357843288910965 1.441966791638644 1.445221807078265 1.4566071095724655 1.4638640184713811 1.4897705005976707 1.497265703773219 1.509185752811987 1.5256969845859853 1.5388862632324962 1.5992961078176828 1.6256342918229418 1.62979961221997 1.6452716493275437 1.674039533727302 1.685735601284068 1.6938064174968561 1.7014475825396604 1.7068717535972269 1.7288903925091466 1.7316805088413783 1.7652958599877964 1.8019275203676088 1.8650640073731637 1.8756012026532303 1.908019623589065 1.9773385971313655 1.9994229864846325 2.0124402102956296 2.0192251170341353 2.050475341232878 2.070344907816199 2.110617081562363 2.1262658053108185 2.2354044989539466 2.250077744335824 2.293162868903947 2.306660293070707 2.3224235324683704 2.3380167632329925 2.3656912648245063 2.3976556802382643 2.4230940037048736 2.4431308930350277 2.4602928053370023 2.493473719628323 2.501523158914858 2.5355391330826613 2.557361758218166 2.576535635056746 2.6229558501426053 2.6515824501915555 2.6673150857295305 2.6829385885622097 2.7185289507397057 2.7232395946989763 2.7349418720677012 2.7508373020909267 2.771583563618154 2.7816090703521623 2.8061140414924663 2.8315717613856926 2.833898930808974 2.859407637399696 2.8930129230792647 2.925828218898812 2.9434168353255075 2.945326627136322 2.983673305085157 3.0049951260088377 3.0184736954054543 3.0235717118917322 3.0384729817871134 3.0496557229147254 3.078732572330563 3.08983406462562 3.1217984075880585 3.1504658466463864 3.1658957254513775 3.182876029740819 3.1880669041348604 3.1946503003555495 3.212080916972079 3.218412701866081 3.224752894120553 3.2314906331828177 3.2365013195579375 3.240761023506687 3.2628451452207954 3.273743253332491 3.275249930148835 3.2823922623779795 3.296333903074118 3.319145935964304 3.3251690168048755 3.335060924445355 3.341761657136941 3.3593777996461673 3.371987717733543 3.3893695646640802 3.397237655016746 3.4114395435325147 3.4177294627785595 3.422537523196307 3.4390649337590826 3.446897381144725 3.4660624688642936 3.4962601470534644 3.4976605084490426 3.502108722168916 3.523469326124533 3.541465819982524 3.5425298730910124 3.5588161971298224 3.57968198064661 3.5895229205403947 3.616537014872327 3.6365160389995492 3.648461945659326 3.6718862334358975 3.7132006753299853 3.726924690145023 3.7476909446600604 3.7569094615292755 3.7779764931159154 3.8280231100692803 3.8345076459392793 3.876242930595351 3.891044438782501 3.907013958058866 3.909731183228456 3.91119366551049 3.918228916076492 3.943648461738903 3.9901409836304587 4.0084421435581135 4.03753001449199 4.059321567925507 4.093920936340548 4.120271034636638 4.149639213842871 4.154469756855423 4.159398064480558 4.179235552082635 4.184985639888546 4.20419521739002 4.264880827638579 4.269868963832941 4.282773231550658 4.288706757281564 4.294232635095578 4.315408344156371 4.334331471163122 4.36625229499516 4.39242438046702 4.421675470549905 4.427049730693545 4.45266110725348 4.505272898630417 4.505457167316182 4.5092638359768245 4.51539223289099 4.558571668763735 4.593255674905061 4.598243599102189 4.603128168886499 4.631589077112613 4.646733200140129 4.667566469898475 4.716856246833325 4.759333664094464 4.774069171904927 4.847286205026571 4.850770131118568 4.890955092963447 4.903011277999361 4.9116867623325575 4.923684043366539 4.962821182875404 4.992657949514147 5.047555294414764 5.115112496472779 5.116671788327148 5.132791985793734 5.153754968984361 5.186315873516516 5.227882109011864 5.276880109460832 5.329920130410565 5.330711458603617 5.3468200587364 5.352646495313884 5.398576910584296 5.40950743962567 5.456365680562364 5.490406843549692 5.504381711624866 5.517538393514399 5.572149258037796 5.57674599989255 5.612741278930838 5.656444439691866 5.67751353364269 5.701621899104115 5.7591536890150445 5.799105371045941 5.806822985792228 5.808368415175694 5.8157008354207385 5.838339549067247 5.94196953639091 5.961671312725709 6.027331369432258 6.046433819056968 6.070661341899616 6.102111733091158 6.154136536229297 6.163494946760944 6.184612373807735 6.219302303570447 6.2596838924824185 6.325781051396473 6.34334532207293 6.362299133303077 6.390370042415834 6.393972461697967 6.571664001036898 6.615477181717013 6.638151146530492 6.6473307136777775 6.709396140728922 6.7821692249148615 6.819585335473228 6.830197269370356 6.901241227592124 6.933454308071293 6.968219281986506 7.006079236736801 7.047369135265389 7.062689251355725 7.251130974754051 7.362604423058796 7.37285116119961 7.385952681910485 7.55575212252103 7.59068456360235 7.6038406355480745 7.62873153466312 7.931138448277419 9.668379090969884 9.994193278223726 10.936766430586367 11.842971192742665 13.340440038412627 13.568733333800957 13.814586532019726 14.165330870936204 15.263033554236097 16.915244097346434 -491.406227781542
4139_27BenzenePyridinepipi.xyz eps -15.5580180274671 -11.267410166669382 -11.266657104165517 -11.251557678887954 -11.234074392604374 -11.232915510916131 -11.23240905606492 -11.232122138095908 -11.231393955842918 -11.23082760297715 -11.230064786553704 -11.22901752276588 -1.248714096742869 -1.1467492251301123 -1.0816496421217725 -1.0256917200236257 -1.0113738623119057 -1.0111940101009886 -0.8516536142826661 -0.848073293607684 -0.8209475146829257 -0.8207423316063839 -0.7146078521092504 -0.7063138673683763 -0.6524302192730077 -0.6469139923662646 -0.6412445660894648 -0.6154965298823692 -0.5906719287705414 -0.5849956045645289 -0.5846898604983529 -0.5695678266354423 -0.5392268743418691 -0.5123237867875294 -0.49472376192713263 -0.49162325557107145 -0.49154821894088485 -0.41283035240267035 -0.377817225967051 -0.34462848690577846 -0.3329628721286754 -0.3268789814877346 0.11192301684751982 0.12274851952316984 0.12917856460716912 0.1316172765480958 0.13476551191357466 0.15068175867307224 0.16000646045162437 0.17006274722144207 0.18214652901301454 0.19271700520334756 0.20070071266373485 0.20181456897915137 0.21721884672040204 0.22589095297701892 0.23330068072962326 0.308773183970136 0.3228887783923562 0.3288158587041635 0.3488158759374158 0.35327930723141093 0.3611013844361807 0.3677298811516661 0.3732716711044382 0.3809581562831211 0.39585585226246894 0.4074227196705749 0.4167876481750588 0.42212883503111087 0.4344954035592175 0.44108993945784014 0.454238348717024 0.4711960242543586 0.4802110987332855 0.48576039946968463 0.48953026890352 0.49342018698327506 0.49870242925913305 0.5274627197461569 0.5365125358969982 0.5537482942419709 0.5544442403520998 0.5600376567626125 0.564246976675193 0.5752661092615565 0.5807016102076824 0.5852442531001356 0.5885319027310832 0.5940464379458872 0.6011696161593193 0.6042924494883307 0.6076736759899151 0.6229851693765326 0.6281728361922969 0.6332660910570393 0.6422155645377968 0.6430168700748284 0.6441862138854662 0.6523459068062997 0.6641679254914266 0.671152182295179 0.6816449891766628 0.6866573635269354 0.7007643396259741 0.7119326312322507 0.7205984413598194 0.7239078797599304 0.7343712103123093 0.7475647940844702 0.7512576534637793 0.7700118654910528 0.7800669422890535 0.7908497974276816 0.8191039781890285 0.8330583698239453 0.8436633179788773 0.8467876103365877 0.8521332550138667 0.8685581884923611 0.8761420724098944 0.8978875609986096 0.9076006505873241 0.9146804546073374 0.9303070791222409 0.9379061770585639 0.9434306621556309 0.9512044514600878 0.9571808124559787 0.9622171117472021 0.9796106377477997 0.9883630138014832 1.0047614966394833 1.0146802413366598 1.0189989138430984 1.021998998643538 1.036122220889272 1.054920469245713 1.059942786005342 1.079628738302643 1.083236783953166 1.1094647293138535 1.1217677449786891 1.1341966469568072 1.146669107432308 1.1651498903597393 1.1829342303002413 1.2124286274459544 1.2207949410629686 1.2309723125326641 1.2409333787078076 1.252262856119385 1.264365932094901 1.2694990031498263 1.281956431299606 1.2869326845113473 1.3057314319838453 1.3103856929001343 1.314773553817893 1.324298240033363 1.3286114151969388 1.342945945047241 1.3448513190045515 1.3717608268814474 1.3793334687829433 1.3895435787473722 1.4013210223743289 1.4044221016666516 1.4192720077726773 1.4400968404874468 1.4655258779973916 1.4925301803936315 1.4984367392909368 1.5005374439043897 1.5064871166217098 1.51197140475331 1.5173306938794489 1.519486741198054 1.5246264094772906 1.5288052306482898 1.5328705145298225 1.5371792063482763 1.5488366556270576 1.5648191007140015 1.5763961870099656 1.5940396036795117 1.5948565886747395 1.6074898735968366 1.610713347810329 1.6238516545626505 1.6393977626852676 1.6484542509976612 1.6550614753960025 1.6929856913682106 1.6971450929399006 1.7249890298967634 1.7353116307319387 1.7369180369659238 1.7653177788553895 1.7768783706580256 1.778854794653428 1.7868975687571544 1.793003828615899 1.8172929628911032 1.8583898568575579 1.8776196248220092 1.885026928805549 1.9230733185902882 1.9619110162639204 1.9893811228391005 2.0359509864892087 2.093243402434046 2.1428194323030922 2.1446058789713485 2.1974724914144734 2.2032611847456898 2.20835469628893 2.2329996347349654 2.2747900016041878 2.318356235443247 2.3213460570993365 2.3511655491719456 2.374229782791211 2.387650345085265 2.411864668576293 2.431449751104841 2.4621533723363704 2.4692486160948555 2.475948738826913 2.488412008737976 2.4950687609849753 2.5102116485073953 2.5316032881472865 2.543665348966084 2.556080743643364 2.5659384552503264 2.584224251695413 2.6134451962222633 2.6255885764399234 2.6727988243828014 2.690068438831245 2.693992224392187 2.722671134936786 2.748131316439233 2.751499009414354 2.7662041129624995 2.7743461273143586 2.7840190504593214 2.7942327624729706 2.812137513502999 2.8247690634271594 2.8504922637614216 2.860003889313982 2.866804047182834 2.8903623898151674 2.921944856950235 2.9325031508790245 2.938202007344062 2.943364446593665 2.946240309920979 2.956567882722729 2.9659073494947426 2.9771419107590247 2.9869222816244982 3.0071028645616775 3.0137623265770928 3.0173669268052867 3.0306545469655024 3.046437211241977 3.051302077843216 3.0535233861139703 3.07084553420686 3.074766064993313 3.0866000174214094 3.0916242526122435 3.1096562439634035 3.118524686720655 3.123778158544304 3.1485922242602795 3.1532139652348534 3.167442405444133 3.174884660972021 3.18830163805004 3.2161936658537837 3.220093897024108 3.229643315797844 3.250807087607653 3.272360176449494 3.2838780203951137 3.29793622937813 3.30211375737515 3.305748009553243 3.30884430750747 3.3196751883910878 3.3290276683740685 3.3401693523665283 3.3468439426330585 3.354467854810033 3.357684225578887 3.3788309214813137 3.384296888464113 3.3860208797233327 3.39010309290329 3.3928374341920406 3.399249871749335 3.4024238044926296 3.4055652263309204 3.414008764281259 3.4191606503249132 3.426122892563892 3.43113201023863 3.448569785611657 3.4534379438796035 3.4556484144451685 3.4643408483321187 3.469186992706021 3.4796893225838303 3.481805375737391 3.489410548242122 3.5066114700539677 3.5084936653771512 3.518277010878053 3.531528124867347 3.5350223045111115 3.5515420090738004 3.573712419545726 3.59625782493176 3.6131086475106073 3.622234164133126 3.6235903524431765 3.6458421523233135 3.652816709329811 3.66710513580433 3.6842314587753253 3.6875684330812413 3.6920129780216895 3.6973416768919907 3.7047302598463228 3.7185990293001496 3.7206313444287433 3.723509961742324 3.7270723749497523 3.74016161248656 3.749591502171881 3.7610863769336578 3.7687923029600183 3.774300266290847 3.777834207602066 3.7869552865777574 3.8178500861052647 3.862059935044229 3.865090095837511 3.920065093309798 3.9314361359687493 3.9360158478091924 3.9418160332376617 3.9533673574888115 3.964604339610079 3.973243341411456 4.0079615253105345 4.041317553979116 4.0646058579662245 4.0712841198172125 4.07860615625985 4.088661243549626 4.105873988291826 4.106936519362184 4.121617519285433 4.139364408473976 4.143295066597911 4.144476750191771 4.147534237782716 4.150368504458045 4.159845274402023 4.160876105318673 4.1691746993591785 4.172383475792488 4.182346751288631 4.187656199721717 4.193477166504867 4.197909963334806 4.207871378227901 4.209174301459646 4.224024240597681 4.239984007567558 4.248101869158641 4.267911332695562 4.310347123029651 4.3304708589289875 4.337673362531674 4.347796456204913 4.358372894208717 4.3714138843182395 4.391274230261402 4.396632553266651 4.427571215051952 4.437266563430151 4.448679871469747 4.452378794801041 4.464952143597823 4.4741737723879975 4.480270119227947 4.4907977537367385 4.5052184642195385 4.521731116600438 4.529485954669185 4.549619083734724 4.550154345814963 4.553513101745611 4.5684733251011895 4.586085900927147 4.594619344547683 4.5994557009567405 4.610016303333694 4.629236768007174 4.672031976675211 4.674498607886102 4.676109027654312 4.680762944166677 4.681667625983499 4.688852831045011 4.693607993088184 4.699434148882396 4.707231313181013 4.723500492830231 4.726819214610848 4.746896616255656 4.802462662324753 4.816521526503444 4.880186324660468 4.890230219153084 4.9019288884599375 4.905247206235396 4.918842951952372 4.929092137534539 4.9663009864243834 5.014735866196772 5.027919910025154 5.0489728246901455 5.073232373603853 5.085988147206618 5.094796458595107 5.104853416176066 5.1189273253114855 5.123432297609056 5.12842473244862 5.13011229179167 5.132779830434757 5.18076963305075 5.181400453685705 5.18699946126188 5.2381501114628275 5.24093261691801 5.272970398713977 5.325558835951713 5.3368634573203035 5.348055915375568 5.356176070224628 5.378544621211175 5.380164088803757 5.38400751330657 5.385823391146093 5.38871109611492 5.428845487143302 5.429336166929597 5.465054510277695 5.469982171597726 5.478740591471165 5.4940534921847375 5.508218304331802 5.556118240778618 5.568469625439454 5.63796239181002 5.647429188225509 5.766365752183943 5.776765548590832 5.784476772223576 5.82115921861942 5.825627551466181 5.834880919214291 5.85489886797166 5.9619030843817 6.0261719405626115 6.07140064465598 6.0794706809335874 6.081974806485435 6.116326988435295 6.15853852797615 6.266436374614215 6.296936845120622 6.306351588992081 6.3685900931172625 6.378233230899163 6.496351091259991 6.536530884700307 6.548404411505149 6.65251369746844 6.7033076700162395 6.748939454102247 6.871290364339721 7.346381094106764 7.378198008032871 9.701605927365407 9.972926706008428 12.6388502176646 12.829288019005787 13.115877411987185 13.125096638514888 13.40645212831519 13.635582394398057 13.649140190112739 13.90135956530041 15.67558375392828 16.38324129245656 -479.6835741895975
4172_60EthyneAcOHOHpi.xyz eps -20.600579085622286 -20.544276942747658 -11.384765095101633 -11.25426984492567 -11.250555526712592 -11.240500776991267 -1.457106267451413 -1.3547682180033387 -1.0394447792318762 -1.0242960187916645 -0.8169512692947499 -0.7748145193242595 -0.7031266696857481 -0.6876894237787702 -0.6726148177071974 -0.6454882725093607 -0.5789569128068547 -0.5698337068693984 -0.5564622724432859 -0.47829512085060716 -0.4545546777952122 -0.4184226195577964 -0.41827206432808184 0.14495401913442915 0.1522694414668154 0.16138961754698827 0.16590198247114452 0.17348723276800534 0.20335167052202568 0.21313642861436274 0.22780785337971218 0.2293138256426599 0.29057699614357607 0.344761448067953 0.3660885065978276 0.3889166231675759 0.38938554564767164 0.4137512812759852 0.4181030660862004 0.44177402509814945 0.4742700329830613 0.478993580783479 0.5069928675579521 0.5436136673010715 0.561318366940706 0.5715468673899766 0.5906756560168398 0.6007051500184585 0.6176236294586622 0.6213414439681855 0.635760527220988 0.6520065935387015 0.6833489460665918 0.6942252033765183 0.7218462082264605 0.733577513406449 0.761245367145338 0.780139147005948 0.7894545296053711 0.8087380452038153 0.8224559073572513 0.8329195571242456 0.8672162780045523 0.9140308114767117 0.9334138302678274 0.9413492253195415 0.9540010955924692 0.9572724690971952 0.992110737535709 0.9984700835101731 1.0357758458394701 1.0631846864972812 1.0636294085339961 1.0765959604621673 1.0925781864948716 1.096746664522778 1.1724650913945975 1.1788757167941164 1.1840321200475432 1.2133822877390594 1.2372489598134904 1.272386707109926 1.286901474355282 1.31813392879124 1.3579896605157435 1.3623736284778003 1.4159635903973944 1.4454810897910377 1.4533983220212767 1.5060769464784167 1.5146586128682127 1.5256585526891313 1.5871998615136425 1.5887715835341496 1.6161802952861373 1.6357780426777715 1.6695784549307586 1.6883070593620315 1.7112116799748933 1.731917810769401 1.7829777024596571 1.8317495783784596 1.8333649599366277 1.9533719668640992 2.0120216801356547 2.0286133889859426 2.041017357139914 2.210919342202809 2.2231317792369367 2.273031497688821 2.3174300843469697 2.317793327261341 2.3857153775476476 2.431953947637091 2.4572324837242014 2.4586304100607013 2.5060910206812 2.5426637939875403 2.6494641888218737 2.6499645732176913 2.670518510114482 2.6867200826803264 2.700137169380433 2.729488560239542 2.7681425234187342 2.7887668141448363 2.809339789288048 2.8185996847046133 2.83274403689334 2.8519062308775687 2.8833739734355874 2.9269971845304026 2.993440375829395 3.008892318072911 3.054005282520438 3.075556682276563 3.091919308147555 3.095431397749609 3.1724808779091465 3.1845447906016786 3.203223599611111 3.2069444221232053 3.2161413107679593 3.2167843151784954 3.2363418862710507 3.24204160373282 3.264057146359858 3.2692183787460958 3.2735285508131517 3.2832809469429685 3.2872143479487805 3.2962550794613 3.304538746298031 3.3280989895397104 3.37103705101747 3.406653535142246 3.435390738524244 3.4474210012917914 3.450577650075256 3.4735845182090976 3.49295721356237 3.4943488579768514 3.531526112243942 3.5685237353971284 3.592948536557198 3.600782946686804 3.6297738424479498 3.639950096587143 3.6568503479054804 3.7365221330509426 3.7403613279262005 3.7648646999973 3.794380970668348 3.828365050371115 3.879854247981725 3.902513089346032 3.9034263848684208 3.921762758855641 3.9846639689344006 3.9882712039141235 4.057380912632757 4.096717877016241 4.143814518297683 4.148725860006217 4.149601611285986 4.174331131160032 4.189527041415201 4.215728897378288 4.27329155656578 4.284739357662216 4.317251944878894 4.347079515218039 4.353910350157407 4.365018198546671 4.416572714045549 4.420528749642723 4.497759150037701 4.500971210271767 4.507358801191447 4.532917101713451 4.547990391609697 4.572824262033123 4.605380526584268 4.656271339890531 4.7370419427913255 4.7789277956827645 4.822494983075243 4.852912939285068 4.897313640171353 4.897802964607503 4.939027591533485 5.064595494666219 5.131401281538726 5.234650461773642 5.2472237703021785 5.265149374884178 5.380836952601239 5.413434502720039 5.4982092545721635 5.501191674575193 5.599283079705164 5.601789884507689 5.611957015424322 5.622829670526793 5.6673473772874585 5.697425513228366 5.748122580924586 5.802557321181435 5.80851107681273 5.854988505629816 5.980838849650014 6.059765039337925 6.146818521346883 6.170186741045575 6.205976547363363 6.23077319572817 6.314398971861401 6.35201180044279 6.37762800156308 6.437260630866676 6.604923170559452 6.704327240591986 6.707544238715829 6.815609720143493 6.865642210000907 6.960762564490361 6.96329714436598 7.01364363780217 7.079398925105806 7.187513454060576 7.2696300874369415 7.326831122560718 7.387875872397965 7.397871744869499 7.603301463727587 7.695513111986326 7.800637418759582 7.978624332535393 9.644992303495576 9.794919296016115 12.953637601409795 13.694411010267853 14.219139208526089 16.709744785689423 -305.9581988352989
4128_16PeptideWater.xyz eps -20.594368500879238 -20.488921666384893 -15.559452357290857 -11.327143426196258 -11.23950704450964 -11.2173340023577 -1.3839278767862506 -1.352822400409045 -1.2083957899687672 -1.000719971855144 -0.9142103953455298 -0.7696210221611337 -0.7457694360134707 -0.6734046320050551 -0.6369307852546894 -0.6188090419258643 -0.6151140475889759 -0.5709602063172813 -0.5598051807932892 -0.5454617922896827 -0.5335843125141381 -0.5249997750475366 -0.48660152471769086 -0.40101020706080515 -0.37035014630161817 0.1107467391293841 0.1634115616624587 0.17001393153475786 0.17920553995138924 0.1962482325810282 0.22788795477864024 0.2437052814094522 0.24993207889226435 0.25917461530235736 0.2758953554077492 0.30180921570698316 0.3437593866591428 0.37725658758409797 0.37808200878800363 0.3984218298256908 0.4066294350317786 0.42520418760250833 0.4992869163407345 0.5104790490619225 0.5210203239800718 0.5512176092569967 0.5533178479519625 0.5741546471831801 0.5872002190431356 0.6166415068866083 0.6292687388154714 0.6440930626285815 0.6476152983727049 0.6499478478870535 0.6617218236970869 0.6779515539846781 0.6882974635239325 0.7148288568996443 0.7325801167696457 0.7367461670141333 0.7422395100332425 0.7855929341365505 0.7931668954982106 0.804853507891986 0.8258161949032561 0.8309754430456928 0.8436993421039296 0.8560524730401196 0.8863350687205517 0.9259565487713357 0.9314526461824154 0.9607444288803832 0.9960728035061522 1.0048139998091477 1.0342557443835572 1.039218672722296 1.0648229448980728 1.0736886872493536 1.0938649825412623 1.1084846032718974 1.1197513977352176 1.1597689892130978 1.1831447732176839 1.2074246075680883 1.2098724780308912 1.231050265175887 1.2453696040628552 1.2467863476246561 1.2794277537284804 1.3216454253296903 1.3264941220794766 1.3304956514538244 1.35451872256513 1.4082577601267943 1.4334722543189 1.4360569961905139 1.49750692201129 1.4995302069032133 1.515028158882625 1.5281783938182385 1.5321373223272963 1.5430066196177947 1.5482925895232569 1.5807928020777593 1.597293177292106 1.604764175942251 1.6124841931551175 1.6496277664633907 1.6652997575289372 1.7681856917430236 1.7873956995601759 1.810623518098068 1.8256804968437674 1.8982268395177397 1.9008847722272508 1.953217679573848 2.0266528996232154 2.0322801164712416 2.0485086309785085 2.06946960510263 2.0878180910215995 2.1238467415382685 2.1518480116588528 2.177592086454506 2.346213197496885 2.379629915408357 2.396783916211381 2.404697568488472 2.45468341618283 2.5466843390911365 2.5715134652654474 2.5796223815009927 2.6091371961244674 2.628977799994178 2.64657061652204 2.6757059664950873 2.755771642264964 2.7763136047418793 2.864463238897304 2.9054957160876875 2.9130579274673165 2.929257840229397 2.9942913193371794 3.002910167085458 3.044248012682383 3.0668235247760203 3.086577123518002 3.1195244838853085 3.1347469985771825 3.13898236686946 3.1430561107748964 3.157475777899552 3.199250042874534 3.2400858914190613 3.2530590742935943 3.2563305947161414 3.275231736018589 3.301855546291965 3.325935890650914 3.33235650625187 3.3366527637009304 3.3956909542994556 3.402286816564052 3.4350250696785687 3.4463174475919103 3.478331185124397 3.495062097000453 3.513959295950104 3.551509620590541 3.5568803905924526 3.5810759479913465 3.6070280206588654 3.6128030921015792 3.6203267508667745 3.628832345262022 3.64832768389987 3.655803568260238 3.6638284819590154 3.7266633089440484 3.728718368815456 3.729271830204222 3.750778847068041 3.762443359913425 3.774400180518304 3.7769232355096665 3.817748784394043 3.8426051177261846 3.8663500661443275 3.8730285285506185 3.9108153311049705 3.9277897186286803 3.9433837132484757 3.9514325815823548 3.962288393105869 3.980285079098931 4.044190998503178 4.044816435095439 4.055681142903215 4.092967991001395 4.112906366581063 4.1201815456234145 4.1423140076767835 4.153320480843241 4.164319464717543 4.1873526868204385 4.198924555092678 4.208722919686917 4.25206979588927 4.276532822644841 4.306253938367249 4.30738444378892 4.318423132976308 4.370368112413095 4.390802089578034 4.397087408702803 4.4020328362217835 4.42039719605864 4.432756950635497 4.4730027318730405 4.532601903010247 4.545559540049735 4.547911182013285 4.56388665560372 4.576132206587973 4.602516144366928 4.605221526361032 4.648637980083878 4.674033363286087 4.70208862072234 4.721432589281121 4.725506128003627 4.766001970195399 4.857703375569907 4.918971542283687 4.929791333682109 4.938648569816243 5.024245489991287 5.072424774794851 5.125830576502283 5.135830240702445 5.137024905294708 5.207215834552754 5.242955802303118 5.257890753720416 5.286227305847391 5.326596647596045 5.38518619908824 5.387948359091089 5.409110921614052 5.445374966271328 5.493007536869013 5.512345443578481 5.515383514467461 5.5201557160734485 5.52304828035574 5.578526634174745 5.6026693539525265 5.605503783852758 5.6462685120795255 5.653194853309941 5.695406085866209 5.700071736688341 5.713533228115504 5.743394914331368 5.754594371886871 5.8030794878595495 5.841540546155601 5.931847853995823 6.03281189629042 6.067707354068409 6.089535505140515 6.160329065632256 6.203271692924436 6.215778356151327 6.245763832801532 6.274636148221498 6.311088634185696 6.408848009267451 6.513704240624343 6.553422734429391 6.608714863138664 6.727072305561364 6.87966976078141 6.894710488467996 6.907913674191474 6.948220199761698 6.967887391909417 6.981217450669684 7.025166285677609 7.0830743886517435 7.15613655259973 7.1985561521409345 7.284778429193291 7.411841441147626 7.415462280730757 7.437052467178526 7.622774096017655 7.6729002703367835 7.759779710594786 8.27839595406139 10.08239656044835 13.085152361479754 13.188379879784264 14.009649657612728 14.154115335187958 14.58694057489465 -324.4679667334682
4113_01WaterWater.xyz eps -20.584747041540346 -20.52219300526174 -1.375031102177816 -1.313598466680247 -0.7356793014219437 -0.6838371958596817 -0.6102110714912778 -0.55245075467375 -0.5270250166819241 -0.47446330381723806 0.12400474693697863 0.18404864798173617 0.19168062015852017 0.3170166861227837 0.5089484395680114 0.5454529658430083 0.5706861467864768 0.6109825105075665 0.6687677380057794 0.7146662359911713 0.7571824922580783 0.7584011946867254 0.8090204088950241 0.8217276656674211 0.8292881230832305 0.8674174554570004 0.8887373200233855 0.9242855367068945 1.0167560560127074 1.0185631877177406 1.1829232086169998 1.219107014851535 1.2771472430462865 1.347292492848886 1.502414826161082 1.5508748740802918 1.5793203711905457 1.8349803901273816 1.9996964625910043 2.039184411211566 2.0782805677307223 2.0906242377377593 2.1485919547298398 2.205227165251816 2.223942694796153 2.2439281551884376 2.2791970345595223 2.2987044443102183 2.6017801130008493 2.680066532255193 2.936753431076152 3.022922235680463 3.3417195822217804 3.3819593775615813 3.4893487064364623 3.529026393679729 3.557262079275925 3.614923157354951 3.646209646299936 3.6912410303230576 3.8004368412801854 3.8262298508212575 3.8566890467912254 3.8679588297419563 3.915708054704602 3.951110405285603 4.00137344713099 4.01460404141582 4.048454037629389 4.06742652906694 4.072901871317009 4.154776184507259 4.263071839888795 4.274177256473055 4.363543569574771 4.366383012212988 4.431940006858724 4.456745484315113 4.570504536476742 4.671276507508326 4.7153767623591945 4.716663651449815 4.847581484864799 4.912361027175168 5.160894762657247 5.214734804620497 5.29035544914247 5.3413848853467725 5.513167112189445 5.577788350487028 6.0469895641577205 6.083399236612334 6.572189764939113 6.660891744285792 6.891391266961297 6.912544953620538 6.958774460502774 6.991659406514669 6.996100205768076 7.018067659227951 7.026320612129804 7.060007812917864 7.0750540184389745 7.1456758139984276 7.188267163248423 7.222152318417726 7.274784576249089 7.3272723950914465 7.500060862652662 7.5508629981398 7.774348760426751 7.850954072794876 8.266516247255028 8.344190508508621 12.847638950941928 13.184053323737436 -152.67429430557945
4165_53BenzeneAcNH2NHpi.xyz eps -20.50902455228331 -15.575994824489177 -11.348926442916644 -11.234544081548464 -11.233436923808759 -11.23253123383682 -11.231624986151312 -11.231293949194956 -11.227953259086622 -11.226749352643626 -1.3720278403314754 -1.206539462819078 -1.146769521023496 -1.0112317597023444 -1.0111986745997252 -1.0023795647873106 -0.8207677129150638 -0.819399182652512 -0.7944883958210586 -0.7218095471322322 -0.7049566487105838 -0.6613864689249844 -0.639653450774116 -0.6147979649894328 -0.6124535859588492 -0.5843127102177895 -0.5841648689235303 -0.5799425851958087 -0.5600487459627208 -0.5210172623472602 -0.5000674701203435 -0.4900520816783766 -0.4897974162935614 -0.42066840515513937 -0.40930926557797 -0.33494346892709376 -0.3335715670897893 0.12755522807351802 0.1285241246708342 0.1306008768700025 0.15125587750230585 0.17139068158487653 0.174390985759097 0.18213762927898702 0.18500351157853262 0.20690964019196348 0.2085018081466744 0.2249764198091158 0.2388106785350972 0.24236154066313972 0.2425252348139558 0.30378463971810743 0.33033470335356613 0.36096057459222697 0.36521602372716655 0.369628417123893 0.3779938284107601 0.39140075311739286 0.4053930254280019 0.4172149821854549 0.4217917877279396 0.4290065373292379 0.43245565579029277 0.4588179870694727 0.46677240006305076 0.4822155858503584 0.5020130658990768 0.5052999235916666 0.5170054086356816 0.5178793966596921 0.5387467412114567 0.5574845651609983 0.5698720641949103 0.5758976220325629 0.5807295009831939 0.585785648100255 0.59006698330936 0.5959896566051001 0.6008037116097046 0.6068803636142598 0.6154628062131553 0.6231043797494447 0.6270021481043657 0.6386227341234453 0.6407322979013406 0.6494159714374094 0.6497795512785229 0.6637845798720452 0.6789999164433971 0.6878522938867119 0.6952420138230222 0.7157968100560798 0.7186719895705231 0.7266401953787357 0.7381428457758921 0.7461593823404977 0.752063561512246 0.7845305208448141 0.7941488748012874 0.7999360938699673 0.8176841470891747 0.8439471307009813 0.8501486506265918 0.8603924406686697 0.891463448296321 0.9084114046602575 0.9124749945457769 0.9215842356921352 0.9495393394599905 0.9550212714391525 0.9606903752987913 0.973306110508638 0.988574178788832 0.9974273537209866 1.00865265741497 1.0147323848776295 1.0296657739604387 1.0317433920661907 1.0476914953898613 1.059924649281146 1.0672132431844132 1.085275063361808 1.1229199380379806 1.1361476149813314 1.1500364190595194 1.1612000278743602 1.1707462980577683 1.183118523209293 1.1945324949035945 1.2136057923212125 1.2162563763181842 1.2251577082767249 1.230226378980985 1.242056873324063 1.2521031995679077 1.2740577553819474 1.2953297779215296 1.3078340582072894 1.3111599022847336 1.3160847979340193 1.326170666404101 1.3497627536527137 1.390969184257699 1.39281297000333 1.4069374663580618 1.4319118961529718 1.4392128208314594 1.4597715845407444 1.4816647410865889 1.497958907147798 1.505043306486298 1.5094547713710977 1.5128116029866017 1.5176481785949445 1.5221887247378727 1.5290963793945787 1.5310776541129514 1.532928063852454 1.5457654952214646 1.562843879402927 1.5778687033685779 1.595034816319181 1.6034188851006 1.6160615508915137 1.61757261520933 1.62973762786603 1.641277735130972 1.6480465825819839 1.683294012845024 1.694633294261974 1.7391785913280717 1.742884688046131 1.7510247585754823 1.7703727318802498 1.7825893396162198 1.7883038659472639 1.8008943759247502 1.8133689892437377 1.858368376904569 1.9260590629339254 1.9607919081366119 1.9912385692327859 2.034787912113152 2.0757999512990355 2.0961676404211746 2.106838318099411 2.1946297433233135 2.1955455752634165 2.2325761914407996 2.258071071563576 2.3013666023363806 2.323756338990358 2.351931727323334 2.3839893155504126 2.4189343877325156 2.4525580913199536 2.453538546816409 2.467937485122715 2.475190269889571 2.4830766908623754 2.485337704209977 2.5259730523114676 2.541922009512922 2.555562459865061 2.586464345610857 2.605378476678796 2.627858358934724 2.670017825846242 2.69505224838464 2.73586257844591 2.7479528803852875 2.7499241692688967 2.7707926332243575 2.780998573598448 2.7926426194316 2.8161853016063207 2.84613169539845 2.8538047653692558 2.859262271883683 2.8899259042621517 2.9207269402787133 2.9226130435734015 2.9448872887469832 2.9558521375094986 2.968684144921375 2.978967698043754 3.0062872826657556 3.0090137974083446 3.0122678168866113 3.0208451803774747 3.036574624444806 3.0519587517478977 3.066783766438824 3.0755384816551845 3.0790498231561605 3.0995648060597207 3.1195557604238173 3.1217127433951495 3.1266875116226927 3.1655627871242333 3.168568275951276 3.1732392438718215 3.180788740896071 3.2273405127375234 3.2345694264762046 3.2382212206308116 3.2443706530895264 3.2541102775587576 3.2854041870495085 3.304731562464692 3.3096644039416336 3.3110921700390947 3.328240608656582 3.331640010310165 3.3492691173079012 3.3654390967275165 3.380410028671935 3.381412826550134 3.3878744304937447 3.3896945089019024 3.4006814008747073 3.4052055262822893 3.4084569375466334 3.4217153702037644 3.4254817434073 3.436927374999556 3.438470346856106 3.450360555517308 3.459060171227066 3.4628129582762166 3.4901992883238013 3.496187652240779 3.5106717135679455 3.5177392656391726 3.51887108485779 3.5501481595897673 3.5741023516391923 3.5960219871017913 3.6146566634224473 3.62271347673436 3.636424037498582 3.638235679506196 3.6668331248101267 3.6745305072936403 3.681243955148066 3.6899524651828184 3.69979920930694 3.7055976806391 3.7088839213838445 3.7183909364728915 3.72986020630477 3.7332697607334664 3.740260117126534 3.750099809042909 3.7554914721130803 3.7568104312793262 3.7848133160599917 3.807635611449209 3.875648400095727 3.8921047918437335 3.9160567312191534 3.923571821449116 3.926251650347067 3.9284359969597893 3.931430966860992 3.9610380016486118 3.974483590841768 4.04658654890819 4.061522876505525 4.078579971695146 4.081568213600799 4.105679140615346 4.107982850323512 4.117573599864998 4.125505523266874 4.135365304322911 4.138611070046342 4.139664588015994 4.141829940883476 4.146533952956256 4.1587461434072495 4.165356799408186 4.167664291262314 4.181871886873345 4.185933478438583 4.188253548764288 4.2079015737041985 4.227625451161964 4.240492480341936 4.26032139864646 4.314454908386864 4.330417688288875 4.334768503808168 4.341169365208014 4.352439730715928 4.361126947726321 4.380308404879428 4.404745938896453 4.40891428132532 4.429311199791006 4.436409247545508 4.436539772683269 4.451791514178248 4.455055375409412 4.475664665915444 4.478274483902489 4.510839722953396 4.520007686941971 4.53135515695523 4.545343439908096 4.549773288834389 4.563667998232041 4.580202658231997 4.586829770684537 4.60526322142884 4.6113696247804805 4.633349542158252 4.666208681346107 4.67277611833533 4.676259326353679 4.681124972131765 4.6828785955473 4.684075723431501 4.687040468921986 4.69180994298742 4.720409335385228 4.731312044891967 4.777705043584377 4.8086707540225735 4.901344036296268 4.906432092145622 4.916863255863164 4.992579175607813 5.011905333532199 5.068928325622426 5.0703256319030165 5.075313914592772 5.0883568816416815 5.105733699687816 5.119152890980008 5.120224620973294 5.129317204071357 5.134018982717933 5.151340656268232 5.162700809923669 5.180779882923759 5.190852857401159 5.236861822639804 5.275948491688057 5.286649854812472 5.3788671265306585 5.383893333372143 5.387961851415231 5.388107726467252 5.397332084428181 5.420426956942588 5.431196985149204 5.435455708080352 5.456872073069918 5.4702074133885805 5.526761138714103 5.545942280348857 5.549036397930695 5.57026482279036 5.584855668438111 5.6241236366330725 5.643753930660019 5.686711322033496 5.7171044247748 5.73962055140932 5.752480885541292 5.784423627614429 5.825363747602856 5.826361405331959 5.975838392669664 6.003090123476739 6.078607430811716 6.08051813937465 6.086851909311717 6.121375253144341 6.142414364387337 6.192253044462973 6.230391347449719 6.245392915026895 6.280942227763977 6.288820799498068 6.294831982498071 6.37849956577736 6.428127949391506 6.527382403464601 6.536398655778958 6.622364437497868 6.673744967914849 6.729838957394486 6.869229179931316 6.967040412080521 6.972389363114513 7.0485998643021315 7.325494550998398 7.345346932804891 7.404680067897703 7.4730845139591455 7.615301925083778 7.693377585637704 9.531693861236215 10.010566524380195 13.069487994847078 13.108669365711412 13.304569086198246 13.601600939652197 13.691821888297916 14.184852153014795 14.698002254831259 16.28272564132353 -440.725867036999
[truncated: 119,208 more chars]
