# Supplementary material for: Toward Pair Atomic Density Fitting for Correlation Energies with Benchmark Accuracy
Source: J Chem Theory Comput. 2023 Feb 14;19(5):1499–516. doi: 10.1021/acs.jctc.2c01201 (PMC10018742; doi:10.1021/acs.jctc.2c01201)
Supplement: Supplementary file 2 — ct2c01201_si_002.zip [file ct2c01201_si_002.zip › data/S66_mp2/eps_res/eigvals_BAND_3S.res]

BAND_ghostNone_4176_64PeptideEthene_TZ2PSTO -20.51116423115069 -15.58609658168493 -11.34926778108368 -11.25772913362586 -11.23295186743248 -11.22191347498336 -11.21939210510907 -1.377731527362147 -1.232933555337359 -1.027836463225189 -1.019996371611964 -0.9337341451399329 -0.7927798049188152 -0.7846764085894123 -0.6922749264638658 -0.655225109988425 -0.6483835119945023 -0.6266988840209061 -0.5887660850841738 -0.5838333956413799 -0.5772689092613675 -0.5564717446986898 -0.5470190555343198 -0.5075635527440115 -0.4999049510437968 -0.4242462282235347 -0.3946066113050103 -0.3693132748508391 0.08311497427801863 0.1093262111874184 0.1129888475180776 0.1261617692387098 0.1367793644103291 0.1449156150234233 0.1589170069239091 0.1661550830668487 0.1722179103044489 0.1845523954362119 0.2107373523702217 0.2178395746368259 0.2273957595471026 0.2583152301458801 0.2772925354284248 0.2858814566682353 0.3199031283881726 0.325435641490196 0.3451145928777826 0.3639639696374523 0.3667601116245041 0.3826020283619928 0.4127855576066969 0.422019245852411 0.4620078244276248 0.486183416285445 0.4966077172540074 0.5028448014399535 0.5066011243776699 0.528274239116596 0.5393839638938894 0.5530443422219412 0.5764641947696033 0.5811924558905219 0.5858155411679917 0.6037429549619999 0.6188835269838282 0.6293616512361537 0.6546743591143042 0.6726190431121576 0.6999450775010077 0.7302481606388356 0.7347719297967261 0.7582572063787469 0.7889581604776925 0.804778961123733 0.8154741305237851 0.8328947387731354 0.8502815141687483 0.866817671127499 0.8948080879525985 0.9251238479481275 0.9461869328887822 0.9643736011327766 0.9790659020469322 1.010148728237009 1.049161454991363 1.081059558599051 1.09164764775338 1.120322363168904 1.135018354737031 1.177821687093946 1.197045183843507 1.203865706521545 1.24828501431661 1.255929353097652 1.262311444739151 1.276999278688788 1.291567164684795 1.307596790928542 1.314307271992065 1.32776136221158 1.347868227271806 1.358439669619107 1.404059056765077 1.4128664843456 1.447227350157387 1.499448546138713 1.509717933145947 1.531182833648839 1.560568920314195 1.566962888096336 1.59535617878945 1.633721404602572 1.653789137033225 1.675382073500179 1.707619281746526 1.75545746002706 1.771666978354832 1.814025776839733 1.829316041401551 1.844470825039902 1.853782910792877 1.874305277470089 1.953302633492634 1.956423517252925 1.989203720416922 2.022274554064854 2.071450318628974 2.104353708587619 2.143458832447841 2.173323940230614 2.186676432217303 2.220680792600499 2.23397294698484 2.242573368303558 2.255835084372196 2.28527109809859 2.291220761905396 2.334815736708655 2.412910087236355 2.430765059190604 2.443294588756525 2.472273017159008 2.475932250052767 2.49202156819126 2.525291409903469 2.573102846235998 2.591357642283042 2.617341183237299 2.637923525178975 2.714042986985278 2.724870419144077 2.740726498715195 2.773660161474361 2.776780675883195 2.828051903144625 2.86976861750679 2.888705072656356 2.906662521045082 2.95407765466091 2.976643228928739 3.029213210843649 3.033214186216896 3.097714549572771 3.118092041624004 3.144541356597362 3.153476120556057 3.162537182981397 3.184695210008766 3.204434602817466 3.212228098769187 3.231411996702527 3.250702608632356 3.258603352602888 3.305718130933014 3.315461697580566 3.317036803398933 3.350431270061392 3.408316706699399 3.416360180554481 3.431020799614391 3.466500641364381 3.49151136451002 3.538192595968967 3.561103999260317 3.594412345020058 3.609574890294044 3.661742699403507 3.698356742226847 3.728995988889246 3.757625886110499 3.779474202674879 3.830724213828174 3.841792819933749 3.869520199660289 3.88076185900847 3.889206137760258 3.902248582034608 3.907218648767881 3.911384274745889 3.928967408959674 3.965165519341517 4.022095747904486 4.034895122352689 4.092417007484478 4.113924166760569 4.150431052620581 4.238706103711884 4.276379507073619 4.284649045626729 4.302264011781831 4.414392971334464 4.437077877525364 4.480873444732034 4.507091438106806 4.612933895309579 4.627522233531177 4.643216354476436 4.675725073176677 4.776503625304124 4.825312724715055 4.832084600364963 4.872266836330399 4.916399018964705 4.962772743712378 5.00824521477833 5.011526741572218 5.054024054509437 5.06916019190457 5.077303532238505 5.153609383729469 5.178784186175104 5.205788773289284 5.22874743914302 5.248186001205059 5.25685031975848 5.307826016907575 5.328949392515137 5.368556560173032 5.375370359666653 5.432306826276304 5.442501937100139 5.51897716976673 5.622596698523642 5.683100458615049 5.79694096580096 5.888422627169454 5.909156845080462 5.947760265688546 5.984140226658483 5.991033144689554 6.045852777004186 6.09922299109361 6.130293542420508 6.186672139355697 6.203268150469741 6.221527736283689 6.338269542010336 6.557338783423924 6.59686305093038 6.617699834911243 6.727816546043398 6.74590724431758 6.823004112312483 6.880078206123608 6.929303475240114 6.951674710485705 6.973951558128883 6.99532560122881 7.01717568822507 7.060167033484916 7.110626051488279 7.158462017931275 7.172718325574961 7.212319676665788 7.389440122169321 7.572674793594481 7.666777726391715 7.769637206633437 7.828029078991668 7.880730414918101 7.968353062462465 7.999271920060725 8.049160430598125 8.17997724242616 8.238724752941394 8.422382247983661 8.578916425007494 8.594785324987553 8.8691508988406 9.255896991995956 9.37730563177341 9.548697635569068 10.40790461747426 10.68044685369187 11.00951733612066 16.79864453706414 56.38286452402642 57.30200371511062 59.28838410599857 60.58699340630676 60.74755639150457 74.79825308536647 134.1221048245268  
BAND_ghostNone_4130_18WaterPyridine_TZ2PSTO -20.5212631290703 -15.58286863475861 -11.2901943257377 -11.29012939380478 -11.27357519593731 -11.25472180419041 -11.25468575985141 -1.310726288569346 -1.275303287668053 -1.105243189741757 -1.04982752070758 -0.87444878925909 -0.8720910362303675 -0.7390090878397996 -0.6778879523499174 -0.6765820169054022 -0.6667484345506828 -0.613499786556614 -0.5936069379198752 -0.5578359306139604 -0.5478569248009154 -0.5348137640254539 -0.4697595948930602 -0.4392812539365776 -0.4001871707921878 -0.361838555771926 0.08273026331224692 0.08479978203906177 0.1005482595482656 0.1031273884563959 0.1042404737348932 0.1317251563502927 0.1462287290532081 0.1704817562040821 0.2364315984676515 0.2623810929885566 0.3017247024027603 0.3067399281905686 0.3120266482599671 0.3334453813804783 0.341623284745143 0.3433628792236286 0.3485952615708593 0.385623276000465 0.3874557377204241 0.4304845379896808 0.4754337112486735 0.4893427661621715 0.5050535768998056 0.5179665902267102 0.5189235285066536 0.520143667193011 0.5393033768910768 0.5406811488772943 0.5569438026311507 0.5632351828223316 0.6058289202318414 0.6541508765654068 0.6567435769179731 0.6618502459584591 0.6809552449297932 0.7168054098406071 0.7646331064591189 0.7799250436312383 0.8510160973798748 0.8608599657213556 0.8609531012303823 0.8695916592594283 0.881921785417305 0.9169732586457789 0.9252426983348633 0.9476167001782696 0.9784456893607866 0.9807962566698391 1.021119215489395 1.036551024470886 1.089655343810425 1.139988714793634 1.160342347937739 1.183256177928094 1.186374381066895 1.198721132654119 1.209906203394773 1.249128919372881 1.265228049974271 1.284401977625755 1.297590717651151 1.318125753597986 1.423771177590104 1.426037615562364 1.465721474706226 1.516932954382275 1.560435504712546 1.577095162306825 1.593062106525572 1.632422893640323 1.636291272550775 1.650876134222287 1.669049734374465 1.766385384792704 1.779995279612419 1.782821756341133 1.813186103594459 1.834525123005823 1.868079175148747 1.952473148645322 1.955900073937283 2.041517181577812 2.13811945576119 2.169409712523728 2.17615116814952 2.182093300260362 2.209827626629751 2.249301431150675 2.254979789626405 2.261569722271791 2.318652187335656 2.348952430716839 2.455732165511871 2.479554616809404 2.486875048082576 2.504270785064118 2.524751511869055 2.593429274206479 2.629851135781123 2.706188996361097 2.718579045290518 2.728777814951043 2.738484673686266 2.795377038312602 2.81068497763888 2.834777646410283 2.847123048572812 2.861878130902863 2.874479131506314 2.95352879652151 3.037061255964602 3.042745304028972 3.052435872556279 3.077056193375931 3.079226564975945 3.10948955342638 3.160364357898749 3.179261687391421 3.222449350825311 3.260898881066754 3.31119679347881 3.35377021558312 3.38076714940433 3.383452707827643 3.466260561210964 3.507789633801685 3.509584842944393 3.536440450537066 3.558913109578571 3.581143680283422 3.587433496458412 3.628220808349051 3.653742455409968 3.699389261155893 3.799765016566912 3.830289863803282 3.852996519400176 3.870406036715372 3.917983698846637 3.99326104537377 4.00400798001605 4.070835917585369 4.074727138466478 4.104752245617899 4.14336832083479 4.225607552648219 4.234129308301601 4.31611388810941 4.358810540977471 4.384884855279058 4.414620109133436 4.44366641103089 4.458152239252399 4.479053846985729 4.537767708202106 4.631542920755138 4.636959619907778 4.699442439574088 4.754973985033311 4.764337509441724 4.765551015104894 4.798641096397126 4.819282230859284 4.844321616023044 4.86299263125081 4.891603705069462 4.952100708287309 4.969501454778763 5.03471678874624 5.048662863181135 5.05186307476716 5.179398421649266 5.201045631403921 5.207918242476522 5.339314745985125 5.361297207631688 5.43959658008976 5.490686962369261 5.51660932741337 5.530291795258486 5.671788858114178 5.747825494656779 5.85421109305694 5.862297379554197 5.906453689507553 5.909692378893581 5.994712813296972 6.030704738347948 6.094418892880806 6.12906590679595 6.310255567123478 6.38918376387826 6.485765316668243 6.508947571281127 6.55947351150078 6.588434551740945 6.62130965988888 6.625911779838793 6.721545098304691 6.868062743477879 6.875469530844338 6.901859620182838 6.917431266105397 6.9358079077294 6.958428367922443 6.988496742019309 7.015101647888772 7.081259063471779 7.166419948628167 7.282756686171401 7.573573199072237 7.743372520836025 7.826110002210499 7.975600024649721 8.403850837247589 8.446028668915073 8.530010817904939 8.725330733650718 8.945640195485854 9.492071106262635 9.524660058631468 9.551642549832874 10.54117991917571 10.63857119902693 11.39924295227846 17.30014229059046 55.87806914564523 59.00104957567621 59.64716999050292 61.43429671481685 63.38737959372196 74.99471355343556 135.4753640711033  
BAND_ghostNone_4116_04WaterPeptide_TZ2PSTO -20.52401083252909 -20.52144801643058 -15.59638376774687 -11.36143528487361 -11.26364354120908 -11.23642552023413 -1.390705477829183 -1.310897814924599 -1.243574091734314 -1.026895838746459 -0.941084159476165 -0.804408160653364 -0.7006595547342054 -0.6816613743427425 -0.666476612327103 -0.6430332137992933 -0.593050119856893 -0.5927667146197316 -0.565139032903005 -0.5538318054717634 -0.5430002977500687 -0.5155488979158113 -0.4706597140119492 -0.4381557016280171 -0.4055608863139043 0.0784891166391887 0.1060010521511797 0.1111216278344681 0.1385771278975536 0.1389843038211937 0.1568798150685986 0.1702607088170747 0.1845515379225515 0.1970816062333015 0.2335942954761883 0.2564718135118103 0.2678862727623318 0.2912939136082681 0.3098625130843704 0.3258631927612368 0.3621262141481028 0.4138257713225377 0.4344638183984709 0.4522770964764766 0.4764279963801418 0.4808318762492675 0.4973693897340581 0.5180673973021336 0.52915482260182 0.5650537719740045 0.5704227169032576 0.586793840973573 0.5920805401587875 0.6011025730651025 0.6136213628481759 0.6159247252684271 0.6602499023738926 0.6639263928543663 0.6971669434001885 0.731319410183174 0.7437208257703695 0.7588326129179042 0.7669312611930593 0.808496567466347 0.8228990492989522 0.8626518389251036 0.8942162704728041 0.9023211267137226 0.9514680094718008 0.9786794740892519 1.032533401484478 1.059320423079879 1.088601883229975 1.136905566391207 1.141745152581199 1.142514789914425 1.211347494448858 1.231725645957879 1.264449172621192 1.275343098286857 1.293069193170133 1.298609980488916 1.308351384265214 1.320679734335664 1.391303631481146 1.399752304839886 1.409480382627074 1.467752269636187 1.506108916986233 1.52572656709646 1.548532124947039 1.571166465783929 1.594552999539351 1.623791078736159 1.633272209729172 1.645324452588231 1.74214210304612 1.751018896105139 1.782856299667051 1.81411030538842 1.869754401843151 1.947024189932713 1.954722182269034 1.98868001472295 2.031378175125663 2.053473314161202 2.109874385032482 2.147875747143583 2.15256494350479 2.156507595299833 2.179096402707083 2.187487648132868 2.231110101503702 2.288839072051924 2.290393837047143 2.344484918321858 2.354657742026063 2.389154650075847 2.429602992160645 2.433647695067964 2.485881656002144 2.524788934685967 2.551605752951431 2.62052058625885 2.639164708058449 2.655021881365196 2.706812185062843 2.747099631937875 2.749508710862819 2.781135169883053 2.800404125955087 2.848768322215791 2.916498219157269 3.034452723779477 3.0480979200549 3.0690742770394 3.112620792373149 3.155848778799785 3.174831077729318 3.176116805143903 3.200641195953598 3.214550142636127 3.23253347638512 3.251977221716841 3.275712617258843 3.282911482080697 3.335265036531309 3.395149912193472 3.412166523639873 3.43398331452749 3.434435303258875 3.482583260167573 3.501776226504467 3.54297485306674 3.621495994960839 3.672627368693739 3.725072136898351 3.755225153626233 3.792659506121971 3.820230591392721 3.885373480124471 3.896349093118574 3.899683022478444 3.92721289332594 3.955919926659536 3.991105370245035 4.007256716011248 4.021083650931326 4.054887591394042 4.08193015241693 4.155192774603131 4.239036751830118 4.25546457613937 4.272745948416219 4.305342564104953 4.379445379192471 4.463815973406958 4.469222941131964 4.509008185699844 4.58158292185223 4.590194448989348 4.63111746213427 4.647469381505114 4.674085806391712 4.786707593899998 4.81488321197759 4.898997849805447 4.919250738875203 4.93563246408677 4.998407663817566 5.04890141551231 5.051086474550188 5.127170728092994 5.140830024895966 5.220590063607482 5.22674450229663 5.23856158921781 5.280687782354005 5.298082961125228 5.34689650293069 5.380866901727575 5.4225588415287 5.522261473673279 5.618970153843138 5.643424424502389 5.679594016305735 5.767925400334035 5.87488634989832 5.925756640803154 5.938119880458403 6.000141158170695 6.02470306745239 6.14238903161484 6.157091245197194 6.180453853335614 6.294709873458375 6.363474810826429 6.464632847779967 6.576417838574678 6.745191044788369 6.773542778030819 6.851049984638313 6.973385589224302 6.981090492405258 7.068547753780896 7.071048636477926 7.078852178766039 7.1352324159371 7.137272802771863 7.176733997297674 7.184071033994051 7.342603372023669 7.575632950989743 7.682576423006572 7.80571549272554 7.83784621712284 7.931095296838771 7.987937297178963 7.99632847202296 8.26648396982557 8.52953462548952 8.880870711199069 9.388034385363953 9.601761474590729 9.754365467144133 10.32379695218551 11.03810174342701 17.03915782342735 17.43713104140714 57.23422451340029 59.3578946866773 60.95220022951769 74.7035496467101 134.792565395555 135.9210255096694  
BAND_ghostNone_4129_17UracilUracilBP_TZ2PSTO -20.55432201375858 -20.5446719808933 -20.54460332737883 -20.53260995842627 -15.64812294228525 -15.62214436208398 -15.6217489610772 -15.62171489380364 -11.41942812141185 -11.41653710808949 -11.39584874102187 -11.37441518597083 -11.34915378158242 -11.32877315734947 -11.26127987373504 -11.24550070468686 -1.440557566530023 -1.433887244943935 -1.410451997957093 -1.392857373778828 -1.319552354610728 -1.306112114657606 -1.250964170043128 -1.239930796873907 -1.09697267467105 -1.080499265864959 -0.9416818392940657 -0.9267295202844517 -0.9098601064277456 -0.8957490599111928 -0.8131854881203215 -0.8004903507920338 -0.7729912748580208 -0.7594055191240716 -0.7259514840251102 -0.7129871393696952 -0.6909260703198675 -0.6732466130432954 -0.6710264273634745 -0.6640032186782036 -0.65609141800964 -0.6482182701674617 -0.6259210769118463 -0.6098296853438531 -0.6020852644800865 -0.5931559398526594 -0.5846367161172197 -0.5654770813659439 -0.5300365231983732 -0.5168896078500477 -0.4969519291630985 -0.4784746670793831 -0.4637154745580896 -0.4446441536871978 -0.4434150006197399 -0.4360193614310013 -0.376567407883787 -0.3591333280317504 0.0629860109935122 0.07433437008658465 0.09126394644492328 0.09325022553411182 0.1038514947385513 0.1177846869040119 0.1285930558614431 0.1446962010668097 0.1528996406438626 0.1635556783701221 0.1721375668482516 0.2122858226057433 0.2131575455500899 0.2355227254819953 0.2536311211149703 0.2577186102602173 0.2790382913042159 0.2845316842333596 0.2884694313688978 0.2975827773680756 0.3037251163646721 0.3072168966222669 0.3236179447263881 0.3420157659376264 0.3442632397124868 0.3511594393966506 0.356418276426865 0.3603865415610732 0.3840391141203562 0.3892931224959801 0.4016985726577774 0.4110761624077494 0.4251985516728475 0.4284032777339632 0.4503532860603474 0.453147096364297 0.4661352127970798 0.4693463266974527 0.4825309604024943 0.4849484619077069 0.4986529858049618 0.5054662261620927 0.5123574442539566 0.5226542611235209 0.5272365646963951 0.5326781362600352 0.5550864917134345 0.5669596754014231 0.5721201331269913 0.5967120468931331 0.6009285539630468 0.6166245369414051 0.6217122787262344 0.6366784859966443 0.6505490297969738 0.6546457624037939 0.6784625799417739 0.6905626455462329 0.6999389089942635 0.7056748123334989 0.7082227631776351 0.7265302542753439 0.7406167135878736 0.7545073595040662 0.7628317769981751 0.7730594830758842 0.7797763493544444 0.7889100530259837 0.8141289797994438 0.8330271639458232 0.8462027558391939 0.8583843794133226 0.8738113204443421 0.8761604786522288 0.8810949929735219 0.9131370708482763 0.9189811256919418 0.9302584238109 0.9498507450414508 0.9612577259568088 0.9700158896128551 0.9752855769267991 1.001375592971063 1.010410105372711 1.022905863514681 1.040138345821927 1.050070967612684 1.07110058048422 1.073427876155041 1.07404257263666 1.084292787929102 1.08953631722162 1.105722390455799 1.143400443690546 1.154379084387191 1.170686117976485 1.177461104627574 1.192790110432286 1.201808317788491 1.212209132679652 1.22439843500711 1.25234572523883 1.267999770456491 1.273809603893811 1.323596626702852 1.342742828709258 1.356570293133248 1.361165326975527 1.370732329838018 1.381776402632921 1.404415106059346 1.411250498055244 1.425246047852597 1.448737069398608 1.478242203041517 1.493991912747899 1.495101754870897 1.511273586674467 1.528745985236283 1.54935466160736 1.554372012893278 1.560967606027645 1.60149041210767 1.607554863148429 1.621949021739126 1.642406439755762 1.647024556622575 1.664003655865604 1.668562972473623 1.683737835697463 1.697880937683433 1.700602047090334 1.704214687004661 1.723628419969397 1.734577346678867 1.736517228813965 1.771302676739378 1.772489192542889 1.781892952833886 1.831833619065356 1.831982638592315 1.850653133585815 1.865505823078532 1.874238675999108 1.920758008047286 1.952241311793809 1.979659746780024 2.001605438749056 2.006000734044296 2.029556894022032 2.047715141225562 2.05740819824519 2.085632509792523 2.091449057640939 2.137495810789912 2.157447464069917 2.183478937293788 2.208335734588367 2.208866721832415 2.224031763595537 2.225699626943886 2.243274445433589 2.262285740979671 2.271867918191423 2.285101357346776 2.291528426144581 2.319130277432395 2.344045780792293 2.367280646439209 2.370805227841795 2.390284452782457 2.409400344613422 2.443989630223032 2.458143651323254 2.464546373033732 2.517408305719011 2.536319989483817 2.542513155683367 2.603285880634301 2.630696271842463 2.639850051416511 2.643468360366905 2.659283771251665 2.661699067197894 2.686486123857649 2.691181537197651 2.719267850233978 2.73487553727988 2.740230399633868 2.764154585374774 2.801648443217012 2.812465563062621 2.835218278766396 2.865352873003362 2.874897118980196 2.875237430065254 2.882651097427967 2.903797013901634 2.910646280998143 2.91864302542449 2.92765783964271 2.955108078083175 2.980083495699868 3.04239192476053 3.053331580675997 3.078655424094297 3.100522875237336 3.106985411710057 3.132131581297505 3.134046827827754 3.145305623407417 3.149636944513336 3.211052741087126 3.216820981163699 3.235950178335691 3.243214387619481 3.263520311323506 3.285520487747149 3.294759526705149 3.313880295291043 3.362819716555433 3.375478344173209 3.382829532344659 3.386054360528287 3.397404301153113 3.410244382384925 3.443564522848187 3.445084730004181 3.451831720951528 3.456997891277969 3.521161632769854 3.587394889510381 3.625927406181747 3.639258726225444 3.662373911190151 3.702083923741997 3.730422447124518 3.741257554266029 3.766829538689579 3.779790701618717 3.783622840453086 3.79511602500355 3.827268327918172 3.83783818383301 3.83896320493041 3.84304052498074 3.867161350803023 3.869057626580489 3.881226863620241 3.902873703609854 3.910854037051606 3.919920858413287 3.92006559111488 3.935793669688783 3.957310152582387 3.963622644109096 3.997271924911282 3.99840963258811 4.011676019796193 4.028104614878995 4.036795166502166 4.052476284745356 4.072392358768337 4.080216861632007 4.110693984712659 4.152291167552339 4.17435282872777 4.198178993916764 4.224595647999461 4.296977857175701 4.315410352176412 4.324602377470089 4.334325996566941 4.337003740297747 4.365068186299426 4.378633693537078 4.396260349637251 4.424598713120708 4.433623243590365 4.446462207300892 4.472078186926426 4.506069910046971 4.526935214337773 4.531750406057513 4.552962993762702 4.554380866765266 4.575424774388924 4.605665411276269 4.620803538934998 4.63505096660922 4.646700372869505 4.676493946557557 4.680563126569312 4.699675923891427 4.717149288631775 4.737998918746176 4.747844618107352 4.79274650349615 4.814336308347629 4.84457833940814 4.851523135528738 4.866878982997665 4.899658194954628 4.901467845755271 4.904696940775708 4.906284110599149 4.930646092656954 4.947907278027172 4.948015776986061 4.96749361664105 4.967633817441317 5.018823591146725 5.04286463671918 5.050389524397231 5.067243352669245 5.08145871824417 5.127021012400215 5.164623656947151 5.236198709903976 5.250245793663775 5.304491521579145 5.313307611938614 5.314172997298861 5.324333668694477 5.34423008385027 5.35996468652291 5.373041548933125 5.375605395650274 5.389310371515458 5.41852250570566 5.422952875688329 5.466291819302245 5.489859569137833 5.512376289028741 5.526145706086504 5.526986304899181 5.573586435769369 5.592698625759742 5.612945426552239 5.643722354188716 5.709445649003516 5.764595626706674 5.797612681074883 5.849657729890828 5.866048183364301 5.91023499989319 5.912392378772894 5.957705761659853 6.087986090580607 6.098053725231297 6.119194198503427 6.155678762959388 6.178238671030909 6.207484228108643 6.217564207491703 6.229381647934527 6.248504424935252 6.290756946840947 6.302700372000907 6.329722153763615 6.361117390568326 6.407607938758265 6.414380286534115 6.445426105619579 6.468740089456053 6.480702497556532 6.621185308685557 6.659729482945807 6.737184438078403 6.746512791682762 6.759493857644984 6.77792228773361 6.800294688510762 6.815648110597459 6.838023856321415 6.875204485880645 6.941650412422216 6.971269929735267 6.981740204520759 7.012831513160505 7.019536017507212 7.035412411120119 7.046959370016991 7.048214008650244 7.07472585361183 7.123195628629677 7.233179801878432 7.25974450606398 7.283584231954026 7.309921533946369 7.431538190770216 7.449487075547063 7.468076406206217 7.478710045089337 7.570773786395912 7.608577919500275 7.849949660725952 7.916458422530862 8.239467280407286 8.252071494947659 8.302369855074412 8.318643939327801 8.356241166457163 8.38033892089306 8.562611790709131 8.597494259735585 8.639441140169993 8.704993452446516 8.772391919001862 8.856133251635509 8.911173755610019 8.988446482415174 9.373300917994039 9.415899727781838 9.442859424467064 9.639072813560622 10.06025953747797 10.1183337567502 10.27688137156938 10.29254778635364 10.92684312527033 10.9380176757764 10.98155703038237 11.03347009322353 11.44394676619314 11.50414962293631 16.55543282804977 16.59977548722042 17.11514654861472 17.16129072840149 57.32150225790518 57.41536992968362 59.82958877450214 59.9410696494684 60.1411944397413 60.27333591951127 62.22895036956645 62.69034929760336 74.73683528512018 74.87453018294238 74.92385864670862 75.28175177984464 133.4259675973661 133.5637422551333 135.0697796640954 135.2545837981273  
BAND_ghostNone_4125_13PeptideMeOH_TZ2PSTO -20.58823313462003 -20.49385853526461 -15.56196408919608 -11.32988227057115 -11.29255189285202 -11.24327866098447 -11.22175403025078 -1.390501468341804 -1.358699946089944 -1.212542450259137 -1.005316649304758 -0.9519176330600567 -0.9180991671603935 -0.7782081257545629 -0.7214222943108778 -0.6756769015253947 -0.6495120949181444 -0.6374739610026247 -0.622883640269287 -0.6187900446945732 -0.5721769905677373 -0.5655663149573372 -0.5479562416909475 -0.5363007029758087 -0.5275305013151892 -0.4866382913270197 -0.4829707321036764 -0.4065456628220748 -0.3754831758263542 0.07220524552641766 0.09912118950218271 0.1113842898342795 0.1172548969931613 0.1423301966661707 0.1491099807059615 0.1659217209683738 0.1699222589866952 0.1842886703804967 0.2043296409925384 0.2174038739547947 0.2242909798776691 0.2353284193384541 0.2641349065619323 0.2933045486461054 0.3027771231894647 0.307713448137291 0.333997560481317 0.3613312296994305 0.36856201422749 0.4131971497586886 0.429550197357918 0.4397475715701475 0.4663384287176302 0.4816435862318303 0.4967753643808772 0.5068687076304652 0.5183473982395782 0.5504282203341391 0.5557270655121701 0.5669177252298216 0.5754716458103815 0.5870379216104409 0.6009137667818313 0.6121053757368837 0.6292111544718604 0.6313006805718906 0.6439256904944166 0.6528952356434976 0.6708972617761364 0.6765803589609181 0.7157055095829992 0.7520110513950671 0.7856424993111905 0.7892605926180681 0.7998492457733363 0.8313654970858468 0.8478109049693862 0.8866122810771053 0.9014765230252454 0.9335099934705051 0.953722631005684 0.9820798810720119 1.012083142672627 1.04496321168396 1.068239903728052 1.083989985701068 1.11841217552818 1.130975893882826 1.159297134147021 1.197371422447338 1.212868897617896 1.245039859289429 1.252192455579492 1.270008490374902 1.299612861535815 1.303851547909612 1.315804370465678 1.336355967701037 1.342542536880158 1.364179369271054 1.374575414326046 1.413362220515969 1.421999820380093 1.447214286249218 1.489324630626344 1.515338072614796 1.535234918739822 1.563625677114879 1.569457987605472 1.58787985334785 1.604576291665581 1.662869858113957 1.688343400409192 1.704667853432979 1.736872422514537 1.76518334094963 1.782596143896356 1.814605249558502 1.822742074812831 1.855943274797212 1.8718935973725 1.888639540278705 1.934480199625222 1.961223709866965 1.984644114178938 2.047992093366338 2.080671841832984 2.094006044023917 2.100621241667795 2.134580068146232 2.164063100755673 2.191684856782264 2.217318762489089 2.232003399757379 2.278936774523371 2.320911605220526 2.334276937598158 2.367169790961079 2.389254151479057 2.393438819404592 2.421251298464933 2.453710928759242 2.47125983724216 2.496969692749102 2.52159400523428 2.531270353553153 2.536546359070422 2.60102993234657 2.612091071834605 2.657247012795263 2.68834469214699 2.738429429020179 2.765158041786413 2.793185265433342 2.81908048762697 2.837626889199211 2.913020483001334 2.997366593233795 3.026970145030193 3.062251037609189 3.08199745657562 3.096495332822852 3.107423122334663 3.168577853743383 3.176881744398255 3.180282597472516 3.193550048281713 3.204390594254727 3.218116742723788 3.230589288282509 3.24070412965043 3.251868992936622 3.265063226238157 3.294886647746833 3.315343891454275 3.332166993654827 3.389342133276108 3.412951538362528 3.44371101889212 3.457039847854385 3.469796553811099 3.492179911731901 3.526466278289523 3.577989010793658 3.643827871789254 3.669610348059704 3.752633400255679 3.772946090965899 3.794985997754067 3.837677859919665 3.878907394455349 3.881621424864889 3.890858822009624 3.910902717239291 3.916472642612261 3.917081670463388 3.925690852916468 3.964451942103243 3.986960645771951 3.999405278319241 4.02626264310713 4.036991849086418 4.078978024323228 4.108163603474763 4.123571927388466 4.187704686601665 4.249096411848471 4.297728915651428 4.325078739484755 4.353431112262508 4.395280222847131 4.457009299367771 4.492364869051847 4.525967270054013 4.625297911236077 4.646790751806622 4.68281460262913 4.755256303726378 4.785869329902191 4.820518374913068 4.841531061318805 4.879113781755995 4.944830904780665 4.956512006275481 4.975424142776623 4.982518180252327 5.043377028864987 5.062353813076014 5.105475223272675 5.12585041735403 5.182545627900415 5.216105772380538 5.268754785040668 5.289944343173151 5.30838203043779 5.337262774434827 5.342363126521782 5.365920128460913 5.389133002340279 5.440081257286756 5.517253810212316 5.529712953263263 5.597559169775257 5.611257219217535 5.643325124099906 5.727205348395438 5.863654781165379 5.963122844720563 6.0120387439038 6.03618297132492 6.049817791692203 6.079012168118195 6.132798191091703 6.174701560419205 6.209301301490981 6.244010448466274 6.276282165646576 6.364000985268296 6.590179152232509 6.74215561126895 6.764440942744634 6.788047249392085 6.8708317697112 6.936496096942062 6.960879629726032 6.993608518264947 7.074328911283641 7.088287401418874 7.10243345686531 7.131321532757532 7.151674748337228 7.162645302870467 7.173875960954001 7.287709319503714 7.386974801242897 7.486932160490289 7.616909837932371 7.677610031040797 7.776107320101332 7.811363481511119 7.867388207070914 7.890594317901054 7.94600990272751 7.961804566565268 7.999811547913989 8.20564066662882 8.368283181639798 8.613432997774588 9.098132367480819 9.201808988308327 9.489062108933886 9.826290728163096 10.37812219799776 11.04617832720167 16.54174452818229 17.86540547999997 57.33199247247272 58.32281338697288 59.18756138067706 60.66945792996915 74.96859052965267 133.335809218785 137.1626583394167  
BAND_ghostNone_4126_14PeptideMeNH2_TZ2PSTO -20.49189925352681 -15.56971024901052 -15.55757722046251 -11.32789092674095 -11.26277075959095 -11.24248319815855 -11.22241551751527 -1.356314638720978 -1.211386758322267 -1.200709802098638 -1.004670380590703 -0.922583507629862 -0.9167095349150377 -0.7718257817708415 -0.6927068076361867 -0.6752422253405148 -0.6393764435278816 -0.6297414285660091 -0.6185989263372254 -0.5838252537571383 -0.5718606073424038 -0.5637778936916531 -0.5437557311047038 -0.5421107017102337 -0.5336302424982817 -0.4853720541390186 -0.4295609810133118 -0.4039705201763417 -0.3725572674363682 0.07295362647972163 0.1010488210660679 0.1030313822598701 0.1168428415004002 0.1409496105055124 0.1500806508468905 0.1571070634485903 0.1714034327841337 0.1844648099255624 0.196591601800416 0.2048635431405739 0.2273480389924273 0.233674725781631 0.246329853168615 0.2628526478376582 0.2966312148852753 0.3172192048389249 0.3233635475457314 0.3456085484059916 0.3518671597834852 0.3705360649602788 0.4071063759286533 0.4184726628639495 0.435369332627196 0.4630820221744666 0.4703594396995555 0.4813721135140625 0.5004495454594362 0.508153501195727 0.5274818019933692 0.5599022551131894 0.5717279005228624 0.5749012353100711 0.5900546809663967 0.6012691730270582 0.6104956725834114 0.6177793365896097 0.6328450708892703 0.6474189722018542 0.6554880883217982 0.6745679550799399 0.6790809273854934 0.6904901476325401 0.7144854862220684 0.7233205123032169 0.7562647985664976 0.7767092191563549 0.7906371638904514 0.8055499586799422 0.8248611811275263 0.8557393646526988 0.8859104677082112 0.9156564723065888 0.9523726695280379 0.9917790256352241 1.037450984363596 1.047751433316203 1.080405549899729 1.092674776472509 1.110280634295242 1.140485585240955 1.150755379348164 1.163365749915994 1.214541802860945 1.228843468792026 1.249842155518886 1.258577435707402 1.283043388429556 1.299671569506632 1.314327173022187 1.326712546227719 1.335664595975443 1.359451660547682 1.371243454764228 1.398249901327144 1.411949628688822 1.452950711204223 1.461695548350753 1.505103735272536 1.538384792649739 1.551806778544145 1.561417335774449 1.585941120457308 1.596903044916127 1.599741993174365 1.640292014938766 1.670762933851907 1.701899468400536 1.714166008868572 1.74867228074812 1.766560558565892 1.795526716480671 1.830574019273693 1.845302410603124 1.888867814938981 1.906871575815765 1.941286140583874 1.965845236767822 1.999725038897558 2.022901720538599 2.071531806427072 2.078373162823464 2.087274236528958 2.114629028406948 2.151426688523778 2.162473037865684 2.213513752452499 2.234533143006229 2.23894350815363 2.270428193927156 2.285558228459257 2.306392704771186 2.359997301931375 2.379611443010677 2.40120442420362 2.41454191343903 2.416539309276047 2.459208371580123 2.488891640247019 2.508941100718951 2.533365790691217 2.550519183522209 2.583640923501835 2.607947690022694 2.658494578574803 2.682146098609108 2.690871522547155 2.750314770960237 2.753134674617543 2.771894183146602 2.820963558213995 2.844776424805468 2.889305382949171 2.923126285385496 3.019249641864881 3.053857757203227 3.065319093645357 3.082786524373883 3.093569777736207 3.130575698935699 3.146915930303006 3.152476644738321 3.176758306234007 3.187671288886529 3.220418223211231 3.22603079417749 3.244914267164713 3.251934957905571 3.266890453102199 3.272675999154166 3.291169253169939 3.32391891065665 3.334847217076082 3.382637086184494 3.388557523679221 3.420191799571505 3.441186515925515 3.454268929928631 3.493695422049407 3.518597265045134 3.566990409320507 3.571991402715838 3.596718594211044 3.656828285628461 3.663244717059946 3.754771553261474 3.813700505132307 3.848743966055331 3.878987561243738 3.884005413189708 3.894733091626911 3.903293514660163 3.906808373440676 3.914774286666442 3.923445341400738 3.937551276181102 3.96548568567242 3.999059430510449 4.018779695632428 4.03877339937451 4.087083848616764 4.124452276320219 4.127244961298604 4.191116476781248 4.202966357343493 4.236568491093867 4.308004503708231 4.31695425726527 4.375303204798922 4.397671539404363 4.455834680245196 4.492690326701286 4.586251139590075 4.651432464290313 4.667777478046752 4.713413512417892 4.800344015284908 4.806888577446961 4.870411663045936 4.922445393831111 4.94650526011005 4.969827163880817 4.981780414589634 5.033570075362304 5.07000082054872 5.08221410745947 5.101709921364595 5.127364506529859 5.177399574881155 5.253477856305037 5.27009862804617 5.300049858181345 5.336287112319873 5.351844226369848 5.380032361267382 5.406429948078177 5.444135454542556 5.486040599301139 5.503290144895828 5.562058613281632 5.571441667285448 5.609421400463888 5.658956530118563 5.680564637467338 5.750776886927756 5.812003370381642 5.868098666329218 5.881557847899059 6.001930767348354 6.056439593505295 6.077212735631011 6.113733726127209 6.137841463087132 6.164361743138916 6.231617818108176 6.273181371622736 6.380151830310844 6.613050998848523 6.777880974490047 6.797042588368049 6.838872182229687 6.867917008059125 6.918368756107674 6.937340046977995 6.974839122547004 6.986113745156295 7.059888659117181 7.104370013818399 7.109972663312445 7.118517996483526 7.151606125079295 7.163924039622897 7.216101012332498 7.284727630707362 7.381773818343722 7.400155009836062 7.427949780102797 7.615428039907809 7.679040897996088 7.777189969985745 7.822580911347882 7.893232497254047 7.900086205278234 7.96756217027024 7.991200780753795 8.042434920701883 8.165841969911105 8.362265785603286 8.640405918918466 9.130591348696036 9.252760499145783 9.460488922742707 9.510268056484119 9.800641984209227 10.36216858865036 10.3894952565391 11.06110476327655 16.54388413600589 57.35906092401682 58.4380451368663 59.20205325246425 60.67550412894263 74.24131241039905 75.00119617208584 133.3391815362237  
BAND_ghostNone_4151_39BenzeneCyclopentane_TZ2PSTO -11.2386783470098 -11.23814719971461 -11.23811223646646 -11.23692304766159 -11.23685388030936 -11.23625933068491 -11.20328240859206 -11.20245449200143 -11.20175174625377 -11.20146949840995 -11.19760639916585 -1.155137147283317 -1.109185475260243 -1.018988394928285 -1.01893911263134 -0.9496789731877374 -0.94885619422378 -0.8278046572714574 -0.8277850516794191 -0.7691467885747805 -0.7603390397377395 -0.7134189650928878 -0.6473585076262049 -0.6439290815391416 -0.6375200979804269 -0.6227801922297748 -0.591844161962821 -0.5918126003477043 -0.5634090166852859 -0.5621519037161441 -0.5075954452718073 -0.4984019910198907 -0.4983825469742229 -0.4682810594311712 -0.4669375771419813 -0.4569720924218384 -0.4515701103865555 -0.4493530246852581 -0.4425597508223321 -0.3404070167427357 -0.3402300717923764 0.09089984505558192 0.1045101287917427 0.1064028254289382 0.1123184445946813 0.1164374396935144 0.1171747696505547 0.1374657521396976 0.1403385243983213 0.1451572979435614 0.1472271096432428 0.1675103900440591 0.1802291961358231 0.1882933881146433 0.1926383180074852 0.2090222014717236 0.2269177176493795 0.2384363335830174 0.2667733600491791 0.2914462783421212 0.302036835730018 0.3152507575942888 0.3191967832507763 0.322876105990866 0.3299681794500648 0.3331562551450939 0.342739780159422 0.3522735042477919 0.35493522576925 0.3610919759437737 0.362703817246989 0.3697177938707982 0.3781092338272404 0.3831647661503594 0.413264396490461 0.4358985004252114 0.4560978604198748 0.4648856147833234 0.4884258050984577 0.4943621079688609 0.5136928560082571 0.5224968947268244 0.5263822808288787 0.5386022467017207 0.5475092526242371 0.548429048213451 0.5584716668973909 0.5647074054728664 0.5667736978858602 0.5870779176807417 0.6019684031711865 0.614794970578302 0.6180189407670444 0.6214921551423636 0.6380667326711725 0.6449042814096807 0.6602467848467727 0.6741318713958395 0.6789106817652878 0.688433797779654 0.6913987158089683 0.7021733019786307 0.716253202208901 0.7223917986577566 0.7354169269418306 0.7481168383849803 0.7501497039069206 0.7518155045636896 0.7641498378556489 0.7840158373531249 0.8042316623540322 0.8222483819073543 0.8405324185115198 0.8509796882660527 0.8779437942858634 0.9174538126038574 0.9211651503559863 0.9317482735124787 0.9623021619440119 0.9745642832507343 0.9906913399949937 1.000285815660563 1.007055960655814 1.029175874708669 1.042488864934433 1.046350170799298 1.083286875511879 1.103288939366981 1.12172075047026 1.136464885223424 1.144989758864786 1.150854022036006 1.16874542835065 1.195831728553368 1.199992564832998 1.222408603463085 1.241585081820572 1.251871296629634 1.262119756633109 1.303737016048067 1.304419568106062 1.32105050025248 1.339869472240697 1.354648925223015 1.357364633412524 1.386153960590419 1.405818262578243 1.411801666463528 1.424368616814372 1.437359346860442 1.44557570409928 1.463072496318729 1.47103789253033 1.480561232286704 1.515167247649596 1.520933902387004 1.529456211841831 1.561424434689055 1.576176782416556 1.578036901375671 1.608472759795125 1.613355889387657 1.625724615193532 1.630146573956684 1.636922063682023 1.654121565006735 1.658237962327185 1.679744033099674 1.706190455127029 1.725097144587378 1.738541621493207 1.739704546631385 1.752523031884783 1.773835956191478 1.776111947904362 1.803051701901933 1.808534370307502 1.815479354486953 1.8271566601262 1.841975727084213 1.849505358441055 1.854456506019289 1.887811240447075 1.910639100588368 1.933021663505091 1.948333862585793 1.954586646794506 2.005083736730285 2.029083865829806 2.085601220045621 2.118189512649103 2.161053146847452 2.166910268138164 2.192236092518089 2.20322475950773 2.205569391436278 2.207469429323635 2.236971172781195 2.241972462537705 2.262759383023707 2.267486277132281 2.27761242377948 2.282115923794329 2.298169271490061 2.333419169047512 2.347615254847934 2.368398424885951 2.385296498790466 2.4310429766918 2.455688732209011 2.471946152601872 2.4764115834405 2.503110175277304 2.515145286805472 2.526287420970431 2.538674534698906 2.562157669965968 2.585032000332366 2.601765747893527 2.615090217158968 2.667100030656367 2.693160720818618 2.708270449615376 2.718176045583191 2.74854183439532 2.75823994737039 2.77694203615277 2.783159130952569 2.78874710181832 2.828664384825482 2.846242548394323 2.862594698853221 2.880583735284922 2.88322752255869 2.908935930219546 2.938104907270116 2.949888037959028 2.967823720952803 2.9785780674957 2.983939557078232 3.021799441278655 3.027313708937384 3.040558945999587 3.061852583080615 3.078098939303363 3.112725433517827 3.136417124179626 3.148077843352273 3.16270295547077 3.166399399940082 3.177534046725512 3.201035738791409 3.207800342713512 3.224255370054065 3.230417327490333 3.247094291328604 3.269947130538847 3.296147015527912 3.302154827256486 3.315716135704883 3.321968070557735 3.333244468479269 3.343990926479862 3.365180302549528 3.386487809017888 3.389014753981748 3.391495964633006 3.40784862898548 3.428359199786221 3.434471087443713 3.448896177111597 3.473835716624984 3.47433727461034 3.477496970141708 3.504830904864812 3.564084884345022 3.583160437521401 3.58815822552288 3.615290035939411 3.634607345756677 3.64343374605411 3.652957497741797 3.654724494294491 3.706999255141978 3.73173353352023 3.780532594939335 3.781976897771691 3.790217157249854 3.827095137358999 3.838956441975713 3.868675544794333 3.87405075579686 3.899814362126786 3.919368673679037 3.926634104965834 3.932098832999381 3.948338954411195 3.967715366043037 3.968413031584012 3.983695418667753 3.998205511853547 4.014671228346839 4.021689138327786 4.025260187889254 4.107185308210225 4.114273566132432 4.125929970442632 4.131125516697104 4.136448236255051 4.146742247757264 4.163600948305766 4.174580038738477 4.216947074686914 4.234108388822322 4.240783237425082 4.27686044265113 4.353802086204678 4.3764308996096 4.404771984727149 4.411794538324112 4.420824859728535 4.479482935962452 4.492984779066841 4.509404983828154 4.531312321253964 4.53537903480312 4.693694218150029 4.711391135421521 4.737175177336195 4.746190303769342 4.756980364084158 4.766779297154905 4.768701164357406 4.771851242024229 4.783389095785747 4.831527690838077 4.831934412795865 4.874972980969964 4.878518165261029 4.904987638798721 4.91954949356308 4.940664507208447 4.971276110637042 5.033294577269611 5.070999013679983 5.087484062023905 5.131547517508075 5.140069729105391 5.14090657113563 5.199713286751237 5.201351017760365 5.238987798972495 5.26039264026513 5.281029788196461 5.297819508502639 5.356990031486848 5.36183654131806 5.379314840089072 5.410038015783551 5.425661076804755 5.427706607301817 5.45472299221257 5.462821144672141 5.483310003450534 5.600601697868424 5.605771724699649 5.643253109867164 5.72117501563674 5.774001682982945 5.812044703649807 5.824328809086117 5.856740901138148 5.902765082872339 5.915130194505348 5.947562662924327 5.949373764661676 6.033670997199331 6.050512673938328 6.056931727786222 6.085795651122064 6.099340132299714 6.110189703385775 6.182500842107948 6.274242385350056 6.393331502236052 6.428311245160624 6.432087917782826 6.439571025444795 6.497346226309136 6.502211304797307 6.510717533292287 6.590773950877603 6.640541175391736 6.648350942616687 6.682403223675502 6.686383084459022 6.720740037130611 6.768704652356926 6.79233073998568 6.889469270710268 6.890902397389365 6.901956319119199 6.923571346133487 6.94259168927876 6.953109103419044 6.982183610191726 6.989527173658811 6.995383585512515 7.006597849133272 7.06154812473031 7.082863258852806 7.09341940901931 7.101000614111465 7.131793565271062 7.143246118998412 7.170175501075772 7.218433739391418 7.244664136405568 7.271067500311725 7.315567180542197 7.365389399907972 7.464791531471721 7.541909387539137 7.642233172915308 7.732083650535102 7.741493295951245 7.808535927343332 7.824137577891459 7.845022257047055 7.887501948984522 8.054536482975983 8.191937857833558 8.253809671169394 8.327416706056683 8.371300715408543 8.517325706728339 8.5327586180368 8.598653983841272 8.656254997094338 8.744174709204513 8.914365735536789 9.109662198986758 9.302927721088063 9.406523533310059 9.520022091832766 9.523429688637171 10.26030471985204 10.49898307593913 10.50123477390376 10.58547114979488 11.43333664688887 55.61685927782863 56.71083816559685 59.3020329675478 59.40407984707608 59.68134223209722 59.72890750228569 61.23598877111591 61.24921624378459 62.30915642819405 63.69076125691141 65.16810742330021  
BAND_ghostNone_4168_56BenzeneMeNH2NHpi_TZ2PSTO -15.52334424092426 -11.2431227536088 -11.24247749596378 -11.24232084527772 -11.24132475942061 -11.24109274869031 -11.24045723975781 -11.22936294896275 -1.162067770858617 -1.156319994915414 -1.023368257806715 -1.023242949181722 -0.8851056648793741 -0.8317862608306464 -0.831703977647636 -0.7173922837363158 -0.6512798305555851 -0.6508216410489556 -0.6268257879136222 -0.5965431074796425 -0.5958103147370105 -0.5941097874260274 -0.5447516644982335 -0.5125921594357697 -0.5024830873474324 -0.502241403610123 -0.5015740776982474 -0.3817988161919885 -0.3452605839337917 -0.3450323480067467 0.08817691489866326 0.1031539017325509 0.1068693626680389 0.1127966068017076 0.1137391774870307 0.1246482253420656 0.1436393724168387 0.1447177212412044 0.1534556542506668 0.1853976244172651 0.1869518794667693 0.2021477081285774 0.2455822845373081 0.2797496326101051 0.3037121506420185 0.317909136967069 0.3285959034687321 0.3328102981309371 0.3417522092520486 0.3451747856856485 0.3488795296388967 0.3499724509229363 0.3622865415931354 0.3924506249759965 0.4000438256561294 0.4528421442168207 0.4582012000731265 0.4850462923601568 0.4968357386780287 0.5119685446297692 0.5265248248830829 0.5312124971732772 0.5439557733666217 0.5442691798178892 0.5577164613796152 0.5619471699584169 0.5716639343433229 0.5824331339924826 0.5931266487032526 0.6154829495404407 0.6410430366475632 0.6567565106938544 0.6922577773841078 0.6973476137253131 0.713758627593058 0.719148276264777 0.7256028824886893 0.7441132391663938 0.7474607611708404 0.7710146517145052 0.7880619841823071 0.8397212966521567 0.8606489044495433 0.9069828955202558 0.9215126288321226 0.9333545710864399 0.9394355282328558 0.9497540110525924 0.9774859502962583 0.9853049151766353 1.025809683852366 1.027950558497204 1.041365220456629 1.068687941983239 1.124466814637741 1.13211635977739 1.156448415400887 1.173232514543316 1.187818466969947 1.202588100917544 1.213541094965343 1.253692264416687 1.268798869938494 1.271633496295391 1.309317475950072 1.326716649871469 1.342965532273865 1.349787037677456 1.360505615989555 1.378485076811117 1.400880183092103 1.425132292637569 1.45076029735179 1.481862118153148 1.52363877128878 1.575209539303384 1.589883461692092 1.61488851761532 1.630301777463316 1.638806761114792 1.6701958458981 1.694586578047417 1.69881764988965 1.704875055369712 1.761464593212543 1.777610471990315 1.792391793071865 1.798615566809422 1.823571187199256 1.824688548354215 1.830174403112974 1.84483447927817 1.904391778796122 1.96823302223486 2.009439518184892 2.071212205992723 2.139401050644058 2.187371781507284 2.193916972592272 2.196819437363001 2.197370128269547 2.219512767976824 2.23345574499931 2.248272078333781 2.260140533254786 2.262455642577647 2.296914512442634 2.355184198646775 2.36900358870291 2.433273875674705 2.467471115234656 2.470033576833422 2.497908499914374 2.504520703821909 2.553752143540283 2.565401681043654 2.597536086000658 2.610803697575107 2.655580254598281 2.695892081064886 2.698365166166181 2.749478232267389 2.753745719763752 2.772528646036188 2.793164422471331 2.800898346380443 2.862630060562368 2.88521382466531 2.897376354324272 2.907869999680155 2.911190059925182 2.965968937116267 2.985304263782232 3.007761661329338 3.049173944739465 3.053558657956762 3.095441886416036 3.124101426469835 3.138344949543147 3.139809143232367 3.157358206246127 3.16011333541599 3.191748270821303 3.21722424480516 3.245782502571115 3.275106041966802 3.320855491424397 3.344674663256378 3.377646096508873 3.386143400120396 3.388892749036423 3.39220218502242 3.405832566796711 3.429832382633936 3.446495300420257 3.462807728698882 3.488398230493324 3.542256536995239 3.580654225723531 3.607148606680615 3.633620993605358 3.6432683642421 3.648794928259395 3.655156159660755 3.692983337829963 3.784806335744872 3.786339367326253 3.827777970047771 3.839860659323976 3.87852605126134 3.890219077382392 3.916179191168794 3.935111138091537 3.986511720430549 4.04501671100054 4.046596334086484 4.082274149053394 4.111576197646731 4.112924248271209 4.118831634144075 4.132098339551998 4.166697613323477 4.215669678521744 4.230151200707459 4.260682858777978 4.278627028169248 4.344360292648159 4.362616345959569 4.407607831960028 4.476171174575453 4.524196109402657 4.527787563914561 4.638795658423617 4.722045961865855 4.732813808153772 4.74664115110181 4.759804003564664 4.77141313493995 4.825655005524998 4.825926460858395 4.861385156995562 4.867838898206347 4.902689319411091 4.967867284287733 5.026699280470568 5.085827470838249 5.122137579012815 5.132691365096185 5.133945584985241 5.139352623881432 5.185236852974085 5.192838699969423 5.292455941645598 5.307038683166299 5.413384279998629 5.416683430938397 5.468433389023168 5.470597370408875 5.563601682040252 5.589471726032871 5.592956822174059 5.650177196855402 5.657189945341981 5.800715560867847 5.844257408363706 5.898558753936544 5.935838024348222 5.938748760269214 5.94574482533877 6.05169630527347 6.058027538229783 6.073382716672835 6.088403445044583 6.140294232482432 6.220547638655535 6.422754706293981 6.424298869065922 6.489295250872736 6.491855982050777 6.634227819297241 6.636110141775237 6.668922743194944 6.679403072306012 6.813751584856584 6.855932705198281 6.875987462647176 6.881395600546987 6.896656721319715 6.949726696742497 6.977203709245026 6.983689771372441 6.984688671109362 7.054115587532121 7.078062604122637 7.095857824436415 7.178811115626531 7.191727820423666 7.298009554793265 7.442329671866025 7.457968010992387 7.704994164200089 7.719032339799298 7.767171372839899 7.781904025128648 7.800641820856298 7.868124780142998 7.994556121406977 8.111582298705745 8.364319318833836 8.512017635550187 8.520836102637261 8.650376526471149 9.100843402395995 9.255092730583502 9.453471527827045 9.518912071097558 9.561899592917351 10.34738629199521 10.46109417416885 10.4634497115217 11.41248842701974 55.7309871674326 58.40350178777372 59.46189789118092 59.59317492507757 61.13702800103423 61.1500799960975 65.09297131101958 73.98687546514616  
BAND_ghostNone_4157_45EthynePentane_TZ2PSTO -11.24745244329875 -11.24395197907413 -11.20808727427006 -11.2080537629112 -11.20572636900249 -11.20568882150685 -11.20374904110526 -1.078382977699634 -1.03101879343083 -1.013803573951955 -0.9171668622772908 -0.8179485545658814 -0.7816039353350421 -0.7720642789986897 -0.6835026857385605 -0.6449305868981658 -0.5968048350918372 -0.5915364200261595 -0.551614257325183 -0.547123486826983 -0.5244456286897755 -0.4931508787124558 -0.4743776459048747 -0.4598226204567404 -0.4570539318568012 -0.4443714283157811 -0.4106570742336833 -0.4101325868036376 0.09622608016329001 0.1002699403250321 0.1158681127102671 0.118407553246857 0.128752303593633 0.1383527901337411 0.147479153891057 0.1558731400137753 0.170116262357062 0.1842169979778656 0.1896537055333537 0.1939316751066762 0.2162667262570801 0.2297868320163013 0.2314230797940015 0.2483868809305852 0.2606871226777148 0.2855598662662698 0.3132913417431786 0.3181004063696861 0.3321944345391082 0.3419885710032201 0.3501174788761588 0.3561295556665461 0.3803497299684964 0.387878149418739 0.4173396288665938 0.4241967677739364 0.4253492567359637 0.4274477796146508 0.4668558470486435 0.4831609471853184 0.4911385837640315 0.5224032383562234 0.5510048415268428 0.5613445587213496 0.5821180227213202 0.5831977301740435 0.5863705297566025 0.6174600553962927 0.6372964014314398 0.6383208828634522 0.6409574003090091 0.6510284339663678 0.6580003885144433 0.6838518335488237 0.6886093298733338 0.69503944844294 0.699677829622888 0.7256505689964597 0.7389976939530567 0.7548311432235036 0.7641877186159843 0.771824599120094 0.7917988351163108 0.8179995463348659 0.8533498695064576 0.8542006545884137 0.8966856618493031 0.9602473526930317 0.9907607291437551 0.9909011263600955 1.008473458612113 1.06069427367297 1.079385504391238 1.093980640758291 1.099639691087571 1.11979848570685 1.133035258870672 1.153866912576016 1.16334918601003 1.206066637686655 1.230300061240026 1.287890781002626 1.316778837828077 1.316966465625005 1.353125979810803 1.365693656064094 1.385675794372176 1.400919941825775 1.40691180753105 1.420920685746656 1.447605912665677 1.464791093203504 1.474484862101867 1.484012060131727 1.537515973842408 1.542966211690077 1.55914304967644 1.568362531272573 1.577095117137878 1.59591092174784 1.612795447428267 1.633650100343707 1.637379180253506 1.663909789055371 1.664390802832212 1.715660273157358 1.725060352258117 1.758742135906526 1.775715241334611 1.790895556245033 1.829161038843252 1.863570551052821 1.868927630128845 1.880911554063228 1.88148132743608 1.90448360053413 1.970191017571769 1.972183108868667 1.998643696348447 2.026606149003007 2.028071545941088 2.049379998825665 2.103332335227262 2.124917760239154 2.161894723834117 2.180371057418244 2.231922683187696 2.255087930048915 2.255322727133642 2.31541005001905 2.337181881053362 2.382920076661895 2.408415409950684 2.42299529000306 2.425811204678804 2.505420883645918 2.514649037995799 2.519409749963666 2.527557228816494 2.547711474727672 2.56996247670564 2.581203731536134 2.633896939596635 2.640646638380571 2.665180058445562 2.671873729471578 2.692294369477609 2.716400507412406 2.747917043140327 2.767950712217274 2.769971031454534 2.780987557262298 2.804122694939968 2.862389919606652 2.862716410946428 2.881003536058166 2.899564610754528 2.927761430347926 2.928990353677219 2.967677355997808 2.98991002499065 3.045007839275078 3.053661211738153 3.18060182648221 3.185665780869114 3.194136542636154 3.198895012325381 3.218663542157023 3.24467437646514 3.253164302590003 3.262676213586971 3.287482337637905 3.296786080448383 3.304346080170422 3.325938003187406 3.334619774672685 3.351675306620013 3.36874389940538 3.386243620874855 3.40216508696421 3.424082943070707 3.464890643347962 3.490051139924076 3.51267584489577 3.528014272279191 3.535605142252024 3.542294615588994 3.557904579088228 3.579392873324422 3.591090497490408 3.619537030262461 3.686180525171407 3.689256870321732 3.739261851480992 3.86774848976028 3.883329809464217 3.889984135225979 3.900519808562417 3.918413778159422 3.919685531457251 3.932817776624403 3.944173419574862 3.946402839888075 3.962332286667357 3.97081870028193 3.971183358442383 3.974279254041344 3.993360561116965 4.02811345616309 4.086140515343173 4.131558314437356 4.231197602561084 4.267045544795866 4.271040600309268 4.273377006101078 4.312247238948229 4.317077805186395 4.360887261458947 4.378021982104227 4.497831499394471 4.624990127950161 4.625174602846824 4.660878769332509 4.667260603807403 4.814864266597638 4.818649682050351 4.818916152063825 4.849539420713596 4.863290650038196 4.870733056260121 4.953378245141828 5.00563299016477 5.037299284163618 5.075688632354932 5.078824824363655 5.090106069916097 5.114050058988707 5.126923630134992 5.157098750872711 5.199811007481171 5.218026709218447 5.256025122525765 5.295225609370043 5.313354579516371 5.321121012939224 5.397316277969413 5.510359709862557 5.514173198850002 5.527192427774508 5.581920803650108 5.600079650979179 5.828782059924324 5.839134245284589 5.846484918439868 5.880727863250152 5.903629432315436 5.947590536067583 6.004404789259639 6.070120116863015 6.074469534305472 6.154399768789338 6.175202095128483 6.189995650290793 6.192824963060903 6.310759275305243 6.451966930463623 6.531083033273959 6.629911377767135 6.714200085226408 6.751607329355271 6.872318598342853 6.889725490909966 6.922868268483789 6.937491320228924 6.999615080550117 7.033870808335684 7.044493518158873 7.052246462541564 7.088920740557715 7.096982713962887 7.125173649492675 7.148198710139884 7.172295516755781 7.209631404485781 7.220035987415192 7.268858891384393 7.299725064217665 7.547238695694536 7.621217855754294 7.736458808369814 7.783813516825999 7.863605589228549 7.896211747148125 8.015502395938782 8.060051644248547 8.228091082292236 8.273004434519938 8.428407176320052 8.453704041746226 8.454651406001629 8.472959413020256 8.513636765714361 8.702815585650667 9.293868804386259 9.372589899182497 9.66398580925082 9.951548066262283 10.48509708846589 12.30831916027112 55.90946928662149 56.32806836044775 59.18229074111279 59.62073637998983 60.9802769074061 61.35011760042899 62.85597518512223  
BAND_ghostNone_4172_60EthyneAcOHOHpi_TZ2PSTO -20.60375070029843 -20.54694013338902 -11.388716468438 -11.25575893755333 -11.25212882789649 -11.2426549149623 -1.461996267828415 -1.359202706261342 -1.042568736624397 -1.027693061782415 -0.8216803073476614 -0.7770846838023608 -0.7073065186580639 -0.6899996863525774 -0.6762702372970982 -0.649387043443871 -0.5827910903594623 -0.5732207188448195 -0.5600519162358811 -0.4825029988331317 -0.4587447312617109 -0.4210878489030634 -0.4203575074214883 0.09273399942215842 0.1036456264594247 0.1277255908637004 0.1399199377080957 0.1514878584730506 0.1526951801131699 0.1592039299380449 0.1805228785684237 0.1855219358472698 0.2291750577821583 0.2728063033055699 0.285983042102613 0.3162728001631818 0.3171379990534508 0.3372245502357071 0.3687745709552693 0.3869098484234447 0.4079119915637978 0.4225964346924709 0.4617721188218939 0.4741081326251529 0.5162447704425828 0.526387354357098 0.5432708591134111 0.5742587012032953 0.5855736982827765 0.6060701775339929 0.6388390764476553 0.6593109974156679 0.6857152837664949 0.6879581521807259 0.6957458861260138 0.7448009380173359 0.7728982620273915 0.7769840572427651 0.8138635568162189 0.8601660482468895 0.8908275945659947 0.8973528858380625 0.9269895182234593 0.9530322265045831 0.9830325150277961 1.00264395025012 1.07873564661335 1.086438807366941 1.119878927956654 1.173926716874889 1.193491731775485 1.237174820423109 1.271248315356774 1.282192350193426 1.316018257819549 1.339520928018026 1.351965965466907 1.455657750728272 1.457276392913333 1.560391623909387 1.565272282113201 1.57576179816327 1.57785278763971 1.650528126274087 1.688125068690066 1.711050813968764 1.759640857141757 1.810071445566782 1.838159762533219 1.853907137919325 1.87709721180045 1.89077090125581 1.907711659774622 1.953300251120386 1.968588837141601 2.022613114076515 2.03662655097237 2.073958148785854 2.155710802755406 2.178484633072872 2.224178289327404 2.238210153188859 2.370679138105142 2.382621451835427 2.491729815451906 2.526418843817027 2.552830808126763 2.57145680294604 2.603930273407079 2.612336606151441 2.664569827120422 2.679579954502627 2.701827385797746 2.733072717626627 2.796389226253385 2.800699287446729 2.864170938983677 2.905837502417918 2.938530575981406 2.955580539446418 2.988184631324317 3.092021654701322 3.135063142289131 3.161242175914363 3.174747307624716 3.184806743018804 3.207451828957955 3.219609374817368 3.226650802275088 3.273669391474681 3.323292329350405 3.34590560061138 3.391252694901565 3.44364067962322 3.477886886897371 3.563452386916984 3.720566126199112 3.735239597232944 3.754996642948411 3.796313994827126 3.813082741176414 3.867836462201578 3.879733052263995 3.897706706227995 3.951111995073291 3.960537962189921 3.968590540359572 3.983681394213737 4.045044285025171 4.168314046497161 4.241861898152392 4.251467696358443 4.27424860360127 4.287915666255667 4.330481383833579 4.34231656653707 4.374708232095558 4.532066199769194 4.608842667371362 4.612704078538447 4.634801761207042 4.718852785130703 4.764328496722386 4.804439835290202 4.806205925492555 4.825255120980376 4.850270054779049 4.938843192716255 5.005523028121086 5.042418865109477 5.074823801027088 5.083625274835857 5.140945949308808 5.191177792269531 5.241606669172544 5.310818687789281 5.340440874892834 5.521208060819214 5.572603563570084 5.653882880353122 5.815890102932904 5.87477831542019 5.947201705048492 6.022301305519267 6.030004462563606 6.155554326294576 6.162834734882102 6.248164368397743 6.314818589019575 6.315110326522618 6.421540148648926 6.656392598413739 6.661575861005859 6.690932356704426 6.741033457280611 6.951630559585038 6.959425629555232 7.068707154117737 7.100533724514587 7.289838540174538 7.413554093177754 7.720382633318929 7.839995893656687 7.884392680704187 7.952968620574072 8.165878511949844 8.400947550667265 8.429549560169962 8.619036810369561 8.885474410043898 9.295020891752168 9.580849815131977 10.7640252810788 12.23269095963918 16.65963728884287 17.63671074605817 55.85604532092926 57.433415270808 60.74364518585458 61.195341343195 133.7249347515681 136.5649527696554  
BAND_ghostNone_4123_11MeNH2Peptide_TZ2PSTO -20.51191668101736 -15.58696444265321 -15.51856092450016 -11.34871177654305 -11.25928838070385 -11.2284692399277 -11.22768697738689 -1.37846389920433 -1.233295987992422 -1.155318647786021 -1.017900724946377 -0.9334955252135061 -0.883153291296094 -0.7939865385317547 -0.6905740514466222 -0.6574601619103436 -0.6552837786460113 -0.6301312313759886 -0.5930050286587136 -0.5818732895192952 -0.5809965546460168 -0.5577694995926979 -0.5482667535151791 -0.540247902960468 -0.5051273568100723 -0.5031019930297973 -0.4252954733527203 -0.3966008406944172 -0.379138310290297 0.08185350395763655 0.1090627581353617 0.1099778295479594 0.1279292854888266 0.1377576707031304 0.1509778001344594 0.1556022868945152 0.1671551312398359 0.1821335108187974 0.1978886228494688 0.2115200521511063 0.2225225757182558 0.2352184824800681 0.2595110590738721 0.2693843437163046 0.3108570345452092 0.3141023424413708 0.3210258133489875 0.3355778387996955 0.3531541885347537 0.3861087079902738 0.397856989654251 0.4177029085478454 0.4438054632962356 0.455970622881772 0.4748061502578836 0.4857601588316565 0.5097252178288811 0.5218115432784257 0.5283344671588884 0.5457994789231578 0.5604996839318664 0.5739021722934364 0.5907724616224329 0.5953353538395224 0.607910551515628 0.6138705680335323 0.6297818515558085 0.6449791827117006 0.6506428313940573 0.6908972889608749 0.6937768432478086 0.7159237984121222 0.7307361234159102 0.7434973854543077 0.7545540525775057 0.7838912802865324 0.8106646413412805 0.8179837377894367 0.8400656326890644 0.8689649291155492 0.8850133185959178 0.918875794826155 0.9574336038649019 0.9781009868537509 1.007892887626164 1.058998063422555 1.07731987507226 1.11651368160929 1.133665753944868 1.143669192350039 1.149561224546808 1.198953033736249 1.203024540865449 1.214049336413705 1.23911987714332 1.262173151506986 1.277563984704145 1.287278548259846 1.304481215685349 1.320651008720239 1.329471968803485 1.338386024293589 1.372955434413063 1.378557793621159 1.415214625907046 1.43813306425229 1.472655727596965 1.509409513664965 1.525234097523331 1.555301462007332 1.56437125743134 1.57724995419439 1.61146888972963 1.626982850973759 1.641807318428912 1.671830625720725 1.67615036422223 1.705559162892872 1.720386818014418 1.771866801705594 1.788985559667326 1.814007113793336 1.85134699071718 1.861511818429415 1.900801220821253 1.926782268029188 1.931965488518535 1.998906647542444 2.010800471893089 2.050810560425213 2.078109667533631 2.101591844764275 2.13007512755907 2.141458445315445 2.191546056236314 2.205169567506632 2.255197490652153 2.267800583744557 2.285047499307325 2.302091573301891 2.317658606158199 2.343862935504899 2.384634845126686 2.391998958582268 2.444163133125772 2.448595785811922 2.462191735937481 2.492149601290859 2.49789374083227 2.521982132227918 2.549850454724019 2.568300852915978 2.577737579109407 2.631532545549917 2.6435800971032 2.664039402458158 2.73169391710692 2.762185542605787 2.775007717810672 2.805361019308023 2.836720767042473 2.843272412584083 2.935698006889658 2.983666228270483 3.031648107907386 3.05146332264785 3.087874135520321 3.117481068262015 3.147171804449634 3.163228458348144 3.180655631191578 3.190999711006181 3.192438459431528 3.215745346292931 3.229271165137397 3.249699516296394 3.257824547012553 3.277609130619149 3.286799629487108 3.322560756427692 3.330820154850611 3.370343779954028 3.410520600011966 3.422761207210827 3.430871486254628 3.443887414522164 3.462448709917085 3.508660064126011 3.516972929284234 3.558659606127055 3.587893590601878 3.599445320684024 3.621634210214645 3.718141070854849 3.770470203534943 3.790554125383121 3.847038092025945 3.865837253129413 3.880177902008772 3.892554904518637 3.899233546836635 3.907093344516334 3.917150341456013 3.935085600304254 3.944958644079172 3.970433956672418 4.001247789791218 4.026715239403656 4.046171267272061 4.079961753294269 4.11669253911058 4.1721302236144 4.213223720493953 4.250233475348258 4.276053227410664 4.28658905857426 4.332382007160342 4.374868752959605 4.419848805272604 4.478339209598107 4.520687940581792 4.610917255415724 4.636493396493889 4.669118589193593 4.773039721512122 4.779845203732007 4.827460802415369 4.853452854212388 4.954554778237337 4.965538853870211 4.968784526959804 4.980866331984918 5.042890002783738 5.087721000010216 5.104173141312587 5.130201743691154 5.142139285149752 5.220837839219038 5.25520220582447 5.288982467658379 5.296941342527536 5.316036277907265 5.369544440056149 5.407184820508541 5.423366955781447 5.436251727590599 5.473356846574271 5.526911850622896 5.538843898571228 5.562085520831989 5.638164530816815 5.668117636764876 5.71771655961706 5.724213851965851 5.820342277157858 5.877799700940266 5.901398367289597 5.925575145347501 6.023652543673411 6.068126319168247 6.109477848029625 6.149665975206383 6.184034407253054 6.228997435769931 6.250079546418486 6.382000589894925 6.542373413295916 6.713007662250645 6.816670123727039 6.840914607057272 6.857490646032121 6.919375202094666 6.964631751444431 6.983041734523541 7.013213324944696 7.045839388365946 7.089274555351644 7.115906539672313 7.132100144630895 7.167580256377724 7.186686618635633 7.234008112814461 7.243560093573742 7.380226947419004 7.506294717110356 7.587568165362317 7.638524451780331 7.693588626588501 7.777905171928707 7.839522151787883 7.863282695747339 7.955257680009527 7.963730701720158 8.040211526082263 8.098578246236018 8.211326352573405 8.320747589437577 8.589077956293803 8.924919930561373 9.310501455318505 9.361606929680654 9.574454028361522 9.619718647773235 10.35561476784823 10.46211869324501 11.02102298728387 16.80764731203578 57.33049879878441 58.49124674027569 59.31846255549122 60.87690240485047 74.23157082506124 75.01677853804563 134.1413481674249  
BAND_ghostNone_4127_15PeptidePeptide_TZ2PSTO -20.53432860647714 -20.48759154117592 -15.60598344515733 -15.55371528991368 -11.3727204866967 -11.32579584398182 -11.27141078206048 -11.25210177670512 -11.23618060236191 -11.21606340500069 -1.40067639309492 -1.352263815983502 -1.253618268914115 -1.206065846520381 -1.039545920332932 -0.9997661089151891 -0.9512120954386266 -0.9119005445871078 -0.8150851902430255 -0.7643726654106373 -0.7120973615238958 -0.6779627026585763 -0.6701908983735402 -0.6536887772262954 -0.6337378107745026 -0.6143802059276156 -0.6062124572765514 -0.6043847803506815 -0.5747644157782376 -0.5694176293847326 -0.5635070656305866 -0.5583049197833163 -0.5355093024319216 -0.5279196183914999 -0.5244912605302415 -0.4861203365878322 -0.4482940698511417 -0.4155217279641884 -0.4004148083431766 -0.3674092498464692 0.0698716547564 0.09763605483091936 0.1076058052858147 0.1145916858023422 0.1334270687696517 0.1366255228665161 0.1489183148629618 0.1517085418769462 0.1598697429774699 0.1765815536011925 0.1842415630809703 0.1908403193028133 0.206762346268802 0.2084572430715356 0.2250407427103303 0.2370295892806613 0.245975298902924 0.2540919509907233 0.265036229311355 0.2866344516406795 0.3008514073576801 0.3074898757705862 0.3132047610423578 0.3187697003659642 0.3341987334377357 0.3409435536355505 0.3761215520710787 0.4100359047072207 0.4213983064790096 0.4351206902417498 0.4661233090279018 0.4721965995085324 0.4833010623763504 0.5011517742593344 0.5029761091164147 0.5087425068852703 0.5201676376787202 0.5277414748475988 0.543939103876991 0.5581316128669936 0.5649382169047038 0.5769403664290952 0.5854232544551754 0.5867311873874634 0.5987097167527496 0.6050693742021076 0.6158948209193242 0.6213850755959247 0.6373699691498214 0.6412016116905808 0.6424100037287083 0.6611475072439764 0.6739919197147013 0.6792066140251474 0.7039275315302713 0.7127447689717532 0.7432030618866078 0.7638735143706599 0.7787297653062057 0.7870442593090591 0.7974878887607855 0.8109124421851058 0.8195641188837774 0.8312860888681044 0.8484339957778231 0.8703805928071595 0.8920912463680488 0.9128463889927637 0.9338564044311768 0.9435617276716122 1.012084000609276 1.029692659492006 1.040999442624794 1.067378789476502 1.073234276402656 1.095885528705907 1.109502669495411 1.119129566039654 1.123784631892617 1.13531414930035 1.171007420974121 1.179154747199344 1.199671223630005 1.21795724551668 1.241238858080248 1.267024071946584 1.279568990386991 1.287791536718191 1.298671624886103 1.300532852700369 1.315692126216344 1.328109177715298 1.330116702590552 1.341190090761686 1.35157583974265 1.36108980069495 1.371657230316386 1.40486801359525 1.426233244982974 1.443719031250833 1.457714558726278 1.487055583322211 1.504000018312071 1.509865496091064 1.524378810925945 1.547746462849137 1.558484603630228 1.57282630542744 1.588009168659037 1.606457319504305 1.630293491017504 1.64621252547907 1.653594616209211 1.684818254129949 1.690095981917004 1.732035288577854 1.745173826246316 1.759409169870473 1.789168966363953 1.799795398279195 1.826878654276556 1.837837630936508 1.865529138372974 1.890307225409854 1.931368025402086 1.946037720700916 1.985408793983181 1.995331565699594 2.021309907446756 2.030128334304848 2.060768167230441 2.084391100589094 2.090700469652441 2.116992844010437 2.131416847968474 2.144281557774437 2.164161197190372 2.178475524327796 2.187808631909001 2.195353638805269 2.209423647559988 2.241693570648172 2.251467134031768 2.289913355997245 2.308878099134237 2.326529071411671 2.334342944040908 2.382180096923873 2.400389085574812 2.408979099908485 2.423679545575484 2.449695144515975 2.459388226492365 2.480667908341148 2.494541015798677 2.503974884099771 2.534056630733216 2.544783975667943 2.561557693109871 2.587577849547132 2.615572168232846 2.632893895567272 2.649545735697405 2.66817201281075 2.683005336419486 2.696670215740134 2.734821140152362 2.755893059776395 2.761235684980099 2.79510715850342 2.813301007131863 2.831850385590723 2.898578949911472 2.952219146457124 3.023105167570176 3.04538329850656 3.072948232465898 3.091179959172544 3.104418788351071 3.128939036136021 3.148496647423874 3.151378471090187 3.175680214758163 3.18352698634041 3.192892826089778 3.19661594678163 3.212744665936851 3.219178585690037 3.229806436127563 3.235293028956054 3.241484110970796 3.261401970608012 3.271243693881576 3.281990509810309 3.295246340566235 3.309063902726605 3.312998709398734 3.331040746420865 3.380736153463554 3.412886299002701 3.432652711468406 3.445313439485216 3.455579127795618 3.478706536223815 3.487036593540052 3.500608114710428 3.527663366099496 3.573368777433287 3.587526501047206 3.610036059709725 3.633928187886568 3.68624003834042 3.709100084377745 3.735281333399735 3.777621479348269 3.797001214262932 3.824542172771715 3.833428543067422 3.849370147128212 3.878406695578036 3.882147817897653 3.88584703476318 3.889246682707392 3.914266809091748 3.918327288157291 3.923915223647707 3.936349241147292 3.947946923256447 3.973010699634954 3.986337424234393 4.000879310578043 4.012831474023309 4.029399148175637 4.052492778591442 4.053030301811322 4.088403825716435 4.124114994446916 4.144425960738775 4.174368376066124 4.205174938376373 4.265859415074767 4.294160245925223 4.300165887089081 4.319489735250487 4.390976369974924 4.40469163610663 4.435385539391977 4.479198413025176 4.503593381385426 4.50716315280197 4.587159417055881 4.615477221618442 4.632285553783661 4.673062212526753 4.735578373284784 4.768354328512292 4.793311226044617 4.807621957727163 4.830894864591925 4.891369236819236 4.919825219100137 4.941628393233329 4.965210624283711 4.974727770289816 5.006314477340237 5.014698570173347 5.042392469728893 5.051743766927918 5.070650259738285 5.128806086838842 5.154144993197277 5.17810917335254 5.182754861871898 5.206803734746319 5.235254764091058 5.264445024977379 5.272493405313573 5.277358224842164 5.288975509680671 5.337229324180096 5.35083049884413 5.376070624865815 5.406530783846208 5.410294840363481 5.435531072373263 5.460411843492656 5.502521037942479 5.521994734027075 5.603896959357714 5.620766636180582 5.640612171463232 5.670365518753841 5.675340270918544 5.733893348239233 5.768711180953273 5.858068243229718 5.90987185149887 5.954122842744447 5.999677923678235 6.022124298651174 6.045540692643187 6.065956133104562 6.12146713178692 6.151095700622572 6.179187448345846 6.237289911374043 6.245502186024376 6.281748855089136 6.335042680759335 6.392412686767107 6.501613501666128 6.615310593934733 6.750357468812998 6.789318044691281 6.795970338961833 6.833881678304072 6.882336307000065 6.89495324955862 6.969057837999271 7.000340121893234 7.021683290121855 7.051611677572803 7.074966412095632 7.089765498960834 7.115531641954547 7.13218612544606 7.152540303988766 7.165828788941933 7.183575404631021 7.19050366308821 7.224068704929854 7.239281951432269 7.342451937648522 7.398336792767012 7.550967368959686 7.579716461081786 7.650087013873952 7.683099167925077 7.768372522848805 7.848885172499891 7.861130439131444 7.90328136244979 7.920502286524592 7.965237370148663 7.985610473200761 8.002996663805684 8.081844815762665 8.185535970667674 8.257785381384254 8.335906934877956 8.573710279482544 8.698931110270054 8.87965085826416 9.079050102433863 9.378473321350926 9.546181006658058 9.633457620252189 9.773056698157692 10.3569231246843 10.43637208878737 11.01131065173162 11.05122843988861 16.6355942129557 17.09002648913564 57.30670592130711 57.40704957268744 59.25734304420957 59.42710824745192 60.6841695195287 60.93330110291045 74.68972149659744 74.80334289319738 133.5899024633804 134.9889419439364  
BAND_ghostNone_4171_59EthyneWaterCHO_TZ2PSTO -20.58375910937504 -11.22800598329453 -11.22442825170284 -1.372541155954924 -1.01218927866983 -0.7521157713555795 -0.7350714105879663 -0.6668571931642013 -0.6030089328096366 -0.5299053132079976 -0.3929968700857113 -0.3928635108875854 0.06688459743458353 0.1135261205922915 0.1241160145465699 0.1670740351229457 0.1744464002150834 0.1768533309012151 0.3020682415166735 0.302108144376617 0.3172490734131098 0.3656705988258011 0.4269331624384045 0.431438337949361 0.4699434824498461 0.5141612904821251 0.5681935032442098 0.5898388219332972 0.6083736644696982 0.6897671336663755 0.7185269498891032 0.7480059376942226 0.761935459838341 0.8146004535032354 0.8480074029417324 0.9083594358037459 0.9488253088772964 0.995198524989906 1.125074979298617 1.16144052324621 1.202832176050698 1.355003807182426 1.372675065291297 1.372746822708542 1.529309486423187 1.538705030588471 1.692957828745655 1.788880564427473 1.874685221553733 1.875251404213322 1.878076272863942 1.892358347137761 1.903856655485116 1.927434181810767 1.995189799228747 2.120822726200455 2.253621566633573 2.471290673759857 2.513478027946775 2.555333350998911 2.580762562333664 2.644640946764909 2.703968067324541 2.713658118068614 2.829848787667984 2.887712601732781 2.88817884099541 2.935675299602838 3.109833840594456 3.110539406248999 3.194969892100915 3.199858673921411 3.286016543732483 3.325687091142399 3.420532540618282 3.466177742831502 3.475218199376253 3.756690428937205 3.817640455418449 3.977520336420201 3.994979488605086 4.077911077492249 4.210492714355389 4.280127790315334 4.280128089361645 4.312395737005591 4.408590375048693 4.486550197969898 4.622367943657548 4.640776557589636 4.641204793149333 4.796597343201864 4.834155496357542 4.834156020111497 5.071505139472726 5.093363104549105 5.135324817745627 5.186361861639433 5.282590923451806 5.611688221513806 5.662345858999583 5.726769427284822 6.041138891644032 6.201059584386638 6.201145423373592 6.267560828134975 6.336280240440981 6.39575549274717 6.471275645267692 6.742570855010715 6.753395913115188 7.347335832875658 8.452382251051135 8.453620589674706 9.176371517334552 9.574661900397452 9.659248128900852 12.25743318281878 17.483202528591 55.81743393543081 61.28798747529943 136.1769095728951  
BAND_ghostNone_4145_33PyridineEthene_TZ2PSTO -15.5633154417916 -11.27374355508476 -11.27368398860012 -11.25826336763747 -11.24101162881895 -11.24095829012347 -11.22293974647197 -11.2212532453168 -1.257013169106255 -1.090108121687686 -1.033877373414583 -1.028434456459394 -0.8592409293428006 -0.8558478566951755 -0.7873674035269039 -0.7219158107117606 -0.6604254649798917 -0.6540978742238672 -0.639141349303721 -0.5981437374184105 -0.5813016324496912 -0.577052995165012 -0.5414145426565197 -0.519865724677967 -0.5029157922631616 -0.4191541892926963 -0.384050018355888 -0.367307619031162 -0.3471163027118074 0.0904800142591623 0.1013717320579047 0.1024250959436394 0.1143274900921384 0.1163002806684908 0.1324418563782033 0.1377911036727995 0.1451113394263432 0.1506048457868456 0.1688654468043904 0.1762549664796327 0.2190724095084465 0.2650307604814612 0.2966047540330207 0.3055066300148032 0.3126619246736208 0.3245944631148324 0.3375318871273522 0.3424944974104026 0.3576921743237235 0.3737378702461577 0.3880315602920373 0.3966157234892517 0.401007795452914 0.4257706736299836 0.435151759296615 0.4495465467077285 0.5022665018044138 0.5213229692272947 0.5319632060239528 0.5337952693179007 0.5384327839419255 0.5515697758480588 0.5542675560921254 0.5664203702774786 0.6003140759532698 0.6044136558666154 0.6251863448244029 0.6457219750328339 0.6586303585667799 0.6587498827942168 0.6765248043744061 0.7114303735521844 0.7295087994163074 0.7896652011739471 0.7944964917388808 0.8036557187708137 0.8100268427953564 0.8465296912461771 0.8468504586761104 0.9071881218723298 0.9196159477585322 0.9422069507958395 0.9508009826408149 0.9676874173383397 0.9751764847570693 0.9813958677025583 0.9945967682339153 1.002702394674616 1.008552855440257 1.077774896260723 1.121889796747955 1.134952461045908 1.153148597135177 1.204912119214046 1.207861692184079 1.21169441092896 1.221728246232542 1.236608592567088 1.280423572645142 1.285328317120757 1.286553135448615 1.288711364855915 1.319909267341117 1.372916970727556 1.382960235077443 1.405568243675779 1.406675437429507 1.457587034701894 1.458418653537963 1.535023942230624 1.549669708726036 1.574441614854703 1.619263196815739 1.649433898696564 1.698050608692807 1.71312593393079 1.722178187891195 1.734688242883231 1.787328611389815 1.787441196910131 1.797184753233577 1.84488093457473 1.849245279164843 1.856734700233625 1.872105249198932 1.873286452279562 1.915075303555392 1.931639739732367 1.994599148541168 2.176852229242062 2.194373237337602 2.230315303362332 2.236330512532545 2.238740070278202 2.247741120698732 2.273111883993082 2.285511730660973 2.303899230139752 2.322528927009499 2.331952821034847 2.396904576910752 2.447084760683833 2.45466421340524 2.499508858035546 2.51130742481895 2.609074234912798 2.678504705994411 2.69454777056732 2.726009086139801 2.736017821161209 2.758374957714544 2.785749119062845 2.790319224655499 2.798344606562858 2.819066349979745 2.851769755365434 2.859171346710362 2.872188633629531 2.885815242252463 2.892209333622204 2.927633646637192 2.954495142897875 3.015699702421696 3.041294913929752 3.06682429989115 3.079077406344606 3.109956923735137 3.115306569481066 3.133516821794232 3.153258939262706 3.174001708612034 3.176438984032426 3.200416998642645 3.277506174492096 3.309956049061886 3.325320259150466 3.340242719715631 3.380879465749488 3.3976686688983 3.409416340052394 3.413170687827058 3.507929796710112 3.554353590519016 3.555650347844984 3.584520895793728 3.598878857741436 3.607930630300628 3.6635192158027 3.669334687790608 3.721831207640248 3.743128839548374 3.783616107375706 3.8105224229774 3.821503862010329 3.838992472085205 3.876243996057541 3.876809807056287 3.887845040674714 3.908560974344261 3.984339856697843 4.003543760955103 4.053914984828249 4.11201692269011 4.115966777637408 4.136843425686538 4.171389120630304 4.221951731356941 4.250455635397637 4.27068333711616 4.281206352046119 4.359715081984948 4.451315796110578 4.462221978417766 4.480259032105298 4.549250298373694 4.644940851289212 4.653264738103656 4.65856737052623 4.675591603570735 4.766655052588677 4.785041680508698 4.791441191237311 4.811303687487394 4.818078911724605 4.856057687382079 4.858934119144159 4.874693067331499 4.96093558374197 4.991857581945858 5.029452756969785 5.06959545114854 5.070511277772257 5.088952615743056 5.103241401509959 5.111583950679672 5.202559526653671 5.207998032570606 5.222278232615806 5.309367821064811 5.380214009854614 5.467393063853948 5.496339636141709 5.505074009587485 5.547655783250137 5.684779518016465 5.779299063977919 5.824222537030605 5.932476497283574 5.940901387566068 5.955875080029794 5.968097074180853 6.03162437954599 6.062259480885704 6.130112684999469 6.145787833446321 6.206972654416015 6.336523924974942 6.404409515328769 6.521604418036501 6.521949762038834 6.57322929577344 6.584645809003868 6.618145848043945 6.637132277216472 6.663226253327113 6.712603595768941 6.743803017044026 6.856006395561182 6.910852654220991 6.941326155535614 6.948533560140964 6.954342020301294 6.977015517431311 7.001320608509139 7.018805230648223 7.079075326749773 7.104964815729289 7.188265141700807 7.260646203810896 7.663651740951614 7.707517115404412 7.797031943835551 7.846858383379224 7.939920339410728 7.950705401761471 8.159035693683721 8.303247184729237 8.414557505073184 8.542998994642693 8.589148750285801 8.763437514507377 8.948220450460491 9.190477313561473 9.453376396636578 9.604979502408412 10.46903430647381 10.64415369078448 10.70506060403625 11.36984689633921 55.60507692231715 56.02182340894414 59.32920125430056 59.65698980297601 60.71485533329706 61.44400909059172 63.21935027740572 73.89555336485665  
BAND_ghostNone_4138_26UracilUracilpipi_TZ2PSTO -20.54741857952297 -20.54741571545294 -20.54696865637953 -20.5469614453304 -15.64304809397363 -15.64303539604946 -15.62949693988001 -15.62949643609418 -11.4217776561187 -11.42176881777289 -11.38854105856289 -11.38851343232491 -11.34317088892585 -11.34317038526824 -11.258247127306 -11.25823428130338 -1.443717941011702 -1.438990594404467 -1.406060420840417 -1.40508272372985 -1.31784228218477 -1.317809134398191 -1.252657173843002 -1.250624530173617 -1.095225787743251 -1.092416503016526 -0.9388335319171632 -0.9382004774259046 -0.907447635155622 -0.9066447984923741 -0.8106233116488699 -0.809960441507762 -0.7706627463476541 -0.7697155709605638 -0.7181312106171677 -0.7181165452943623 -0.6957930532230956 -0.6841556175173704 -0.6829114628468449 -0.6583037514496139 -0.6573053478240772 -0.6531850283227477 -0.6202994129132681 -0.6202838861255574 -0.6072761889225505 -0.6066335007567513 -0.5909477336010792 -0.5706046763097234 -0.5366158474818242 -0.519485099647201 -0.4889957670482371 -0.4872603677907265 -0.4580470525344256 -0.4567113049804982 -0.4450245819124989 -0.4432369854154347 -0.3852953726204956 -0.3614242329866905 0.07215021908312991 0.0729074082115517 0.0832686685311308 0.08567205008569763 0.1067491575245057 0.124819488282346 0.1276917786885612 0.1360939638567076 0.1416702681058796 0.1609654347570643 0.1627628907022556 0.1688247868051375 0.2318979185574584 0.2331255168145262 0.2510465319262994 0.2575023732553685 0.2798860709724373 0.2835520993925054 0.2879105776993954 0.2956334486387439 0.3041948420153745 0.3151534835948637 0.3169092968403688 0.338079917243434 0.3549009967001129 0.3563256178654992 0.3807899552738758 0.3810157341492898 0.3938414486013068 0.3961059681995219 0.411891350977435 0.4337795668324609 0.4367278390408603 0.448003220976939 0.4599628128673709 0.4617284743180001 0.4745166809259569 0.4748643854902985 0.4813039723891697 0.4861732001812714 0.4930183359559673 0.4999123978545933 0.5007386138981242 0.537661726199536 0.5388665786190153 0.5477365413717192 0.5551560203502639 0.5608374930290484 0.5717805226944407 0.5882786554878435 0.5995769443435923 0.5999494772395639 0.6434777396035654 0.6627539162442919 0.6778077605137731 0.6850459284746765 0.693994913161212 0.7030144624763486 0.7162398662739718 0.7274698185174432 0.7283712024759029 0.7625504138504365 0.7670202703780667 0.7798873343851823 0.7837639775635127 0.8145607359683894 0.820449559239357 0.823451945777004 0.8341271807670059 0.8435958904842047 0.8533323303521142 0.859324305797584 0.8777148673326198 0.882339148864368 0.8921746015791495 0.9068808732916708 0.9380262470295785 0.9401146541888594 0.9555550832496224 0.9616254233903793 0.9736267980840496 0.9966879983756533 1.020590259673958 1.028343441763464 1.043328733399736 1.048933945976147 1.066976794201442 1.073276795832802 1.073432945022619 1.108481354605743 1.122486243743688 1.129505142236626 1.146247774651843 1.157137410287688 1.178317652123429 1.187394715975948 1.20331347612812 1.207645478659479 1.24366704588428 1.245402494873582 1.293602343514418 1.307092606767739 1.319447664254312 1.328548889992728 1.340632991958965 1.352869060111304 1.363052759991895 1.399049282265668 1.403180587049365 1.430258385576525 1.434443114372188 1.455953502829453 1.467885758190938 1.474293228466488 1.497191123467596 1.505664563026837 1.521079646658525 1.53059846445396 1.555692498597668 1.562183845000101 1.580784783036882 1.590523066456648 1.60052627781008 1.60423641538617 1.621120130774045 1.625886232571968 1.636564364876611 1.660587221037579 1.674122598404786 1.684659385529049 1.692352457492579 1.713903411893452 1.723491512006823 1.736616756146435 1.755648304115383 1.757030054901958 1.762821149913261 1.798804918287321 1.81874184828457 1.82805307237294 1.833026088134493 1.84689299639328 1.853720370125218 1.875860712242507 1.902168824089014 1.913902560645521 1.960749357829634 1.96971085925066 2.020876956097996 2.035905597419811 2.044048748244047 2.046854125871973 2.065548965484337 2.073762913876023 2.116111743310896 2.144029989375259 2.15347866607814 2.174244924410651 2.191160541561954 2.202361521604458 2.216859603115223 2.234131195780286 2.252102818299391 2.264033044971166 2.266269678267256 2.273160765848683 2.30216169901488 2.316049327834898 2.335000504098288 2.350877179573188 2.353511136974058 2.378403310406655 2.435723387633841 2.449878386650495 2.453369382691919 2.474464904342841 2.475472107859982 2.491167779506087 2.599407472544202 2.607685498956284 2.636129003950378 2.645660808343324 2.683940410126008 2.684820480347939 2.686534859031338 2.694126973358398 2.700741454799833 2.73194764429726 2.764645932804124 2.772230318372107 2.814073690027818 2.833356586399026 2.853937573312703 2.854416695516578 2.872041465030162 2.891549125302667 2.900064567928958 2.914294382836427 2.925156874321145 2.945119416800262 3.008005885449016 3.017327794713233 3.045198851755774 3.045613491397134 3.078062885538392 3.10188821766405 3.105953248052128 3.116148142159132 3.133180924697698 3.149581427585981 3.169989671249797 3.18079370917139 3.197658981085938 3.246267851487444 3.265069117485514 3.266875907557181 3.288106587373958 3.292472850921359 3.29618254665015 3.300366133195504 3.359039749150003 3.364602195667154 3.379335230104408 3.381671118600935 3.436246403203234 3.454937626263112 3.47128664403263 3.487558276949216 3.52911405254256 3.576865301606765 3.589429161088516 3.638766465115617 3.645749955654931 3.676057600849949 3.699120296561934 3.708009812335041 3.732015786415515 3.75653377836549 3.773977865024893 3.795680107227539 3.813040492304042 3.82591428730738 3.837116865903869 3.844584176172797 3.851704109872498 3.863956404371816 3.86935293481499 3.880262846408004 3.89748341948226 3.906597319835571 3.909460399768832 3.919366323928731 3.929038493097911 3.949177459002846 3.956057880085865 3.962014119787118 3.964716916252022 3.977576575927562 3.981159818332024 4.002310651774025 4.011944633102233 4.036020590661151 4.045552868528802 4.047894563973398 4.077615985778468 4.127815931070947 4.185652519105627 4.187412660339977 4.260405733345922 4.26119328674945 4.276781108639066 4.282255418791278 4.306024465151422 4.336550376694861 4.338345948278637 4.356429357331927 4.366812149520531 4.39392857350443 4.413615566074448 4.425124671915877 4.434534196472412 4.465932735870099 4.477754096558268 4.504254131110065 4.514167594218467 4.531177105272534 4.609005696036278 4.624065948390206 4.64793309839451 4.66264397731119 4.711515609232296 4.727237948256661 4.732730337666541 4.76276371641931 4.765037341331547 4.783006598569316 4.80512584360437 4.826166868078754 4.843041184098142 4.859219327182224 4.860227629727728 4.877403841158061 4.891884482083794 4.908521563422111 4.921113584913869 4.932548281332923 4.948352244155902 4.969022834269838 4.974891662419671 5.016504226781292 5.055761618311483 5.072861323336932 5.075121647025608 5.097933467311683 5.11120069987542 5.136604604105068 5.144818391596423 5.184232762877174 5.202592464132042 5.222320246950382 5.258417241228528 5.281594758753348 5.294100742848302 5.302833566530897 5.352991350319172 5.357574448106406 5.362238597563733 5.391966724596215 5.396932909638893 5.397230801627619 5.407827226784992 5.435078004615301 5.470930343645243 5.477346970794191 5.491413014252279 5.538690454996014 5.541957013030069 5.547200927659281 5.586253399260053 5.59265985724326 5.606576373281524 5.623814913140738 5.81479471938685 5.821920259311422 5.836210439373287 5.890402242310179 5.917131251481995 5.944770650916052 6.009193563108212 6.023139337523477 6.062080555134953 6.068947862376126 6.141586781001069 6.144845879051707 6.152549436597781 6.188974610240713 6.24648330749462 6.25027279907512 6.377247845988014 6.392705443902212 6.41651511007027 6.439909237601219 6.459237833130372 6.466809465325586 6.592860710205898 6.598868540460517 6.643086588829651 6.657266754934162 6.698572278432444 6.761537128469024 6.764306341317093 6.813089825877601 6.820288783929924 6.854577385120716 6.855237033104242 6.868877886481669 6.959132245535148 6.960640820382674 7.000994487211214 7.002863280693675 7.03926200149161 7.039953344479803 7.087221421702992 7.097671729751212 7.119990191584685 7.143314662811213 7.244419737656793 7.290904092094873 7.357508881341516 7.364249158375253 7.377299018598788 7.454263053027701 7.472137679430027 7.482079039305186 7.507155641842628 7.542165782390861 7.874164958565459 7.890435611733579 8.230747523707192 8.282751952578156 8.297081419765606 8.299202184288909 8.32133570333872 8.32737422575234 8.555942163936301 8.578636464843743 8.635029734645867 8.684501561192631 8.710493486274816 8.712847387477838 8.915663985203361 8.946270354613741 9.309654693893101 9.326733952764133 9.466241487778884 9.4904116850009 10.07179572365339 10.20039311811451 10.38419340414474 10.43394613158864 10.92501731908103 10.9732591139991 11.0093623059531 11.02081994707605 11.43341566877814 11.53956527292748 16.5873997274642 16.62203420732558 16.6797356170461 16.69653424702528 57.44397118789418 57.56070700593745 60.08701488648941 60.1847323419362 60.64702520347563 60.70345431666944 62.12490590562131 62.47538883759479 74.79115635272282 75.10584069935177 75.25998268151496 75.79225792109361 133.5653085169054 133.6592356917694 133.843061704871 133.8816954831894  
BAND_ghostNone_4131_19MeOHPyridine_TZ2PSTO -20.51546227413399 -15.58392545240403 -11.29128591353315 -11.29121607876058 -11.27441500192804 -11.25563816971469 -11.25559318515096 -11.24565343384758 -1.323481547663837 -1.276476084433791 -1.106119870576777 -1.050882079957742 -0.8982199200827548 -0.8751822337998237 -0.8731623915261125 -0.7398111797992003 -0.6776096816279075 -0.6705126186948909 -0.6636457446545749 -0.614639532167233 -0.5931578778208827 -0.5922179944825693 -0.5657617116118263 -0.5580463115302469 -0.535846938594817 -0.482221546699952 -0.4351281841674585 -0.4177812865983051 -0.401121649399774 -0.3628015882038456 0.08278917118147586 0.08379492830900728 0.1010062355152694 0.1031566377666878 0.1062880798334466 0.1320407287605964 0.136779128257239 0.1601611143604549 0.1717384590623342 0.1975764717455369 0.2256758499743782 0.2485295795757601 0.2857129522967586 0.2976249071300262 0.307821665730592 0.3123973289252522 0.3148830005837122 0.3292673789701496 0.3342156899006226 0.3461638866419192 0.3501333880351408 0.3849874084766878 0.3918104106814493 0.4249671226950795 0.4473468199676042 0.4979712729445835 0.5071773216107778 0.5198030877676764 0.5303145083024077 0.5324725360338374 0.5355373427720213 0.5367000211701236 0.5515596493032364 0.5607639735103961 0.5721094136621255 0.6002529396777206 0.6137230423704779 0.6294338589426716 0.6416434560878262 0.6629877391012977 0.6676554499774526 0.6976299403787218 0.7161968255414218 0.750883133038679 0.781296886427008 0.8035898046523352 0.8593449746757637 0.8761959959980579 0.8763268894535626 0.8830784631773526 0.900738666138769 0.922872853897183 0.9433943608882788 0.9593456206444728 0.9773032967805637 0.9797220601160704 1.019356736701405 1.03945850598808 1.094250744597566 1.095360597184867 1.14447316998466 1.15284829602026 1.178139067543351 1.19326862772394 1.204049506912463 1.204778731228222 1.229463293136242 1.232991338772234 1.263547233940576 1.268694835282602 1.296969687450084 1.297128220167732 1.303707315019457 1.337011247349779 1.415081402711639 1.422446273752348 1.47253174330255 1.507027672798353 1.508820190950862 1.535145770990466 1.578673010402701 1.610585413814949 1.633867266986695 1.639393132236728 1.650946396182 1.671647537913898 1.676296476298048 1.766987613533514 1.780984247728695 1.787776777449785 1.808189685457323 1.812187842899748 1.82440483047605 1.83821890678046 1.880118229556746 1.950561858966562 1.978372897077524 2.12371011645027 2.161327954804396 2.165281679313237 2.176839771444714 2.177245232616761 2.212278720971976 2.217566817665076 2.250347930494836 2.257366493396966 2.257443287629374 2.282231876079036 2.316956418425793 2.373951732106252 2.435589742460731 2.48622804311745 2.486326209534087 2.503408779234345 2.532505127647813 2.545070452534528 2.563535469438266 2.582330682032171 2.63750769928686 2.649447808343654 2.712377835267228 2.722958726817113 2.740744926479492 2.748373521979381 2.785017568992523 2.819640874112753 2.840246790579146 2.861078652131564 2.86327878735029 2.939207755429891 3.036467499410181 3.04619381298964 3.058652501769206 3.071902241445685 3.111343937132873 3.120691373181283 3.136684172699441 3.16959602580299 3.181163578085533 3.231099597790995 3.232936763790162 3.242412540743655 3.249948262185468 3.266991744099145 3.297572850467062 3.316412696077739 3.363201688049842 3.38073495401054 3.382618429266384 3.440559082780215 3.456495969584945 3.494925087312284 3.528475124391586 3.560589751366816 3.560776386881096 3.56852150782333 3.579362238933091 3.583627772341527 3.64924905839826 3.739730780025664 3.799307995862303 3.80380979910682 3.847860117987973 3.854028189208141 3.86031285011134 3.877441381181471 3.931618720377911 3.98511207906231 4.000557593553657 4.074907133244284 4.090460585103692 4.095320325715878 4.106720918954075 4.120580060352563 4.123151214008481 4.209843621903559 4.247830509945141 4.291285794909799 4.390941232688949 4.404458797733453 4.430237839707234 4.440630757872175 4.461681435019544 4.504305457679986 4.537057349935395 4.600300727045228 4.656776347049155 4.709501691075618 4.754738809408092 4.762146461765113 4.768668230122087 4.779084881993533 4.799037876336484 4.811524786686073 4.841167193463062 4.863023244358812 4.90464303330485 4.953217045854073 4.98940466928375 5.034511585862782 5.052924677407031 5.099151813600914 5.126335757358796 5.177831244737486 5.178272519703113 5.286484041316241 5.294450599840396 5.357721765829232 5.365952613123011 5.386925802962017 5.439503805309998 5.458576280075823 5.499739954226659 5.520423529157693 5.547240041475259 5.676333111884521 5.759185291808716 5.795093255679253 5.876992136843065 5.981589018357394 5.99301646626924 6.042329968802943 6.070951548629832 6.126881836221317 6.129248355179446 6.242409500319191 6.315033049889217 6.388173421339201 6.473550162969697 6.513043833814843 6.558548539122309 6.587284212653747 6.625446577997837 6.625574345876823 6.698756708528432 6.863937887541259 6.868879281242307 6.916001330240949 6.924985514651252 6.934599183692196 6.948328248109552 6.961776419538393 6.987568341017837 7.037584183358688 7.077776224833085 7.141980464612572 7.169326957164317 7.206517028501348 7.294856085374143 7.574179246461571 7.713582082120877 7.755589369294964 7.822792855907602 7.900614448801856 7.940283222735039 7.956334508607757 8.087718341760633 8.405314514090749 8.461154436514137 8.532410806443202 8.739960994020262 8.971849587043787 9.238711836372762 9.527006449588709 9.581559978791161 10.55935262770463 10.64341475407346 11.40907162087312 17.60451291023239 55.88409634723123 58.1523103214256 59.00955120501551 59.71296401143783 61.47488911113356 63.40419583419995 75.1533617841815 136.155635722778  
BAND_ghostNone_4119_07MeOHPeptide_TZ2PSTO -20.52666887390035 -20.51620527941154 -15.59737374366332 -11.36233839765545 -11.26594780463306 -11.24536230046681 -11.24022862473036 -1.392795516321607 -1.323901720582141 -1.244748914624155 -1.029641278521519 -0.9430944020920957 -0.8984536047785723 -0.8063464179110643 -0.7022588907078952 -0.6738344928324694 -0.6619372430157766 -0.64561862740415 -0.5969215747987527 -0.5941380821774975 -0.590341869477495 -0.5669348088962372 -0.5648033340780935 -0.5562725489185988 -0.5165557561677411 -0.4780172406698869 -0.4379685631851449 -0.4183395280570933 -0.407658954952267 0.07698402417733545 0.1041566648834378 0.1127252437529133 0.1344504250696349 0.140748909793283 0.1477067027221738 0.1599341747496043 0.1753941481406413 0.1820292536322522 0.1906012776240856 0.208175771195756 0.2296435624858572 0.2354512471916818 0.258533152781292 0.2921083366323512 0.3036061309524249 0.3129316255025357 0.3249679279824252 0.3422405342239223 0.3556700550083429 0.4037022806791935 0.4206740269817144 0.439986247753032 0.4574659023044925 0.4809989911944792 0.4994943009011944 0.5044713622124237 0.5317956268870302 0.5370934531640421 0.5585467121347664 0.5623871598561528 0.5643839614583434 0.5892131630998796 0.5965953972308119 0.5995973036147936 0.612858798715775 0.6224529473908267 0.6389258048633636 0.6602604878078442 0.6769402606875762 0.7102988785841055 0.7111878123576613 0.7301868923056775 0.7590621986005621 0.7942145281317744 0.7961356388429895 0.8192098008800087 0.8510203017365549 0.8709704245164732 0.9138668691192006 0.9379089116003091 0.9663069644757841 0.9689900239186384 1.03379180014593 1.057363975698775 1.076287976233461 1.0964727495788 1.12455389120462 1.146070744333266 1.164127743109922 1.181032349177295 1.192262421992136 1.236994477868912 1.251479182565753 1.256930927130773 1.264273874334384 1.294774942835334 1.305286715878635 1.323678261923345 1.331463783241899 1.341257285854152 1.372012177772065 1.408793592782785 1.423731854144696 1.441186428050589 1.471848099985916 1.512594182529617 1.534390649003252 1.562382297489977 1.571940696744618 1.585857670038719 1.621337989048383 1.63987273680371 1.664353626034445 1.691496874918029 1.711914963522517 1.743621216767409 1.773629331585068 1.791191066920017 1.814537032499709 1.841996574789358 1.851708048643539 1.92450046956602 1.930019920908876 1.995746507775924 2.024249559026176 2.071910653134819 2.103338821485941 2.114694285738847 2.130480561621258 2.15085535192527 2.176964853998184 2.198567685072625 2.215396261979438 2.249737433083768 2.269297390325566 2.308779266155772 2.330640392737054 2.355475989912323 2.383668175632191 2.423023797459884 2.448330079036436 2.46739453447768 2.48102389500473 2.494714636638554 2.516273111500998 2.537325974877204 2.553548451805119 2.577566767479278 2.619099554910328 2.629439572407466 2.708699898827192 2.716975238608236 2.743493755237433 2.763864041598049 2.800301989264622 2.817361639661158 2.888299139312684 3.011532371055306 3.034305329778973 3.053064249911014 3.083755230039351 3.117570747411477 3.134313161718535 3.170629092222766 3.193885268478493 3.1997609590836 3.201505790107271 3.209647312715876 3.232432288319087 3.235185386285891 3.246206866263493 3.253804269181791 3.268188754573262 3.277990625364103 3.291948475774784 3.327528952305045 3.3665606521851 3.403331078423527 3.422008028329893 3.438859989514893 3.44979604720426 3.471978768794956 3.524192623509534 3.571729675298985 3.580958267942517 3.602642398433777 3.735221027652577 3.754320553753244 3.79940747648285 3.832120076023989 3.848512036822734 3.871862475255003 3.889914228800231 3.895897552103272 3.903908672629319 3.916142068396874 3.929873212765153 3.94801024825746 3.97863759974201 3.983485279947489 4.050319642084382 4.082823214841279 4.122832542237045 4.151194347981117 4.168144683467657 4.198062859744659 4.242922128549411 4.252210499420844 4.337138014725761 4.363081238901131 4.407335688358028 4.438393200227838 4.47652047332875 4.571155032628049 4.613606799308187 4.624600423102378 4.667353477771646 4.742184138741507 4.789265076887163 4.796530485068419 4.84466607591451 4.875302319378034 4.923450711716153 4.970285762792264 4.988187445829944 5.01731467015514 5.050394342569569 5.094309001722927 5.13390779938461 5.138210776474881 5.218806480755498 5.248361633944647 5.273570138800094 5.292739264286418 5.313842715265372 5.336720474729979 5.358730330967429 5.372176663057626 5.385990231081372 5.415515918694346 5.467432936442994 5.502942153427028 5.572107052200804 5.635351630899198 5.658092401899729 5.814587804937381 5.884444209103523 5.910785166323641 6.016874717326024 6.027776048069683 6.075438158774395 6.100569793949033 6.163174228383392 6.177779195372948 6.234690788699818 6.291318536938188 6.363161053639621 6.546041308053394 6.702821253439128 6.745474989058653 6.819252048277786 6.866788468371872 6.903228041352742 6.929658507062977 6.964579105898609 6.980478609563055 7.035163292784042 7.055662993472832 7.100631312288106 7.141258406672148 7.148463867391424 7.192791989914605 7.211592958135443 7.247087812980711 7.350128001554141 7.602194647051602 7.680602603283082 7.709254882516331 7.763967762153375 7.841195326816313 7.901788803383461 7.93971346073199 7.979422431079159 8.010450369660362 8.059164355119362 8.259654195395171 8.390000161034202 8.54528018110215 8.91590162952145 9.23606703619336 9.339970724626603 9.563497465534365 10.31077755252396 11.04702217492293 16.98248625065614 17.53750617864575 57.24412262767016 58.16363694496787 59.29254623493745 60.81114376984837 74.82773234167699 134.6457978545658 136.0116814338614  
BAND_ghostNone_4150_38CyclopentaneCyclopentane_TZ2PSTO -11.2099046678522 -11.20988466951899 -11.20954326673262 -11.20953617374947 -11.20940524111874 -11.20939950059425 -11.2089032112 -11.20889569121738 -11.20859908070771 -11.20859719193466 -1.118636014729612 -1.116098396450533 -0.9593724155224096 -0.958560522438247 -0.955832240050027 -0.9551086670159764 -0.7806510030790083 -0.7754652685777657 -0.7679153751608985 -0.7677366011222896 -0.6606481703977269 -0.64676814855036 -0.6465577693882398 -0.6391076808494184 -0.5788421489216264 -0.5771389627225935 -0.5640420143915157 -0.5603508844927766 -0.4779305770680334 -0.4776835633673446 -0.4760434565729274 -0.4728801118102272 -0.4681240647794386 -0.4647006805207283 -0.4644448971722839 -0.4599004061078764 -0.4596656358923206 -0.4534065088455927 -0.4497683986861067 -0.448405302624328 0.09776217651850554 0.1021726505984453 0.1114148966495162 0.1147440774630063 0.129791692775663 0.1382258026991943 0.1384964103247339 0.1512779150971039 0.1516549551920843 0.1785514858361573 0.1802712116954643 0.1826090659269159 0.183848729943334 0.1892244524111978 0.2002168073760035 0.2421874765605742 0.2453267650352454 0.2679909468809088 0.2766641432013682 0.2810788553933735 0.2820407676687565 0.2981939169500403 0.3107878513953242 0.3196854631734491 0.3207567570723479 0.3254612306942079 0.3311152184561567 0.3333555033966506 0.3381897148660357 0.3549369143972132 0.3645266941837674 0.3806791046193723 0.3894183118203414 0.4103886611227684 0.4115378693755873 0.4228646089142625 0.4310978431226936 0.4525366117350377 0.4597169751043576 0.4812337040057372 0.4856901312865511 0.4944992307422976 0.5234369785742979 0.5441430962325995 0.5549735008791192 0.5576848434690992 0.5601132199727238 0.5734025600661379 0.5817099721920758 0.594961952283714 0.5988573843013552 0.6097242779843133 0.6162180805874349 0.6281590103294464 0.6378428004290481 0.6430480215556068 0.6613502740279309 0.6664325753664995 0.6800442410830643 0.6836637753805465 0.6948063214717958 0.6999765380133716 0.7098543992587419 0.7131727435235106 0.7200057432572624 0.7223568385117072 0.7262547034954377 0.7351060117608348 0.7410797719776063 0.7451166554128573 0.758114659073127 0.7841735452167234 0.7896919036727793 0.8104988013406126 0.8202551149706276 0.8216968424368779 0.829731999069001 0.8336671627837755 0.8449531103806663 0.8456541287931281 0.9248999152423942 0.9289687014386433 1.004979777253499 1.078048720589697 1.092276948487069 1.096384099109211 1.096460688230819 1.112536385662505 1.123638990545939 1.133278153039342 1.134684603084561 1.160028433712159 1.160424978413463 1.192313337800566 1.2296776596631 1.237436428011595 1.251860594293392 1.263130114481132 1.276678238581252 1.333098295737017 1.346555889224591 1.347047868514766 1.365644193513404 1.370359465334364 1.372783551651931 1.393998916940414 1.395717131641813 1.405706817127898 1.409372933012375 1.449214443178188 1.451324505238974 1.458541529695041 1.469684557354069 1.481108129994863 1.495018289618823 1.505327702294272 1.510027933916085 1.5327959591378 1.534094228430132 1.543377186029724 1.563523907056745 1.564703483940241 1.581033226830873 1.587284963606955 1.590669634618284 1.60393539693529 1.617212386289195 1.617852963288995 1.636563555778953 1.64909759795977 1.665427131292225 1.667408723273421 1.682237041488775 1.707626049999077 1.726820742388722 1.736268659042496 1.737284951485712 1.744995091163881 1.770712497097133 1.781023466994718 1.800708981952017 1.812281687435464 1.82112172912696 1.83915813985729 1.85700136953651 1.865919260184952 1.872859478922725 1.902530614521037 1.918704979445281 1.922681265558305 1.946066095125957 1.94642114318308 1.969907429469696 1.999351743085228 2.015852197029049 2.034262809186388 2.085035067159103 2.118815463301812 2.133685799919828 2.142842384629756 2.168256087342044 2.177728765272498 2.188059646161002 2.194607412976267 2.24211205681605 2.247272033983793 2.250642641657121 2.254666945118874 2.289808761750153 2.305657177502518 2.321733185056482 2.362959697040049 2.366644168514322 2.370020905281283 2.371914907622902 2.389030295944845 2.397180699388413 2.439689465643871 2.44178672179903 2.455014287988168 2.462368057498704 2.516254353724038 2.529900732954113 2.550873020110953 2.555747719489428 2.566781899373827 2.574599041223264 2.585441973114231 2.593862981145541 2.667003410439096 2.673712558693263 2.685448465378153 2.70720746683821 2.707754467274374 2.760026802779805 2.76921986187938 2.778922372530078 2.798036973882125 2.81477014970316 2.832096009941052 2.832463997019377 2.881390216964018 2.898279129230669 2.934869823494918 2.937684710624515 2.951493468474173 2.963151965143498 2.978879790962777 3.002931623059694 3.012857571232985 3.02498971087799 3.045661628280314 3.083309468289261 3.119555426579185 3.14795775279969 3.157502452861835 3.17697527055061 3.186194081233675 3.200839375459661 3.20561112762228 3.219729241916928 3.23665333250303 3.239783513274132 3.253957628028743 3.260413319359961 3.275286492601564 3.284127062981799 3.288139078058683 3.299500796588857 3.306494650103008 3.316690729057015 3.319909057382392 3.32176829279812 3.339985146851144 3.343696510142701 3.346334912818338 3.363459200479931 3.366193270525617 3.370569138274433 3.402321322379799 3.4214186705688 3.431619313262688 3.441038353336164 3.443272836169949 3.451274251857332 3.471964430561412 3.48137180793031 3.515085968150041 3.561007584686675 3.566777625115668 3.589110213077622 3.611278121010824 3.616204616575767 3.675771832166875 3.685112657849697 3.732219660584392 3.750565000782881 3.751733900454787 3.785798675081922 3.816250110283352 3.834379269265509 3.882083674891384 3.886251289646816 3.895426768938664 3.900848305794141 3.915094377663328 3.919088291283435 3.924302403225955 3.928771795911939 3.939258621777729 3.943352935745797 3.952087827606019 3.973509678365877 3.981372784461517 3.990385835325565 3.9926112987495 4.001670083601691 4.01286294315408 4.030608228402652 4.035160478756651 4.072269775571385 4.091754964111876 4.106029320960924 4.1098790640308 4.152181711026872 4.156079667652509 4.174714642783243 4.22770019250139 4.253913971548297 4.276671170112665 4.336978037958844 4.363814312043846 4.371238445097892 4.387347419804617 4.408103886574928 4.409423373834446 4.467597257694584 4.500158319765394 4.500510208746838 4.510680752631852 4.675166787824034 4.695637057222335 4.70993651924704 4.725235848505349 4.743590541433872 4.748588058975602 4.750413783840796 4.759924396535438 4.777722759826039 4.791478804391333 4.886063789080837 4.900904684988197 4.903121814087855 4.919840647756204 4.959910801559649 4.962650595044585 5.030277987496812 5.052357898367549 5.071907203471476 5.114398022875032 5.22528978922917 5.22554454669126 5.237283159803152 5.265154677746619 5.282970939298171 5.295783495733305 5.328778925638638 5.339081460100399 5.340916288174838 5.34758597105402 5.350180277550306 5.38633175342969 5.389636313974801 5.435966208884977 5.443406273068328 5.449810940561718 5.451781754868102 5.467635948777444 5.472045290576349 5.477329697820805 5.617629118058992 5.655593156456701 5.719775181368199 5.724846427738532 5.753849435510682 5.780727018062717 5.816990762160765 5.820624647889381 5.855529688503075 5.883983620760202 5.888233035479717 5.889722271149541 6.025062196836415 6.032197218531367 6.054401927625557 6.05940032941812 6.150432448784458 6.158673352858433 6.28986481062272 6.294104559005503 6.3483759415052 6.350571839148024 6.430796006302178 6.441356546693724 6.518041617611624 6.524489975636859 6.588682636327286 6.58936348973006 6.682642617746765 6.706964158136277 6.745006527786272 6.747449712255979 6.797169553000414 6.797851908767401 6.919044859503429 6.923039552128571 6.923414863099294 6.938451342623896 6.974019576908741 6.975436491354626 7.048668549143811 7.053092491380353 7.054320109260845 7.070535743889078 7.07664468563947 7.086621798088751 7.116578303835067 7.124114392570878 7.146818275706604 7.150890391017713 7.163147136172301 7.165148522053574 7.228598250904382 7.237963744676579 7.251411897801672 7.259909649903403 7.301931430022303 7.310647211483531 7.364976124460387 7.369131203371948 7.4461182130139 7.602196591162254 7.621276963162865 7.635875406170492 7.818672809933153 7.825462663336085 7.85959886067806 7.868819699016162 8.034048080608704 8.142264678966557 8.145664810218847 8.265410321602868 8.267801598839503 8.343137869196593 8.373367773146851 8.485053921320533 8.52377249737529 8.623101400664954 8.645227275039492 8.73889297564283 8.845622625323218 8.914717348494213 9.244092299795247 9.260846351106517 9.375715962798759 9.515917017045156 10.23635836898044 10.25638171323937 10.57066053391734 10.58432874042597 56.23134597752244 57.34728612958838 59.22088772232449 59.31435572403444 59.40453887014533 59.59650330398962 62.31149862656101 62.32833853608872 63.65886360280626 63.73279365609603  
BAND_ghostNone_4147_35NeopentanePentane_TZ2PSTO -11.22542450120203 -11.21222343636331 -11.21214329446254 -11.20984847678358 -11.20645772949533 -11.20641299760233 -11.20479043271315 -11.2042660766303 -11.20395705117691 -11.20392572239614 -1.106750309446834 -1.082213712003531 -1.016335426448637 -0.9290026965882535 -0.9287824479677116 -0.9287028360096391 -0.9195253553473057 -0.8205851830025005 -0.7860867889098718 -0.7303164238741302 -0.6511771976292736 -0.6129060497530323 -0.6119933691567883 -0.6098506175665273 -0.599284308894999 -0.5949416329573256 -0.5554343745803311 -0.5528515460510324 -0.552253511436178 -0.5480214295873153 -0.5267103563022272 -0.5101333392345276 -0.509477234017836 -0.5093489208476288 -0.4949994295055756 -0.477063888396702 -0.4658535798651144 -0.4600940132346191 -0.4524264472709328 -0.4522211478717872 -0.4490744380939672 -0.4476875257464584 0.0933263924822859 0.1057945519710291 0.1077092099089568 0.1092246488560715 0.1302402555325389 0.13293625653785 0.1347674185172169 0.1463288300661737 0.1484738690609373 0.1639835017412066 0.167915043964838 0.1803110124755719 0.1884112847213389 0.1922727415777547 0.1970797236744573 0.2077552423229865 0.2155461593048207 0.2238497229993535 0.2306677062916288 0.2315259904582745 0.2373173345573188 0.2416784695058347 0.267027127096184 0.2797750351576099 0.2884784409717156 0.2972396631442499 0.3042796514965997 0.3165988993273449 0.3192544866524541 0.3256435776773749 0.3480024551506663 0.3607608211463549 0.3722185517980566 0.3779176324531271 0.3807942429553871 0.3994341973932848 0.3995262131620701 0.4296894530618636 0.4300380937690276 0.4421718061289348 0.4479939320931086 0.4519388573776046 0.4698280554557696 0.4721865971291633 0.4733459898024111 0.4784175585720158 0.4958135318060556 0.4970274313093745 0.536294759010755 0.5419632312696272 0.5424235733386273 0.5595741233949572 0.5615502240667833 0.5760240457699095 0.5830175869768832 0.5951985727539505 0.6026368949630055 0.6073829477946072 0.6245676432873015 0.6365356025961679 0.6418653151211487 0.6474264556690035 0.6594118458024172 0.6603731973157839 0.6659276084034434 0.6701037227024611 0.6763803255843444 0.6886361929540032 0.6937365700972999 0.7004322230556796 0.7014279597350348 0.7146036707114571 0.7176894223962311 0.7229851323734539 0.7326340194616964 0.7377608335164456 0.7558084844763852 0.7626975590071311 0.7806616358652976 0.8019923054685734 0.803964768503167 0.8108415949842488 0.8312222125862394 0.8610182242880702 0.8651989779999016 0.8797548451155107 0.8993702614852066 0.9109636236291823 0.9325553826056561 0.9397700386676766 0.9617885199160892 0.9844667831097669 1.006878439653144 1.027018067082198 1.047519934748397 1.075540144988493 1.086389221843272 1.121938097721497 1.122024607558453 1.133407415703799 1.152573029489741 1.199869383098173 1.206411832297075 1.209912931039193 1.212141787003184 1.232935839953008 1.238719906730704 1.248245901064806 1.273456757175458 1.280771051725747 1.283423285664144 1.305059762030892 1.310196737065518 1.322754939025299 1.32913746422906 1.336487184520468 1.344147472892422 1.354911238183349 1.37217318855847 1.388281956666118 1.391827631210071 1.401693801009154 1.416203362662568 1.418662822810471 1.443663809412993 1.446660586615645 1.455210176768987 1.478125769363977 1.484519269358883 1.492603060908235 1.510556566823108 1.514234030094367 1.531344872672185 1.542723029086911 1.552689311380262 1.555943190949542 1.567964070783291 1.575351602529078 1.60498649118534 1.615313991533978 1.624582749103102 1.63298252422542 1.647019861329493 1.64851506042028 1.66324005017414 1.674363939601268 1.679169987833654 1.681541952314989 1.693212125836622 1.724375183242651 1.726007963367215 1.734325886748751 1.743766491848108 1.755741553355801 1.762691445965748 1.804650466416639 1.810864464947561 1.821428814555496 1.827160044667252 1.84505569780991 1.852883488915841 1.879706915815833 1.893089735452866 1.90245728282144 1.924232934045367 1.973698642683212 1.977250182453711 2.030994882176376 2.03129535193074 2.045016325536682 2.046903599637036 2.072097714725035 2.106691752678741 2.113384318745435 2.12562851565777 2.153644702648348 2.168661168790474 2.175868921297934 2.188610728840161 2.189892429304167 2.236375188338913 2.237837308717437 2.243775601539375 2.249976533636993 2.257866473778785 2.267596702327513 2.276903763948981 2.28397660627302 2.320680965115584 2.352119258825644 2.355458524030895 2.372851118278902 2.399918035276573 2.428846322581717 2.444992844843035 2.451285717498249 2.457741631478565 2.471577860668285 2.497558375870126 2.505497982988751 2.531047928063194 2.539630335572841 2.580733833043398 2.593243118913386 2.594950046150687 2.604950737298054 2.62961926139302 2.630148001820067 2.651048044258198 2.653221032523523 2.693538711563128 2.708019611706562 2.726324135714917 2.748643074506165 2.750735887802483 2.757273898113674 2.766189506555156 2.801752650126814 2.821117223434501 2.838201755207654 2.839861032679491 2.86902895505107 2.869931853933791 2.886141453183139 2.888476324169055 2.894191829386199 2.924980043596828 2.92742545064857 2.933387013680574 2.939248283941033 2.94428051882889 2.980203651673443 2.996696689928565 3.007694689025108 3.033244173053304 3.057110461035497 3.072425503864835 3.117217671328188 3.117483688605391 3.162029220917693 3.192610732174649 3.207282679408769 3.208263180036698 3.208404730325004 3.219482147789167 3.228444200343973 3.22916693295271 3.236909630081148 3.245260735563509 3.257059625972805 3.268426605596892 3.271444465197692 3.284416860188483 3.285631442655506 3.303043206206109 3.304502813523591 3.328358120249038 3.339383476855987 3.346936336075038 3.355605888500805 3.366160817361921 3.367463956561343 3.382558716368837 3.394172161640115 3.401795036506351 3.415954730924424 3.417520065344167 3.454939796102548 3.45586238096446 3.473378509353583 3.494238409437998 3.502728729526702 3.519029889042862 3.527870142302061 3.52914501484027 3.534549347588175 3.555113218762302 3.558668172433689 3.572816130790625 3.597481218492171 3.606425540069713 3.613558800976782 3.627234196246023 3.66020402654565 3.663703466314115 3.707548101450574 3.708904366736548 3.744407606600646 3.750753808428563 3.767588315137587 3.82675549438204 3.87954097485024 3.892117590572059 3.899003977540579 3.901767951436054 3.909112449185558 3.909604932520712 3.914489161893083 3.917502485063898 3.922682620058836 3.928364582749132 3.936201474691861 3.944287008346962 3.946469203433691 3.950101959926159 3.950937948084575 3.954377455004288 3.964146254800966 3.980530884191958 3.988858388955871 3.996062877003926 4.053876943885784 4.060438488364326 4.080840566284625 4.081304556596072 4.09433733529248 4.133644387677211 4.194943466714494 4.227556578781352 4.233547900941164 4.255821686189553 4.257120008902894 4.259146551563582 4.265847082692811 4.29047596681571 4.318312103080305 4.344861556090244 4.352019816490015 4.393114683542149 4.505188658423532 4.525261198715295 4.52740324997823 4.550139893733436 4.662794678462634 4.699916559640468 4.746265216022577 4.757103073242618 4.819553885424264 4.851697777774501 4.87803575213636 4.879920735737752 4.925414198863731 4.938198002284628 4.945813254391549 4.989610601548448 5.002441933582507 5.016558740848017 5.031288133810906 5.036571699198792 5.040445957430569 5.08079519286817 5.132101466608407 5.134297667721434 5.143902286175113 5.145141169302772 5.146790260948791 5.171807345322811 5.202903373488329 5.224110698005906 5.258845499905034 5.271484104362631 5.279822982896023 5.281712846028968 5.311848301637326 5.346668797334024 5.363243932334108 5.368274368523879 5.395914696110458 5.41424625911259 5.495558322298286 5.507212869682173 5.51078652773315 5.528018478986739 5.533530863331068 5.546356455096629 5.567734236120485 5.581503067946532 5.582590452724004 5.59561512403614 5.60951631546752 5.637483233082818 5.829868266998388 5.850215919236277 5.859072477332509 5.884044652599548 5.885129749540093 5.907287395230959 5.972837690986183 6.013542509585196 6.040950833056532 6.047840768069952 6.051863471745151 6.075879280578147 6.089315237671507 6.156276484155909 6.165120901253392 6.174769454337533 6.206663796339083 6.297509943849922 6.365215163655829 6.539898995077302 6.601452825014131 6.601789450442631 6.619986940901311 6.712852817739491 6.734569540439424 6.743368955173462 6.765561542265389 6.795879572550172 6.891675471214421 6.900941457535165 6.927436061497763 6.939709834179538 6.958784197075286 6.980718342783907 6.980965611533044 6.997072585358112 7.035685054982928 7.056150170596013 7.063570701161603 7.073181371829559 7.075813527449055 7.104929939284379 7.107962818217759 7.122666694686294 7.146052792646823 7.155111010440159 7.17230843002659 7.176372500020986 7.185224254449052 7.189654283661724 7.201506986378955 7.208402196543801 7.213892286866624 7.217079909095133 7.292056524624357 7.344251954092532 7.354395868596916 7.547034430788067 7.601498331456719 7.724122165622135 7.734628131125435 7.785533210928622 7.805361374729329 7.834853490822874 7.869858811094235 7.921605803569952 8.013966409926979 8.077304764019486 8.127741855578874 8.277075383107368 8.293226752809032 8.298039039502951 8.310076023848522 8.410229476064252 8.418890594116785 8.464101337035034 8.529390042456019 8.550722138716157 8.5635065838418 8.583306663191111 8.721593228225585 8.914171578551606 9.125189254580004 9.361171973615797 9.423151714623529 9.785430799839292 9.94168865006198 9.99421612368273 10.34445458855018 10.45965633675147 10.49810111519214 56.49951862324158 57.72031499781865 59.26126778264012 59.74624643492167 60.91729950935705 60.96919971305364 61.01993995879869 61.46165210167443 62.07675555871145 62.9925229099839  
BAND_ghostNone_4148_36NeopentaneNeopentane_TZ2PSTO -11.22588691827289 -11.22588041992223 -11.2047998765062 -11.20479706517419 -11.20479670876771 -11.20479507420507 -11.2047683641645 -11.20475489672688 -11.20449685588384 -11.20449111992999 -1.107409588135578 -1.106634320094857 -0.9300487553632761 -0.9300438050729315 -0.9298020815611777 -0.9283928712521842 -0.9283907062425704 -0.9280087703850183 -0.7322265872333527 -0.7285598725490866 -0.6188893704537577 -0.6123936269105297 -0.6123904550282171 -0.6123559961431501 -0.6123513754834748 -0.6059615770557949 -0.5572807926493886 -0.5572699505801233 -0.5502023026892157 -0.5501967247921847 -0.512773320735041 -0.5127628891342542 -0.5100529936198555 -0.5095926830520042 -0.5066983108896178 -0.506687816451401 -0.4612977440160935 -0.4534149881663148 -0.4534110082650993 -0.4525838045056597 -0.4525800610277543 -0.4441890425704504 0.09117282060946409 0.1041124703965359 0.116259384023614 0.116262462057237 0.1334485886210607 0.1334499916265738 0.1374381302347822 0.1584074736802823 0.1584188339824472 0.159029772640735 0.162510542300756 0.1625134238710894 0.1869585118837578 0.1869719781227218 0.205427278078062 0.2085404830935742 0.2085419434681954 0.2180326140466598 0.22782658309077 0.2364997359286195 0.2477159503047874 0.247736665751902 0.2503402500000524 0.251888721334261 0.2519058377448905 0.2972515846384156 0.304510636129557 0.3090471002060971 0.309049345279126 0.3233286174500415 0.3233446657195391 0.366952544852135 0.3669591130235164 0.4054535793839015 0.4209695136618892 0.4284201727281883 0.4284623108523119 0.4312549798201033 0.4312620761062416 0.4514259317911959 0.4514354474507235 0.4652691158559887 0.4703823471373566 0.4778177631215987 0.4778612591170013 0.4824877091386257 0.483042406768152 0.4830588783043271 0.491907844875689 0.5383250202053939 0.5383331425343268 0.5513257600158481 0.5513449953673309 0.5777390196771008 0.5847482561889098 0.5980740711439392 0.5980894942555331 0.6009169696724299 0.6196523571570114 0.619665917025262 0.6434990428054771 0.6511190884365498 0.6511276554770594 0.6511428004999131 0.6529540431077716 0.6529661957878635 0.6789787049308001 0.6892962515480388 0.6916208748302024 0.6916346954331518 0.694185769963602 0.6967101648609899 0.6967275248498345 0.7140389564027166 0.7321016059665514 0.7321622361206571 0.7540787796338072 0.7540943051148059 0.7812811163222385 0.7872006245364046 0.8614500831555455 0.8614634849942229 0.8658107705093342 0.8715863026862793 0.8983842257606972 0.8984340546632591 0.9155094847513118 0.9156287095385131 0.9156975805814228 0.915790544700016 0.9459156670002078 0.9964370824835341 0.9965000742603384 1.004392482184676 1.007603297574024 1.007648884330357 1.117795432692036 1.166313229391811 1.171638809476342 1.171711672169326 1.204435676904559 1.208480669865261 1.215005271988847 1.215013618836476 1.225763284593101 1.245672392431905 1.253200821718875 1.253219302100866 1.260662790663315 1.26071751635754 1.279342518498654 1.300275477447777 1.30028542675727 1.323915517800813 1.329841780912252 1.336197263767977 1.336220874719368 1.341038991042594 1.357151165013863 1.376902165759348 1.376915576234408 1.402600184052158 1.402670107464492 1.40815926160039 1.441234478041892 1.446591449667215 1.446713589326061 1.450210780120336 1.450239976158534 1.45211470059173 1.469791535904535 1.469846435052724 1.517959771406426 1.51803245224967 1.543291719221894 1.543300786902498 1.553812431814061 1.553887014649797 1.569762640456213 1.581091674676917 1.647594329140509 1.654554251522986 1.654563525465885 1.671329573666255 1.678130277765276 1.678144141734951 1.680981912437366 1.68317811648834 1.683203579863978 1.738393065550787 1.739564917094895 1.745675051091046 1.745849830235263 1.751916448331643 1.755202860602367 1.77706433182985 1.817662311552464 1.817758155550921 1.840652979588269 1.840676848498947 1.870171431095777 1.870242080997717 1.894191618167539 1.894266452088072 1.897407864350928 1.912468300550653 2.015623710686768 2.015652755956637 2.06377821234247 2.063841371866836 2.103207237062635 2.115266603587465 2.129254336175687 2.158429513169777 2.158443379003875 2.163372219128429 2.173333587101749 2.173339661801145 2.17596967508918 2.232267213175882 2.232300815862863 2.239480785399764 2.242471828392964 2.242473742064291 2.251017186715782 2.251051497858166 2.26717672488575 2.299427540600528 2.299471150555287 2.301091107295105 2.313138354772004 2.392917028869229 2.433603852767322 2.433626097698437 2.467173937915628 2.467191855062945 2.483663279911536 2.483675848254207 2.508992109320328 2.509028227960193 2.533294449001281 2.578811972913213 2.598674112043117 2.605368515235075 2.622249341082292 2.62235378957653 2.624501761660853 2.624565523575706 2.722892218941407 2.722933236464049 2.751348410687886 2.751416701115398 2.795392556228758 2.811809256791173 2.811822097521866 2.813013159747595 2.839500467980112 2.839507669329225 2.845940647807493 2.845947381355648 2.868299865858754 2.876328512020858 2.876350499352986 2.880420633318977 2.895413471987041 2.899914410013061 2.899947689251764 2.920497070998555 2.920537826978089 2.923805252617313 2.931721926364859 2.964380547595889 2.96443562283907 2.979688603513814 2.979735912977993 3.032144075584932 3.032166839404879 3.075433518419072 3.075513586515011 3.132747367890694 3.151506187480646 3.204980937857652 3.208152120432013 3.210901090871609 3.210936187999339 3.215936141089905 3.215968507378399 3.223783353112502 3.223807198836105 3.247328215201666 3.2473411838342 3.248302420036135 3.256152000947719 3.297496904316006 3.297539177244055 3.331733018277062 3.341682806642235 3.342925228269222 3.34295631896856 3.343230351547328 3.345889274193953 3.377231573025327 3.377258298825017 3.39203867723597 3.392051386874501 3.436600892139193 3.465740101247177 3.470846605823227 3.472945671428914 3.472968309012379 3.483964328408304 3.491827378542679 3.496543296825908 3.496603471925989 3.517613125231911 3.517623990900553 3.534091000386922 3.534119386753793 3.585187942893503 3.58521813582745 3.645777661290281 3.657824716792099 3.664300730531157 3.664357283835002 3.722936673432165 3.727979869344979 3.728031508276116 3.764959259278517 3.770840034553033 3.770863536626949 3.814846099092968 3.837672184363583 3.837700708168077 3.849106970690518 3.897396296231406 3.897451323288507 3.90067925681568 3.906184942266528 3.906276303330675 3.915604280650459 3.918677168814422 3.918870813581472 3.918894494866132 3.929252247133493 3.932988224877794 3.93303367901057 3.936987296768878 3.957729570480502 3.957756205972468 3.983233942504017 4.07346704289294 4.073468721725527 4.075061508309347 4.075076189927928 4.173483406923746 4.194926874144326 4.205519894228225 4.20556798891704 4.231508853241035 4.231521218660844 4.244693888791818 4.2529306384139 4.254951451092697 4.254962839004397 4.2555735122487 4.268609188378789 4.268664596469735 4.339920241599194 4.501764349922127 4.511791150435632 4.511816552083578 4.521627045105297 4.521638021781255 4.534004938668262 4.723805057286126 4.723828377033042 4.77595237110906 4.775994690942291 4.920978154132668 4.924613557878268 4.929456437011654 4.92948080129859 4.961281641099384 4.961289577006402 5.014464941062807 5.014885925339842 5.028789477324704 5.028795224040891 5.034014583848305 5.034043337959899 5.137265404201224 5.137277363032217 5.137966223941174 5.145409730582902 5.146191864489137 5.146214599731151 5.254334370685552 5.259165358894071 5.259166971038112 5.26728755341769 5.280280329947028 5.280296531935672 5.346693632091521 5.350325921604242 5.362057519625555 5.362093762650269 5.365899941553899 5.365932951495735 5.468414961345981 5.501085701810822 5.501304525222816 5.508233727146081 5.508261472523187 5.508466066245385 5.508490286646112 5.527881380267846 5.566007631617818 5.574273795935736 5.574302516501506 5.580912103982866 5.580930476028671 5.613396120839027 5.878141829715193 5.878166920043719 5.878914366380534 5.878959259576975 6.031116623838209 6.032801520961454 6.03282246108105 6.035324056247739 6.047462896865737 6.047493497916777 6.08186544622682 6.161293788304298 6.163866308285477 6.184955562301473 6.215103461410197 6.215112492079309 6.243670118814156 6.243832363821727 6.575903760361236 6.593264784909252 6.593314831248876 6.59520810523777 6.595237494822176 6.619533865574695 6.723216918188765 6.73309927002286 6.736968470509208 6.737014759396724 6.805735194293741 6.805815837851555 6.957081798874634 6.959406899647384 6.979004315434476 6.979010578306051 6.98853283353368 6.988545348191819 7.069023671780267 7.069033685465226 7.076259986125198 7.076287412230493 7.152818343009733 7.155363317640987 7.165677716668114 7.165693082446965 7.170750302285906 7.174109142273669 7.174121574260623 7.191872057003631 7.191931140511139 7.192778379763809 7.198633886024559 7.198662609417863 7.211307312212479 7.351658117161411 7.353655098503953 7.418550847111479 7.53621542727496 7.539808611398561 7.724362431024099 7.724395536443721 7.749464231053679 7.749500157931285 7.797885480359283 7.828584394107708 8.254301436835451 8.278526167314764 8.285942069908296 8.285954543939738 8.288948424523827 8.288994231482906 8.407684672655066 8.407703926140064 8.416002345223015 8.416092762512275 8.549947369481806 8.561340449251903 8.647652434059117 8.647770563302737 8.681722275787241 8.773888885575166 8.77404600363869 9.215655840134929 9.580292892737111 9.66615495172271 9.934692058744531 9.941893384434151 9.961073120666819 9.961177512384934 9.990924661185527 9.99109266925656 56.31225695333657 58.22593767825756 60.82016329454415 60.82029041091767 60.87268173018847 60.93127135846068 61.01658243318462 61.01690194269631 61.70017555336097 61.90795866453074  
BAND_ghostNone_4115_03WaterMeNH2_TZ2PSTO -20.52271163721482 -15.5615265021087 -11.25684157319029 -1.312000170689284 -1.194669320384449 -0.9163758580433772 -0.6846335542767286 -0.6805016975235393 -0.6255160663908832 -0.5771209971980262 -0.5491013256750593 -0.5367574243147658 -0.4711945425835005 -0.4199974609701442 0.07967452755503857 0.1086148914457324 0.1179665611913732 0.1227843441143615 0.1603608676131509 0.179343985160005 0.2520947047444726 0.2571834826075369 0.3104375852780272 0.3316812626882388 0.4105925164280701 0.4108748342312013 0.4689106155289124 0.4829415777154202 0.4956684152764717 0.5313542236411948 0.5801789953642854 0.5954978077850465 0.6185653880627476 0.6296439088942986 0.6607827210493129 0.6639785314031695 0.6791392661463745 0.7060774101260137 0.7435579139039064 0.8453598618488627 0.872549795888972 0.8754742211576767 0.9758722085936498 1.050182766821646 1.094545271493894 1.114160446510593 1.151560107790775 1.225629265233348 1.265909245357232 1.299370486935899 1.34635156766338 1.416869278111706 1.420445335428304 1.465241037168177 1.52397908284161 1.569349277609724 1.60030541348039 1.608128616851024 1.664198405830916 1.75809377708287 1.888084590442936 1.908406856016772 1.949572032828979 2.001740453304354 2.045491695674034 2.122518747414317 2.129362957850607 2.200751642046637 2.226914867902524 2.232953505679164 2.299215952334791 2.375246904958776 2.38751057830788 2.453867187499476 2.545195183603641 2.563894322775385 2.645764056368701 2.672954284192308 2.765055652714047 2.791750266728307 2.867688104363243 2.911006795357981 2.963409432311114 3.020625091344585 3.027566647255149 3.096827272688795 3.138092569822252 3.188631659814114 3.257943580472934 3.261313648722022 3.37961100930655 3.392692281604744 3.406194884702365 3.457960946696915 3.493954016792287 3.545761355560354 3.568676783920738 3.583065058084124 3.837290745441191 3.889878155041053 3.912255016536224 3.922741433409612 4.015370508593985 4.114169907173915 4.137569854755764 4.156253150119053 4.237653285303179 4.254472650890017 4.371384068080616 4.413670921608759 4.547495328991507 4.570424756837702 4.631614973881042 4.750662674766001 4.807882995878451 4.937098635896355 5.030490504450022 5.080582387986108 5.087724644038552 5.207393286528593 5.251913181913014 5.379702525211765 5.400615530323518 5.510686728319708 5.576298245775739 5.629431568042033 5.769996614854264 5.820545450826817 5.898300556481296 5.944853721779761 6.011753665527397 6.140369446292751 6.163047045593523 6.645647701279138 6.763769814943874 6.824599904992198 6.854747954792675 6.995120717741099 7.00617842381055 7.076859667419527 7.115385419946719 7.2180976895059 7.379790585156584 7.423687829353891 7.673448242971237 7.893542018716585 7.918265256358139 9.128744763171142 9.329304643686008 9.587891907373709 10.34491906015103 17.28838279677365 58.16435415999707 74.17003741141178 135.4575332680077  
BAND_ghostNone_4166_54BenzeneWaterOHpi_TZ2PSTO -20.54537276965359 -11.24890868893646 -11.24833946440483 -11.24823921376854 -11.24710100203431 -11.24700150219098 -11.24641844294734 -1.33408113759156 -1.165898286722505 -1.029367806198475 -1.029007999575239 -0.8374132051315911 -0.837283609042505 -0.7229491676316813 -0.6958208203588373 -0.6561776653681057 -0.6325403863520414 -0.6014230456021391 -0.6012555239744836 -0.5728470483966711 -0.5136443587291641 -0.5077893217369946 -0.507644929000879 -0.4924145803937796 -0.3523699962789023 -0.3506635918771461 0.0827693414907263 0.1051767448247415 0.1066644842444385 0.1072462779068591 0.1083309213701831 0.127727402144661 0.1442186236740243 0.1444611827100063 0.1872905986058007 0.2165931694522978 0.2918617349279791 0.3144345561721509 0.3275332923838554 0.3403747976910969 0.3412077255994838 0.3420529005565241 0.3425498932262032 0.35028238285567 0.3618827667448088 0.3856043547856717 0.4433865800637311 0.4586283923515108 0.4872222845948959 0.4983455612451393 0.5173168266041079 0.5224291054200063 0.5349715291457861 0.5353252852665188 0.541246835751747 0.5447656221241803 0.5559286081597294 0.5627303394427468 0.6345883784394094 0.6682057510003415 0.684097591837216 0.6851359037963463 0.6997034554459433 0.7060833159120935 0.742454856655793 0.7465306085797399 0.8146718494696124 0.8391299813218749 0.8573149517689159 0.8666020780444293 0.9173564788905154 0.9348974983643796 0.9351316268153541 0.9452910783976745 0.9650860147675213 0.9704249542222511 1.021648773071782 1.033151289698585 1.058589035940136 1.118816843893154 1.129024634994456 1.140573710856924 1.180834640291746 1.197739545261602 1.232690785225752 1.241069347762497 1.26369277536259 1.306382215135968 1.309825373842477 1.338928422231736 1.340230291244632 1.364783838738932 1.372916039876463 1.400129428348934 1.433792898865763 1.568638564335447 1.596182282876268 1.622161643436735 1.625846673354902 1.67669066046507 1.684804095725784 1.70757819005127 1.757091233945065 1.78130544203192 1.786878405777618 1.802513946007504 1.818887942857073 1.820679306677388 1.82072782759728 1.938627105857702 1.95266175161915 2.050972600535512 2.099475722631539 2.182308379420193 2.18676918701604 2.194543129255285 2.200916163619812 2.201644700233329 2.234665095439528 2.251294266538305 2.254049750892706 2.26721056290124 2.337153254453773 2.456973554854577 2.463530629954447 2.490300965335206 2.547217466031727 2.552942845149177 2.595635674688199 2.604932506356489 2.68329040040811 2.684016833393417 2.702985162152629 2.713502219901875 2.768134748610836 2.772588972232491 2.815976623748884 2.843282889251761 2.856717524645534 2.890351402012539 2.896461271430332 2.927684208251434 2.952753752457984 3.045979506658636 3.055907868244919 3.083313550285685 3.120493104309634 3.120616394144295 3.125666221461987 3.151055605475273 3.151915022147465 3.192623616550767 3.319642709602946 3.33682678371905 3.380570857304104 3.380576296986495 3.387791649403332 3.392282831755202 3.399044578274809 3.480995707583616 3.542305187428696 3.571411817958452 3.575285263203247 3.590176229236715 3.600512820170803 3.640221198228597 3.643191041530052 3.691699206061019 3.78092909126096 3.805961449751503 3.815458134160636 3.880286834759586 3.885590584239722 3.910520219319867 4.026240699632882 4.060811676802895 4.088722948576612 4.095808686360177 4.105217252279293 4.105660291272595 4.114208312378931 4.168914431694698 4.22254437811809 4.28303828523264 4.322895231368833 4.330379338655276 4.377267256886311 4.406419868223212 4.469604446130349 4.517892132161224 4.521998765388998 4.628883812651518 4.723949062309447 4.727159915971884 4.75101452952882 4.754053453329334 4.807634370200708 4.819320539441955 4.820184821631126 4.851803152306176 4.855396538614176 4.87298339804738 5.024852159897034 5.040262387658417 5.103678836772148 5.126355410107743 5.129831696202076 5.171985799889136 5.178093198079826 5.212028098195462 5.286722414500687 5.409778566448332 5.410761953211559 5.572211334501383 5.578900675695579 5.71011249934432 5.793427158423756 5.795107199546246 5.916676209687489 5.933276098828154 5.998780745174293 6.022064711383815 6.044516995203174 6.065634154769414 6.085099887401591 6.193320726916056 6.412529844244665 6.419112188730749 6.478529662189624 6.48323771548253 6.627076866891728 6.629004479035962 6.65592672100643 6.69157620657709 6.779450555776619 6.801072700095915 6.855683681296773 6.869881438282833 6.873401720190764 6.889777138737821 6.96814488669918 6.970930645698135 6.97846516984657 7.056836599771778 7.077002222625053 7.246992196737797 7.438360320493201 7.70631405374703 7.712034093209531 7.761842215565226 7.798243307745184 8.356254769055925 8.499083023027039 8.503248668878022 8.643007861511547 9.082915048705722 9.421585395536745 9.439421797527121 9.553472064061312 10.42854179147623 10.43255242539616 11.38416746780828 17.32009709249783 55.61709990675885 59.31349701648904 59.46177300916142 61.1138786604325 61.12535536656608 65.01553501763568 135.5817946007122  
BAND_ghostNone_4141_29PyridineUracilpipi_TZ2PSTO -20.54022394449409 -20.53495713687913 -15.63617757137383 -15.62055261170681 -15.56959320580841 -11.41415755973511 -11.37691842349581 -11.33455741777796 -11.27675084060103 -11.27620814026463 -11.26042881035142 -11.24902558400039 -11.24297014533677 -11.24203391531094 -1.432984571253372 -1.394496664813792 -1.309904003531141 -1.261645935814591 -1.242520220971139 -1.092696502802785 -1.084873877418516 -1.03692986934962 -0.9302620040859587 -0.8988933924967528 -0.8617015983812738 -0.8584768007114617 -0.8030996021582235 -0.7615844753303673 -0.7245051422585228 -0.7103408170899164 -0.6741827157991294 -0.6681073576726293 -0.6628577589653116 -0.6549396941091929 -0.649413248277242 -0.6111375022498632 -0.6005924020942707 -0.5978216178608459 -0.5798434933233885 -0.5692428216548291 -0.5423398135456619 -0.523487003182724 -0.5200105161268905 -0.4806855689368152 -0.446529689971751 -0.4343244140542971 -0.4248694491671285 -0.3876335188207394 -0.3645905752448232 -0.3481365614741886 0.07661967956763076 0.08447258411075759 0.09666460285663957 0.1018061308448086 0.1039830242298726 0.1152977688265113 0.1278271959669166 0.129406229641374 0.1375407996020876 0.1554519835272603 0.1669514878728921 0.172454484043464 0.1750389333623369 0.2464352298344889 0.2573421826929984 0.2704492665724438 0.2873141234584684 0.2938410517190997 0.3010426598128783 0.3122808459496362 0.3168608085621831 0.325033726113802 0.3433210861616973 0.3491189355254889 0.3587802482322915 0.3669262640906028 0.3721758004765748 0.3902109729765656 0.3988545948716896 0.4030279961332017 0.4242598822687302 0.4252730749686655 0.4492956814822865 0.4527878465604571 0.4739534657281749 0.4798239033342858 0.4887050286991173 0.502470173642809 0.5098842102825821 0.5169145030034992 0.5207749249767235 0.528421786344661 0.5378063082098192 0.5452932177071104 0.5514642309672193 0.5529988295001073 0.5722607094186359 0.5790210801722805 0.5919617998096796 0.5978122077631011 0.6254239631304512 0.6383304202972442 0.6659244000217069 0.6772997839745941 0.6824108485172071 0.6934527903626025 0.7170833247540305 0.7271419053562649 0.7426656088685086 0.760901057102639 0.7679757256877338 0.7796076626218793 0.7967872770991321 0.8103293008037643 0.8261198801566656 0.8335984220613373 0.8458928988657293 0.8583477440775936 0.8759205657104123 0.9024553909683412 0.9098445151068799 0.9235753262122861 0.9456260072619127 0.9566239794566977 0.9609072664667039 0.9673796176450999 0.9859033743130856 0.9861584084853861 1.011546290930359 1.020988922503253 1.038725840744688 1.042931186254278 1.060464295734465 1.079606548464623 1.099913573886764 1.104419044319769 1.120771465258247 1.142921140912613 1.156864642115869 1.1661068481839 1.175326844391119 1.204710481561019 1.209866960358817 1.225292228979286 1.243395529672428 1.263412929229691 1.292144078379164 1.301954209416728 1.316273209734041 1.327657843561131 1.331005713112107 1.36471140345132 1.392295493691843 1.405014955971373 1.415931247465717 1.419182453621147 1.432543387600681 1.447429494864388 1.466371024642649 1.495695321210608 1.519273146815509 1.536698851074632 1.553339232061959 1.557745712536788 1.570358788554766 1.579806154674734 1.598313119347244 1.618510818449554 1.649234700643872 1.658935384796184 1.670992945886927 1.681327754607028 1.696563630609558 1.723756138735507 1.732337565513602 1.739758999294909 1.753147967316772 1.770177901594694 1.786664876182163 1.79728317953136 1.802998066494638 1.803580174955518 1.826852545682198 1.830807854417925 1.857756672317116 1.88224354631804 1.906125554522341 1.917618153231385 1.931267478746138 1.963444941633474 1.979835689844614 2.023282325100281 2.060961642473401 2.090052804356929 2.138284828665721 2.150586215382563 2.189068466291479 2.192101853955038 2.198357633548513 2.230702057941521 2.241176847931706 2.245170924245669 2.253230060332948 2.272712210374038 2.291627906697035 2.30120568185913 2.324540269674332 2.337536269379955 2.345300280881834 2.351713982859926 2.371197895353141 2.446053636375317 2.452979867988865 2.472101144483771 2.488324807120128 2.509233855794473 2.51830576946351 2.608888984122274 2.643331922275502 2.65510337788354 2.680621026320607 2.692102013357217 2.699647733250487 2.719102370958694 2.734488433110278 2.740070180200162 2.758608458384151 2.78406474720236 2.786912565100355 2.839156492960308 2.843569066498708 2.853915567227795 2.861288499724926 2.885901890517235 2.892328768237804 2.900998894104661 2.915788735348552 2.934534976360115 2.950821457717405 3.009457242390814 3.039222550206369 3.070055508546415 3.074164101175001 3.094546661042258 3.122308276236768 3.126003728247636 3.133683635079203 3.15413706818567 3.175156988994578 3.190681580884362 3.200241520791336 3.20130560126735 3.23909979588937 3.278359219486527 3.296631933924049 3.300114727601527 3.305318164190307 3.347836186927169 3.354899019656417 3.393860748445956 3.397041585244194 3.407351488016486 3.432151315254043 3.459640276460076 3.479057385761983 3.524005070234089 3.565043511469817 3.580108717477271 3.591519797151111 3.601615212025669 3.628584472848973 3.646107261096317 3.666230912927468 3.675130940303233 3.707315689735345 3.729983483052667 3.73998323120679 3.790279385875314 3.8092087482373 3.822047526735604 3.83974581993294 3.86055695356833 3.863947866310485 3.874095352462474 3.879040680778819 3.898327364428448 3.904263567628652 3.923088348204375 3.945096672246471 3.950010721625399 3.958864404867994 3.980957293377186 3.996110798950261 4.009228618058764 4.03977935284238 4.055212807069311 4.073827345764236 4.096289047132682 4.119239415719545 4.139885478140368 4.144010892353561 4.196343138588167 4.205139566174878 4.248145950353702 4.268668141188955 4.277472378489073 4.309243524831934 4.34785208293271 4.365705806620226 4.369327330186709 4.426373852219075 4.435029701669482 4.44786078869788 4.459197021800028 4.469778566538852 4.488710129413366 4.540939550236273 4.563219932406532 4.648404841250097 4.665592383449658 4.682874381058954 4.700347711215995 4.743307421554683 4.764019847606276 4.767404923349278 4.774758231198443 4.785148998911081 4.79344573705488 4.805509856490562 4.829252785297808 4.849305768591871 4.851303641904428 4.880154386843174 4.886678987713684 4.889161674664205 4.90418579803822 4.926030770127606 4.971284809705327 4.979723035618455 5.009013847019268 5.030274650851478 5.064494977129112 5.070412560745387 5.079708195851723 5.113334408814678 5.12537705298853 5.146004003045886 5.171340932725118 5.200380254083784 5.215229023209389 5.223512012290469 5.27838371090985 5.334462174821021 5.360529567158598 5.373751887156251 5.391907341647342 5.404790010041964 5.429666730835245 5.460114595694488 5.481729532115082 5.493846735785164 5.502242130981432 5.512253306823407 5.545496088306815 5.560809370770455 5.595972567543406 5.610620712490896 5.688482396508122 5.824396413650004 5.842802790954022 5.891393253241057 5.925406399980182 5.949513104432942 5.973207872968872 5.998602016258825 6.062950290484562 6.084728772962956 6.1290029994126 6.134457937207085 6.168427583831778 6.186215644393465 6.225270696387485 6.337093058313338 6.369889725868029 6.408682418218052 6.42410034585575 6.451229062023544 6.506644829795721 6.526748906229802 6.562496602571408 6.583064824127439 6.621842852146525 6.64642291302362 6.659998833972431 6.715848437908487 6.769077716240895 6.778501309791847 6.822354648845537 6.827778711131726 6.901361690012844 6.924658918107828 6.943790245763632 6.957572479138018 6.98073093294023 7.002229806182186 7.024210296619704 7.031553114928093 7.056133820626993 7.087287852960108 7.128367863322063 7.161357710300378 7.179943791788838 7.278321614847359 7.292010044998751 7.374410049232046 7.40587461570374 7.49060140110776 7.505028698572369 7.661236111569584 7.827679682352222 7.848812632287038 7.892810303011625 7.957381456128887 8.267903599954955 8.296556049304598 8.322569856922286 8.344995725927868 8.417151052416212 8.52947928681384 8.579934244289538 8.626417125134067 8.730103673834293 8.77152220712615 8.930704431657299 8.963735609919759 9.324995841405766 9.4986966338972 9.516887729848984 9.615767058263414 10.14231926040719 10.41930599669376 10.49767814288687 10.68193345429801 10.96465942094152 11.03826880372279 11.39006714489083 11.46491918089728 16.61561602019901 16.67682379782111 56.16325806649665 57.47943374805106 59.41282055668047 59.80243107555901 60.14714491784812 60.47587456313978 61.53897869253582 62.30923709838515 63.33904789216842 74.2113075675436 75.01399198753985 75.33181524133308 133.6319838381494 133.8086204589295  
BAND_ghostNone_4177_65PyridineEthyne_TZ2PSTO -15.57690307075191 -11.28556248653213 -11.28549243061061 -11.26950955158906 -11.25113872231768 -11.25109201049816 -11.22304922183102 -11.21933446488666 -1.269968166903905 -1.101052486578725 -1.045330581743989 -1.007324703951782 -0.8701990597334905 -0.8673955311036003 -0.7477018340848295 -0.7316896997499205 -0.6719642959066784 -0.6643049777866258 -0.6571941220199565 -0.6091979104477183 -0.5870992996052105 -0.5526922004607834 -0.5305927493851562 -0.4347393789307831 -0.3956143738004251 -0.3883791160732594 -0.3878382039665104 -0.357921448203473 0.08630811820176801 0.08929733705165697 0.1041289369832315 0.1076390185420794 0.11015734722657 0.1208024583813535 0.1396317962592789 0.1565057557260947 0.1767950509535082 0.1877489030187292 0.2022671745971436 0.2561503256945319 0.2786119016266287 0.2954601374772873 0.3009064931991361 0.312014250100375 0.3132631601092484 0.3299687180037876 0.3446080089801321 0.3482553781598654 0.3545601575916244 0.3717828246922144 0.391198241570904 0.407580880295541 0.4083474649191937 0.4495458737882413 0.4881209685995575 0.510794497638001 0.5237101992891545 0.5264319572064334 0.5303333992973732 0.5418375486790581 0.5439408193387713 0.5457957206585567 0.5588244648994791 0.6066960022900529 0.6094330936464106 0.6399829383684564 0.6738372284659148 0.6770669656113901 0.7298902967132936 0.7494932325157179 0.7788128224953411 0.7854737230381809 0.8328222191868105 0.8510320297311509 0.8640987516815308 0.8660640732055277 0.9161239751946749 0.9188299354579438 0.9370764856238526 0.9651883380092051 0.9709635910952747 0.9805751652006562 0.9868316007947636 1.022825571424127 1.09133445329493 1.095554955518214 1.118080417149112 1.151496958622046 1.168602347222696 1.202767088262664 1.20746655795289 1.229382900301068 1.259399940551749 1.26654446708981 1.270204593203357 1.301587257643404 1.312770108652151 1.377663357731612 1.378817921142796 1.414046234184444 1.483772296562992 1.505564940455549 1.525930993363469 1.58592300507535 1.626262207491587 1.63367295174859 1.635820315392857 1.673528363311921 1.705852322356122 1.771510739609355 1.779385523875076 1.7934298710714 1.811861835198257 1.817654368573791 1.85455926017528 1.866752366374306 1.881104595013631 1.882140442648024 1.903478564348198 1.956529873145655 1.966398186003719 2.166194550038621 2.17643220357984 2.194589286993821 2.214501064724814 2.252316415150981 2.258713749016081 2.273576412523657 2.301478731435569 2.362839624927889 2.438076306821771 2.447420359641298 2.488802213894166 2.519921920113131 2.531155894515452 2.566185044158486 2.623210322670509 2.633550644839646 2.664893008529067 2.666553579653801 2.717452520220411 2.726464284690745 2.75135317501304 2.766227661157008 2.790247691451672 2.817181943869923 2.843877790026432 2.864976998684836 2.890181379052166 2.891448249844494 2.944000612772238 2.999754135644814 3.039073208336457 3.049463413461997 3.071207704598801 3.078000372772884 3.113775969003707 3.179687520141064 3.1816201798197 3.19643962472993 3.203464786345001 3.264409445656407 3.302519305803448 3.321912750805227 3.357511339028258 3.360590211436215 3.38192838069111 3.394926192501042 3.45915452035233 3.50024944922253 3.522404349407261 3.560806757982472 3.563961436432722 3.579957140299916 3.585896580978347 3.638479838857577 3.671312237403233 3.795763213209271 3.803318526833009 3.848409625595193 3.857175612411232 3.863896033469017 3.98419909695048 3.991819123538114 4.003945847331712 4.026946632674054 4.078186668360286 4.108749004645685 4.128626560120741 4.240072039086685 4.257617486112652 4.285194645537011 4.285196398812343 4.326677360035934 4.358269835663016 4.438566248236285 4.447631000668017 4.477959763423246 4.535862454471694 4.639233080283239 4.641146234397375 4.664314300419036 4.667035670236085 4.758303804187197 4.76178159458668 4.772930033123072 4.801217510422144 4.838060690166681 4.838065188493915 4.844321509229029 4.862547633012669 4.893928262961697 4.95128046220957 4.994180548652561 5.040180858334565 5.057077311532109 5.086336603999485 5.090744773961672 5.181445388182618 5.192371704156939 5.257418290480563 5.320366862858834 5.358839490631019 5.445301321181124 5.485738610948601 5.52271051104435 5.528517717366239 5.673150856438553 5.753551688754194 5.850545848634034 5.935118380303521 5.995738717193664 6.04882890510022 6.071904359248823 6.114982736775647 6.200306830608117 6.201321990806511 6.287720756690937 6.338861895787272 6.362102501550638 6.390189107020428 6.514687679633332 6.522009632699141 6.560288548911103 6.596830651099017 6.61768282022712 6.627898493447564 6.690800899805227 6.866992461759407 6.921251130378324 6.922812284443039 6.928375539518364 6.938669457589455 6.964990837948937 7.072658739931949 7.168085927149474 7.274022605480772 7.383356902934858 7.574609124588523 7.747823939475119 7.828825666113793 7.958062842883271 8.386986409599524 8.445158688617981 8.453949317427504 8.461990684670589 8.549601094629301 8.730778534714318 8.960659163690837 9.350580064041372 9.535936294349424 9.53800508451363 9.698530405214479 10.554126260064 10.6364880033194 11.40048458610911 12.29531599539969 55.85533031800002 55.94609413675811 59.00724657732441 59.65398181854838 61.28377831689571 61.41547839606877 63.35954680930949 75.01464903257693  
BAND_ghostNone_4161_49BenzenePyridineTS_TZ2PSTO -15.55866795449685 -11.26882586057946 -11.26868185933432 -11.24948653137414 -11.24730050565939 -11.24683205739489 -11.24673128933587 -11.24558272530607 -11.24548642208588 -11.24493342081407 -11.23493687755995 -11.23412491416431 -1.251677538904091 -1.164103392258753 -1.083236999747896 -1.028595829576826 -1.027408738547377 -1.027382553217792 -0.8527291556187371 -0.8498958463390056 -0.836100627018536 -0.8359791220095649 -0.7217143427387569 -0.715818153727403 -0.6552311464359466 -0.654323195974968 -0.6479651012442671 -0.6311468026147075 -0.6002829514335164 -0.5998786566561265 -0.5924918952904908 -0.57386851599071 -0.535214094292066 -0.5135301261180993 -0.5094168250306498 -0.5066281481474638 -0.5064475040726213 -0.4139393532058911 -0.3779595242592768 -0.3500910385335915 -0.3484952018473094 -0.342143819123615 0.08364660936321368 0.09655072906568662 0.103412039230769 0.1045809776850068 0.1087171800554589 0.1100608295425573 0.1145245925962687 0.1255937852187417 0.1289836101958939 0.1413605132720906 0.146143246266236 0.1571162942843858 0.1862068543510448 0.1950512206299619 0.2212954942637684 0.2689651917372647 0.2769393887184147 0.2950026017941665 0.3070709474789525 0.3108872702826416 0.3226140665359816 0.3252711480477782 0.3294919795249989 0.340763248008387 0.3416217121883273 0.3439363510636256 0.3479923158505473 0.3561016868193783 0.3666728676458909 0.3791316289307332 0.382564609834679 0.4095146735838257 0.4157756129457666 0.4528921299693046 0.4775514728326655 0.4784705177487258 0.5014392166814983 0.5086547785195716 0.5147640199748621 0.5267333047073404 0.531706735798396 0.5386827251652146 0.5403657612021261 0.5413949408492399 0.5526735118524509 0.5562424721035822 0.5575574278056195 0.557992902777775 0.5678196859521784 0.6003106677311687 0.6030796507593613 0.609515327238219 0.6225225080354747 0.6521251484139259 0.682241561278776 0.6880219422438877 0.6929927307888305 0.7043654719534405 0.7140978307524661 0.7211983161539401 0.7414844534240654 0.7432683552171464 0.7620498832388537 0.8115408525404431 0.8277768498648082 0.8379698699816933 0.8480773013027322 0.8683001544202842 0.8764174814944343 0.8863841604865864 0.921995516411133 0.932387243570192 0.9557228494956107 0.957723693928631 0.9734248214117782 0.9764704781619609 0.9819046063235441 0.9955649564733366 1.005009835827365 1.01835312884973 1.035255502423625 1.054466403051811 1.059089030496901 1.067249302512849 1.078519181014232 1.125465338859439 1.125865430527381 1.158975946248626 1.174670772513686 1.181839930018178 1.186616353378776 1.207017565519236 1.220638468845895 1.224212350676677 1.24541869791284 1.246699686425519 1.266305498704887 1.273634487369965 1.301202512174421 1.326728097278995 1.331653638638697 1.337374728094882 1.351301289831813 1.356523342347314 1.384399441609314 1.388651167350661 1.394477234944766 1.440695251832277 1.465682042997774 1.490706904794384 1.514047104817372 1.547465679377945 1.597784219577646 1.618231897182445 1.625870347425421 1.650378123170744 1.653271529527483 1.665395273571809 1.683477661356453 1.689541130072734 1.694625740055644 1.710305030579928 1.74761174432799 1.762603247536548 1.787914973447297 1.791035767069034 1.803324756581719 1.809746914520346 1.819356244395449 1.836576741896377 1.838823527290353 1.848920330375184 1.859532423253757 1.947350404005721 1.959462417423656 1.962118729404703 2.017783086489019 2.159449830828823 2.183814209452914 2.189579522702583 2.191647953516394 2.191947390571218 2.197907508715851 2.22909121730085 2.248208312387804 2.252314829311316 2.2592402266739 2.270198302028937 2.27201187764995 2.275541819301565 2.285012038082795 2.285791093819843 2.30712576918922 2.389036120346899 2.455857926475518 2.45741580168482 2.467210625507803 2.491270392310829 2.522603032416382 2.522917345398785 2.560063354703298 2.582807132503986 2.59345999983967 2.606108585120709 2.659806444659656 2.688109066208404 2.692888482993343 2.728308625126909 2.737958215113812 2.753949188109919 2.757947370614901 2.766980074685289 2.781492749000947 2.791329729857827 2.80316906380998 2.856812048999643 2.865212142674242 2.886236906053871 2.888737185570943 2.895699617581116 2.896506002645225 2.94388436292545 2.951355115654382 2.963532870162816 2.965782296507616 3.047777450071595 3.05182942287251 3.075188173487325 3.091726655450072 3.096548411414463 3.109689758921502 3.130943629731439 3.13759152350418 3.149134006985905 3.153143667983945 3.156449502770398 3.164442742593457 3.196996437392714 3.270666966828033 3.317787105308148 3.320598508840647 3.344864730057238 3.36462970262946 3.370802194118777 3.378591084510233 3.381802589255753 3.395562033606097 3.408529067697551 3.420820163211763 3.43386838947782 3.438922096457957 3.444166858674601 3.532226735148229 3.563276872627662 3.570581221663991 3.5723822153439 3.583852123163213 3.604754734171246 3.641485746762689 3.643483496882184 3.644508913637539 3.657002179873608 3.666600641243145 3.669717330829506 3.737230185717295 3.781851207208529 3.798838025304479 3.812855411232974 3.81441694910621 3.823456295116118 3.839355184879201 3.881333438495458 3.88677224007967 3.902941152549725 3.956201335118071 4.016264703883911 4.033273450971019 4.056104517393652 4.064068143141536 4.094199788103834 4.103288899359695 4.107570686067422 4.108708825412069 4.133903029863 4.138075332560204 4.14504703953103 4.149697315113294 4.174220814308203 4.224718110575521 4.28105453252445 4.283165155831828 4.335337182919425 4.344667074635865 4.376564686480823 4.456028182076443 4.470631070736633 4.471804959066423 4.519029502689117 4.523966520721245 4.547439659214466 4.615561707039175 4.668542921084503 4.723150805402692 4.724680660336096 4.751371772411016 4.752695236168505 4.775881294633063 4.795199913581433 4.814878722792809 4.817753448057796 4.821047139502646 4.824213019473495 4.855067066385645 4.859170023660506 4.862143735713071 4.863940648338631 4.894390654025345 4.916087406486223 4.969452279851263 5.021700019077917 5.039502962008055 5.07799614847612 5.078678398540446 5.099254405028885 5.12854671843738 5.129763253674934 5.14126892916893 5.180918620319621 5.18333192271453 5.200310198782718 5.232032072245071 5.287842014794374 5.382412089116796 5.411020061985182 5.412827610290248 5.461700012237428 5.505072436582044 5.510679641194243 5.560502014524121 5.584519327389711 5.588952127501644 5.684477504250072 5.796492002378665 5.821537251300609 5.851140403898891 5.866649961344262 5.929271260999689 5.933461443429614 5.965687232044472 6.031216653666768 6.046515644528403 6.055622828164704 6.059375455610405 6.084092752685645 6.099551494802244 6.150078174860564 6.336059045429178 6.407334698796218 6.419548852830163 6.421054808225756 6.483001188015373 6.48864295244576 6.538283496451663 6.551497585181426 6.575992604215748 6.613015747662248 6.62604759309818 6.631304496419337 6.654439269885201 6.671026119062509 6.674624382269835 6.696107088817167 6.862315303733786 6.871510344323378 6.878643595233364 6.89222019250474 6.907237071311736 6.919462343809934 6.948918151549998 6.962609702913027 6.972499694482732 6.975747393808532 6.979402716418179 6.994807237219516 7.016421718481762 7.077013406854116 7.162279002807297 7.181610651722037 7.261385119688754 7.439417887842007 7.526415427799671 7.598808775700919 7.714300905866592 7.72271340518131 7.783372122990179 7.789476793237072 7.819618499249038 7.86899905067389 8.021911012753653 8.359277047277912 8.418805261640189 8.474428543920451 8.507033452192223 8.515833463734515 8.553064392547405 8.645285738014156 8.738880559666748 9.021025688687207 9.096017073321999 9.429834753565471 9.452683389454526 9.489413594871579 9.582969408849129 10.44368829057828 10.46270095226806 10.50958248179936 10.70059624413503 11.38476209412199 11.39975140941319 55.54410601389244 56.39294291252251 59.20052304908761 59.44529496013346 59.58141510513118 59.81743434567829 61.1100144991625 61.16849031663884 61.7000377855836 63.42387961693697 65.06610480328456 73.81437685387441  
BAND_ghostNone_4169_57BenzenePeptideNHpi_TZ2PSTO -20.49768267442757 -15.5696254871794 -11.33642624545491 -11.255584332916 -11.25487634253953 -11.25456258682889 -11.25372110725963 -11.25340443156537 -11.25265175435847 -11.24520122276867 -11.22543633078791 -1.363242792270286 -1.218891594633326 -1.172339760460501 -1.036011517505012 -1.035550237104455 -1.009383692645363 -0.9218711438165111 -0.8439531170468862 -0.8438349685528743 -0.7787437472202846 -0.7294274320871991 -0.6811772882934126 -0.662848265548628 -0.6426722290393352 -0.6389307024454768 -0.6234519429013422 -0.6080660522245868 -0.6077487829908987 -0.5785120274307254 -0.5730392296281014 -0.5458255222575008 -0.5370802543069938 -0.5190552179125059 -0.5143397441166003 -0.5141188742308951 -0.4950396086487036 -0.4110817734175716 -0.3812303868497282 -0.358283479716352 -0.3564109399113951 0.08062730495083476 0.0946739552476797 0.09758008299554091 0.0990727991107497 0.1008545503364488 0.1264612659722934 0.1312079217760098 0.1370337794142345 0.1424867381344259 0.1604163449122545 0.1762895992442586 0.1885568586714868 0.1934793049112998 0.2098345311314604 0.2213266758823477 0.2247983310369089 0.261836957964469 0.2697262963990879 0.2901482578897163 0.3037224737288667 0.3111395273942122 0.3148257971779021 0.3284073718551249 0.3343159659243453 0.335602885914585 0.3407290111349746 0.3445783970139664 0.3484831717347925 0.3665997387030505 0.3996381075874167 0.4182442821888931 0.4335253951117724 0.4534777443530522 0.4701159932438466 0.4848527425529583 0.4976969065725722 0.503809677878285 0.5200629428254313 0.5322143458557903 0.533125756051816 0.5347666247976091 0.5470243703848356 0.551686890919014 0.5541377564647699 0.5682737244193781 0.575797744370103 0.591568644542442 0.609955992749645 0.6162708111798286 0.6243021343544257 0.6294709192122383 0.6345281186297734 0.6651546695271422 0.6714745767383372 0.6873692785752676 0.6993150038537178 0.7097641871388249 0.7143708132713166 0.7323738158131308 0.7360231541546574 0.7415298076258474 0.7669891998034539 0.7803742387891581 0.8081883437465653 0.83494919711363 0.8497955230425147 0.882972121538058 0.901951568990171 0.9140547528595184 0.926862276286831 0.9310556785964897 0.9366321789890801 0.9447340791364264 0.9709194989684781 0.9945853580170936 1.005881632842785 1.019168781813834 1.029180375514161 1.05095389947918 1.066279006926953 1.075173131509753 1.109649544420721 1.127829193018806 1.139920702948998 1.165633972951058 1.170100720238421 1.175711515858107 1.18412108505082 1.195606831337333 1.236216271058649 1.247556049589278 1.272732685622227 1.283027455093377 1.296003007669549 1.298479742182299 1.314328494244426 1.336027642214639 1.348046979919074 1.351703303596864 1.365906969556234 1.380876395940428 1.38843003778063 1.404581295637674 1.422138028437552 1.442946069129516 1.46152428196608 1.497834733535356 1.511040181127348 1.535393313542164 1.554234157173862 1.571723338338902 1.603488167083432 1.622153606853115 1.627419056780945 1.658539428118573 1.670946856081424 1.693968707524031 1.700245383248464 1.706618668718118 1.71198967130998 1.754119550258889 1.759307646761709 1.778629072861531 1.791585954459627 1.804749692265536 1.810221862761984 1.813339514621665 1.822759849001014 1.834389944023433 1.859624037632003 1.897565385990354 1.9412428387749 1.955363327302219 1.99558001243501 2.021357025913629 2.066197252193515 2.106033562368668 2.1250540930777 2.155312677382663 2.178252363804333 2.183813877992185 2.187477194292003 2.200350338575103 2.206966222032185 2.224347924362283 2.2325722604544 2.248905593430425 2.252379331022069 2.27045074269105 2.315858798398051 2.322759901581636 2.336919713071585 2.37854974257833 2.395183808833385 2.41729436484457 2.447821102066474 2.462799709663084 2.474860473631596 2.487703978833848 2.512983158136978 2.547666358827606 2.569869441121165 2.59458950051132 2.598244535669857 2.612404513918703 2.637246629206999 2.681107967975151 2.694741156686668 2.701374143925309 2.715658550239392 2.745000157820148 2.762138623964444 2.767154837373764 2.788839698566786 2.809057543951187 2.830745828198556 2.851335413363754 2.879492774967626 2.897205658497544 2.906379305359716 2.949040334113576 2.972656878218168 3.025053440799851 3.033335240600433 3.040406752074266 3.073816627587036 3.079654547335912 3.117503681787523 3.123620814511281 3.137506701310226 3.146744704376834 3.147401112500777 3.156592358698258 3.182809550864261 3.189649030864538 3.204671938498962 3.227738074827623 3.246845486113635 3.248847651216309 3.271519642557035 3.307034204654995 3.322768329177826 3.368755325579157 3.374906016266742 3.377484596491442 3.387207765094091 3.404474475981116 3.438011115280207 3.446931110693348 3.450430616626207 3.475736076779457 3.488143597055931 3.505482773292997 3.53694756039807 3.561854249515514 3.585973859309855 3.614082423354768 3.630608661589649 3.636145326887563 3.664182316564619 3.699678148287564 3.736325181099322 3.765434193410985 3.774233999952521 3.795176252686083 3.813748709253984 3.821616668791391 3.834554000798031 3.855515451643055 3.880698318956863 3.892531908721535 3.900610696246077 3.922229827790636 3.931072066455705 3.935646734534618 3.953202786882235 3.975616844278449 4.022687735151523 4.035521490340543 4.047494799475434 4.0589948481391 4.085635772604611 4.099968335978182 4.102953896786199 4.124272899065471 4.1668299302483 4.170568722729918 4.185648422475335 4.215615967353584 4.217399122754232 4.286375052091842 4.310950032863287 4.337559133363857 4.362471398079784 4.392653916158404 4.462434660369496 4.482420436470478 4.491250241434802 4.513265130882224 4.516307438443647 4.618189729421569 4.663915572314358 4.714585162896884 4.72803363511757 4.747321804464543 4.749247847517161 4.779712833915506 4.797364010348073 4.812211597294127 4.81363102249929 4.845329256478548 4.850651587865522 4.867104602302628 4.909067352670918 4.950384211304398 4.973948761811421 5.013061174826213 5.023306152002276 5.042065207714974 5.06983650222945 5.115523426051571 5.120405017670388 5.123140675025338 5.131135189156448 5.180684890397475 5.184165009037648 5.197571304545335 5.250267745445622 5.279281185210524 5.280895938300398 5.337295946033034 5.373172569075344 5.39889230885399 5.407650194640876 5.418116202528124 5.438785502714825 5.49984346773924 5.578644818068548 5.586802045632673 5.616461658017015 5.68016961505078 5.734505595109701 5.788397776838811 5.860444177353099 5.891162968852487 5.919657307963994 5.928294291237052 5.950960821306823 6.011792085979387 6.039723465297701 6.050554500487319 6.081259081199301 6.089629332078784 6.110235792860269 6.118846240697883 6.209959720108738 6.261660868076021 6.369116568604928 6.409740073259414 6.41818346696627 6.475467850119443 6.486626524169569 6.595760980478122 6.625464844142972 6.626960806192715 6.66887962795502 6.695732167311447 6.800236940981732 6.816672738320295 6.869050722276778 6.871853083769959 6.881955447842894 6.895536363532057 6.918710758048131 6.968758622109682 6.970739785480228 6.976361350705258 7.007105379776326 7.066486949177144 7.084888069423244 7.10388658086401 7.152684649617032 7.179130744694806 7.213533604777781 7.247737933099139 7.276275305823982 7.393785538468811 7.437992347446143 7.60009334113832 7.703801184509323 7.709260489587451 7.711812618980319 7.784365080548206 7.819549969781563 7.876533251330672 7.897724064671189 7.995868035073466 8.061964824562402 8.196512892428466 8.346310411704597 8.354367266347674 8.507776081105325 8.512676128240914 8.635526382277851 8.671413959693853 9.093272903127676 9.222661538928326 9.45918917488865 9.505261533393238 9.619668726672305 9.876259874458242 10.36544703188053 10.4555333669548 10.4970243622952 10.99348865504944 11.41805699462836 16.60967051937262 55.82225125869687 57.57119416186056 59.29951414560463 59.4885667221581 59.67702424183315 60.65938814934782 61.13442406381224 61.19616601627519 65.13974896552232 74.65956661978053 133.5321014421099  
BAND_ghostNone_4163_51EthyneEthyneTS_TZ2PSTO -11.25657288922182 -11.25308371880367 -11.23927241666176 -11.23566240951209 -1.04090474746671 -1.022977046303103 -0.7797436103528632 -0.7630134644677202 -0.6911930428955309 -0.6745461896305205 -0.4219881124950496 -0.4205783592745637 -0.403716255123949 -0.4034033782620905 0.09949902586111729 0.1012348279062696 0.1115983541238734 0.1346274964686884 0.1496846687146913 0.162716376219489 0.1745106514766671 0.182621361437496 0.2674692897924174 0.2680070287009462 0.2841417655498457 0.2960394055390658 0.3235134581269694 0.3534557112170455 0.3613261121416895 0.4155726940408559 0.4808401925940291 0.4918744257169692 0.505493203637787 0.5172433204027457 0.5468757488149372 0.6169760191322329 0.6296622858552698 0.7012419223562425 0.7536120367110772 0.783683405217861 0.7882772821179458 0.8149721087599087 0.884907108234799 0.9096237173877526 0.9626991648698553 1.007755346464389 1.099131371736526 1.099334679745341 1.111335573245162 1.177481224865497 1.346029817110849 1.352862246483261 1.362364052683904 1.362590598583847 1.524479558139413 1.626875496211568 1.669313068463188 1.735417011534253 1.826779619857531 1.841987357362403 1.845241611568397 1.847275596189593 1.866239565008233 1.866656039686832 1.869245693422992 1.918643856932642 1.937603796449896 1.999790023467611 2.458571543866107 2.510901162146853 2.533910876502307 2.541836674326095 2.582751418503558 2.593145598685547 2.604817072948304 2.612238684759901 2.637511243874105 2.654029973211854 2.764132767087684 2.848194007484709 2.859810407688995 2.877836863771452 2.882644548609302 2.966073558208075 3.165741551313145 3.167553820634512 3.185965634622751 3.187516502740334 3.233877160235277 3.255150492656187 3.286452353167041 3.40153597891908 3.416407827964242 3.452835608963849 3.713880548795771 3.768823379445072 3.953680828162119 3.969240578760462 3.973459846787703 3.975001264059888 4.254601034246552 4.256047809933711 4.269115249000417 4.269115835869742 4.353811985722668 4.385340143584298 4.61463431459056 4.615016242849634 4.630897078412806 4.632054531394458 4.807031264149653 4.808328747895577 4.82393831952584 4.823940022319994 5.066812766001217 5.067111330031498 5.081636132155193 5.091882338257474 5.26266046555619 5.267635133592773 5.812540339475275 6.022020066197355 6.177195817807992 6.177971821924697 6.192377289151476 6.193962955762371 6.253268929006941 6.291925452116863 6.307901335913724 6.34715253726324 6.593851510244876 6.636920997540757 7.201392474815107 7.33792595515339 8.391618810347785 8.396760745002011 8.418537577636293 8.425978001236878 8.464411152093847 9.306390654699749 9.506455067113537 9.608681772127385 12.23347272535924 12.25019352019702 55.67050761372036 55.87514520860471 61.04042440851643 61.27809479971019  
BAND_ghostNone_4133_21AcNH2AcNH2_TZ2PSTO -20.51258444589089 -20.5125565061312 -15.56755390282058 -15.56753499770019 -11.35195404698093 -11.35193526779858 -11.23422174850331 -11.23421401563145 -1.378103583611296 -1.373312267200163 -1.208601042696112 -1.202090108306955 -1.005807263352592 -1.000619482561437 -0.8022842100871594 -0.787429733881721 -0.724331362425026 -0.720635974655968 -0.6766175290476687 -0.6493686650972615 -0.6153800136654339 -0.6128827925043581 -0.5891699540801723 -0.576781029623326 -0.5621437366542271 -0.5556034806497335 -0.5251668127834634 -0.5191356416022439 -0.4390167221280252 -0.4174045559535169 -0.4132028562840849 -0.4026758334340236 0.08763611002869306 0.09539313824124598 0.1217940757267609 0.1279294129709112 0.1455636169954875 0.1501786700806484 0.1552276974861032 0.1709053140111204 0.194040864784037 0.2050059329667284 0.2218036352076315 0.2375124887570348 0.2483600813819401 0.2837534964408933 0.3084580607958289 0.3089534150783813 0.3158069224405321 0.3321972096072984 0.3411047098939949 0.376262668215005 0.3871457237281104 0.4332845650672734 0.4390074976156003 0.4610871239562093 0.4738976804492205 0.4760284323266747 0.5123610209540465 0.5161736560118991 0.544280592633323 0.5456438178720963 0.5594945524578888 0.5674559135375056 0.5801586915164505 0.5809955636186429 0.5854621154732867 0.6192274264796985 0.6409716633648018 0.6415560292978923 0.6503979080890958 0.6860308563612874 0.7028678979333143 0.7493508609094905 0.7543342196908684 0.7565563805918029 0.7647044799055382 0.7734329790793087 0.8053352645026474 0.8107921825394039 0.8161012831883313 0.8325310852093725 0.9123772616177069 0.9632982514009355 0.9644220606221017 0.9717002390424659 0.9773276988806463 0.9868854094110104 1.084860231777978 1.093276245655319 1.109290058259553 1.147936357438434 1.156558828363677 1.173808366259777 1.179638295487741 1.212523723667006 1.214847790936459 1.224144561423561 1.25159017757801 1.283872272303136 1.320257135099161 1.340934645561383 1.353613016240607 1.361914480738196 1.378298416935055 1.388234217340743 1.39754743624593 1.421781384872378 1.469421071556417 1.477240161324256 1.558525929724349 1.560765611690112 1.56959691554157 1.579121594041905 1.591420446033443 1.591448296871816 1.627572891303634 1.671510544672014 1.676152288541256 1.691613150966613 1.744495618707419 1.779395750506705 1.785976328607757 1.799362721732004 1.83702421488164 1.871508100666547 1.929889920386869 1.964166791681449 2.010303093630764 2.019152760347825 2.020243360954218 2.041015711649379 2.0921201300267 2.09516927986855 2.101754805008609 2.111101422772054 2.163418277259367 2.167317237711402 2.246985925158331 2.248159430778497 2.279928823333432 2.288538627698552 2.307098385447742 2.340268315300097 2.408627530659426 2.431357672480102 2.446092089910752 2.447982780168132 2.458256450458675 2.52545850180009 2.547884153165112 2.549357092987687 2.555342924947201 2.628335324154879 2.644740635292344 2.716163833090154 2.718149959804331 2.721348372980632 2.740444029907762 2.788848530110782 2.888176861184293 2.902235611891833 2.915528185910367 2.953368008457266 2.983967068790161 3.006913838901818 3.041506679248068 3.083949624122559 3.09183952217774 3.102642930337201 3.123485154389367 3.125925925246945 3.126095113460798 3.192747752769251 3.19802988876275 3.20419591557932 3.216529085127839 3.223015228456909 3.235275389356787 3.25551007560822 3.296353060618522 3.342322136041163 3.351801919985684 3.380560715838584 3.386029566616881 3.414474833732989 3.473004842713321 3.486902427530681 3.536605016896385 3.659701636571329 3.662675751819342 3.728885204861814 3.753069114791798 3.754255367387706 3.763689330889527 3.776464566632318 3.834122732295661 3.860227648540585 3.892069810792318 3.895143051273549 3.898018267081941 3.908772492590069 3.913181227506453 3.922422515595142 3.959789098356959 3.984801974761604 3.994914081140324 3.999875034598841 4.073901203701101 4.088196592904351 4.105909421010237 4.110717220582857 4.153228465358401 4.193358100848729 4.245846424367183 4.292613780768286 4.302503866422634 4.373339942649123 4.473656902275961 4.478368668780199 4.49476115600129 4.50851950231051 4.622804979674326 4.632154417928223 4.633332068427635 4.719293268051488 4.734569445751757 4.767504124069544 4.880269154903112 4.882131681727055 4.894308980643759 4.923349641292926 4.941970831261414 4.959855113599929 5.014702147158885 5.071476191947918 5.088665939642542 5.099942932283991 5.205225224567653 5.225986574395776 5.24553229869058 5.26670972307399 5.27331623937645 5.277534239088117 5.291125514942664 5.338744981603483 5.373705970984219 5.398487595094985 5.435215699396434 5.463793491054111 5.519682294552399 5.545518618500592 5.551443020967759 5.613425273283118 5.711424928906641 5.795669531604105 5.837872840950997 5.941858185692083 5.950003308375948 5.954807049045054 5.973269215389136 5.995200191985404 6.082728285655771 6.08506249964573 6.211996920444026 6.30492396067276 6.358628151654637 6.377792627167302 6.403701651045286 6.477561539570473 6.661806804225002 6.703890670245955 6.817881926362548 6.871496443612017 6.937100162185315 6.950837214773024 6.982278225768905 7.004002486295719 7.0046070758129 7.005860119408078 7.018045541473811 7.063469696747547 7.140468428751079 7.148280353124485 7.287235100422114 7.352115779265368 7.379822355658701 7.438084275706566 7.717304945219698 7.721031542963968 7.86230364174209 7.863116511425299 7.959166420606153 7.986892129409423 8.144252513410867 8.221791952750486 8.375077741703263 8.386764859856742 8.591167215919949 8.745928777313651 9.4337990925734 9.4417622214799 10.14049146239942 10.16662064475079 10.35912527456646 10.38229868124923 10.95413013814257 10.98283551296836 16.98280209896203 17.0906164288914 57.60300222657074 58.00234433122361 60.60619354484042 60.75918162363769 74.22945008282908 74.39458237032696 134.6221515102891 134.9372361429234  
BAND_ghostNone_4146_34PentanePentane_TZ2PSTO -11.21194554009994 -11.21192171887693 -11.21187042453105 -11.21186453498324 -11.20918723568946 -11.20916836770868 -11.20601539768297 -11.20601131190828 -11.20596849147356 -11.20596675471065 -1.084230269444332 -1.079485676116888 -1.018178711675095 -1.013760838483877 -0.9215274338869243 -0.9171476418145467 -0.8203745756881476 -0.8202283660324822 -0.7887822353710077 -0.7827622483222052 -0.6620674127180685 -0.6347739851695983 -0.6052774259943217 -0.6008055907536446 -0.5972825964791342 -0.5824135536234649 -0.5558299249226987 -0.5534735971015043 -0.5479521236328075 -0.5474896875432967 -0.5350479139367417 -0.5181773053105271 -0.4961150076140023 -0.4938028384007411 -0.4793303293045359 -0.4743563641754741 -0.469812823517519 -0.4672631736247272 -0.457160719387733 -0.4499817056410711 -0.4480468986701894 -0.4467025240589639 0.1017464078265283 0.1037687218041775 0.104915039173942 0.1092051378880842 0.127274458342294 0.1301889081144213 0.136176262884439 0.1439725783451295 0.1543950469816004 0.1657337592048939 0.1672896928561735 0.1865423491091719 0.1912106963572196 0.2011874433580823 0.2018644204714994 0.2108218521826741 0.2203710427163593 0.2213825799811281 0.2290975495298695 0.2502788522134282 0.2589630172876727 0.2645667429436571 0.289335575605831 0.2893583642257612 0.2939833315457415 0.2960199378642156 0.3056656160902309 0.3213939534248436 0.3242030018792889 0.3446528488001284 0.3510470549925931 0.3548200013147424 0.3681131486024755 0.3705443907216675 0.3729044760789816 0.4074821514035029 0.4161321343610627 0.4176325824628679 0.418137305155233 0.4195609742075471 0.4257942266687874 0.4280854893065365 0.4394813207758019 0.4667366579607372 0.4682317088602959 0.4777924620735127 0.4970106766975494 0.5130100612619714 0.5148772928479176 0.5370417605136962 0.5416545542468956 0.5567303970450784 0.5691362827635711 0.5733482056599915 0.5870275911556515 0.5911926223348337 0.6141033644873104 0.6153339206091057 0.620705174947885 0.6430123067675704 0.644587554252852 0.6496870407542352 0.6635003110171503 0.6648860660369945 0.6828514861615883 0.693220520152103 0.6952394075837777 0.7044976042832958 0.7130005476905804 0.7153712904328574 0.7269604551434056 0.7275064190347417 0.7297993934325515 0.7388737367041919 0.7436541013347272 0.7487554193630066 0.755918717545457 0.7626213105133915 0.7823222244977786 0.7898410146856011 0.7975398045182105 0.8241128212686607 0.8344142697127247 0.8432852444839769 0.8478002441786623 0.8551796393765881 0.8796065344781355 0.9010559180234703 0.9270021858805439 0.9356882589187252 0.9763616392398967 0.9880544894446325 1.006571641770586 1.029861718168937 1.052874467009942 1.055346071897908 1.10063112546928 1.111051847743665 1.115009640038291 1.127117688373158 1.131835301981623 1.145503754472848 1.159300044275051 1.166797124188551 1.169950660220766 1.178414623775279 1.201958203477929 1.22181991014123 1.247342849025859 1.27488964130599 1.287364061677416 1.320090649488176 1.333557738054006 1.340283370550378 1.357589334858653 1.375570943491108 1.376014565901267 1.394315322609115 1.397614075850524 1.416002662685833 1.423084335817215 1.444800796164394 1.445361546656709 1.462242461060157 1.466302345923137 1.47037893848076 1.471816183452656 1.49242139597061 1.524099283323304 1.525310267529032 1.535771116702068 1.547177134876959 1.551551967749149 1.560460538580235 1.562327253443212 1.566444711067153 1.574267169786997 1.574995256107842 1.591408574449529 1.598775442285929 1.611494137835245 1.626714078520108 1.634974255442118 1.653249121817667 1.663554149104374 1.678501426489449 1.679500673331972 1.689595807710689 1.694472216695178 1.703968570698822 1.709288885070331 1.722506898497658 1.749325353605012 1.763578472628677 1.764967665935286 1.770258271000934 1.815673348938772 1.817265641727193 1.842503430439841 1.848083581448853 1.850052536695344 1.860118327112306 1.872905549935205 1.934797814462541 1.965326177116161 1.966510843464466 1.983120486084938 2.017236655254663 2.019162957353228 2.050308911408719 2.051733697240425 2.089115558725974 2.105697985352266 2.119452325831094 2.135417599646836 2.157177529182539 2.167430288829823 2.182014875677809 2.186634757642184 2.193499999000982 2.194156888767512 2.245359272607109 2.253496566173027 2.261855103837835 2.270267297075731 2.293110827994213 2.298631650599118 2.305603954658063 2.334216739720722 2.33825258633313 2.352418549728566 2.376470284660017 2.404348403519016 2.420032959637529 2.423375067046389 2.43510134552293 2.438437029968418 2.440942387057684 2.467340972442377 2.49704714742143 2.500931206041968 2.511999045868054 2.548538255977338 2.549082061085778 2.567876971689848 2.572477891938915 2.573558612012097 2.626479268345958 2.640458033911298 2.668018628536922 2.682694141839995 2.693801085428389 2.712528948811545 2.723877978525874 2.723976924683464 2.730237827898321 2.744228093839974 2.756567713919346 2.789047106716345 2.807897736843702 2.822660272446296 2.831632455069172 2.864579996896001 2.874691975899536 2.892951036897862 2.903967971436733 2.918258041358569 2.922255414893027 2.936355670576058 2.941860490691275 2.975590490781539 3.00139213691459 3.006133069091849 3.048207653745634 3.071103156778324 3.074469297072009 3.092144508324989 3.126904513749199 3.130373334868612 3.151406526351121 3.190684860256251 3.201825806173168 3.204716491623937 3.21655090575377 3.222228835289382 3.225935215592716 3.23482754408391 3.253980017140623 3.258092439922226 3.264888164027462 3.29299082886913 3.30180817756112 3.303654543215923 3.318666875164605 3.320996422149471 3.330757192211051 3.332969374234769 3.341515319531683 3.348424955112039 3.358609259163172 3.363218999475923 3.370497898776438 3.377118431435327 3.403623824350888 3.417432781892348 3.420122107145743 3.436667571781955 3.439452319933119 3.457347877834961 3.47500785754219 3.475978455751746 3.505918536967576 3.521537572591948 3.526734353979341 3.536056640071049 3.539476649140834 3.557641082963399 3.582638301576717 3.597627595456864 3.624469462516984 3.624928063386905 3.640538810807993 3.640775387383324 3.655278218624181 3.659295060769034 3.673029936765362 3.692229916780229 3.725377108941764 3.760584924156468 3.791784472821473 3.863803316533404 3.883090498873878 3.889083988028395 3.889341624125323 3.900608334421543 3.905798743782164 3.907633420747589 3.913164227851934 3.916664152208023 3.921853338065408 3.93443922930263 3.935687537441448 3.94569760267717 3.949518892974285 3.962995188201406 3.972816619476203 3.974283086302077 3.977575303756701 3.978897965091655 4.011043273472586 4.013582210345847 4.021124762200713 4.021865766174722 4.032737525456482 4.050641908905153 4.06758587313426 4.106849409350795 4.130637423847557 4.149599023157887 4.176974237312074 4.245149935183822 4.259271186342951 4.284638718026462 4.292374337030094 4.323849802848472 4.325569547549025 4.339365851005939 4.344822840382702 4.371118632611918 4.405023899553134 4.511715641133576 4.566996612843602 4.666274306748914 4.668074694049621 4.679519841998173 4.746098918713217 4.828640964063442 4.84193962428729 4.857804234696538 4.858114395933996 4.873835598957214 4.885870968035147 4.905385920598386 4.943796792253809 4.950192641104813 5.002073209662246 5.018445704786695 5.025544717753572 5.035642300458891 5.04422548179108 5.07557441441073 5.102401209735621 5.125303999304904 5.130714065750464 5.1412829747575 5.149025918412405 5.15392415885731 5.172826731316853 5.201149288766814 5.210655201976447 5.219109576364767 5.276248797373401 5.277100217888543 5.286652481496977 5.292623443279751 5.325434175585028 5.340272681674326 5.395513536464733 5.422910233792384 5.491168622591937 5.510254344875856 5.518664828192701 5.52723109667393 5.53625179586424 5.55880694424913 5.560031942380862 5.593813113572251 5.613548835166046 5.652349919254294 5.679791554769845 5.835222056941047 5.842817550204217 5.851782104501102 5.854172076136804 5.861187293369341 5.88211863105579 5.909668400942713 5.919807711233514 5.954197579556719 6.006001147230767 6.01467208724961 6.059162866744391 6.06037783612106 6.087798780547995 6.111940354556856 6.135141408173512 6.14990170231608 6.218657791910315 6.221788571878736 6.238066860212159 6.530761925943231 6.56512039189574 6.722937614339929 6.732993322433378 6.741450868685988 6.760161297476687 6.883896154108501 6.884230396133511 6.90760429561634 6.916461805766569 6.921899820682577 6.931216447355957 6.958471270661183 6.960850503737091 7.004974456687261 7.007038552245894 7.037179686708245 7.03878475819415 7.042321930376017 7.067522762266834 7.0712723128748 7.079690131422329 7.10045874346133 7.107563106786313 7.117813210212462 7.129176252947958 7.134209370119417 7.137093039824228 7.154087016595289 7.164108024883921 7.164579462007072 7.196165834075929 7.218151421420584 7.225434405279711 7.229661082222038 7.235157749163274 7.295880619022797 7.31085422971049 7.554082783431537 7.629530389953823 7.647318586659194 7.722803718891068 7.806830793296863 7.838448104833955 7.838894706331441 7.863958303221925 7.904988370561253 7.941011374726321 8.019924989241959 8.087415992035877 8.091789564981772 8.095596431509414 8.101523809741423 8.262165677050955 8.303376740343211 8.306701533369051 8.351600074751286 8.492304733197432 8.52101783713414 8.544951417560982 8.557596988825713 8.588285250778206 8.673783443181357 9.076528330534638 9.295235911593455 9.411948823993946 9.56845302318931 9.660046619911084 9.925206540714035 10.14710742930461 10.45897143777734 10.549331192353 56.37469321553765 57.35903556581234 59.22391098540952 59.55336493489514 59.79540225584584 59.79642186471577 60.98013449380073 61.34279228242615 62.80075092197418 63.15708932373794  
BAND_ghostNone_4135_23AcNH2Uracil_TZ2PSTO -20.54245435155481 -20.53614637166034 -20.53048437088855 -15.61990973920361 -15.61697090752968 -15.59014062220809 -11.41416975779951 -11.37423812687181 -11.37227473283193 -11.32548511924152 -11.25030018951499 -11.24234146084224 -1.43151198032798 -1.399232704368657 -1.39049342629364 -1.302843332306956 -1.237055157526611 -1.22809031444805 -1.077330626481412 -1.021879401020633 -0.923919116187974 -0.8941597092596933 -0.8169613893540488 -0.7949749098586327 -0.7582523746421798 -0.7407702110488039 -0.7114747542319868 -0.6881464948434696 -0.6672688263207923 -0.6616255089743313 -0.6443919662088041 -0.6331320750127758 -0.6075267046910552 -0.5991864035568418 -0.5909290155309415 -0.5756586460511883 -0.5637208162021254 -0.5418436342560926 -0.5134995761843992 -0.4859055444533671 -0.4506307573961559 -0.4417506859911926 -0.435547644139439 -0.4305322822544366 -0.3560525099133765 0.07759402451613545 0.09599250639096617 0.09716550536494291 0.1104796349045523 0.1191317078385024 0.1342745286691116 0.1405819164560727 0.1535817159573318 0.1644050609048263 0.1811815230341692 0.1999380087407803 0.2135063995012625 0.2309852992066264 0.2460388514774325 0.2692490181153686 0.2917206550765772 0.29367970078436 0.3052301445683962 0.3099140796336191 0.3306476317866345 0.3316528645023522 0.3464382756531945 0.3528404578945187 0.3640624906590272 0.390284114248445 0.3965360722195264 0.417864164620923 0.427552921283484 0.4422729435909376 0.4579398169453825 0.4655809496489741 0.4723194505904978 0.4876275104121562 0.4989394447253894 0.5121396546078126 0.5179227716441164 0.5328943294218211 0.5433880142366331 0.5451154139866108 0.5618400668170332 0.5697525384720485 0.5733006181383156 0.6035814385879567 0.622102870881205 0.6250468644114443 0.63850696793239 0.661001516080488 0.6627368710879866 0.676581754162189 0.7110401585302997 0.7235305686720251 0.7275045716450206 0.7319466483638021 0.7365756106227049 0.7542527669594385 0.7726871059823599 0.7944357907152485 0.7962553505494906 0.8179041534911237 0.85299845572376 0.8577282495865224 0.8781212069893888 0.8935017622804592 0.9175719899806851 0.929215658950666 0.9316696881557033 0.9616031600251084 0.9680648073505783 1.003411399282376 1.010040599624714 1.010854771060309 1.031189996413478 1.076658566383232 1.084608159884188 1.089677860600408 1.107914353069662 1.132847180476946 1.152546609922808 1.176254603429596 1.192205713626704 1.204001167560551 1.206774859399591 1.220774846338401 1.251690825998432 1.254725214207893 1.263938066769872 1.328335344141143 1.336286061600846 1.347648831428651 1.351735444725933 1.363510423499765 1.399286058411596 1.417324177659276 1.435899630777524 1.45347419035838 1.456235156785914 1.477401072332416 1.51472541228152 1.518381052673243 1.546156596455394 1.571865323240205 1.575815629352715 1.585815613319865 1.611220187699708 1.634127178906559 1.655311760953648 1.660612011322136 1.677414896437936 1.706603762211014 1.707886380466256 1.715520633835539 1.728116014554419 1.74150896133973 1.754799561394124 1.770429383874413 1.804892294151536 1.863879894099308 1.870069539639321 1.87896967808835 1.944788112489472 1.962117623549059 1.974547733812246 1.98683423486273 2.012925093994983 2.045475809775933 2.070789946208913 2.071593100959564 2.085053885000889 2.097330352290031 2.140624244534441 2.156092898068147 2.186797527827767 2.208785759138578 2.232198332526683 2.248329851070501 2.260902977473713 2.277192612697052 2.292407967315678 2.299601124699625 2.33272377515866 2.364836520504223 2.419947471691777 2.42378520860308 2.425918889616784 2.453109783924583 2.476920832425115 2.527839640025814 2.541838854323625 2.54688343530468 2.584006087481266 2.622208462059671 2.63960135532927 2.66199075854265 2.663977950649463 2.692304162042618 2.709419184952785 2.723069856194991 2.753115330611697 2.770852026428194 2.826681766410196 2.852808310453114 2.880434765195215 2.888856124236597 2.900994064697391 2.92116130309365 2.924930895984646 2.968696417254852 2.981664260874352 2.994523769970977 3.062216063589414 3.083123814743936 3.094601397016426 3.100665833858049 3.12173670613132 3.128396983706561 3.15120530372038 3.167189694361214 3.185087833267204 3.192472256985559 3.224302860163765 3.229057684202595 3.244666055272952 3.281931269378676 3.306364501777744 3.332185695424215 3.35099811044074 3.365214684719889 3.3897468276347 3.402699461862156 3.403841427633037 3.447507544767971 3.461876296716766 3.468641786351935 3.540857169035415 3.621034104155699 3.633801881020143 3.680828056910353 3.690373726066289 3.711531407725456 3.741000989215598 3.769947642789378 3.772962169242329 3.784681381563537 3.813564336194596 3.853748142899202 3.854280885624156 3.856090780551273 3.866769678837207 3.880764707126876 3.894057129469643 3.90730677466954 3.921874030858711 3.942528233931497 3.967359404545792 3.976112380963582 3.995466141595158 3.997916427734956 4.002884199846433 4.035928230299771 4.059996738517675 4.095522835257681 4.126472967285088 4.14027683102778 4.166794934982969 4.197740432544477 4.220909383974098 4.29029550400876 4.298065031073833 4.348266674143976 4.357161979314012 4.382020374472459 4.400089301455926 4.450701848150208 4.476484337734657 4.481323353595598 4.501096023298211 4.537366225815926 4.581885145450939 4.597795118929298 4.600128050253091 4.645360755106559 4.667730943454331 4.682873490971926 4.692248626509125 4.706083606628197 4.722214961781906 4.792341442975241 4.841055379799211 4.862867853267436 4.874827987630346 4.896987609803011 4.902145648280203 4.913388781463843 4.935289669352125 4.950715057501792 4.958715727635223 4.984725720318441 5.040544879830412 5.051962105425472 5.065375694419324 5.100960785519106 5.166617239706573 5.189014886492035 5.227259784998053 5.25007007453567 5.269661401825643 5.275214919272867 5.334791076427023 5.34295447573027 5.356889517735167 5.366431676542864 5.368832049396678 5.399859610729944 5.424049794490229 5.483740886131861 5.495835428172942 5.516995097580148 5.533122917877161 5.556479313347136 5.598511729099479 5.649138711926449 5.716559771237447 5.745403493007272 5.839906692423327 5.879731835972153 5.913989226702205 5.933141782974912 5.967857798534191 5.994480014333549 6.048190555546975 6.102757759605992 6.172095602839832 6.198582013836597 6.233335246497498 6.250222383403709 6.288060621235056 6.297698382149411 6.354582667826133 6.377182773699073 6.419192486898909 6.465387297119182 6.474565565324081 6.653784296962394 6.671059102721999 6.762820542802328 6.765005493986435 6.817049389047313 6.827027642462821 6.897889799892727 6.921767749074348 6.960629120428492 6.980132847701721 6.997463501653235 6.998407399829877 7.011437843608674 7.030347549830863 7.078866138800803 7.09243702062319 7.132516781404399 7.256547287128152 7.307724253616144 7.336193150579605 7.356665691087393 7.450702399616799 7.474929798743934 7.591668950848257 7.723712597401293 7.851483919814199 7.91628614833921 7.965260281356913 8.201825219776914 8.250689510779512 8.29700959935446 8.354278033759297 8.405203781760786 8.58916987116527 8.627626277706426 8.682795447400055 8.781449032159479 8.914298635357499 9.393421713948175 9.483792616671465 9.588079593360721 10.06086248703401 10.15084798638456 10.28438078233722 10.36021868662274 10.92956554322192 10.95212033537124 11.02233232744221 11.50231742252534 16.59532632805692 17.02253274222123 17.12036039946771 57.30461070099031 57.83695876042039 59.83956284301929 60.20660339239205 60.80605318537452 62.28594545542548 74.29389202194078 74.81240039989044 75.28937914095935 133.5502596146469 134.7774675615114 135.0700100035852  
BAND_ghostNone_4155_43UracilNeopentane_TZ2PSTO -20.54652703072735 -20.54144056246288 -15.64420178570663 -15.62616234459743 -11.42047642526009 -11.38285587392458 -11.34187787380415 -11.25686868916099 -11.2255084515388 -11.208532985989 -11.20333604849046 -11.2032856402678 -11.2016914120705 -1.439286716433121 -1.400945691869703 -1.316526962594946 -1.248703333333212 -1.106580953021914 -1.091915274899944 -0.9370247411166788 -0.9317575053081157 -0.9277190192589865 -0.9269059119821115 -0.9050368791768868 -0.8097461775754866 -0.7680348544584042 -0.7308500659720375 -0.7169268453049708 -0.6802174018402828 -0.6722476883128028 -0.6555476061308179 -0.617783188389963 -0.6136113150357707 -0.6121233132871661 -0.6115050729530365 -0.6041866147735165 -0.573672093503469 -0.5543755162283202 -0.5522173751630259 -0.5293483420309083 -0.5102219848958943 -0.5094077430162888 -0.5078995827188429 -0.4864766813355461 -0.4540192197836907 -0.4529716938486156 -0.4519244699946008 -0.450342222527349 -0.4387605591875685 -0.3709718278654607 0.06728833705179983 0.08125027782105478 0.1016498841146358 0.1055853675810357 0.1197287010041569 0.1309494854028733 0.1350692204795972 0.14149356585168 0.1586158098288773 0.1596289797089301 0.1651371022100857 0.1825611941325058 0.1844837316817241 0.1916411055128074 0.2219718893757932 0.2277023593541508 0.2426874740161429 0.2446745478619202 0.2484365388502127 0.2605578323848597 0.2726452048717752 0.2837037575227891 0.2889187281567387 0.298923486405034 0.3096911374744693 0.3168581930057 0.3254262360628244 0.3325810479598505 0.3364067330165371 0.3524266154339217 0.3811449857738088 0.4078459960876236 0.4222878337745455 0.424612348831309 0.4322526890904037 0.4358321360543717 0.4418192831699452 0.4540512397429222 0.4580360288799986 0.4669495191185236 0.4696629194471078 0.4780109251059862 0.4831622930345467 0.4969744422800431 0.5202227877634575 0.5280344025532089 0.5292266423655061 0.5372802876928475 0.5445361640882823 0.5499628041611829 0.5689656912313344 0.5817544548853028 0.5912809846387405 0.6067902682013694 0.6255589841599458 0.6265705913534263 0.6488458549513815 0.6511662229683002 0.6600977773012285 0.6620855553374415 0.6655924723174383 0.6776462811186522 0.6876147333676093 0.6927618608879175 0.7024947282945925 0.7153718549219029 0.7267732889103414 0.7352236399261436 0.7546363078097712 0.7574951388782054 0.7735729341653698 0.7835584434246982 0.8000197636360573 0.8043105031222761 0.8189246447185335 0.8325508648918437 0.8443505984998765 0.8667883224406259 0.885624733941863 0.895067732538576 0.9045229398808342 0.9157067159876441 0.9230413969341325 0.9441226489980782 0.9641362831794001 0.9746204227414297 0.9817480594592062 0.9953169712591603 1.009742656221164 1.023476054906466 1.036082061404452 1.053204426205939 1.072699927497822 1.080510294202377 1.113640485505221 1.130474315194203 1.13866027697722 1.161138298376808 1.192389774598084 1.211738954033424 1.218708112267818 1.224708410817336 1.232830391928895 1.253608503285984 1.257339460147474 1.259164952786848 1.287199690305371 1.293945176684228 1.314456196510575 1.327305201137465 1.33201881506726 1.35854526576096 1.359992548623641 1.373805630201744 1.38401203562772 1.400615836677787 1.407652862161622 1.41722520338624 1.425720690907279 1.456083283621574 1.457433449561543 1.468090290005635 1.476944420819802 1.488834710289918 1.511565266522787 1.53151910538824 1.535177087909425 1.562186478340882 1.572175217158939 1.576911858324356 1.608417340028726 1.619839224323273 1.640375992357088 1.652753641431821 1.668881842237072 1.677318996186127 1.679327826806052 1.687491358502259 1.688258610203278 1.710889181090963 1.715240943674909 1.729913321455317 1.739641232595424 1.765817265631881 1.767096112305041 1.770208136328745 1.792197396022787 1.804105824288477 1.81874058606328 1.82462537540749 1.844844048983229 1.869007266050665 1.873620015470773 1.874349795741688 1.881904061441569 1.916635773655603 1.944802870060436 2.015861362695276 2.035597738199646 2.049144424519709 2.057868580602308 2.062598657460044 2.088197330662263 2.097766616435402 2.143443324165159 2.152061617841209 2.160685464648966 2.187018780393074 2.203420678021372 2.218149828329784 2.234836454899229 2.237376520888426 2.241728363489187 2.249604539361717 2.266035904216287 2.266570973010847 2.275726841586481 2.27952799136285 2.308596128295415 2.322608811027475 2.349155897358586 2.375261994123798 2.433599045230314 2.442890393438442 2.452556152209689 2.465572308996287 2.480080323595381 2.490072143605704 2.499246928460511 2.521433373757334 2.588120974141356 2.60298755348086 2.609914507377912 2.637852696092043 2.646308183250629 2.671859039063055 2.695900346119606 2.709026095451018 2.722238389113152 2.747234812583784 2.761554940399972 2.787994252470672 2.793882355437984 2.822753974934835 2.828742696350826 2.847243896235201 2.852486728881727 2.86853200807983 2.876193845515164 2.889908302236301 2.897488848863202 2.915431259398891 2.928558844272809 2.935280325619441 2.955067652516951 2.972870506784746 2.983641132310485 2.994507133088816 3.006820242775136 3.040130080420074 3.058198589356786 3.069809340076749 3.108126875901621 3.134932588504296 3.168844928410807 3.175909987654344 3.183021125826439 3.208482774964968 3.21333656265741 3.219401306749927 3.226776854185899 3.232186993655763 3.244155198975446 3.269009155998488 3.275889473977582 3.289599062476086 3.308806105575239 3.316676562564104 3.326839936776951 3.343833962842588 3.35425440440418 3.384692510809925 3.389055708579452 3.393881830279402 3.420556733813717 3.431395537594028 3.451145268875019 3.465284866356777 3.476767753024188 3.482264731774622 3.495671026208182 3.524066191809528 3.532589857887189 3.537712851854044 3.552967809925023 3.631627867749957 3.639867496053081 3.668270087919165 3.691294154758884 3.717947943252799 3.727817337985668 3.734036526639008 3.763295415438421 3.773989312203339 3.791337641822143 3.802557122513697 3.837257986174483 3.846304476819992 3.857306555449922 3.869110170682571 3.879218497646308 3.884547449741872 3.897578508746018 3.909769260963577 3.91733809663873 3.918052581121965 3.920255519656364 3.926141609991952 3.931531221697924 3.940966355105133 3.951026622550395 3.960103798798223 3.964881646373302 3.976123698292905 3.993025762821167 4.022965913886875 4.047568537967797 4.075623654024084 4.081549950741064 4.117321800919123 4.145308655452475 4.176365002508064 4.222163717327828 4.231692915374308 4.243463229548961 4.255353760756642 4.258351354483747 4.260889429966904 4.276253667065196 4.310842120993252 4.335590019140971 4.360945093411529 4.365216389509027 4.428375698532221 4.453562068120718 4.480637476001149 4.509201652950006 4.51482046869694 4.523106096485403 4.539355229183315 4.640230930239596 4.662041703220518 4.724967102786256 4.733175833371365 4.74494835526784 4.757027825280882 4.77654776373612 4.80503230092683 4.858328078423313 4.875792505186118 4.887821184450066 4.896880822572223 4.919503287380287 4.932421322006498 4.936862189963594 4.953517962059763 4.994011999917097 5.016181693923826 5.030898817286216 5.041255100306847 5.060249728677718 5.076994586781587 5.118833297122122 5.137239848921992 5.141564982399469 5.14797545402714 5.167214068842291 5.17639584687043 5.264337862672227 5.274538726142664 5.278739558723434 5.285095242908063 5.330247290400629 5.333602689839822 5.353817060037593 5.367696904600153 5.372112542107821 5.376027422195572 5.387612064773981 5.413859061524132 5.438970158882742 5.466227570695747 5.495810365277802 5.507209078763619 5.521454396861708 5.533022812728105 5.550626000503841 5.577077709064316 5.579806623508726 5.583972045580428 5.597800060075105 5.611193376593926 5.814400873210585 5.848746234647354 5.886642937923773 5.894899144034294 5.934947508358553 5.970632069687405 6.020429211007555 6.032791335761405 6.079259990360309 6.086206387899617 6.114441521500305 6.159876508843474 6.17319290988441 6.176202761849386 6.201041203349628 6.240007404701753 6.265681197875314 6.348637995331676 6.417323042460611 6.433878480889897 6.572678616805491 6.590467189092345 6.593467094647739 6.61430581448503 6.646973388948715 6.732347555683412 6.736220470440735 6.746443183290294 6.757320886697218 6.773530628161549 6.811127162452619 6.818852991258578 6.937728023520745 6.966364121329752 6.981102708174838 6.99007468069127 6.995221886491969 7.034862092880173 7.061615618062829 7.069866565629219 7.08126874057537 7.096843261069633 7.16344563322022 7.171964566072504 7.182345469592952 7.191376826196294 7.195717461601668 7.21024698189001 7.242098921275375 7.268207954099222 7.353775144529981 7.363669372599026 7.39447370844755 7.480274580565759 7.493720986752369 7.556391415817162 7.750381510700572 7.779779392348124 7.811823925978728 7.862558617906697 8.184563211677949 8.26375827572153 8.268421979999653 8.303764805358194 8.309763331274356 8.330089836104547 8.347996392205419 8.432745850379646 8.536314178549446 8.553940019636874 8.599483740793719 8.608276367832023 8.703829042823461 8.720631231635567 8.756909730181269 8.936761677703139 9.337139437843563 9.492744834040282 9.558765195463502 9.924907186175568 10.06637612352191 10.12422179488153 10.15611817237085 10.44776752663708 10.95312271131509 11.0230098948161 11.4632170095091 16.61604970670334 16.68637772563286 56.28974037397658 57.46716072554351 60.06112508377838 60.42931781460538 60.89747636603611 60.95578489741401 61.0461452254334 62.00872348692776 62.28734322946752 75.03297588327271 75.29586382994904 133.6364785952141 133.8413329109027  
BAND_ghostNone_4158_46PeptidePentane_TZ2PSTO -20.5110533876115 -15.58599262228538 -11.34989416755713 -11.25572097638375 -11.23612269343084 -11.20608408617922 -11.2055596090413 -11.20444399905717 -11.20272696441969 -11.20147492770206 -1.377699487383948 -1.232888442063646 -1.076344948783185 -1.021812995103468 -1.011099170369408 -0.9339865257912757 -0.9160727346622534 -0.8156051314585704 -0.7922660524808959 -0.7796865412686035 -0.6933154959652086 -0.655621573867164 -0.6543354318701714 -0.6252898895578917 -0.5991298623811606 -0.5948678102102631 -0.5850863800225489 -0.5784469208075125 -0.5573839312754915 -0.5502020263324054 -0.546453465899963 -0.5452527538707582 -0.5247083000120764 -0.5079047275411291 -0.4905222540576557 -0.4715719224879121 -0.4567073644131433 -0.4529646422940038 -0.4423258166302095 -0.4241124092279324 -0.3935976967582955 0.0825288198880617 0.103598479041896 0.1104161185826436 0.1165838314245329 0.1289787886035779 0.1336948480500158 0.1384245470175922 0.1497708529737181 0.1623893274390606 0.1750304231803576 0.1869295164180557 0.1913324776617732 0.1998643833362052 0.2082244203355803 0.2097062887625653 0.2278703118480722 0.2356301722935409 0.2429381801321464 0.248448529275861 0.2593347347164349 0.2655685406354306 0.2828127744912359 0.2999054501416591 0.3060790972291852 0.3110795367431412 0.3305830253443879 0.3354725407933116 0.3510098554500938 0.360217501143464 0.3843096005300035 0.3997547484500422 0.4120243849668297 0.4174527252806537 0.426461921934663 0.4300255524586535 0.4460674822697725 0.4552569895954244 0.4698210239469133 0.4777811075346891 0.4976770963689738 0.5050730599626595 0.5150674283742697 0.5297680313590939 0.532490360682185 0.5447557448574761 0.567823129373776 0.5744752214098156 0.5819002230834226 0.5930457409784095 0.6025786221611888 0.6112233396582142 0.6150898412202563 0.6259691272180925 0.6357901973400828 0.643858893981025 0.6567379911086674 0.6632357998420254 0.670364629058272 0.6748244916428584 0.6854188937308821 0.692626510659887 0.7078947745400106 0.7172315872572085 0.7344641121475526 0.7421318837898776 0.7678460578766793 0.7711799545017612 0.7798537079020006 0.7900070393464592 0.8002468149147065 0.8131978603120321 0.8223005108418662 0.8305868201047488 0.8481151466152836 0.8562445051661353 0.8740439978572622 0.8786181899905511 0.9183506856835644 0.9248213195419333 0.9668184912327504 0.9935368830662809 1.025429674147996 1.029848816011219 1.056576085327857 1.061136564898704 1.081007714115318 1.104879653319694 1.116689001994285 1.134320904929567 1.138284959439148 1.148057418314694 1.163798774988352 1.173360213681826 1.207232045200952 1.217256609377443 1.253129973540104 1.28118635979246 1.286981647704119 1.295083531123929 1.304251141160208 1.317225821019971 1.322649654464893 1.342236596844715 1.348261334511861 1.353478140621019 1.36507322559907 1.38264650744858 1.404575532830973 1.413726918115265 1.430198679467244 1.448846377227199 1.47650452371759 1.487990210840721 1.489861366427059 1.505136199754271 1.527966399275422 1.5354143599619 1.54232513316843 1.551643396678382 1.567636706720461 1.575131849720115 1.579507610573896 1.586218819938575 1.595921585781012 1.609733366657179 1.623225584269484 1.641204990989597 1.651335348088969 1.667249848905181 1.690655408437994 1.696233938357344 1.715093528761959 1.720187714897524 1.734352388717487 1.737311215647336 1.756691031468445 1.777165640839747 1.807594351597691 1.808645424435874 1.821016653507977 1.83398909752564 1.87269673900824 1.881194264358241 1.894292429099425 1.953810404903631 1.975376076537369 1.998811806414891 2.010276492059078 2.025595727171208 2.036675687206047 2.068496261529326 2.075297783049328 2.097920659791841 2.12204655902618 2.147413728591237 2.156591705413336 2.166904884477063 2.187976646185666 2.2034309839338 2.213113887428531 2.223788487890896 2.244141695575633 2.258202784970519 2.271708450492183 2.305843660248332 2.315847660924803 2.33913705074275 2.355921675795076 2.364553625659306 2.388046449299412 2.401606605943111 2.424421763727599 2.437621882722013 2.443952252342956 2.469655280012331 2.488525024373327 2.499010175720299 2.52984779282367 2.533289465694022 2.553458348737712 2.561156906173843 2.578093816519848 2.58269360423318 2.601582079343836 2.627682217673108 2.662480567147372 2.673192116851558 2.680537264573611 2.698861416251122 2.710935036670017 2.730561017649321 2.75397922130542 2.778207459925882 2.791155659810006 2.812261191322366 2.820280460753928 2.854520097271643 2.862565600011756 2.891138737553372 2.920067377689783 2.941803269887499 2.970971826683753 2.993540683257427 3.025878717864527 3.042223284108287 3.0677311000577 3.071428808701144 3.08275989958481 3.121169816307012 3.140178629522153 3.169883861785644 3.174404802790838 3.19596487337596 3.199731905492236 3.214002908600953 3.224057566261525 3.229615446303294 3.24552971652568 3.254532210866787 3.259264896564827 3.269577325472023 3.282448211262425 3.29708889690085 3.303404816079417 3.314399546159185 3.33459754518369 3.338177989214538 3.340280064035302 3.358176426125328 3.371114678902378 3.380406024255734 3.41666626188936 3.427832859933732 3.448730319988409 3.45482228575353 3.478468030458955 3.486018906105084 3.500313173201262 3.535842785205389 3.541930803658765 3.546516997900159 3.552775484297904 3.586370753223834 3.599337123183313 3.62456292138248 3.639587403498668 3.64673025072927 3.662093755137656 3.681377687902556 3.723567323036592 3.73797627816736 3.780388241347041 3.805803955307732 3.842178441909593 3.865354249046641 3.877983481963442 3.889903832536388 3.891269409980936 3.897440607125339 3.911416161174214 3.916865183750839 3.924278158101584 3.933232734635422 3.941406010276002 3.945791212671144 3.951307908406534 3.961003848979544 3.972915878157464 3.97488630018926 3.980299976206001 3.991677182982529 4.018108430309724 4.033977316389632 4.052703901633271 4.060721155531643 4.102936148692979 4.119558919939768 4.141543317297261 4.161836566979651 4.184122597681109 4.249144993023639 4.280663901391014 4.299230296827067 4.316717067443203 4.324762010164883 4.339768420800281 4.37035098556059 4.446371996697199 4.484133277953329 4.513787338642025 4.546841698797879 4.621437055132628 4.662211366429328 4.673872207712316 4.700204533053852 4.779999402220181 4.831761931552653 4.851979488651497 4.855747799602088 4.8679866909769 4.891948633150967 4.927214568749384 4.957346740597429 4.980113834590767 5.009821431902233 5.024312666361047 5.046199853145374 5.049351600434851 5.075378568737585 5.104905272946423 5.129019578414843 5.133632202877132 5.138254546233536 5.162746168469107 5.17088402456303 5.200274218298721 5.239244919070507 5.248447421618819 5.260420559177432 5.278800516808583 5.292393961746591 5.315623247352113 5.334815697038557 5.395208288904215 5.417082269813607 5.429295257702486 5.443578810753578 5.462794676992956 5.487988569489122 5.524862813748372 5.535125724022882 5.545406102849206 5.579422901281229 5.608388649047917 5.657128262534719 5.670358853923091 5.687490013210542 5.828153490938954 5.843842067452465 5.861029268813379 5.867173998288193 5.91437790871734 5.94448981261684 5.980005562433014 6.001131948100483 6.01550008547948 6.08463258716816 6.101559398364905 6.11938866686922 6.135105918962624 6.183693654502767 6.194220988371899 6.227513146655951 6.248419737824415 6.335202745464856 6.540639419069644 6.587417681877002 6.724143112024652 6.75373689977736 6.773298319636526 6.841068006399847 6.879621160479851 6.898339777395026 6.909268740387313 6.94496738863484 6.973052125169756 6.997650918827306 7.004658081308743 7.038435612884366 7.045791570500419 7.060061154938208 7.075528241405477 7.096344542905233 7.114477324911204 7.122636058643156 7.126577098597038 7.144732639432998 7.165039276482846 7.170490322424881 7.181115717019096 7.203297729062033 7.223068521374041 7.230911466538168 7.238626565910027 7.30752414768937 7.400389938718932 7.5789040601872 7.618609892486199 7.683178297063494 7.760573997675407 7.802428324865903 7.828659180398053 7.86500009840639 7.922289269274437 7.959661614991433 8.016545575086242 8.050755085370755 8.091748877331451 8.109701588806921 8.18313598862049 8.249962594645119 8.288608246345664 8.323846184799422 8.447483630336301 8.535058318654274 8.594597917192495 8.639001486537479 8.703176060322257 8.995752234072841 9.387976320858 9.494189802146252 9.509640215143721 9.77260336977657 10.06734852309199 10.50492350059649 10.51356135027485 11.06982749138465 16.849461731696 56.69133665109533 57.71893464943544 59.28415152499604 59.52176275823923 59.77912261321993 61.11872798526264 61.20353521504567 63.01842430690166 75.19372199221442 134.2636052523877  
BAND_ghostNone_4113_01WaterWater_TZ2PSTO -20.59210938626313 -20.53592564923475 -1.381958937931152 -1.324877932165879 -0.7432749456853287 -0.6952965563433935 -0.6175762649691947 -0.5614048371333169 -0.53403160147219 -0.4835175001089773 0.06262845756347346 0.1117515189763084 0.1253900557099146 0.2251756045317777 0.3896501367635213 0.4092303980855243 0.4352667143115454 0.4759958336588532 0.4986256493603705 0.5808164162433336 0.6125067146273467 0.6278311607899862 0.6820459162837231 0.7299919361622655 0.7354253421016902 0.737540080972897 0.8523634809031849 0.8588480656298633 0.9892730791056898 1.03116923030521 1.180517334399113 1.231550746056467 1.324711127499565 1.428248539885061 1.515604123965416 1.535074452126072 1.580262957036481 1.780723656870762 1.846633668142765 1.941310342153084 1.965866781148051 2.076568798267417 2.149163078094296 2.156851407193095 2.262762663256339 2.381888513473108 2.50704553144481 2.557407692836875 2.68585275396255 2.754898920175727 2.833625749895951 2.914282908834878 3.001330225985456 3.075267630098216 3.089755608151116 3.204802196484376 3.411372163034848 3.445871938925773 3.478873359570478 3.542031518758471 3.826949519158666 3.838385800166296 4.042641281322226 4.189043269454708 4.212393108383822 4.243467079068072 4.303457509666888 4.38623910078321 4.392251607865797 4.539624927583947 4.649288698817124 4.682468065889953 4.738122336162355 4.834295814132087 4.919078203644389 4.998697720549306 5.207174340526157 5.219003195935679 5.584262950221681 5.606903318863429 5.695202941603366 5.855921729237718 5.913458756751805 5.94604713698401 6.429490204155652 6.490711485239135 6.577073742505299 6.753811955066684 6.86555380757612 6.970200392431394 9.291246425963053 9.444308858041385 17.16492305175414 17.30293181481361 135.1279771824838 135.6486423063648  
BAND_ghostNone_4154_42UracilCyclopentane_TZ2PSTO -20.54771982754112 -20.54198887719421 -15.64524726072521 -15.62811778957697 -11.42178365312221 -11.3837847841443 -11.34218097782788 -11.25761552752748 -11.21238425565186 -11.20889267243081 -11.2076349693033 -11.20602015271675 -11.20496441116927 -1.44045562771203 -1.401961215340649 -1.317498759740327 -1.249813718933657 -1.116214649408825 -1.092651824928102 -0.9567339193121197 -0.9552228205114989 -0.9374226930088012 -0.9061031515941751 -0.8107334472776563 -0.778246995819509 -0.7696275626735273 -0.7649682367163471 -0.7179551651266453 -0.6810747871011326 -0.6782084753237472 -0.6565488635893061 -0.6464442262197708 -0.6432155248642411 -0.6185248013216732 -0.6049764817728959 -0.5814655591430311 -0.5714508158731442 -0.561899383753493 -0.5275945999703712 -0.4878687984763044 -0.4755398480253005 -0.4737491665475995 -0.4625178276339596 -0.4619243522170129 -0.4594164225222755 -0.4535539775072218 -0.4464811242517059 -0.4390435027453654 -0.371703273772313 0.06654819149229414 0.08094462346844027 0.1023453779144785 0.1041767795754462 0.1156333989608864 0.1311214285194724 0.1369869872591971 0.1417762716103853 0.1553744394184158 0.1669097657088146 0.1736100439882517 0.1798631015606709 0.2046878783295769 0.2127104312007259 0.2256588445413823 0.24599843931694 0.2494637591476053 0.269770314056458 0.2785761904300779 0.2912530435192637 0.3013950261664367 0.31064614158234 0.3268696538989311 0.3275172998977451 0.331893368153315 0.336554308194124 0.342015191748012 0.3449029738995775 0.363503336005693 0.3668646306710978 0.3863631394076113 0.4126054154099641 0.4219331052187619 0.4270217391984353 0.4397022319280792 0.4490840192312131 0.4573005759997151 0.4667997796389907 0.4749804282460378 0.4841058903748906 0.4910861658235298 0.5086881823716535 0.5195689670732792 0.5385236643221708 0.5455697173694118 0.56006298679593 0.5628443904830011 0.5703895203436922 0.5856499803405271 0.5949926120950977 0.6090921722917912 0.6185328156221596 0.6257605034009583 0.6383126971133816 0.6415782435632827 0.6568397105468898 0.6713291913176295 0.6817485340479116 0.6831519158689645 0.698465699732128 0.7037365059744932 0.7123802677101352 0.7275318047988178 0.7307628297454477 0.7426605051357181 0.7570876470646642 0.7655508864074084 0.7734405060118663 0.7892164805564816 0.7953679555751543 0.8127124587328781 0.8213757532712054 0.8339808849385564 0.8556358912605869 0.8806889928916435 0.8949605020169392 0.9135902087362109 0.9187634543315918 0.9276362349114976 0.9435540604031564 0.9647393110422836 0.9816405391783989 1.004450132039107 1.015396224182977 1.033592320684653 1.046864946542968 1.066283567264015 1.079830005112437 1.088170399157537 1.115105172125718 1.127740029247591 1.140626206159396 1.155156142104062 1.168097127243017 1.185010122395316 1.215961891488613 1.217708909633546 1.245667632503653 1.263852859834857 1.272037999831867 1.282364100053849 1.320048613332849 1.328215923043383 1.351103315161642 1.366151417178637 1.374422888885334 1.386576075658029 1.40747399575303 1.414210509304267 1.423782760772718 1.426240824802816 1.439363839047634 1.468810071153687 1.485685306715346 1.488701470371161 1.518424150617127 1.527860519817855 1.532867396908906 1.544076594936729 1.558209025694903 1.56947305317503 1.581262855222735 1.591319242556737 1.598640397754237 1.613713475468284 1.615446199076899 1.626556302858655 1.632778371718847 1.646006919091364 1.657683169849989 1.674891743934581 1.699111994467207 1.71388623342105 1.717036672415732 1.724592117747677 1.74229243821273 1.756470291034874 1.773356360086742 1.796798787166634 1.799222742777087 1.811796653101939 1.828801644904481 1.832675227506157 1.851831042998253 1.882672201374423 1.892873680659371 1.908427013120729 1.923874027490384 1.927766161442298 1.957260890323752 1.973703359557641 2.013121204373665 2.031264791669348 2.041071015943206 2.05218146852896 2.112351046457988 2.115470719972832 2.126755790858446 2.160651851729564 2.169471036116549 2.201586136986853 2.221250770625786 2.23204232692739 2.24501142100663 2.255771843012376 2.266890928905842 2.291038605918744 2.307095732705401 2.32009714359633 2.33799223791979 2.339401155775638 2.357363822469761 2.37548715624578 2.387869852048038 2.437727431668722 2.438993874597718 2.457522379701889 2.465118370102454 2.478390133837452 2.513271742438024 2.542444639888703 2.547525360910125 2.559822120208458 2.60889078547922 2.619846032392684 2.646089648720824 2.662061278853084 2.686290089527798 2.70778340702333 2.712347574593575 2.734384290294643 2.743184164268119 2.769493052740732 2.789642803820005 2.803564684179852 2.847671764264086 2.858434894307778 2.875347672218637 2.893340622820363 2.910654469381567 2.91589734899602 2.931058530726521 2.958589195628055 2.983087339812408 3.007385683390834 3.016798073027146 3.042293259352117 3.061541060554921 3.080355600688923 3.109061266752349 3.128174777003117 3.146389962717249 3.162551954937913 3.179626796749325 3.18530133676673 3.195973712703662 3.218192912873968 3.234915727177117 3.243269914711423 3.262243902922075 3.273988781666334 3.283987684020251 3.293717527281029 3.300459208433455 3.303576216691527 3.308842207161158 3.328096390817465 3.333718223611662 3.342644038256405 3.37064955664184 3.380107952771472 3.398555897066696 3.414541732859291 3.429540715085248 3.43849059756083 3.466010091098996 3.475115231353973 3.503338068489935 3.541978799454042 3.567737761189008 3.594305944868679 3.616687432090592 3.649476612016103 3.686288562510492 3.710312543846703 3.720431211851654 3.725411894118642 3.746949564189208 3.770357099151105 3.805790875885394 3.816433713223465 3.843466935102936 3.844944666353074 3.859909442920756 3.879264462055613 3.890156459341377 3.899078008799967 3.909092587638293 3.913791088902699 3.927939524734018 3.933370459181655 3.941129914959712 3.949168163238329 3.959028875197235 3.971308822926531 3.976213633716756 3.985595018176725 3.994201298746687 4.001634750110989 4.01434423722854 4.025791673299373 4.048957062488427 4.053514142118584 4.109185370599803 4.120713688317643 4.14385569726327 4.18075492389462 4.186010431857834 4.247868711118335 4.270925608641376 4.319249199021957 4.34434140268915 4.347782280071601 4.361807608752605 4.366003480466416 4.386995234113647 4.403753897174511 4.428490319057359 4.464700124234654 4.476808750761008 4.489393005350858 4.511812007144917 4.551986461733011 4.655474198369079 4.669100233975844 4.678136791109324 4.708768731607544 4.730249392540214 4.745362818831405 4.747723609360984 4.75332318192351 4.781730175044955 4.789335898968375 4.817848199349998 4.853517970076401 4.878437891267145 4.88226156629365 4.894932273557077 4.909728165818056 4.924489890780266 4.95669544501655 4.986172736766533 4.993005998993352 5.053076582313327 5.070480870036397 5.075851282125273 5.094184373688546 5.115575628484479 5.151412628002852 5.182339408611966 5.238747860589271 5.262439338336733 5.28355301617735 5.289394330178425 5.331223901210198 5.338690890500445 5.348872982639135 5.351003327654985 5.375768606114565 5.388712524423553 5.394083111173364 5.399727154258299 5.435353825816863 5.446588780492888 5.450907151086207 5.458178433818612 5.477004398937339 5.4931136466619 5.5385707095847 5.592504315679128 5.628226555976107 5.650695538594458 5.732481184976852 5.768113321852652 5.816863303527761 5.825971468061656 5.855606339310471 5.888459375604591 5.899951450166077 5.956847463524937 6.01240865663834 6.041338230221585 6.061927388667054 6.088256978695763 6.160243119878938 6.174666629711559 6.185207314524412 6.210155404250483 6.28246179035689 6.337522143070445 6.368868166019023 6.413830625769357 6.430747902553799 6.438917846591362 6.510714730283549 6.519897231740137 6.587599818546883 6.640766341845274 6.702265041255393 6.723343619800204 6.749071845643821 6.773266801301457 6.797812471772362 6.815391863983167 6.839704536636484 6.91825361199344 6.937666664195573 6.958233665748036 6.972314940731318 6.986733670004425 7.034947383491885 7.051593872846382 7.071982691646018 7.07726457500001 7.091987351484502 7.096896188855891 7.124768148443709 7.146385712699019 7.170900795812591 7.234148587364637 7.257409937647057 7.26400492131536 7.30821102178726 7.358801425447814 7.364894601635806 7.395000433872184 7.468558252547792 7.493617712767064 7.555747062143841 7.645315392472578 7.826715579627512 7.842569294588034 7.882991335551398 8.071094199240671 8.184795615575913 8.240407018565067 8.26222631643715 8.28933793966393 8.311989140171868 8.400746765660989 8.543675784969045 8.604393055576052 8.652617636130483 8.704414020617046 8.739957883746044 8.919047130866906 8.950140010228726 9.29798364636533 9.335220994273406 9.402861685170778 9.513257100630002 10.13991737512261 10.2435850044501 10.44435907170383 10.57936380511567 10.96602221965805 11.05019421830122 11.44407578492523 16.63420736831327 16.68714518612149 56.43311198291384 57.62622395177891 59.38046613736666 59.40750532031802 60.14570244010006 60.38323099731809 62.18652018025641 62.42622441227341 63.70674245034883 75.1102469529675 75.31446014188292 133.6843034234202 133.8478458619976  
BAND_ghostNone_4132_20AcOHAcOH_TZ2PSTO -20.59775775222156 -20.59772951744925 -20.55675990547782 -20.55671035570401 -11.39813836622457 -11.39811055477181 -11.24466760416537 -11.24465481380382 -1.473618365460271 -1.461190490285531 -1.37126083478644 -1.357315988277271 -1.035949436842333 -1.027899257520137 -0.8405824817170771 -0.8182986442439026 -0.7476290941685515 -0.6978931688755989 -0.6885010774667283 -0.6775092239676377 -0.6575734080361014 -0.6511917627809489 -0.5917908280952392 -0.5836434249113374 -0.5759081531979782 -0.5633796719329471 -0.5605215713995053 -0.5593136176155844 -0.4945576234034489 -0.4834609685436168 -0.4757943584725843 -0.4573974757975962 0.09150452046448715 0.09987075007210633 0.1359772454786705 0.1410267508822972 0.1473435747191367 0.1516255676952614 0.1622605966149373 0.1698767471899104 0.1791740538707586 0.2017874823787129 0.2213644686727783 0.2478149485496061 0.3016249544639433 0.3133864897647949 0.3140261870384796 0.31658305276907 0.3211235922025203 0.3738638123032693 0.4023306127423204 0.405920303839214 0.4221378536642098 0.4327660564494341 0.4753403385080403 0.5079023216325325 0.5098128632570859 0.5222682764347264 0.5690147702538463 0.5727675396313607 0.5739376322675496 0.579941957109412 0.5819417645573702 0.6043518857957005 0.6113545389910784 0.6382022933819542 0.6444023880676415 0.6796758820967489 0.6998802954081019 0.7436810158387015 0.7525913583858944 0.763502942205556 0.7743524845472456 0.7828233192285734 0.7947001976265274 0.8093990723429116 0.8514432297112254 0.8711958868050838 0.8759327304159479 0.8986731794922393 0.9473429483619733 0.9585798902612584 0.9718851056841723 0.9796108762500949 1.001560552614751 1.045843196137729 1.099012850549192 1.102304810228572 1.139866821498395 1.205060817841732 1.211806355631416 1.237199378312601 1.244598185441858 1.245913517294896 1.274870955447085 1.298307813198938 1.300039553931103 1.312536990544182 1.315754746717399 1.359520737954999 1.4307182915512 1.434087240268467 1.447720259677528 1.455267741754153 1.546606037294472 1.569783459066299 1.576550014136778 1.58673589698088 1.601709351357614 1.62504395321529 1.658337422672355 1.681220404587312 1.721983948281821 1.76098157316962 1.773940720060266 1.810001824423742 1.815955919708362 1.879457820387949 1.959350028698285 1.991908345915286 1.994705281499094 1.998844071765275 2.003565110110492 2.081749856498171 2.085117448229102 2.086174218640225 2.116500691773006 2.162015109865021 2.165831131616801 2.189064020784818 2.232018799084089 2.240031491278199 2.277174143912187 2.284906907810078 2.359297578852362 2.362688451779734 2.382771576142017 2.446850539109251 2.498218680219329 2.502561036371168 2.534447731983055 2.56208888452296 2.605947433010965 2.613780614955414 2.660863925967503 2.707968229945888 2.723358152225557 2.741453005012714 2.766024671203215 2.830811963161635 2.835075743224083 2.839383108456346 2.907347574045837 2.911920201792177 2.943083887085832 3.031615289949777 3.045462427737366 3.052961417298889 3.102264615322831 3.142020361442425 3.152326465815968 3.157358971250676 3.183605269304746 3.201535736754156 3.209238628746203 3.216318564418375 3.218773978503068 3.220837406679271 3.248614290906342 3.273692765716868 3.346982391473687 3.385057232665354 3.389506083778263 3.418282712620066 3.422367864853618 3.519432329901187 3.549988150359938 3.623952737141008 3.668180978986253 3.670155508240444 3.717154256163481 3.758206774616177 3.759487612249574 3.784545119662526 3.83935998898293 3.839497571610542 3.871612537557855 3.872173519338875 3.892265352107611 3.905746015077685 3.910839899667416 3.926891540906381 3.930894258813419 4.066397726035915 4.074716851122331 4.102763203718395 4.132130711069235 4.14855831476163 4.191387788136509 4.256396818752095 4.258817619285387 4.288142759693442 4.318839104044372 4.38564334216372 4.398665534442729 4.425413253466639 4.450293874677586 4.534626191695945 4.567755903903634 4.591277736612303 4.674772486477349 4.711572992077307 4.713053684413802 4.735297081583059 4.737157208339012 4.745504543754667 4.795675955935505 4.908429567821901 4.928818367196706 4.961529231768202 4.989784441885206 4.9901500028242 5.033946776484972 5.049575123733338 5.072422765944939 5.154877178258022 5.157452457709113 5.17100219287004 5.205836612075427 5.276192440040661 5.313586186850924 5.352689708398457 5.48931360260878 5.542432470226991 5.576479648202204 5.584920868637687 5.677788144058362 5.703243503489896 5.750906217994174 5.770964484592424 5.871316325615407 5.978864778287315 5.998784274834409 6.043600456937829 6.071235790937393 6.07723035780651 6.187731486384315 6.257729726558556 6.345394960897766 6.465729776572585 6.493995597542583 6.516812668515974 6.671606501881434 6.71069863503835 6.776916040563451 6.812872291910541 6.815975412994438 6.9035372455927 6.95041780997653 6.952517130350255 7.021124457834793 7.051611361707566 7.056668885646136 7.069378261843521 7.089951047457391 7.248626613592244 7.36256476252797 7.38243844215477 7.723251637001441 7.728552986958992 7.876441802916602 7.889803142805832 7.899981585249928 7.917089381527177 7.949522766862427 8.039826137490255 8.211314327897588 8.271193598079824 9.014691259827625 9.096409820106633 9.278065025245278 9.425972994109674 10.77109649153351 10.78833843034634 17.05011091496618 17.0637462809365 17.6337744331187 17.65501430272462 57.4276024985501 57.49189820397142 60.83719800128933 60.86913480840832 134.7270840096374 134.9288775257186 136.595652708169 136.6488125503299  
BAND_ghostNone_4162_50BenzeneEthyneCHpi_TZ2PSTO -11.2445103882772 -11.24399524914899 -11.24399227819092 -11.24275173054689 -11.24274866558062 -11.24215571048323 -11.23289763396374 -11.22929981025026 -1.161707110711476 -1.02486417791049 -1.024854495119641 -1.016542956289734 -0.8330892675547673 -0.8330718792402855 -0.7571071726595942 -0.7187372360360251 -0.6689081055536292 -0.6520160081413672 -0.6282753445342246 -0.5971837071034288 -0.5971678745718463 -0.5104115909931831 -0.5035543503388108 -0.503526286197766 -0.3979312868904992 -0.3979310700134276 -0.3468210330318418 -0.3468147549561323 0.09318494590679445 0.1082113282770953 0.1082137502947492 0.1124335773984955 0.1124465958158375 0.1127939430674707 0.1472102239025015 0.1472145181378735 0.1739038718955427 0.1739050738501413 0.1851756394684343 0.1900712009670038 0.2802405819411146 0.29018125930167 0.290185096003022 0.3063548367308508 0.3189605384851799 0.3313974807852646 0.345164918531798 0.3451705356456271 0.3491068846826276 0.3491159523133857 0.3558558697693167 0.4211797727681065 0.421195119200549 0.4233697714543447 0.4921497575317637 0.5046746176779354 0.5046790920148964 0.5327312844490303 0.5327418598602919 0.5427030563046824 0.5427182734307857 0.5464554123079932 0.546471162927828 0.5598395356986763 0.5843664673935932 0.6333505895015143 0.6333654233877818 0.6936875994056445 0.6937068703269437 0.7048186678642069 0.7113632234381905 0.7298502187492266 0.7465359963164998 0.7890297116416205 0.7890541050975849 0.8226223419963952 0.9108414208434924 0.9290842416353211 0.9291072231180495 0.9346891657372129 0.9347590873251886 0.9657770912479051 0.9749780887710516 0.9950392500949382 0.9950532507436466 1.016423390739847 1.016447078869322 1.039407516099857 1.13045245673 1.130491981424853 1.185084989933108 1.201631615255733 1.229552157936183 1.229566171831618 1.246313533033426 1.261704601783451 1.334522931261917 1.334567385819513 1.351835342401276 1.351895904698442 1.359354291037341 1.359373006708367 1.374231443241096 1.400439578728344 1.400452864839034 1.579562871533932 1.628862823746343 1.62887866583828 1.66926113954571 1.67081887966545 1.670846985824353 1.711591363070685 1.736729866338475 1.762053645606072 1.791502709658963 1.791521925897099 1.809211112214145 1.824792878656743 1.82481783437698 1.883533076155838 1.883533619061508 1.930294118500666 1.93030765452723 1.956744011149914 2.012197108762605 2.19454042725991 2.194569480376989 2.195721216731527 2.19572373286276 2.236236846537015 2.242391130685016 2.24243022515454 2.256819522248005 2.256827206081094 2.457992314896118 2.458048595151971 2.49468937794016 2.539984406458997 2.540110926911133 2.542245346972921 2.556322645218761 2.610103552071325 2.659722970897794 2.687358346790328 2.687435118305271 2.726115736209482 2.726140332242343 2.783395341159416 2.783430456381434 2.803320446360369 2.803339238078696 2.841681473550219 2.860706200253701 2.887186065189592 2.887203222467638 2.907708819645907 2.90772179282347 2.955511430780562 3.027898258111139 3.050337971998905 3.118205255021328 3.130036762380695 3.132319966209113 3.132358162229485 3.150688452088556 3.150733373633985 3.208782826269273 3.208787259943786 3.309451081532963 3.309469309460868 3.384861662757612 3.384900959478676 3.391926882600699 3.391969857069542 3.397967116255604 3.408535958088333 3.408544053065547 3.441611543189359 3.574353503676909 3.574425280175277 3.576651954415867 3.623784151500036 3.623845153493316 3.64759923048402 3.689993046440357 3.784424340839217 3.785167088468469 3.817868449026039 3.817894944023604 3.888616485984565 3.953647423441858 3.994792234497477 3.994800632109058 4.074823021999262 4.074854459313454 4.101276273616143 4.109584944679407 4.109625029153551 4.117375625646446 4.117436292684256 4.227457701275532 4.275855553737036 4.276698104873836 4.332640196274714 4.33271895909015 4.384544824517852 4.474239285073318 4.522199423965275 4.52633031097139 4.637834052300236 4.637835262821763 4.737010825684947 4.737030209553429 4.755026795095561 4.755111989780869 4.823649371871549 4.823719774582032 4.829969054204732 4.830482434483874 4.857950992672626 4.858043885520757 4.89185133607622 5.024251427959283 5.093621247406059 5.093623083551229 5.102110305607122 5.131165687452609 5.131260913498971 5.18578307451491 5.185808651652056 5.284610187930724 5.291205584621666 5.413349699984344 5.413415456426181 5.580225513251502 5.580262872915372 5.798295515989155 5.836511260550195 5.933200827348704 5.933339998013609 6.047375155011004 6.047479335103937 6.048522968481225 6.082819069000726 6.091827401085175 6.199430064391971 6.199431896204453 6.406506396861722 6.40651397656734 6.417460472899356 6.417698606457962 6.486475253604467 6.486505433722376 6.62988665256308 6.629935662094911 6.673339951306922 6.673371808919277 6.679530332078182 6.871405576617176 6.871471535620486 6.890902918372833 6.894694052942148 6.976265678725666 6.97651273283216 6.980285170466886 7.074846056132376 7.176382700216263 7.398530711041456 7.435086967591151 7.715660247761303 7.715759954259075 7.788068586287952 7.788141322425157 8.361843317435397 8.497817558036949 8.497839954695559 8.49936553228469 8.499371647988058 8.648207392358318 9.093792161509517 9.464666842183 9.464780278943683 9.489125779067903 9.728487883138037 10.41947176145682 10.41958215474108 11.38080427431157 12.29470356730526 55.49717651006313 56.10856761877633 59.47146954571098 59.47150709304599 61.08760889889194 61.08788030917701 61.35968821568061 65.00802883563354  
BAND_ghostNone_4140_28BenzeneUracilpipi_TZ2PSTO -20.53847876786193 -20.53326478250375 -15.63755967878678 -15.61780251971783 -11.41302384531247 -11.37540458061175 -11.3351051481277 -11.25078317760756 -11.23884424638965 -11.23613507898848 -11.23549648930445 -11.23493903603236 -11.23438156783301 -11.23361128949906 -1.431522220885344 -1.393030169278834 -1.309345954252298 -1.241307588348422 -1.153618119885528 -1.085036323478303 -1.017827330760541 -1.016962394956592 -0.9296588143146559 -0.8979778825637126 -0.8262844182053874 -0.8256113145408654 -0.8031674103266655 -0.7610073094756801 -0.711627099319127 -0.7102313231472105 -0.6733787893465428 -0.6655748076784703 -0.6487102283465455 -0.6452087292433074 -0.6208662234620763 -0.6109731610959659 -0.5976538540129207 -0.5903837651530706 -0.5893693489067426 -0.5674262517866523 -0.5231076855827753 -0.5021846557360444 -0.4964957653661222 -0.4961013646073877 -0.4786555241279978 -0.4448952001254819 -0.4313816198667996 -0.36533752326124 -0.3400131707138797 -0.3369752386901159 0.06843299846041087 0.08681745660311843 0.1014656975038873 0.1037152572340577 0.1156703420998028 0.1204368924721479 0.1236171881711249 0.1318475195862928 0.137612626443629 0.1485290453133155 0.1615146368348789 0.1715004309199598 0.1727530626601693 0.2027145468517773 0.2486275740473912 0.259995805771602 0.2867614919109663 0.2882863815664832 0.2989211017058027 0.3132966310167378 0.3260254700420459 0.337207558993816 0.3421961932485479 0.3495528997889506 0.3504189268611625 0.3539446782745834 0.3563189552451674 0.3584869205329375 0.3753845989974835 0.4031497093523173 0.4089685166403538 0.4200936497299907 0.4300045247488746 0.4490384068083586 0.4540931760491719 0.4748203165550581 0.4779152040358325 0.4899501830225483 0.5023927939310797 0.5072769549403138 0.5122998669973243 0.5234504252428517 0.5261324975637152 0.545001695704833 0.5471017023979452 0.553490174087645 0.556149369560533 0.5651298837150975 0.5739387920367603 0.5814457801494154 0.5880966181179245 0.6046061976768485 0.6461525004460168 0.6639509648679713 0.6789880065650611 0.6861231534714491 0.6917828711973182 0.7057322596071534 0.7132873556325001 0.7332009437556319 0.7508055011848285 0.7590903560947644 0.7630678423619631 0.7744781056815448 0.7875137189091046 0.8065690133152907 0.8279694604771917 0.8372564016737255 0.8595622727831062 0.8668580913755852 0.873747884247729 0.9054862002585583 0.9143165204072389 0.9274715903122018 0.9405323889614041 0.9510631715983401 0.9639367679362666 0.9710035569292421 0.9864441782786418 0.9967095777266993 1.003099705592139 1.01319008190155 1.01978558888302 1.047631415788703 1.057344172056085 1.070449494225418 1.081357037506651 1.102632892099594 1.118135922964777 1.132977722541221 1.149118573251598 1.163338729732528 1.170936973147514 1.189953336810186 1.202252389174154 1.202946460227853 1.219693076840207 1.225507584765189 1.274026343290614 1.291740052119095 1.305591162022689 1.318489407597394 1.348261237545295 1.365135102839941 1.385424376658502 1.393180308132442 1.400644351684017 1.403770929357047 1.431698124095061 1.443361264041918 1.464952711709495 1.490664338221376 1.504432984729042 1.521841589418133 1.53818453547697 1.557298512018046 1.568940010481231 1.58500894380308 1.60253903387058 1.611384294287047 1.627118695626109 1.645704853382233 1.656866499602415 1.661316199190452 1.68723321812809 1.713545294572151 1.716477170343212 1.734158857249488 1.748606448535455 1.75947763225198 1.764315809971918 1.773807724723771 1.781739784951378 1.803860585443159 1.813385452746421 1.819710425601634 1.821356022430904 1.845009857119112 1.853999318222795 1.871190347073259 1.895504212976378 1.918966781378939 1.946171365755643 1.991929038465631 2.02591730139859 2.05100718014734 2.066398989901366 2.075292960457627 2.150623682480515 2.173560456615896 2.189836171061702 2.19813522546715 2.206384054609997 2.208314765560161 2.212430110991686 2.24103487262609 2.253472649859507 2.268935215724051 2.284321874361217 2.285363475730453 2.290906477708781 2.314967206385886 2.325889411886485 2.34616055381911 2.366010794782644 2.447296548011487 2.47190642480155 2.478557925434204 2.481546514616948 2.489062947046764 2.51480637955478 2.571903595152534 2.604354324902173 2.618887778442902 2.639862236309695 2.648992874674557 2.687055702743923 2.694633687481768 2.719041536439435 2.720774831492737 2.736612736104939 2.749346886831106 2.776323003399415 2.784345419971607 2.809722759940001 2.841154161631145 2.852246101865595 2.862936102337529 2.874546397688328 2.876735026076596 2.908898305648794 2.92219747235605 2.931400420589974 2.943824137263741 2.98271618313088 3.000274302560816 3.026442878773385 3.047819503710099 3.062511443631295 3.069452993304264 3.095477708770873 3.118818132327934 3.126806744072099 3.158259592911925 3.166212682802003 3.167725171274925 3.178089794232097 3.191054600659139 3.207185446035519 3.21292904467794 3.275224320008397 3.289271018074118 3.299948845790892 3.327796874191379 3.366230927182102 3.389406798396373 3.392832044880033 3.393286367236069 3.40020750483749 3.427057801634569 3.451991281141698 3.48276512971666 3.490473169366955 3.505812259758449 3.55914843647843 3.588288274932929 3.610403480677885 3.61964348758513 3.648682142654327 3.656240216264994 3.665931811692699 3.70073607112315 3.751660355934094 3.767709425860111 3.781057037478194 3.788154891575016 3.792549715993923 3.823529946690414 3.83822117811261 3.842608314862263 3.852223885642216 3.871851591950626 3.875707789654586 3.8912805017648 3.909395172260958 3.912698123497989 3.931803023028691 3.944165280467328 3.967020923576164 3.975489393718289 3.987047037992987 3.992881042072343 4.041095606027603 4.052451831112944 4.063273126141044 4.098715387076933 4.122922718320981 4.126129478766314 4.129677768814735 4.149033526157603 4.171385713078879 4.19202744385503 4.209903094425751 4.240876770280438 4.269744080172863 4.322532257250104 4.341228365615155 4.353373040497317 4.362297225145737 4.381804672872512 4.409698676391992 4.441404392232052 4.453308063495267 4.483422221842794 4.499959956790168 4.531608378718656 4.535203318402623 4.545733780343451 4.671260859647185 4.675238336109559 4.730714616058125 4.734082056879796 4.742652998514649 4.754186184731427 4.758979933860103 4.768811932399212 4.788969516727902 4.812030774063317 4.830782304446858 4.831472132372612 4.861589917337072 4.872621767215646 4.886921372733148 4.899551100826439 4.907886452306752 4.917257217382806 4.944691882099642 4.972253033680647 4.997401512492721 5.033050644918691 5.063081088494954 5.08732255819865 5.106003832583791 5.139612509819568 5.143428356232519 5.14586288064504 5.154006286010937 5.198569791773138 5.200645035491459 5.204853202990679 5.282561623343072 5.301561087558752 5.338951427740501 5.355394778777532 5.365825127442533 5.39498487980504 5.41173347344045 5.432545517481262 5.438542489520207 5.475698206368619 5.496587703777092 5.553636891562418 5.600092757319797 5.604467221474147 5.611390552519714 5.622784798086964 5.808673991237031 5.823800463135585 5.889079318880511 5.929216077875474 5.94692449619146 5.951245465590646 5.984889498323771 5.989076905499807 6.055082863313427 6.066747096337486 6.075338467245282 6.11427846471671 6.134375228422694 6.176523100125501 6.194383318182888 6.222862896255627 6.328539066487184 6.421306594415278 6.423905103031618 6.437678665019859 6.443162284779418 6.497237769801036 6.504603718525576 6.56863878763312 6.637240405764333 6.657110579606027 6.665161729614236 6.708301795196892 6.732406078566162 6.772803211239517 6.778183096633237 6.814514156751446 6.845866930994482 6.889012835263366 6.899478975708825 6.906093451200991 6.936384770388402 6.97580826276779 6.991709648333653 6.994228771340869 7.005016609610077 7.023235034473587 7.050572934749179 7.097485193561606 7.103366593681924 7.127416163881436 7.230462128710349 7.280953479992949 7.368120464781021 7.404464290127212 7.466079051423873 7.494539417334392 7.535012176697982 7.735119208815285 7.73860169696633 7.833781741149741 7.844944883971559 7.898683333890541 8.27366461249019 8.304906665665701 8.324801369900953 8.370908151859499 8.530782448291085 8.534822536618501 8.578580337820423 8.655998101991782 8.657140186377587 8.725698004781449 8.945798478738395 9.122577930288248 9.339323447128862 9.504570519837525 9.529633212802137 9.535278531395027 10.14381577287862 10.42821411115966 10.4990544494132 10.52621870718144 10.96113035038412 11.04699255039352 11.45412569306443 11.48102089287988 16.61363611722037 16.69143726686553 55.67665324242054 57.47261276050145 59.71967659640656 59.76288449879477 60.11310944351408 60.43410010732082 61.25008206024066 61.32009198877848 62.28091864279045 65.24704532226123 75.05681235748698 75.31708470150606 133.6241250418261 133.8482887647959  
BAND_ghostNone_4142_30BenzeneEthene_TZ2PSTO -11.2343916215361 -11.23398174304406 -11.23375745513518 -11.23270592281368 -11.23251162304144 -11.23200043103557 -11.21960047865731 -11.21791834859041 -1.150407695249213 -1.02497630008055 -1.014538697243915 -1.014490967947604 -0.8236496624617947 -0.8235601572309588 -0.7840938881427156 -0.7090992834274994 -0.6433678028829894 -0.635764258238223 -0.6186704870164894 -0.5875977140889233 -0.587540282709702 -0.5780943517524195 -0.5026678926589436 -0.4996129667776936 -0.4944422466534237 -0.4943101946016997 -0.3636623221367725 -0.3357365903151812 -0.3357190960964774 0.09609629367111243 0.104368899123634 0.1044534515227464 0.120818190761005 0.1211085655702674 0.1376375188648434 0.1414438261242874 0.1443436767558937 0.148956812788815 0.1563734170895557 0.1722323451502689 0.1918897580314188 0.2169757059440433 0.2944554029403702 0.3148919255072961 0.3179833514406752 0.3328723045859018 0.3446730180313257 0.3515698902298499 0.3529680076071772 0.3532399809865077 0.3557451074926469 0.3800922284039464 0.383617746768065 0.406105690755601 0.4177840635572113 0.4319025883749982 0.4417827823097715 0.5033530723421846 0.5051812530862915 0.5311196960644252 0.549581150433611 0.5500220868429434 0.5525288414393525 0.5554275511367638 0.5685551093272221 0.5687964484019741 0.5727971818150153 0.600454297007836 0.6446384166469619 0.6786794352133908 0.6800413431224336 0.7015268863319635 0.7163760735944925 0.7256805422212783 0.7332114648468512 0.7368164038651969 0.745271220555745 0.7544214087051563 0.8150082536223441 0.8240643208079751 0.8864646851103661 0.9059245466873274 0.9245465767040106 0.9421706100745421 0.9449554454570883 0.9604123919300896 0.9885660567972028 0.9941196181025372 0.9984715021525399 1.015642729836467 1.018172928965285 1.047626866547206 1.08475573092252 1.136914965207485 1.139521267925651 1.189439214689826 1.19430065985597 1.202784595828452 1.212486721917604 1.241135708892091 1.244556557799241 1.258600395284432 1.259041448170486 1.287736606486622 1.358249330807286 1.372232568207238 1.377895699203529 1.378877558238765 1.394058319097726 1.402759295569424 1.448283723559028 1.453386471216259 1.544462977264633 1.550576848929363 1.604960132385856 1.639763207782647 1.651952859408061 1.682442801018707 1.705529647347688 1.7203629738036 1.721376680781151 1.77054198391735 1.793259584882268 1.80228467018068 1.823362707980088 1.827998501823565 1.846582958342498 1.84865051031515 1.869959897699818 1.875724761275758 1.891302020883217 1.971735547720493 2.09439438450226 2.194972230697593 2.198169982659241 2.204153021401704 2.206722415044202 2.242581765919873 2.244161669929616 2.259186964932455 2.268301071016851 2.270028264760437 2.276068649903052 2.315247378487475 2.38926799841799 2.460083514117026 2.478240372240896 2.486698716302703 2.509726048656616 2.564941844684434 2.582997115686338 2.618883941140945 2.68937797942356 2.720000034549252 2.722792598643531 2.723852925123682 2.767856401617448 2.770651114541636 2.792761919220395 2.803409885182103 2.80538908763931 2.853687713713758 2.870606800296576 2.88410519744187 2.885730650531726 2.914065001327294 2.915980231055664 2.95487534498471 2.979481416205984 3.035874741743217 3.060110865934885 3.076985252480557 3.085249804926317 3.111742666875938 3.131699449733778 3.14852778514441 3.153255132416394 3.165353460736232 3.167512474311746 3.171946274918799 3.306257635002532 3.322783008584814 3.3457611293014 3.362396424124594 3.38630645028495 3.393647993239161 3.395291621136266 3.429631137255548 3.445843602601709 3.473004178849641 3.533304340929405 3.586577302344421 3.59009331576252 3.609115264195727 3.642660146896451 3.657367582307709 3.692764314992212 3.745993207127293 3.757696994332079 3.794027688634475 3.807922193071823 3.821700645590845 3.828027265052746 3.828547182551516 3.839191682176282 3.888008034805683 3.897730734045648 3.901154047940047 3.985721614460037 4.030594742827962 4.117479321625315 4.120797261174872 4.12161720386066 4.129855558709483 4.132729017554419 4.13712732606964 4.223930221857341 4.240192923971521 4.290840154507651 4.343615968122413 4.344154558784918 4.479616265521869 4.486921979258362 4.531958010946433 4.536096031922082 4.657219060766344 4.674379921155656 4.736423583766824 4.753939155210785 4.759589915291763 4.763048145835536 4.821793613462175 4.835766441907635 4.836031016605495 4.869085713941986 4.871749192643112 4.875986246982514 5.035654318977199 5.070578844289345 5.082529174816777 5.097181746984228 5.123007865014464 5.143118652612371 5.143464687738062 5.190181427443981 5.201799146862961 5.206887359460332 5.300980135786854 5.315919240570452 5.427376069313647 5.430936627054775 5.595934843824949 5.602098505291447 5.719757955383623 5.81162471613544 5.92079377981582 5.935053286580418 5.946015108102472 5.946350866597816 5.971236055007309 6.032011540290075 6.060471509077149 6.06596829438984 6.099978512874701 6.128142591557727 6.205036765971421 6.432474257853753 6.434307775790772 6.495945999472664 6.497075014238552 6.569251551645017 6.605764994799395 6.644598871261801 6.64865427664114 6.69094278468931 6.75409645593429 6.815856275470939 6.847642522771529 6.882885199865992 6.888875406414397 6.893217663883361 6.908885569823548 6.985861354081973 6.986409477903396 6.994010214636692 7.018764963845541 7.081066777136595 7.098836117922051 7.1735266072684 7.455525966909021 7.71061175283546 7.722545723636112 7.730469150373592 7.790862571602929 7.837744601213559 7.930471819977927 8.162480173067388 8.379035169726658 8.524645443666872 8.532597959594215 8.61038839786133 8.662290215448436 9.118198079882978 9.187764890419338 9.474567475383584 9.504628335365023 10.46248311245691 10.48636730319621 10.72217470021015 11.42961266156873 55.41770514398993 55.69106123024408 59.49178518172002 59.60280651443588 60.83351914493334 61.11479248366668 61.20298735326971 65.10952523667014  
BAND_ghostNone_4137_25PyridinePyridinepipi_TZ2PSTO -15.56459428838008 -15.56454051448646 -11.27452096031272 -11.27447831666124 -11.27390336158884 -11.27384628361159 -11.25859534630595 -11.25854526454486 -11.2418655946684 -11.24180491796078 -11.23994879313242 -11.23986936730077 -1.258452966411019 -1.256888457399341 -1.091576535056187 -1.089148421437008 -1.035484973566781 -1.033342725389196 -0.8596820999089706 -0.8595416354400605 -0.8562453808613889 -0.855988336970111 -0.7233125800232578 -0.7211626868800932 -0.660957207438482 -0.6602974297617596 -0.6541858820246562 -0.6539133179201565 -0.5992053735509886 -0.5979045298846384 -0.5774113557645304 -0.5772007126689542 -0.5560605132657638 -0.5283065500649875 -0.5202100800505562 -0.5196255130794337 -0.4206876798119853 -0.4197588490316892 -0.3896286753207128 -0.3798452777370059 -0.3548427770208761 -0.3381825706933962 0.08560944261820017 0.09491064705504999 0.1025156983239614 0.1038637918373304 0.1039640761751541 0.1113785753159933 0.1216720101007647 0.1221667441077556 0.1361115544379634 0.1472690936124685 0.1485421980336851 0.163185143543464 0.1767539281111242 0.1895297389606815 0.2678257840766369 0.2867304990878914 0.2902246124677897 0.2970356133389025 0.3089971607796149 0.3199132233698303 0.3261691338198731 0.3316579915215975 0.3476353171237473 0.3479082028418816 0.3521027551132518 0.3613230092965801 0.3633835936375832 0.3855124273310405 0.3922300069473811 0.4070601309432358 0.4094876118788155 0.4213882307553928 0.4445538957948855 0.4947856791164044 0.4970346880171095 0.5102324904804959 0.5226106622158251 0.5268474150128172 0.5299222428280717 0.5310587722598684 0.535375112013011 0.5370789452176851 0.5508429595190187 0.5535514256424964 0.5562033383805405 0.5634364066655445 0.5726587430953698 0.6086503098904963 0.6210299558546452 0.6414918696623051 0.6450172036675231 0.6526726259542059 0.6593164167121066 0.6660390533279666 0.6835129588519309 0.7107148498249455 0.7360832949490332 0.7501972414988597 0.7760703676965846 0.7977366392047802 0.8050225102590421 0.8285604165718468 0.8299945752532366 0.8476229570388518 0.8515955878735691 0.8700708659717371 0.9117051537165966 0.9135372068669183 0.9262565615278825 0.9358999341089327 0.9444460429368263 0.9663221661448343 0.9693142452903432 0.9869149243157695 0.9979771299025594 1.002764531692732 1.01651229975049 1.055543112509112 1.069151311183193 1.07333939303657 1.08785326378787 1.122233715159433 1.125335276787242 1.139487050690402 1.146593316880207 1.154573511141098 1.185438621481426 1.216103806340134 1.21636013310631 1.230195916351213 1.23031760694753 1.249628441473939 1.262788075811015 1.280794953359125 1.311720121678645 1.32315532240921 1.352593597718066 1.36353327170918 1.381843501153 1.400883204475805 1.408783188322937 1.417742456687406 1.438676917809237 1.452554271727657 1.458355423133853 1.484612317263186 1.536711604425971 1.555209199905703 1.566476864242607 1.598167892751159 1.62531258056477 1.627487429596174 1.665172116728459 1.672900202167612 1.682390199401843 1.704564760003738 1.713990971458496 1.7283179887466 1.750344138782249 1.761483217653609 1.789613052894098 1.796561726683856 1.803036724253068 1.807660451490783 1.825318721641614 1.837284160070362 1.849282952551292 1.853103240461791 1.885952593192568 1.895687555210064 1.9010915825068 1.951550992875797 1.982423999836847 2.023278844587164 2.16536300164796 2.183361297946087 2.194039859286792 2.201037936730399 2.223793439467784 2.243804311861918 2.255592789698534 2.259971919133839 2.262272257078628 2.276993341767801 2.308485575835078 2.310699116601439 2.328383476877149 2.329236592184281 2.353856496168007 2.3676652109579 2.433344540323155 2.44586269339343 2.489111818574831 2.510007667400155 2.512010437097196 2.528569096015333 2.634363199386971 2.677625541568154 2.682954806350243 2.70695807459162 2.717707088486825 2.734419461950075 2.743292365532862 2.744252363042345 2.769806309314469 2.785735622289875 2.797220480998391 2.798567671324797 2.827126389377776 2.8476366415513 2.862680418058027 2.864693111602229 2.873484016979793 2.904128098393146 2.92184471706458 2.951178221711159 2.970019788381866 2.976596032234124 3.060598044094855 3.064763951319103 3.076145150512475 3.089911796796374 3.098915227747683 3.105580060987298 3.112487941883579 3.119796000903011 3.151295730691425 3.175541235873029 3.19079478550602 3.201170160167794 3.205296435870396 3.23930556288391 3.276699001360055 3.304060648247933 3.358051963105777 3.361632496027483 3.39284591956114 3.396164124464155 3.409121378729449 3.417290302518933 3.432270493693086 3.440230533899756 3.472909450336144 3.511032261141173 3.537555103570902 3.563189352480058 3.580544996172512 3.597275778842024 3.597695829574489 3.604080334957334 3.637319518977672 3.637796430925775 3.664855103749092 3.69726475303999 3.70652262180116 3.708129092309596 3.765773715487474 3.813100572424539 3.848002573226808 3.853172456440933 3.863976029129933 3.877960137832459 3.890508549819013 3.912767714001268 3.956706298997344 3.996291709600693 4.003303316198714 4.055435970353721 4.064466467944134 4.090852885263891 4.113363070149173 4.114775710434772 4.123207443164883 4.157548273542525 4.171757306356959 4.175110997114199 4.192418442389201 4.236141257752343 4.248866196341485 4.258995747591692 4.291287541947503 4.300836228422006 4.364492311939797 4.39539374828644 4.447250048173618 4.453857461265099 4.460960232149461 4.464010997560656 4.542235229114358 4.550327429261292 4.630874658609687 4.65851726812558 4.665863986220033 4.735872782652356 4.779046034983129 4.780957672266975 4.789905187984013 4.794387694630198 4.805539182192937 4.806437314061019 4.812180823447705 4.840403540582435 4.853286959629533 4.859300997782551 4.867874779094402 4.884906863824324 4.892506546640503 4.902386946433601 4.961730889917024 4.988322656240824 5.002104604255361 5.026527679319562 5.03722876815889 5.051718567832476 5.067951851052287 5.076742318448727 5.105558464216442 5.144239131429679 5.203357545099134 5.210718649766218 5.22068645892122 5.222653226852792 5.380757626383814 5.387861161624824 5.461710650230411 5.46436643833331 5.504717994071926 5.506035426191453 5.51211628329633 5.517063340286112 5.547603779474935 5.553443186546682 5.679310325220113 5.686447988621165 5.815083609075582 5.83347562995684 5.867634514486149 5.942138755367898 5.956561659295849 5.97078203861384 6.046571624739321 6.058190700796772 6.074822801596906 6.118371681240164 6.12822724252856 6.1531850391476 6.322332521058332 6.365784679047341 6.397835928107396 6.421243654039096 6.504399097017902 6.527184707603231 6.529737011634617 6.551830468173476 6.576932004022904 6.577337631420686 6.608770466599928 6.617238337489173 6.625617717436821 6.657318291471725 6.687483666106426 6.779311500154382 6.85244235210871 6.855646126058592 6.928899998357777 6.944039611625258 6.947060111028851 6.950725175468319 6.951567691789481 6.97089207691078 6.998990625100602 7.008450263085511 7.048106686436605 7.056415850347337 7.13455486827288 7.177611454169043 7.185370736244221 7.191597793406895 7.272560857599206 7.303589175919037 7.66155099756431 7.666790426751527 7.800277107137586 7.806842530686642 7.851068985415151 7.876970739114046 7.927725558349334 7.984007679549201 8.293647660864357 8.337108308559692 8.407989013601231 8.411613805023066 8.540832599545313 8.546796082352015 8.744086931651154 8.749982793573741 8.960836467534266 8.964339121940469 9.450430484716493 9.509411447206665 9.620012162862535 9.628922985362745 10.46809110551921 10.53007964802932 10.66422713626233 10.71270927117222 11.38199769857213 11.40094212554685 56.01553966618175 56.14757193435708 59.37219747590226 59.38504441422534 59.815187356016 59.97933041001446 61.39150462979789 61.45517880407188 63.24736196578984 63.38762001471166 73.92605624633339 74.05135636507325  
BAND_ghostNone_4160_48PyridinePyridineTS_TZ2PSTO -15.57679953146483 -15.55834509545062 -11.28648082634167 -11.28641244731496 -11.27171064715677 -11.26831842034402 -11.26698519237247 -11.25376335139611 -11.25370536422965 -11.25074017905315 -11.23577511756486 -11.23124194558689 -1.270679249677863 -1.250933442754988 -1.10326974011645 -1.083103164119292 -1.046914052196856 -1.027348060553422 -0.8718002839396118 -0.8683773671351832 -0.852380408177372 -0.8491721423033364 -0.7344149690028151 -0.7157964610971147 -0.6729680835145572 -0.665754336478778 -0.653887046597277 -0.646770904434246 -0.6106570827944043 -0.5934879330719268 -0.5884121062239882 -0.5771658763937475 -0.5455189133070192 -0.5345836260806566 -0.5319036672145161 -0.5122940227730445 -0.4325089893730558 -0.4139204008395378 -0.3965945113589852 -0.3788959839802767 -0.3591045816974675 -0.3410555136494656 0.08045852757139045 0.08744434060075006 0.1012557196029019 0.1015232199780587 0.1070606427962679 0.1084989439698544 0.1112425589212866 0.1257372183436296 0.1311013977323769 0.1466734022253847 0.1481788170660088 0.1603977160347302 0.2080094662031439 0.2100328608582403 0.2617378798583849 0.2687418170923577 0.2811250587684668 0.2972739247003808 0.3079388521637653 0.3081089737099479 0.3188365700031573 0.3271348950342922 0.3334295505846593 0.3352186029692096 0.3528343230764273 0.3531802054857628 0.3657027978270246 0.3672366741678647 0.3864185613568831 0.3928428473610282 0.3964059097464831 0.4105136845837308 0.4546901705335997 0.4758988727974903 0.4984954321181704 0.5047317539945033 0.5091790673003407 0.5097240704801956 0.5223878506089095 0.5261543180206054 0.5322152226718786 0.5356724541706432 0.5439491039238498 0.5511176961175435 0.5545889722670222 0.5619096950944168 0.5637987993211608 0.5840685790591224 0.5954963517064434 0.6132816440611106 0.6212430664501801 0.6480516898665278 0.6484305974717615 0.67297858236502 0.6753858639067225 0.6994838759050684 0.7326589388698218 0.7347746011424894 0.762822891874205 0.7817916491435277 0.7953478861733594 0.8003171946348571 0.8273879147225661 0.8313982650715491 0.841856777924463 0.8663863734010245 0.8705855388038237 0.8844422955543958 0.9154845327299619 0.9268789516936883 0.9423691080242843 0.9506337939298471 0.9532484102134692 0.9680091174503482 0.9812034536305956 0.9916233326970366 1.020297317659416 1.026741138800997 1.040841998175471 1.048722476254196 1.061499271759843 1.067559387186591 1.11629326658289 1.145846995710947 1.153973077736451 1.179210057759284 1.185270043753448 1.197569246944602 1.207735752340784 1.221235291732157 1.22932530462651 1.231890363034408 1.237010752326109 1.263591882469481 1.269994678122013 1.280858786734285 1.290604899502495 1.323969664256702 1.329548290451381 1.339043854525714 1.354766157569484 1.364680086468923 1.390509164389234 1.461755315866233 1.471055147705488 1.477226924061153 1.4911821231612 1.523945697317191 1.537611865229445 1.548658556195586 1.614926622727207 1.630071693775486 1.634543239964977 1.646302075684664 1.670193031643074 1.681460121442135 1.685429144107461 1.706268990187684 1.708577185031914 1.732543261315247 1.777682519549853 1.782241685846236 1.784699621784561 1.813076992460781 1.821646916120476 1.837030136743332 1.852180459914151 1.864760348479212 1.893083262154378 1.909652107582489 1.937298870676508 1.940316973911973 2.015283639180443 2.074932859607807 2.170223505417097 2.17709986479388 2.184408283108434 2.213369709983623 2.228462125047117 2.235110308346143 2.245124111239322 2.25097815839022 2.269987993121882 2.277456131376171 2.277984575139799 2.288611969771514 2.306370751271096 2.314525958546693 2.343910113985802 2.385830940287473 2.425750632212334 2.461435412499298 2.485684641256778 2.487445066508707 2.518056180877915 2.522264625440227 2.573091952148726 2.590619038767511 2.65331974764251 2.671696084421415 2.706016392454186 2.710194487748043 2.74429650262975 2.744636908485102 2.753870366268448 2.761842691497224 2.77415791053772 2.801133386284449 2.814706172822696 2.836898390148247 2.855757375353799 2.862304552684531 2.871730634434917 2.890884674527603 2.906304590116372 2.914778216554593 2.94324523330516 2.964630171691944 3.050841240097083 3.05232670668526 3.065049454833267 3.095542894299529 3.096773417592748 3.111229303858031 3.125131312571996 3.136936882234129 3.1495761688255 3.157334137669651 3.177716871841007 3.180393492392633 3.19604853742964 3.254092760880454 3.286226788970901 3.321888406332711 3.338106967915668 3.355201818764357 3.36446905368768 3.384368258212164 3.385955716243192 3.407216764522065 3.407870760070605 3.424457934544857 3.443712424517917 3.465188460805467 3.520375617773157 3.570319423506763 3.57140975099558 3.575781835539264 3.578003669139722 3.58733112793864 3.593819660349065 3.610009305860813 3.624667057612699 3.63924322139972 3.660020569636725 3.682082563959907 3.687573702377812 3.738647791380839 3.808335802538845 3.81752101047709 3.825514764405393 3.854481178387626 3.867903559806694 3.877710514710596 3.902553515788997 3.951818214205667 3.969209181443651 4.026070593678456 4.038641918665514 4.055414170277443 4.089579765370727 4.09681456116942 4.101602150943448 4.113106129291086 4.14138038042233 4.146388735388398 4.157572924864235 4.196580071943479 4.23911773681685 4.261836694501987 4.275649732586897 4.280763854728253 4.344421012663298 4.368965405437237 4.436755762229923 4.448400324492596 4.452224552858742 4.474043493151682 4.533876726873749 4.54794869345592 4.612493060392707 4.644864321324198 4.671563308014512 4.747174310210761 4.75785463423816 4.760914030506733 4.780477164736884 4.793477097556251 4.798142449579124 4.804755888021055 4.817214175161202 4.821733915532942 4.841676912172248 4.861799657639885 4.863247865335957 4.869156475899863 4.881028370912042 4.912228023093524 4.946603711225602 4.975280091253789 5.020621766717795 5.021329664498762 5.041987956822788 5.054747217102548 5.073225822761203 5.081814901416344 5.121442278771425 5.135761297206676 5.185276931339106 5.199409242660553 5.207089470545885 5.233926516267916 5.378809729787561 5.381187655446332 5.446317112339742 5.462455137719281 5.483487144653381 5.492968103722291 5.503250242626905 5.508856908809571 5.529187897167675 5.568519235426739 5.669482494925307 5.686075734152269 5.790692077691965 5.826311860727154 5.869232113703256 5.881621133344451 5.93176775808255 5.961897628221638 6.033379907900972 6.051307158657512 6.0525215783776 6.083802915211019 6.122859167716578 6.152331731556149 6.334802670338578 6.335484079561046 6.388658596307363 6.405593435464333 6.511353278623064 6.51238750010281 6.54108513981013 6.549658971157406 6.558440508444308 6.574115858362537 6.602434089985813 6.617967444160737 6.633102243875713 6.656091752382417 6.664696082637177 6.700349975745474 6.851174544434239 6.874052940127952 6.919987787257723 6.923250861075624 6.932949386083075 6.933863302683485 6.945422324498947 6.956085348505121 6.960677151284504 6.989145501358688 6.999721671700318 7.017354064734859 7.122102897173355 7.169112337988846 7.181669200447115 7.226361553731822 7.265326336774105 7.492750420252491 7.602271059862449 7.612276759199461 7.787912058553102 7.810757314112179 7.831282730057971 7.869088200297829 7.938983587215419 8.026015475325494 8.335117654311929 8.395662465464383 8.43405992810132 8.468655356135029 8.513727364554178 8.570786318785524 8.742567696966614 8.743303431593246 8.932940342572445 9.009828463275545 9.430644157945082 9.49979760415042 9.556251440754231 9.591275798717318 10.46903608986145 10.51530123899592 10.64287618997894 10.70912641374863 11.33613745189865 11.41154840207219 56.00767446266662 56.2612853382726 59.18774810674728 59.20717183281611 59.77458897285877 59.87031109752007 61.3322259673747 61.72736152535121 63.2318743460698 63.4195064217648 73.79395698044209 74.34900467188234  
BAND_ghostNone_4114_02WaterMeOH_TZ2PSTO -20.57940181941083 -20.53451940168384 -11.28201695983862 -1.381659469576288 -1.323481624372263 -0.9415630676350801 -0.7181350255146874 -0.6899755369213203 -0.6344114651630157 -0.6120573217386927 -0.5607450212383895 -0.5225634802539147 -0.4827523981896387 -0.4728068145497007 0.07991802088940858 0.1099563249001319 0.1140846527760922 0.1475823839139746 0.1653317781935972 0.2328574983346492 0.259455690560408 0.2985553751992889 0.3440873951462891 0.4350081166543553 0.4581013839231467 0.4823299432463668 0.4936798450565243 0.5263191004891106 0.5315825687206471 0.579400163788484 0.5987721128024946 0.6108812092215684 0.6306410334363873 0.6812085350422734 0.7274895586783447 0.7482899497029761 0.7829694919203867 0.8318235880891187 0.8769231246353292 0.8961515331287874 0.9920397757551029 1.047332360818494 1.080190192044363 1.170573474213352 1.208276159815895 1.210779300481311 1.258247506873925 1.311995312726449 1.35995117715137 1.44660672028723 1.45146605989335 1.538597278573989 1.557001301974433 1.594896227636571 1.631057173033568 1.745423279064351 1.790722481456193 1.867927516910743 1.924405704246251 1.948372463489086 2.023278606709152 2.106719569631075 2.169086260917459 2.172353803629209 2.199022214843783 2.285193733993432 2.296744443729306 2.395557110787752 2.483916769611089 2.497628593389952 2.536940248329294 2.575160259062979 2.647228750508884 2.759327691009059 2.821241259228685 2.849938692077416 2.953851451685885 3.006878743706796 3.086442283564093 3.130329805266783 3.177786485530857 3.196103754603026 3.212929254350212 3.228424125711752 3.289188739903111 3.411490055307117 3.427986870602958 3.491151527707366 3.516919238966533 3.56890333240008 3.79203606346543 3.809744479303187 3.845257254660261 3.887700748676032 4.008513720722366 4.044319155848637 4.089293612970032 4.156831559971693 4.226178011599984 4.240064256178202 4.327345637791581 4.423077685669091 4.441912395696622 4.490251865437081 4.629321256298436 4.690998528086898 4.712878873007647 4.744560970662572 4.929152527033739 4.945060456885077 4.957087535057032 5.107901278102208 5.190880922549319 5.224443104428687 5.32085747144929 5.408402395722732 5.484601056142935 5.533609189756355 5.826214808330512 5.893641552345915 5.987582588144402 6.044583350406398 6.085842878027542 6.211968070339157 6.282590454814539 6.588348613748256 6.63972808737498 6.782817833536555 6.893252134080935 7.022971964655813 7.086432667714831 7.094497115378712 7.119827535237502 7.547506640604915 7.724923276761146 7.891257342054786 7.923269498271104 9.157529775558508 9.5873770604972 17.24415651491509 17.53895196973449 58.14085958499518 135.3705187793922 136.1905813737998  
BAND_ghostNone_4124_12MeNH2Water_TZ2PSTO -20.52427904538611 -15.5594340058931 -11.24917587710453 -1.313685653890101 -1.191215873979871 -0.9098690812148185 -0.6865808618739146 -0.6812281072753557 -0.6164116277083593 -0.5701355451405581 -0.5519660501572385 -0.5298230893565297 -0.4729294156831791 -0.417657569241598 0.0809683255294793 0.1139751565151159 0.1203147595047252 0.1260945999390517 0.1618202401707833 0.1885237094958754 0.2602227625700597 0.2779442610526078 0.3125713807436199 0.3536768932396086 0.4119757222710122 0.4167444762032043 0.4738329757317576 0.4830784705445669 0.492291539026762 0.5565973284335612 0.5971260001141844 0.5995524215909461 0.6182338803435532 0.6323048268575179 0.6379170520400211 0.6830189759756777 0.7179184185322248 0.7221685405919697 0.7538661751211357 0.8345768785502194 0.8642403822846632 0.9185732290869559 0.9737202775466542 1.064976294166698 1.107096431918206 1.112151551611023 1.199390718271054 1.236593319269986 1.267627422782343 1.319054596800353 1.36160008965922 1.426372290276205 1.456451012424051 1.48440356908462 1.537776357270058 1.570661409783445 1.58856901483882 1.601296681587601 1.657537763729671 1.760294649710289 1.879016451528372 1.911789097330573 1.955475727514727 2.024177159342571 2.063325416044862 2.130031393421185 2.149890662040427 2.187211496332807 2.227326014881378 2.230785469481278 2.313235788319751 2.390049725228987 2.418212729726484 2.466172187038822 2.516560117837081 2.658752932566042 2.67666315072426 2.707690365225087 2.749687416953567 2.839958702154806 2.846081890822666 2.849145957607294 3.005938601042946 3.036726639136514 3.066807443311937 3.113182152157613 3.147722411026169 3.214495828225541 3.247271655538431 3.269089705871272 3.353413671532802 3.377842600517003 3.403582019277057 3.471249210137341 3.523335628898263 3.562515034382251 3.599389153596825 3.605614970815126 3.850817041401449 3.903881453217761 3.920615417740287 3.93675676786753 3.964860476372113 4.115334544021328 4.130867976603864 4.170458585074233 4.250380884278126 4.288380659213022 4.331870338752442 4.44836988755862 4.537484703818485 4.574941079701386 4.641770412514525 4.71610097441221 4.831469354241825 4.985234573730784 5.007896822306678 5.087851693464712 5.109145713848429 5.209030701628532 5.257497796037235 5.407159312826852 5.434611590496036 5.518337198815683 5.592316444269006 5.629119976363146 5.778738596211685 5.83656592324698 5.937476699064681 5.951322007141557 6.081050811089099 6.140622301638896 6.266129244271035 6.613606775212052 6.827062965172426 6.837589582451687 6.881130237236775 6.997603721573574 7.017338064306617 7.094703915119926 7.115719754868418 7.214063809400521 7.41129166031229 7.452189330255056 7.747024737077883 7.969653349514303 7.976750469127084 9.225212214310442 9.426128483173009 9.709045242214081 10.38855298544093 17.32939624449831 58.35396213306226 74.2814716713649 135.5988771775534  
BAND_ghostNone_4118_06MeOHMeNH2_TZ2PSTO -20.51712228127884 -15.56305668835639 -11.25750412397103 -11.24905328767295 -1.325489806081389 -1.196057000584174 -0.9178398595147961 -0.9004772661803652 -0.6860774763891677 -0.6714523032198343 -0.6235265053541441 -0.5962472118271172 -0.5763529370658218 -0.5679201208739306 -0.5377077796060725 -0.4838826986874718 -0.4200202538130377 -0.4172745695543009 0.0829569518373053 0.1079382465657926 0.1184970741579124 0.125284876762262 0.1525309817313058 0.1629086373007239 0.1976386221733669 0.2135093542967967 0.2183676158411176 0.2491094714982245 0.3046082880846429 0.309236146720634 0.3137675179653618 0.3465721017278745 0.4121969425612051 0.416716856125167 0.4759137795622516 0.4916179122182923 0.5202052342468895 0.5343585976974861 0.5659119147752666 0.5716792687034432 0.6015477820540512 0.6087681640460386 0.6275237480795233 0.6371246614877145 0.6449964517986974 0.648813769654138 0.7003251584647604 0.7086596702052044 0.7181421540365852 0.7412780989986876 0.7748222288613815 0.8907286627678136 0.8939858497038943 0.9172203856465385 0.9865102701996108 1.030319536370385 1.084586794752016 1.117604682118182 1.133677840990495 1.166818107149979 1.20391435291859 1.241744965042786 1.266396435183818 1.274665375223778 1.306920184662137 1.369978668204089 1.403944990518344 1.416443124947138 1.426754509404496 1.467572659450005 1.482936422577859 1.550193825477104 1.568724404001794 1.597212742394283 1.607229611658098 1.64490816049211 1.734152077760511 1.758300076001051 1.816260514478734 1.852970124357239 1.911603320698765 1.931695986568638 2.004901656659833 2.020954331547945 2.125242432340806 2.133039064147578 2.163588758118403 2.192082914441314 2.19724771442475 2.239000757456534 2.277311471139156 2.291622551390333 2.384518140879766 2.388253671512996 2.398908703108165 2.483236198671159 2.506376850269639 2.536905905537607 2.547928080334235 2.615635687050657 2.632493026134528 2.680569700931593 2.725426555542715 2.83013040260637 2.833641258133333 2.929582120740863 2.996142213095954 3.030037575438334 3.0763959321463 3.078909237608136 3.12971020542388 3.141456874700524 3.217875102577372 3.221619263631814 3.235349597110324 3.236083995117818 3.264703726761333 3.283198592952445 3.351791812744201 3.382582365823749 3.383634948832992 3.42651320383278 3.454338625888363 3.4570883138562 3.52550979097811 3.549497089492931 3.56895011794066 3.608690235981635 3.828843020745622 3.836212651645838 3.857674110066485 3.896049547234139 3.913113979490999 3.929539198241995 4.023455364049545 4.061834839017512 4.114662414538759 4.123622778880024 4.131953865553217 4.159396013043931 4.213015181815917 4.240427472098568 4.381418030689622 4.47428974758261 4.539939988867796 4.571122743535064 4.581854737022123 4.753452368200031 4.769156957999003 4.777070749455672 4.947038699286519 5.072031826192602 5.096811960010902 5.099590981152694 5.154988083574374 5.222761098751982 5.288704974290288 5.30098093286934 5.351720396911183 5.41830787020006 5.437865275048607 5.454827655179558 5.532410749915572 5.63653462453712 5.640206011702621 5.790221965784014 5.827026976681911 5.916936542293467 6.051925170247206 6.088791400565745 6.12787432745095 6.190174259045235 6.261148690074414 6.606958526487419 6.781844158867142 6.82957573350894 6.930630888896098 6.957948790185974 6.995147454679459 7.052431330717121 7.055753772153872 7.113369398733981 7.16462307881615 7.215031089646829 7.223145417661618 7.393278202835871 7.431959558246078 7.600768147451938 7.757945934642095 7.881296629044757 7.89487212514627 7.959933443961419 8.149932970821004 8.213608054800781 9.126566145255667 9.380862268851397 9.574566569065174 10.4323631166594 17.52572117194082 57.91826877030955 58.60491516084879 74.36202374260978 135.9855225051  
BAND_ghostNone_4167_55BenzeneMeOHOHpi_TZ2PSTO -20.53856782192915 -11.25680001880433 -11.24771962948557 -11.24721262066924 -11.24718313024157 -11.24594190366234 -11.24584840898634 -11.24528145951311 -1.342997087797805 -1.164953883030282 -1.028336868548866 -1.028021567208412 -0.9121927556462031 -0.8362805202815251 -0.8362726498611593 -0.7219526287269252 -0.6797984215576455 -0.6551674073320632 -0.6313872425676896 -0.6073327667677262 -0.6003754507501891 -0.6002873469681234 -0.5803682672334799 -0.5158082435547484 -0.5067049544152598 -0.5066256568203419 -0.4904710907941794 -0.436173027183308 -0.3504368008543718 -0.3501647081345203 0.08934727733329238 0.1044694489431426 0.1046244571246733 0.1084594392960479 0.1091467690210909 0.1301374543976938 0.1424949838360259 0.1443014622933037 0.1818603626028369 0.1875776745430721 0.1933895059418601 0.1970537062138426 0.2696864465062347 0.3074805292465209 0.3130058802408028 0.3160243662338652 0.3326474058880214 0.3359001205479652 0.3424803907181352 0.3435803774291596 0.3460254138152063 0.3488265493721286 0.3915005745132866 0.3982780660100217 0.4716184626506882 0.4764037396861854 0.4941556501257717 0.5021928457938278 0.5147737190225367 0.5353443281622672 0.5390602422868341 0.5391078351790035 0.5515517260731919 0.5573550995709096 0.559020922169867 0.5674398658051426 0.5868140316516963 0.6079850166146411 0.6199407934754486 0.642338005785942 0.6857682622205878 0.6947048471349058 0.7038418112935405 0.7148570611660704 0.7307904900586262 0.7411384279307871 0.7433534970845983 0.8163206437021541 0.8352108509906206 0.8680018670768342 0.8786416292029574 0.9009889614818226 0.9363703026957033 0.9399437108171594 0.9436921089371826 0.9578401387524402 0.9589202801388234 0.9847281516480509 1.025781676747459 1.028184479865201 1.086447890732844 1.118053506321664 1.126762720817566 1.127634158653577 1.150373488450794 1.181621040220785 1.199042913459639 1.200532921543671 1.222552855364117 1.226615681786812 1.267909112576053 1.280416677884048 1.306075412382193 1.330287239021806 1.344534217746419 1.382563627792562 1.385450313723759 1.393891326144601 1.430550004116989 1.440592441948203 1.466312101528713 1.477454119312635 1.576182522494957 1.624801110925519 1.628706027968672 1.631351482435773 1.659394987458444 1.692446764882011 1.697060704289289 1.708360680679893 1.756770085635099 1.775231305258257 1.782139059557865 1.802649564056486 1.814603928432664 1.817351977400663 1.841984972657565 1.845641483855699 1.886386718851772 1.954803159233488 2.007684390629735 2.099998138844579 2.159955692174292 2.183406959925742 2.188432371913221 2.189812465310883 2.207699508881439 2.215400850341156 2.227077928787684 2.254574962036865 2.254665194720216 2.262437280709779 2.298423849231416 2.358495379164495 2.418017734470759 2.455360364928646 2.476317623344756 2.489113458880786 2.491790528399596 2.535841096408898 2.537144550994106 2.56799218123355 2.601554768037689 2.606599052714936 2.663154134867926 2.693370674723274 2.695159820245725 2.752068589542819 2.768555283064178 2.796098098666703 2.832212900066186 2.855486955005875 2.859957429247277 2.906818964871636 2.915164897555869 2.956010286500142 2.982073447313438 3.046777884268071 3.06617186557647 3.071640524937376 3.101667063277953 3.125759820255147 3.133939051468172 3.152160777135111 3.15580358116271 3.157690242087 3.21173730713878 3.220319117565849 3.227597566729287 3.252639691794224 3.279669054646749 3.330105631799208 3.374005972845159 3.382051933738165 3.382474159746582 3.399282041054493 3.42192121280902 3.434970019586908 3.441776599271965 3.466446966536046 3.577923293830946 3.584532241333043 3.609481750927462 3.624795041997952 3.630689425204324 3.644105561972942 3.650040738108433 3.714838203300971 3.781944171239347 3.816100866327482 3.828528422880722 3.845511512699339 3.846532082722979 3.890037985132611 3.92197881861709 3.954226381655943 3.997978316075946 4.057218490176566 4.078868138793123 4.095115613032442 4.106100149262912 4.110556227237876 4.122085996376853 4.156373690178332 4.160415751795348 4.169855499370537 4.223935869414549 4.227373422430259 4.330923067260195 4.334920031977672 4.409095263754273 4.470405560988611 4.492889673685591 4.519380135067074 4.523165347141632 4.584116709289145 4.716156550911823 4.729262168811441 4.754162389569965 4.75734253524798 4.783293292226885 4.800431425098647 4.821600597282888 4.8216215888408 4.854982662398879 4.863512447287921 4.889952987709083 5.024583061053264 5.059808618553551 5.119961508259606 5.128046026548789 5.128900314354839 5.162572498756069 5.184567607832899 5.187741061896818 5.276094047482502 5.287581707145087 5.295909514576904 5.354075126869419 5.410679899624101 5.414215299718751 5.496826078497285 5.584289551908726 5.587348955497395 5.663017185659605 5.794332753300155 5.870731286320182 5.926930340452229 5.942502720013145 5.9769753380577 6.046322862568692 6.08413932216242 6.096380776839124 6.105949262012431 6.144869549333468 6.258736630801967 6.416315379889336 6.417925488975256 6.483430064550112 6.487898186948979 6.629193101786317 6.629537198503677 6.682370927168513 6.688738549360707 6.714353357779897 6.818974682131921 6.867221496042752 6.875300204621387 6.876543125938873 6.890252683006078 6.970823251991945 6.976265916178294 6.987891626551851 7.012937711475042 7.062735798401673 7.076719211639678 7.148871562001437 7.179878453614436 7.281483553727425 7.43937857979444 7.705633282076428 7.711561593136673 7.787255781522963 7.788729227881689 7.842678814101498 7.97353748539417 7.982914258797709 8.146151769153468 8.356516657605347 8.51316319800222 8.514677638764381 8.643752910434674 9.096991144883814 9.341447941407313 9.452372857105047 9.508014423860018 10.44690384139545 10.45914833436688 11.39832662191396 17.60651448542192 55.69630631646002 58.28257946540803 59.43458138512516 59.62109677129258 61.16735511534492 61.1741619581148 65.05624201108014 136.2206818206618  
BAND_ghostNone_4153_41UracilPentane_TZ2PSTO -20.54749834869978 -20.54200570875613 -15.6446305061261 -15.62770032616581 -11.42155890607554 -11.38361938112457 -11.34224410289163 -11.25761967246109 -11.21799840081641 -11.21635629674876 -11.21346805596778 -11.21005308518798 -11.20215666230488 -1.440362987237403 -1.401760943635086 -1.317386037900571 -1.249610129728659 -1.092536934793452 -1.085119579908774 -1.018865543143989 -0.9376459113219631 -0.9229537744993651 -0.9058020758407993 -0.8234435591399188 -0.8105197015160762 -0.7886553653547175 -0.7687721557813845 -0.7179520468893545 -0.6825231211799021 -0.6808159723104306 -0.6565225879019094 -0.6421221659427361 -0.6183438098418138 -0.6048776454233551 -0.6032070374764208 -0.5995860131221314 -0.573357473725884 -0.5584511990319209 -0.5512739205326196 -0.5310013530714337 -0.5294727392097822 -0.4985898872825985 -0.4877472701734659 -0.4795974269580489 -0.4652608144929478 -0.4609740549401004 -0.4524653453981982 -0.450021137744929 -0.4394358904413929 -0.3715249456422136 0.06973113463179437 0.07987693578605225 0.1017580422610522 0.104399593185929 0.110274523414136 0.1304208342930696 0.1316689589995924 0.1360860986684132 0.1473335582084438 0.1566657313904892 0.1712558120058413 0.1905825965610688 0.1970199205587689 0.2114592543414295 0.2155377412349728 0.2216362429329936 0.2327305261161194 0.2374547239687663 0.25456649361406 0.2681603175388072 0.2797491171153166 0.2813553308152052 0.2982136707605045 0.3070009998129871 0.3133098191153889 0.3207353090772807 0.3320037975967873 0.3477955725752869 0.3566208970126046 0.3628676004731197 0.3731555205766041 0.3929982607961801 0.3997001496495464 0.404373464120489 0.4118662895887296 0.4241415642615436 0.4325333528177078 0.4447416364969912 0.4578663224525597 0.4638872679856552 0.4715458975539352 0.479530948562651 0.4801449058144581 0.4879824648502398 0.5057230311585558 0.5133182978624659 0.5255159853477291 0.5499596511919344 0.5551937167713069 0.5676683485771105 0.5687113482662844 0.5861914195386894 0.5904543952756801 0.6045677659537506 0.6181338102035084 0.6304040218956478 0.6352000513107318 0.6404440572764953 0.6549427182297106 0.6606059749354546 0.6699635239609065 0.6731812412838843 0.7018855880970812 0.7064538616767829 0.7109039299453819 0.7394800897898881 0.7454798372379694 0.7612217507059439 0.7635023280119564 0.7673117148877222 0.7840391094095197 0.7889131248117824 0.7938589889360578 0.8089102284149496 0.8140880928953147 0.8312671701663008 0.8444413258896726 0.8506449185672134 0.8673525538194731 0.8875173861692505 0.8918783414414494 0.9122339439148882 0.9394153697631674 0.9527336147881833 0.9583184358514856 0.9815200375343162 0.9901279202399236 1.013608897257072 1.020614737550185 1.027571370589648 1.046878774906169 1.058900856515515 1.065066920242638 1.097728889737586 1.107129308210944 1.124688909303317 1.136631249584953 1.153401648128795 1.161712523683752 1.174338695528268 1.191117280565272 1.200943926879078 1.217510774216737 1.221418477541713 1.270114643290809 1.287423273071407 1.306614314445551 1.3112809697764 1.321987206395311 1.345691271337672 1.356964264697826 1.36318096055846 1.37241771153896 1.380822268974412 1.388890759673548 1.407244664110851 1.418901430155012 1.437663940467101 1.447194022928187 1.467006347965525 1.469018115072906 1.478926651631988 1.493404717861444 1.508214930962923 1.539173158505009 1.546034865389828 1.553456450131692 1.568497080234978 1.575278248767466 1.582760995118708 1.588090563960409 1.59110193012395 1.622613387121246 1.637881953665621 1.641697967665724 1.648952937660532 1.661884830298176 1.669215844845653 1.68212961336078 1.688077290955143 1.702420616256648 1.725349675925241 1.739741210826602 1.744459785498052 1.758339810131235 1.767392549269126 1.778425644503686 1.808495838011409 1.814648685865157 1.823191915490932 1.831848554513513 1.875913673365007 1.8848835012953 1.9097836919839 1.921418962410729 1.92826509717501 1.99060317593046 2.018723972841337 2.023758933477947 2.038043639028154 2.04182484270038 2.060162698164453 2.066453946323449 2.083530348664183 2.120138697065092 2.133866655487417 2.155639492968912 2.180074826501682 2.183802735161364 2.186337238767885 2.207203809112446 2.227307951295979 2.250501156955847 2.254054303017443 2.260458099349719 2.271011229552222 2.296113579416337 2.308923121617692 2.333630479615871 2.35161460784801 2.363919108395696 2.380194955825452 2.398127082168446 2.435376724543439 2.439327566043404 2.450668423979223 2.456300222342686 2.48218828610603 2.498593200914576 2.530639707608856 2.549064128167223 2.577792236900394 2.594822379973112 2.603810112164406 2.622387136700056 2.647148367281029 2.654822395615686 2.670707533694962 2.70054759235213 2.71292674967579 2.72115504189268 2.739136913323811 2.752586956093561 2.763681148398822 2.775034857828517 2.799933117915919 2.807731967294283 2.827252662045192 2.845703529827493 2.865036630094512 2.902178040447146 2.913910760501456 2.917979534659912 2.948872171859012 2.95788224349159 2.98696442294285 3.001249761996188 3.004020260096648 3.03808960595907 3.061468387167471 3.079484698988557 3.092688681478111 3.117487418812178 3.125702129898692 3.162035237267457 3.186938651918371 3.188945611245931 3.198008022892273 3.23634284277394 3.239631258578493 3.256694182360106 3.260380159544566 3.262795510881075 3.269346599962461 3.288974794257979 3.296443361000448 3.302746210643039 3.312899488819977 3.32161468597502 3.335491670655663 3.348390382424615 3.369830110127049 3.37830080746929 3.388898461998648 3.407718311947316 3.425503695293119 3.436620526301162 3.462184390036824 3.469346679706126 3.497560851424556 3.517752663509993 3.53000529878858 3.54117007563523 3.574390465048517 3.582155105226423 3.5870281433441 3.606040875237878 3.623503505355459 3.654588126507129 3.664710101941103 3.68624703003313 3.707427295002999 3.754411706701335 3.773413003841271 3.80747862586965 3.825585475976805 3.843939194624502 3.848915360237102 3.869621099619484 3.881446764541364 3.883887420038097 3.888669654765773 3.897117872318924 3.899863773631743 3.906796028141581 3.918851015214809 3.927615330708349 3.942816379061775 3.947010838746845 3.953653931574317 3.9599917171181 3.964185474118405 3.970185370363403 3.972897436374542 3.976213347978027 3.981030066416568 4.016944157038907 4.036231865434368 4.050067777610278 4.078658417880305 4.103599231187014 4.130870113630063 4.148855985478164 4.189083737864933 4.230128362870345 4.256902605026776 4.290839875319018 4.310765856755788 4.318907122121318 4.321817582598486 4.34683747264645 4.368569424662153 4.374711967096666 4.398527643259934 4.432941774859036 4.466727209247479 4.501202037570314 4.523707016862958 4.555567487402639 4.65017741881053 4.661603100043499 4.670242853132197 4.694187097438772 4.742653940526927 4.760949229762104 4.794269389811602 4.815429864698749 4.839014782967484 4.855019655929147 4.870759782318302 4.879386449562257 4.887677368570377 4.900614902100538 4.93268664442324 4.939646164220807 4.974341904749543 4.983793127346006 5.001981257555576 5.016047159905765 5.041518542695724 5.058819027501479 5.092979857625635 5.104273758924629 5.115475153406417 5.128093489352239 5.133332678009393 5.149771265265898 5.153697578497627 5.174133146610075 5.225008076668035 5.234933649969914 5.259018075183481 5.285256301468641 5.319322517426623 5.337318210116157 5.342073842177169 5.365409375817287 5.379970574859275 5.402518638032081 5.415065631817876 5.438215093097607 5.476081162643132 5.491907103542593 5.508049813213932 5.525244973654769 5.542199303489384 5.545908893723596 5.582225444519312 5.60174751897017 5.635991763594825 5.672127199544827 5.822605313433999 5.825365371838707 5.846677723102041 5.854355093628048 5.906018507629877 5.918312289898251 5.979144069756343 5.983865303290003 6.012726463907402 6.036836487022605 6.07919886053514 6.089233206318928 6.107436345360108 6.161327636289084 6.187883026498641 6.193241757322518 6.213868451228284 6.251187516326409 6.388176145839704 6.420395772460814 6.439058743073242 6.500077886053664 6.547227246978486 6.660223635741575 6.731373377237851 6.742664946908697 6.760247571979519 6.763501441069504 6.814012332362106 6.82543613493411 6.893930078480101 6.915124870716276 6.924139880313587 6.955808668506403 6.975497414591774 6.988296605440176 7.007993261301062 7.037439686033031 7.042208413839201 7.052970852760001 7.057581087820076 7.07745898575127 7.093987291185138 7.104371347584405 7.109333804008511 7.118637901276375 7.148876783593955 7.176137605646113 7.208378700361136 7.218606223622368 7.282966007368853 7.298636225351562 7.358384558368375 7.429156647715327 7.485706514282685 7.515928718156186 7.597447596212248 7.770409717038242 7.835682725483219 7.83639901935899 7.878965141424204 7.885869575169156 8.058594747367405 8.120829427681699 8.237792987800725 8.272589801962688 8.299219297537988 8.306852720215177 8.316203197128925 8.461981671178568 8.508438281283208 8.54800775856288 8.642329416559175 8.6859357115297 8.709007653905182 8.73034630221763 8.937879868690851 9.338153893369888 9.410565244453624 9.491929387864118 9.678624581268409 10.02067209396029 10.16028688698613 10.44843017843976 10.50553305959335 10.9718731783251 11.0515991979014 11.47983207828723 16.6743418085471 16.7067127534632 56.71010031710698 57.52865454482921 59.28623986178851 59.92681517460975 60.12618008791669 60.57079771982352 61.10827869709422 62.34991155843142 62.9885618264065 75.13259269370852 75.4258082555374 133.8119954118392 133.8988604025114  
BAND_ghostNone_4136_24BenzeneBenzenepipi_TZ2PSTO -11.2317861388432 -11.23178209046256 -11.23086758315746 -11.23085676686759 -11.23056573768542 -11.2305489401108 -11.22964411058298 -11.22963737618593 -11.22948308950908 -11.22947456144394 -11.228171580412 -11.22815663467153 -1.148913231820239 -1.145718881629743 -1.012805487555152 -1.011545600610253 -1.011218434129712 -1.010164469876986 -0.8208798757914952 -0.8206700855355782 -0.820480900117031 -0.8200152043845216 -0.7066190008450323 -0.7055101161497805 -0.6404649987045788 -0.6403047957367364 -0.6156085147835735 -0.6153163660995103 -0.5854115308404961 -0.5847186391762579 -0.5844284633449244 -0.5838013082030471 -0.512979640725743 -0.4914023705134778 -0.491359552532134 -0.4913145328855879 -0.4912501869676643 -0.4835539315773087 -0.3456211764785856 -0.3333574767740551 -0.3305870220736937 -0.3203544649421859 0.09341328386443799 0.09965589098959318 0.100886932013558 0.1168701465197196 0.120756185204866 0.1254520666185195 0.1292570309120817 0.1310886169251587 0.1331633500711582 0.1348219586918757 0.1521036118626629 0.1529046982251827 0.1677393301663275 0.1790893458727891 0.2004654767128396 0.2143677021134234 0.298206434007976 0.304376746870447 0.3236206525338902 0.3248516371084392 0.3262927437216686 0.3383592583409158 0.3491800227036974 0.3528443882934488 0.3546156180099838 0.3603318375874376 0.3633276715102786 0.3665765266418753 0.3697373977457835 0.37046033732626 0.3764664278262778 0.3812304235056131 0.3899929139107767 0.4205462553379859 0.4436397826579597 0.49563218458949 0.4966335655426545 0.4994793456791525 0.4995963195547376 0.5306457226184045 0.5354639156319257 0.5496426359705127 0.5521569884247551 0.5524487480104641 0.5546809212736936 0.5578570811070543 0.5599947511754071 0.5608172512188481 0.561092897173646 0.5651237626875191 0.5863463654962698 0.5988448374701553 0.6423107197207809 0.6612833196151359 0.671803635265745 0.6724318421634523 0.6807416904473559 0.705578524540291 0.720601633174367 0.7206202629148555 0.7269586398493565 0.7540880320852507 0.7588750088276747 0.7683120493350845 0.7809264868290834 0.7928128916771392 0.8077201899478818 0.8598517773005742 0.8775901874280233 0.9125093099487279 0.9144122648359835 0.9156838736541328 0.9320670728027703 0.9480880209278244 0.9514222764820187 0.9746307897456156 0.9827395465466101 0.9885621829018755 0.9928109025947723 0.9997402216121128 1.000334736551481 1.006530720173924 1.052172973749224 1.062160177193981 1.086124053936877 1.10250986458407 1.107464328395666 1.135885280455389 1.143706606797154 1.145419161829466 1.152139473014351 1.171995000282019 1.193155378507198 1.19914188068627 1.218395415236534 1.220670414672042 1.257397743353339 1.271448277533706 1.295024786962288 1.310359005152513 1.340424241339036 1.373274776753882 1.375687069553925 1.391774348463063 1.392474645746707 1.395075586230184 1.406425917129693 1.408003554517869 1.412563467246626 1.421969648475405 1.488866937163637 1.499342025327238 1.524612912034129 1.557146382467015 1.604902897853155 1.620963168467234 1.630601093241937 1.639288091400878 1.658156317435552 1.665497137436779 1.70427334724046 1.712091854003528 1.724366951576967 1.728662920108103 1.747218901256044 1.750033587691892 1.772744500509032 1.782504801767031 1.786516771581648 1.803297799065566 1.826723676473559 1.826872015161801 1.830164612415277 1.843875873375046 1.850859622167399 1.850968629814853 1.866337731379118 1.878079660651901 1.982910163394759 1.985684553295725 2.016549919926859 2.146976711240539 2.184451151720916 2.196772136876939 2.207717576846763 2.207915985792004 2.209087068742666 2.212381216584685 2.218560001522863 2.223299223934415 2.263937123589153 2.267333468156008 2.267547737787996 2.278481195311298 2.280026215160125 2.300172973460671 2.302264358098488 2.331406065403578 2.472736480788175 2.474810269128831 2.494994974404519 2.497443772963663 2.511746917558447 2.520706301320516 2.55578251620073 2.583447664764623 2.5920116107221 2.62138355895652 2.630023377397997 2.661652617460213 2.705128006937156 2.717569165642256 2.723877194167822 2.727454219820743 2.757179770790801 2.760914582665197 2.768439035594969 2.784926910966552 2.786488725988341 2.808340061375933 2.816205626724018 2.852891814516654 2.877165902411022 2.887726136716497 2.893206824446191 2.920463274121313 2.942231713899237 2.950632977970837 2.956093957082356 2.979467335635158 3.005090446827822 3.008120419712976 3.058672541872327 3.072781464229151 3.079201448395646 3.103541184448976 3.129769895116154 3.147942245201127 3.156618641150918 3.161605154242971 3.162442370685751 3.175451687090453 3.176541154195752 3.178544291963001 3.185117226254804 3.223297514886555 3.344145725832503 3.346120099317438 3.3688517747433 3.375882563269946 3.396811980693196 3.398156263893672 3.398420293252298 3.400592025697329 3.427172310775715 3.456414223363002 3.458173515736169 3.477166051053874 3.484712646848308 3.496214319333938 3.587852666768823 3.588279414453432 3.595188778944974 3.606241500665356 3.606604795411818 3.612209596913199 3.658422296603355 3.658924342608285 3.664199510173419 3.675392775339154 3.682797469584472 3.784812108074471 3.797156952995358 3.79847673922141 3.82199230779778 3.826651506465089 3.835158036437208 3.839255213899719 3.875146470746501 3.897463300354817 3.898231513361907 3.903267286539844 3.927463332037213 4.009200899589588 4.019924460919201 4.046225603212158 4.118551326111697 4.121130529530867 4.122387506088814 4.128194423282729 4.139263740860057 4.144052710439614 4.149855849689132 4.157295941853741 4.17670959060641 4.186171737467732 4.213940523618982 4.229154448570561 4.251246186294385 4.256042550237254 4.353883821118418 4.37283212002879 4.385859853550363 4.401676251647196 4.490123833893032 4.490647186091158 4.537675850290112 4.538105247798845 4.540830228928505 4.542050796571204 4.735161152354703 4.736552295304482 4.753389375927227 4.757171983042277 4.761240083569917 4.763189683376048 4.780196129460816 4.799002786207065 4.838589305431817 4.838704993429278 4.841046257632233 4.841132223280882 4.862318862529426 4.867302993851285 4.874023221962205 4.887996008776049 4.912982656290476 4.928187259217968 5.037563194071121 5.044537110783853 5.104547230748458 5.127821028979755 5.142717561466324 5.14574754891749 5.149892300906719 5.15314537779946 5.201006086217206 5.201787303793552 5.205585439235372 5.207864009815305 5.302632273188364 5.307804104302509 5.425394493235796 5.429121243875484 5.437657490959356 5.441987610458566 5.602580975086676 5.604873579600985 5.607661415610765 5.613480865579613 5.808605406552243 5.828534192343122 5.866743296474424 5.887993146217659 5.951336773724529 5.953133749095431 5.958063149726818 5.958670409467056 5.993171858866493 6.024239180375815 6.052697246619774 6.064815960262406 6.064890382492272 6.124137883736617 6.13325238816782 6.189096443564138 6.434056877050015 6.438251605749398 6.44063011271996 6.445470704867778 6.497521767029193 6.504437821444612 6.506822032300372 6.509501517871577 6.63154750804965 6.652512893403497 6.652948733782666 6.658150193727462 6.663716417403474 6.69349839739696 6.725568236680911 6.787191249711274 6.852709542472974 6.877200044020149 6.892901827793144 6.90393956353704 6.91046884020538 6.910837634183213 6.920023017434737 6.960569509755752 6.987510973030212 6.996254565821366 7.005703166157899 7.010020211401212 7.019618638504942 7.032528316015655 7.096618316338686 7.118866802000445 7.219965909897504 7.229857581334389 7.448177800742315 7.503934570869482 7.716868345053036 7.726596815510071 7.754384477191373 7.765811659165577 7.821465424032739 7.821499465034811 7.824023454438456 7.86568335794615 8.379470525299517 8.382975985980536 8.516563669161387 8.523748531933428 8.550419939869853 8.550597346007175 8.663801529158494 8.665858631254038 9.116598011062635 9.127167349366117 9.487986853236253 9.508351368138625 9.516294313654061 9.519063512352687 10.45784999375763 10.5043566380318 10.52078165468351 10.5293140289869 11.44228887752323 11.44733396367546 55.51825005522644 55.62906878142089 59.5953646953876 59.61696371787018 59.66068863311773 59.70700388019549 61.19549512734854 61.21610037956992 61.26051187083346 61.30591107273208 65.13347393844379 65.24447075525292  
BAND_ghostNone_4128_16PeptideWater_TZ2PSTO -20.6000548002289 -20.49301009628347 -15.56308911957868 -11.3315344640481 -11.2416124880658 -11.21996262426664 -1.389482927032146 -1.358295668382365 -1.213330380486321 -1.004522588195019 -0.9174735798597052 -0.7747283520616146 -0.7519900196519766 -0.6775070932609819 -0.6415612294109502 -0.6244149600548802 -0.6187926204918359 -0.574285944154756 -0.5640414142341355 -0.5494775485373582 -0.5375307305410568 -0.5287632354218619 -0.490766706103286 -0.4061009505083214 -0.3745403157365724 0.0542190993829071 0.1098449149996402 0.1169169492808402 0.1196340902483162 0.1590552091068841 0.1613167579437593 0.1831046158497972 0.1921692821573003 0.2188753707717863 0.2198436437014089 0.2642696853263581 0.2900953332661572 0.3052547629559587 0.3143647219077423 0.3193412215062025 0.3445103223886264 0.4082314180874684 0.4172326167417404 0.4405027843362719 0.466187785669899 0.4775626924798332 0.5021864834570107 0.5205917578047096 0.5374559901595993 0.5691722595371019 0.5872120865401096 0.5936717424739476 0.6154050440694082 0.6192844469981554 0.6333616244348412 0.6355113228578311 0.6506603757583603 0.6630332418556484 0.6889743944020317 0.6976215333069926 0.7374591376813074 0.7567532996782478 0.7972561455759094 0.8025427299503407 0.8315557127720866 0.8563312908842409 0.8716689635022064 0.9047460188615443 0.9147737555294132 0.9798985961665602 1.012189352780472 1.072620098123936 1.077176592249515 1.11173837829673 1.123934640251873 1.138672802241432 1.185712378102967 1.2018429302627 1.266321461980144 1.283973648078573 1.314566295905809 1.316070844655802 1.320032430345214 1.363844564262065 1.368021349166645 1.372212369169589 1.402836653151439 1.433937832367672 1.503633395453324 1.531324248797833 1.54555434581142 1.554205168508522 1.561404252957242 1.609920159457259 1.657873769626119 1.677879647472982 1.736547179279709 1.773263414925093 1.807064526856308 1.834084432153117 1.865560268402723 1.896163501982 1.903285017485176 1.976988753016856 1.985958511249926 2.01742590443399 2.030334631135874 2.070946484172928 2.100845200857608 2.113989402184196 2.157741698678128 2.183819409031568 2.219139325709971 2.253093414542066 2.292319399893723 2.294272596892292 2.35501336423347 2.366640090928566 2.397440290699429 2.447458217624154 2.462168038166644 2.543113135321575 2.571216074069185 2.594334995020846 2.610567703452392 2.641316980474538 2.683762032693902 2.697541734782744 2.735812556021409 2.789119704089424 2.800489250241271 2.874711584214849 2.978952004099614 3.023201798359731 3.06181343890519 3.065195511796039 3.122987315242402 3.12922438597558 3.176626889956455 3.192363504725545 3.193151045597223 3.232095030606832 3.240734658373951 3.253722703512555 3.282932605853405 3.302740575803999 3.32357109451898 3.397288983152744 3.410829297052846 3.43533021167998 3.446771419336792 3.458198526548064 3.477028398047 3.525505712136402 3.560051629354139 3.659600047459706 3.673227785783233 3.794512268575311 3.839092727895243 3.858312868137558 3.873858953926614 3.890195258708955 3.906968493009734 3.937389713546884 3.939832672251152 3.974428712914872 4.018028052954175 4.029419431562086 4.03351009137081 4.047202149715836 4.132569729587459 4.140359967554793 4.211648459934806 4.286510249328592 4.297025462954645 4.333989184885244 4.385401101436889 4.468748280623281 4.47303839214326 4.609580729587495 4.618189592017422 4.644463102886475 4.697304014290758 4.722250960510351 4.78346525525125 4.798081719288952 4.849244643894339 4.934472326924122 4.967930648958869 5.023087222133923 5.024257800192718 5.037230482942319 5.124484729568701 5.149627705607649 5.159818946398556 5.244901964547914 5.25761474504727 5.272995370824309 5.33675333615644 5.364941132637169 5.371135284293003 5.423861406983505 5.468519894220672 5.574858679238707 5.637014213453784 5.664503254045064 5.696420304256775 5.720376502591189 5.797986619087054 5.873905878413374 5.943941116980325 6.01617270816751 6.041586121109702 6.099693824928239 6.187506036727638 6.250202338934554 6.329509759657123 6.375132305237419 6.529468098096292 6.561172553078569 6.735116014493582 6.793837674251799 6.859121615515073 6.869088717696176 7.00144311443968 7.053236872406873 7.08923998444843 7.154828016117801 7.171352069413897 7.174720005731113 7.218395754785057 7.393132438413885 7.577104429530745 7.65998629030981 7.783626467862312 7.828724664629423 7.92027063973652 7.964220493990747 8.083137339458322 8.313381898533342 8.646923408958644 9.021314879013049 9.495840752943849 9.687808576154904 9.745797982001225 10.35647716804208 10.97146752546284 16.61832674323083 17.64888002873965 57.33841597627966 59.23631239355969 60.60138334943458 74.59456334372834 133.5487900614895 136.7006160585111  
BAND_ghostNone_4152_40BenzeneNeopentane_TZ2PSTO -11.23893361711932 -11.23838211319414 -11.23831699908687 -11.23714848624641 -11.2370928858112 -11.23645976554573 -11.21821932507051 -11.19888612929045 -11.19793456785763 -11.1979099613429 -11.19337818317198 -1.155318200322992 -1.099350264469389 -1.019175586550128 -1.019073015268053 -0.9228073379064101 -0.9222015363583341 -0.9194694084904994 -0.8279149059260409 -0.8279077577755573 -0.7226770399723595 -0.7134082295996401 -0.6474015999425817 -0.6230042412688073 -0.6058590272626528 -0.6051545644439075 -0.6045994628634082 -0.5918341945572644 -0.591774686403657 -0.5465843653945124 -0.5463627239565548 -0.5111846362487332 -0.5036422993964758 -0.5019563096636681 -0.4985642197568722 -0.498410263990835 -0.4975901307874403 -0.4456299862593538 -0.4449874579728485 -0.4428609238959393 -0.3406050823643738 -0.3405131935499313 0.08852839338813533 0.1052494940219528 0.1056776993759043 0.1160008575758082 0.1164074048289121 0.1177032491509178 0.1356397686846594 0.1397288651391622 0.142724108296666 0.1468889082804189 0.1580591562607884 0.1765059847851697 0.180663686931402 0.1912443000022685 0.2074298003056915 0.2075134377866431 0.2307183515380705 0.2345365601449455 0.2484882789641081 0.2659487345111687 0.2749098322164578 0.2989062537886342 0.2999013594799649 0.3077264950963468 0.3186869624050654 0.3227589865567242 0.3386624621586661 0.3409394504059528 0.3443568768755509 0.3527423537146075 0.3527596236780546 0.3586128247544346 0.3697830431707065 0.4022519320981999 0.4314731107058364 0.4395790741493508 0.4520123765344313 0.4685634876607366 0.4720187837065404 0.4725477928640265 0.4856973736079672 0.4988638005640557 0.5087045224089434 0.5255394659977171 0.5274332093163928 0.5353271134174477 0.5420871965482228 0.5477504422837206 0.5490067418837373 0.5617578812281622 0.5726271626494879 0.5890013679213487 0.5980215782148355 0.6032038527584007 0.6143270279417798 0.6285810013230174 0.6427980889655375 0.6460285720794633 0.661069492014991 0.6706096703525122 0.6722950439814687 0.6724662243734602 0.6847426210699327 0.7014559338033005 0.7031407589323582 0.7131315667620621 0.7184613779709538 0.73449373209046 0.7499781516147312 0.751888940748746 0.7751374846714941 0.7791568416353534 0.7866554213381071 0.8053535380940943 0.8465825056455188 0.8692822921462638 0.8862157118090793 0.8953373860363568 0.9047351488136387 0.9282188331233058 0.9311007974018446 0.9449416526836963 0.9575787053387573 0.9591383776995984 0.9801864687914019 0.9964243662546249 1.011138133959737 1.025701054721996 1.052050365850311 1.059086667422676 1.075199986060117 1.076779076315218 1.13302583231338 1.137484704594088 1.188382367636922 1.20318930276955 1.210380163208126 1.21343914282648 1.225046544519448 1.226300686975838 1.229784841117951 1.237022568172525 1.239638506887232 1.258407399049345 1.266889999933856 1.297036975047464 1.311970207381522 1.323874978011479 1.32744842795347 1.335706121349718 1.336893868525139 1.367397535146226 1.37240968219553 1.385399494353107 1.411268598770101 1.419399718562528 1.425412692987855 1.433748653348769 1.466309748353136 1.470472122139541 1.482010035674344 1.505766098457251 1.51751206617141 1.532771761267021 1.537918022275952 1.55403033298741 1.582090025782929 1.607386141869627 1.638129171471296 1.644811567134005 1.666396785898665 1.671785948973666 1.679097079008509 1.690481979454946 1.703992021752186 1.714384277614253 1.745641586505098 1.759677784510185 1.760932833733484 1.763916122779486 1.773132216834826 1.786468487470755 1.804199718678516 1.80453635024455 1.818865273082324 1.83327474094612 1.836594306432574 1.842770291302787 1.85474446528331 1.877574281698589 1.887304527950568 1.904330755950941 1.97125842940661 2.047213390090592 2.053171181201724 2.112090739254298 2.128661578042847 2.151576092642172 2.170257143179308 2.193866899283239 2.20060918009583 2.202076714565571 2.205968202961872 2.211569839293829 2.236628302096189 2.24819364598566 2.251525245882139 2.257749240187453 2.267159697682012 2.271007103543254 2.274003740170716 2.274576094697879 2.288090104352632 2.317924174658538 2.357053214592281 2.447326985474152 2.461672595466807 2.475597324490095 2.476226222816539 2.490637414709575 2.498579281036561 2.507203661001497 2.573808351926026 2.575882666867249 2.594899844811973 2.606447361467613 2.615427119205919 2.624161319775955 2.657330486734731 2.706756720034221 2.710961687725933 2.742846711978613 2.743090251397291 2.770057988710268 2.777390466067081 2.794632175257503 2.808012826220176 2.828373854715111 2.834057089324787 2.855750256180764 2.855892964960064 2.866458372782536 2.872684713613968 2.881905182284096 2.914605258625254 2.930846940729531 2.931772667702107 2.940717389032975 2.940959119002729 2.957584055119197 2.965907848120544 2.969721306088841 3.019717244495745 3.024922640500791 3.059197752333938 3.069674044438084 3.071368925563064 3.088655020259355 3.142302270792465 3.162355949817204 3.16384359783405 3.189697723912329 3.192634350705107 3.2144866050299 3.217847871386793 3.233010259719455 3.234538192435674 3.239348324360882 3.245508441946322 3.301832297301175 3.301891023225072 3.312744058823207 3.348220877356359 3.358664796141094 3.363786941146887 3.384263691408053 3.390166301003631 3.390911762864573 3.402172295490133 3.41720590350547 3.427670812886013 3.448490184786239 3.460077909383969 3.469809427864539 3.482268042471478 3.494105540223191 3.502950039059934 3.531731294356098 3.551560175968302 3.554659543661442 3.579599438566903 3.585014862146264 3.588604829813669 3.612463250932789 3.626834190984379 3.652769307576566 3.678530130606135 3.746810719801677 3.755178864487994 3.771684454643432 3.790089823414636 3.808057307337126 3.822373379009773 3.840993186507748 3.843215197765796 3.850418229591222 3.876399357829072 3.896933903067482 3.922108437975271 3.922332887426985 3.926525619947353 3.927394480900943 3.943410831434162 3.94422389622058 3.960416617152478 3.963678057154195 3.98245015270416 4.056198596400358 4.067018142754308 4.10199165741037 4.109667216790811 4.117984602055659 4.129913845244111 4.152503719562224 4.177060467157854 4.182069374260115 4.197842335177643 4.229353221995643 4.233881214902834 4.243327894753506 4.269421216821652 4.272890183031711 4.278371600838196 4.300632495120855 4.364412615283925 4.367888944902661 4.481586779552995 4.516051186534565 4.520389511323099 4.530188024505479 4.533990781064849 4.54311398204785 4.734327236775139 4.738969579972029 4.753344055164109 4.755507509302438 4.764411060679592 4.766212644654162 4.83076741025465 4.831686516340847 4.87020176924954 4.875798958066618 4.919300129270726 4.938379710355444 4.944282868906858 4.945347764504088 5.020083296378029 5.032011592018505 5.039352803256621 5.040434877869677 5.120848548963949 5.138785832259314 5.139328999578092 5.149019332933483 5.155090796083924 5.157778261789716 5.198031811195208 5.198319612351945 5.266565013042737 5.277981951163948 5.284662472955355 5.296816746310403 5.357849520731707 5.370382471361639 5.37045451253313 5.421073966125724 5.424825143750557 5.486090678815902 5.516393066596689 5.519927843502896 5.537089523555765 5.582163909282564 5.587733202480278 5.595034565477371 5.600642383571779 5.611100301045957 5.808663631553885 5.869011838041354 5.879239647552773 5.903644127939799 5.942169384108142 5.942394563715507 6.027039750113219 6.051095742290787 6.052134979034512 6.060333388516114 6.069895823060001 6.07414736317757 6.107881093098483 6.144391223131943 6.171501635937575 6.209106689019492 6.287781138597346 6.430775406771681 6.431963040535158 6.497014596661115 6.501505444689428 6.594179307003374 6.602160472492225 6.61096774958665 6.640512493650087 6.653172328207849 6.677596761520275 6.693497433439084 6.738471467575914 6.762803029843257 6.764694697118472 6.883928304476592 6.885972564564842 6.901957280095944 6.928875386663496 6.962559998664044 6.979329804089084 6.986235430606134 6.992048712759343 6.992963350516539 6.998436906893508 7.078007706009203 7.083305949491358 7.088702608726122 7.152213595028008 7.159362965090217 7.18088707628548 7.187780478576598 7.193653292858266 7.198709105731404 7.21023408795326 7.362805157275896 7.377801040516608 7.457785611105866 7.548674532105876 7.712753990026759 7.72075579078007 7.763406982154195 7.763841674094493 7.808186400326462 7.818428993167306 7.853764281040626 8.278148070362395 8.298963631524256 8.304856662915904 8.370478102394596 8.408761331172272 8.424681350099357 8.523630780512304 8.524720520815446 8.560690730341101 8.640072958436924 8.648555986128716 8.655989057096404 8.925624891688775 9.110601891296 9.490793777903576 9.512171439620678 9.599611924497488 9.94784926644977 9.967922350813053 10.1608884767567 10.48228261490821 10.49561726926078 11.43594076833737 55.57641558947098 56.94709592734593 59.58944616688567 59.67647785845964 60.8947899495692 60.91248568857453 61.03415599855541 61.19567236008575 61.19627158012543 61.93597599059042 65.15227843915676  
BAND_ghostNone_4143_31UracilEthene_TZ2PSTO -20.54487571164945 -20.53981609640716 -15.64183215177383 -15.62523527144218 -11.41896210972206 -11.3811851807029 -11.33886594713663 -11.25398281752075 -11.23510602033462 -11.23321286182496 -1.437666020240659 -1.399301751945571 -1.314497783309418 -1.247179816602566 -1.089376563521229 -1.041138517703934 -0.9347320335747908 -0.9033286201769875 -0.807882633860592 -0.7993652500993524 -0.7661530077683788 -0.715202903996517 -0.6785215239780138 -0.6732830863233783 -0.6537910410398797 -0.6481415329849212 -0.6157028498124049 -0.6022486273289465 -0.5927892030448105 -0.5726201783217124 -0.5271260367581545 -0.5124133138462275 -0.4850302010089326 -0.4506822850564443 -0.4385110708381638 -0.384164783801172 -0.3669776426414338 0.06852502364112387 0.08384253250393502 0.1019633239736647 0.1072346695543696 0.1197116545324802 0.1279271096895934 0.1444930263370177 0.1552769811314887 0.163496715964654 0.1687627629418716 0.1963998348187728 0.2470537224723688 0.2674247430797497 0.2706633905251621 0.2866490522732879 0.2992264957375059 0.3116093757350843 0.3178672494953985 0.3426520221156956 0.3500554641850903 0.3683937586507772 0.374460101467366 0.3919856254485333 0.4110563208285226 0.4175090165857657 0.436422640935302 0.4413765309084416 0.4604649364154647 0.4745674457576438 0.4760927656760673 0.4946968818852693 0.5057804512830149 0.5140830394483885 0.5463017434098507 0.5607574758185057 0.5812161940898363 0.583731126254358 0.593054178111169 0.6050200691226171 0.6306789602642638 0.6501146873487625 0.6703304230839574 0.6810897806333716 0.7053723164284801 0.7324054036273674 0.733556503015941 0.7605507163051574 0.7757233418948636 0.7878309866708666 0.8049093207108181 0.8201821260354133 0.8507094485659862 0.8694982370304025 0.8742439302322165 0.8952004272612724 0.9093862863966768 0.915350828250304 0.9389856065899678 0.9617288970492118 0.9788015375458586 1.002821998139248 1.01209519861737 1.028701813663305 1.055270764433901 1.06704938152441 1.074514753444583 1.096016821148408 1.126555183007669 1.140761954098954 1.167858962887051 1.19182690394016 1.213388490786003 1.244974991445335 1.25987730027703 1.294035557234969 1.302479130887807 1.311747679353941 1.356595056104141 1.365164867259274 1.395390773649142 1.406468229758109 1.41289728649659 1.433209100092537 1.448862079197603 1.487386491517455 1.517573590236225 1.536935308998003 1.552845098157305 1.564364316291427 1.57146532470693 1.599562160841661 1.637192196495395 1.673740998045835 1.675212570545471 1.708504929319789 1.729678967862448 1.745827515648145 1.768760262280778 1.775559939785925 1.791805695140303 1.819997710516903 1.840991086761939 1.851310268949559 1.870874267410034 1.899403478141696 1.912676074824727 1.942903542381819 2.024742736388514 2.043599843637792 2.064718126639641 2.109691773424131 2.142227735516875 2.177773277709004 2.221730219689404 2.228642850970767 2.239512349873049 2.251966479942096 2.256262490116002 2.286311053769216 2.321454840810429 2.333872305608704 2.340161950776276 2.402453039317736 2.425918815838451 2.441640060574588 2.464020021069958 2.494150289689261 2.59213390391874 2.634243450855461 2.641972974760513 2.66311741052469 2.695052968201232 2.708981808561532 2.750069780463595 2.753258884809602 2.789777411160659 2.801950314073761 2.847811577995509 2.869368262454293 2.871593862251741 2.885471011310892 2.907901363191663 2.921026995362502 2.931211610765265 2.951389321035948 3.005624990365471 3.049406044739928 3.064121349587409 3.087780924200997 3.093870083689455 3.119878994164204 3.131975283759274 3.145437232726407 3.179099796220505 3.187743648943687 3.255859947363614 3.270694055286695 3.287078483073389 3.307327680691811 3.32255608026426 3.342470399191018 3.382632134832056 3.38886731789194 3.43200500077382 3.462012147573746 3.499602462676233 3.578752356884959 3.639513749067779 3.646370843670085 3.699986842024427 3.723789026172131 3.729647739947156 3.734670726923531 3.76898079811905 3.794226960163988 3.80650470692153 3.851101951043894 3.867574837708948 3.872315847504685 3.877059857104668 3.883658138269257 3.893890733536438 3.898624408585673 3.921968429405823 3.931428765578611 3.956221621304499 3.962959329107217 3.97671194463739 4.017479328433583 4.044812539053225 4.092558196134433 4.162143451773278 4.225208683634188 4.260558940956289 4.272054527800983 4.302439129381857 4.334845801716985 4.350183153814069 4.355379394578734 4.423587929745059 4.438669085088382 4.460720300649076 4.462734814804888 4.529294638916553 4.613259569351227 4.640415000611343 4.649570012548002 4.670345799686977 4.68447968076836 4.730217075553685 4.742575309962613 4.764385659529962 4.77647999075853 4.811167989056709 4.864754337251107 4.879055242694661 4.898831898353925 4.914145466347812 4.958256935120048 4.998053418002923 5.031295871471383 5.052727507673289 5.071862006633878 5.102577710601103 5.122353666817544 5.141457782901529 5.158788783095194 5.199450974507744 5.271022813529354 5.290232371068221 5.326072852290975 5.346378768749787 5.354369162266431 5.382951280940029 5.409650767889582 5.460748969387144 5.473356019875121 5.541433832293022 5.573202646587563 5.602242264453372 5.811837318512882 5.857137037597918 5.883020141931588 5.919075455634943 5.945407769616543 5.959705943453473 5.972364511992076 6.079031809397057 6.111265158374908 6.148966561238053 6.172094847006971 6.204182205860564 6.238433567672166 6.314046223002555 6.344162496032451 6.418567486425029 6.439473601451389 6.618345559572982 6.647981948649976 6.666719422653079 6.70471585705256 6.74505072878863 6.753312902344697 6.787672586296065 6.83294165581536 6.843740578892506 6.941902877172538 6.992438776666735 7.003187563408057 7.042717459264512 7.068193250092398 7.079042060821694 7.101742655815481 7.260043113715303 7.35853046830806 7.366989775606364 7.470806670164064 7.485750810850989 7.79828412529131 7.861093811320994 7.969548980024199 8.151068032447169 8.241371673262391 8.266443155145575 8.312533172270637 8.5269770135431 8.571272557221818 8.601174031760587 8.724302696529438 8.920337446385057 9.167737358179133 9.30927643412276 9.496753822223264 10.10639448782622 10.40456878659278 10.68317677576234 10.9529702241286 11.02087993549805 11.44991227755079 16.56219163085536 16.62983487792233 55.80693044026535 57.38823295489895 60.04159279222685 60.2903421672711 60.82965407940339 62.2058377454112 74.92095437589566 75.20989042222401 133.4809120197486 133.6702746232938  
BAND_ghostNone_4117_05MeOHMeOH_TZ2PSTO -20.58063687160817 -20.5266196340923 -11.2839490269893 -11.25173246901169 -1.383078900251125 -1.332850359183883 -0.9433696142690522 -0.9060182626933617 -0.7180173758772987 -0.6747450074228283 -0.6366519850328523 -0.6117320778659417 -0.6004555024470413 -0.5731498384595959 -0.5280376302860397 -0.4873472479259738 -0.4681809564665509 -0.4274309980442261 0.08168824318314094 0.1091442903090248 0.1167063325778864 0.1419918237731307 0.1525572906621018 0.1677532107623079 0.1901099852785428 0.2171693379901853 0.255027675559262 0.2809940275909391 0.3104237968161718 0.3248114576482383 0.3328111345345328 0.3678559459622761 0.4424507220462495 0.4883790866018778 0.5096048085813754 0.5207784698806311 0.5398622979091917 0.5556352578928814 0.5748884336627831 0.5778502202419737 0.6050877114833064 0.6154839623000121 0.6261829520641176 0.6400697085914262 0.6542295844643639 0.7390640928432676 0.7478693406137766 0.7690801419200697 0.816795271641336 0.8662926372885771 0.913752254113972 0.9307825908088077 1.000283285493392 1.060671376839411 1.082081090558239 1.089306199764753 1.159579452932885 1.193024065705375 1.213213659255712 1.235421476628249 1.237935979580415 1.247916479155647 1.299930759249386 1.315667544400832 1.391321055689222 1.424630875337209 1.433205552887337 1.469110518871574 1.503086469061984 1.566316764378667 1.585070817388949 1.627393737067645 1.635641955308723 1.750775902223324 1.775655499106384 1.780340805592743 1.814380928528625 1.899054456049207 1.929066720548967 1.98732237933428 2.071402656518295 2.131504876855539 2.143732024493785 2.179778498369476 2.206514210175754 2.213955417777267 2.275493990715333 2.293045703023622 2.313472579587264 2.417558991346151 2.479419628953075 2.494853678817622 2.516084994464026 2.537942058580582 2.567645629308107 2.582162080213958 2.608925685712638 2.645868088387154 2.788046153459113 2.813883997424554 2.984268253063333 3.000197971246806 3.081869258467126 3.106210318296608 3.157335983553665 3.178644479230798 3.196006027611658 3.216735793932773 3.222239345730329 3.22385939242011 3.235097482005582 3.248589348732239 3.290569089923085 3.316485801248731 3.402009856187615 3.427854877579726 3.455706171742112 3.477758107628418 3.503976294168989 3.550945725980771 3.797416927241633 3.810828077286872 3.823945675120537 3.835828670694426 3.885773653878093 3.922344674391848 3.93988325026293 4.023137298806038 4.070528128819213 4.108319782453617 4.110561821308861 4.179859350520896 4.218277954521888 4.248948611034656 4.332396333617023 4.422979238965993 4.467503764663402 4.524324319679494 4.596440321465028 4.688674372492994 4.707236177360127 4.750724109760448 4.820691287046287 4.906625777832179 4.953555170974415 5.08246518461253 5.101817984938812 5.125400911421566 5.176983725924355 5.255412339756472 5.278032065827506 5.324033841256096 5.35589254019764 5.399874642227395 5.452885164781918 5.523978581873777 5.544805094865209 5.782998935578718 5.977282315250427 6.026694953738892 6.050744641362177 6.106905372029374 6.207291462564773 6.228304808020284 6.256981842743944 6.629985505198533 6.661671492815547 6.803933633255259 6.926147929988042 6.951850438265703 7.03614267475719 7.082763264484661 7.098959638686456 7.112624061009189 7.130757162694663 7.189940981503195 7.485374636572953 7.657660703351493 7.721426527227461 7.820680305497675 7.866229595829587 7.938458472862894 7.969330776548709 8.201417639499965 9.112559651277945 9.238675634268326 17.51699631660762 17.68902299668381 57.99536202228636 58.28765042515271 135.9996272046916 136.5822035956006  
BAND_ghostNone_4122_10MeNH2MeNH2_TZ2PSTO -15.54544570961539 -15.51722945137437 -11.240670009644 -11.22765691654495 -1.178578142705859 -1.153404879113694 -0.9001075333601857 -0.8823919423564113 -0.6706064561479202 -0.6500881350073957 -0.6068301611315883 -0.5904715993674134 -0.5596863089190055 -0.5399783360678567 -0.5207965042052543 -0.5043806853525421 -0.4040047505174869 -0.3761055857232036 0.08923576237539899 0.1123168488218172 0.1170947076956815 0.1282034199452772 0.1531691615964254 0.1602449501183855 0.1685330817865783 0.1985697286730622 0.2229249902341859 0.2539912717838534 0.2731720949331006 0.2899895919754153 0.3113449858926816 0.3462299578573293 0.3692039577162203 0.4213405763980873 0.4425449993381665 0.4480096165382367 0.4632960265063822 0.4873082860061612 0.5009192218747782 0.5283347928401556 0.5742045471446641 0.5905996458194769 0.5964761668059378 0.60964909766882 0.6281569173021194 0.6399082427661826 0.6721190505504072 0.6782238416016874 0.6943914515507746 0.7169206573212561 0.7302036132614457 0.7644238543958435 0.7720756163180796 0.8202903520886128 0.8448440120762295 0.8967094722313358 0.9160810096432781 1.027375938250174 1.060150174912013 1.109136755765064 1.120929976898645 1.157976633409992 1.196847701136745 1.219926801138282 1.238405876099687 1.275642926708963 1.294678272143894 1.331631818286865 1.347520547686871 1.380799118290191 1.395403374563394 1.422728018816202 1.450084069408159 1.510415944316512 1.570269838597254 1.575108717043599 1.598584171801382 1.610083549670066 1.622207740319759 1.643211106529492 1.689232136350478 1.746234656077693 1.785127353892031 1.864194099074163 1.919440493039903 1.952387167486075 1.963982952969909 1.99390713897377 2.037525556618723 2.09348811343397 2.156822545198026 2.223319021795044 2.241650708055018 2.2494073264679 2.262077831038238 2.309474467565923 2.337799592029441 2.355671673729697 2.406958501355958 2.423205325067214 2.474238518723145 2.51002334761265 2.525666013664337 2.558566201886951 2.569808835312109 2.681589436369234 2.703585884930318 2.717104649273153 2.776865395223071 2.859994660496701 2.867745566749946 2.922639752851742 2.955085700020247 3.019383828061917 3.080330529902466 3.113214033329866 3.149377360509817 3.15801880713707 3.172741766316248 3.207082198201682 3.233455672877322 3.249664834907685 3.274577114826278 3.304740312581846 3.31953604296901 3.346259934495174 3.399899240897888 3.40792343367242 3.429121161236402 3.470657507234111 3.512483981548678 3.523637223561869 3.579658230929969 3.59216057277285 3.653735202313531 3.680229422000696 3.869122756236112 3.884757697156659 3.915420945314489 3.92237624988556 3.941369496871125 3.953922828654901 3.992085181508703 4.057552640205681 4.146319093726951 4.183816002172358 4.189516359617512 4.22112739202828 4.255737781906113 4.28500777742148 4.413905072999749 4.474361445777511 4.60584702813146 4.641335626095946 4.75813998621487 4.784673079626832 4.947114017515439 4.993548490635727 5.069009926488683 5.110111501941772 5.114751008519345 5.121038872990623 5.282991821775348 5.290752293490639 5.383391820880425 5.420304400216194 5.458385750695498 5.488353797017685 5.545969338707128 5.552993670292881 5.598965168383875 5.652086314633694 5.695568626554972 5.763419352888825 5.815626765744919 5.876471344729831 5.887735241389285 5.904342609981186 6.104969153327467 6.147258280631574 6.193656404840443 6.245540271405834 6.803159324686647 6.827188598684036 6.844982418885695 6.908120840940152 6.927850261368273 7.015258893516972 7.035292220038813 7.08595369376113 7.133657405742466 7.177018591638438 7.207529044055327 7.240271096052131 7.389306590903458 7.421941612376385 7.521860468478489 7.637217134555227 7.763407403796105 7.898158917142359 7.932573071734851 7.968849147599642 8.006265287459126 8.096128354527542 9.21295490631617 9.367022519166031 9.464438751686956 9.65065211999821 10.34372588643541 10.35933876677975 58.35640466547741 58.39484816205039 74.00873788645649 74.11866861785103  
BAND_ghostNone_4120_08MeOHWater_TZ2PSTO -20.59279256831118 -20.52806149651157 -11.25191351936514 -1.382653040681252 -1.334088174722126 -0.9064633796397388 -0.7442315851727415 -0.6799478101907717 -0.6130597996310382 -0.6010416058834979 -0.5746533280702266 -0.5405527300631796 -0.4805913045570804 -0.4281625882056233 0.06323205909536256 0.1194346449518396 0.1204772459625854 0.1674780393038831 0.1705786933454572 0.1943159071464287 0.288956909567375 0.311650020917719 0.3317402971456726 0.4010088007782036 0.418463408389646 0.4938220728311045 0.5277889294202135 0.5354131368686562 0.5701628525043168 0.5803965382253017 0.6262107853943382 0.6308433455545942 0.636218398560894 0.6573819861764483 0.7176453214097153 0.7308236403411004 0.7671816425045286 0.8109392594320717 0.8832880767725548 0.9107654367041924 1.004330391726683 1.051869551614466 1.086126008270568 1.168028070432825 1.217305352753705 1.232710515455126 1.235095699615882 1.296862458750223 1.332455583689924 1.412728031484253 1.442395629609837 1.534628029786651 1.535509977003942 1.568283732420152 1.620716177967633 1.771327846218381 1.791264168404077 1.819394860477708 1.88661688128207 1.92648925949926 2.007321898854361 2.131858696273575 2.155418059659158 2.159955412429047 2.203285946737413 2.283187663982971 2.288766806990711 2.447602202459369 2.464801277151758 2.521856668364059 2.546620116230208 2.567559884969176 2.599379781889084 2.709052263195222 2.797965776141627 2.899626330796728 3.047636229767398 3.050905240552886 3.070815046555626 3.17128573062319 3.213361693542223 3.215064620083511 3.233584882427287 3.245934345272493 3.272019934379941 3.410084838701978 3.421202564367964 3.449449240648744 3.455641744006227 3.523128909693757 3.807065056721304 3.819798790358893 3.872630491238013 3.922209519656331 3.958786571200665 4.080920280022379 4.104255407230669 4.188428723703998 4.189956868515957 4.25213406894887 4.315488715192398 4.409348754740904 4.444587031082186 4.569946774916897 4.59677835626432 4.723152301044355 4.724771956188439 4.802057878203058 4.865476383447689 4.985477987026755 5.066551616648038 5.102078399526409 5.166474640044303 5.278474459730398 5.284824079438874 5.352852618220506 5.43864655266875 5.634284574306553 5.655239079754243 5.721341519948048 5.80204547446063 6.020434498765663 6.082448923046382 6.226599426844867 6.42726134082006 6.493329148441493 6.53090677696331 6.759705969133815 6.87278869046029 6.91952918236926 7.036723358163982 7.121197741751068 7.192756151177541 7.700387585500145 7.862165460541131 7.864275983761986 7.923793996750756 9.193583536524525 9.505377079370604 17.38790841092881 17.51791148493665 58.0969243901427 135.8323573678076 136.0413938943445  
BAND_ghostNone_4144_32UracilEthyne_TZ2PSTO -20.54535309390795 -20.53873684843006 -15.64171176242924 -15.62352523374343 -11.41907637639672 -11.38012347840545 -11.33911923852268 -11.25445906070135 -11.2510374159176 -11.24749973574484 -1.437703768334914 -1.398313528722913 -1.31450131629601 -1.246485604056356 -1.089399205717424 -1.035782612264117 -0.9343872453568983 -0.9026804088472525 -0.8076135613296658 -0.774952379079069 -0.765919083595632 -0.7147391142612556 -0.6873899340650518 -0.6782485462128606 -0.6684521394272708 -0.6538975743397452 -0.6154071530656873 -0.6020699570122258 -0.5711023297633491 -0.5270224927530975 -0.4853672613585784 -0.4499555948158324 -0.4382597310977138 -0.416238758700731 -0.4149045082252641 -0.3686444114347494 0.07051306535752827 0.08451782866492537 0.09694866125586826 0.1099314586310651 0.1236818673274332 0.1331196258253531 0.1440404035216303 0.1582981003605855 0.1672300295287527 0.1700052387336564 0.2448863371512098 0.2487553028430129 0.2644207037428901 0.2840360186071225 0.2928146600022131 0.3003383356926028 0.3149742656639063 0.3289626250626102 0.3496123105055517 0.3574321678107222 0.3756982702851098 0.3923979160009963 0.4188060388098332 0.4221024905458853 0.4362573876460241 0.4472867288450919 0.4609291906044651 0.4688803407245315 0.4791853361850921 0.4967939360511959 0.5136483092443266 0.5246902753453584 0.5529920915567451 0.5567983781439325 0.584719260955337 0.5940328923396052 0.6058888991363431 0.6310705574884925 0.6517407527255371 0.666937014130022 0.7005756697491433 0.7116523207296248 0.722622382337055 0.753180670025854 0.7676176667083437 0.776644846405658 0.7868942276871175 0.7949067166018783 0.8486989677462136 0.8542179909123426 0.8614273703043258 0.8783515827586044 0.934677769413266 0.9547739491930787 0.9594786376198535 0.9849001441685031 0.9944331701489644 1.005936966936315 1.019665857577355 1.032083408701305 1.074798697103654 1.085925448971831 1.115605340247338 1.125067209677042 1.127245702568584 1.157211628399142 1.187893472302226 1.231768313186232 1.247622497671215 1.272249670122466 1.332379017805295 1.337466042693121 1.372640210836685 1.386153656928564 1.39060097125516 1.424418525716007 1.459116411858371 1.465891203960197 1.51897690363586 1.532428520293098 1.545892370042127 1.56651394863023 1.573105423599783 1.59240161378095 1.644522727542248 1.66215316131279 1.675463673190023 1.698726879659623 1.70893056010359 1.734614798520913 1.760213861554364 1.766588149070818 1.795333806050724 1.840345455211393 1.849535427286148 1.860450312829439 1.881949877655154 1.909048726770805 1.917553460186526 1.95011298627386 1.967604550302438 2.013848127275518 2.039105723503066 2.057691490819535 2.125732056082006 2.136040896574042 2.170567152197767 2.226831762754283 2.237348358251529 2.262500636633008 2.277860211107157 2.318647939877636 2.335394612795219 2.432090927301275 2.453326073675084 2.473040632162138 2.540455492476575 2.57680531141391 2.601234380888179 2.620179747620238 2.633466951161644 2.65480011053672 2.669979361030849 2.686159814775644 2.706171260842926 2.721384012674979 2.738687051990469 2.750572388661882 2.799717049882811 2.852817877207825 2.863062897567358 2.869258574640645 2.893141574848383 2.906716002124192 2.919645701668487 2.96195224463762 3.0419336440747 3.061618818680263 3.101085209187548 3.115710503814657 3.163932938910171 3.178937317134839 3.186840926842914 3.196044584851284 3.23659813622092 3.263949392844552 3.289968638518824 3.305927192660041 3.310215975371315 3.380875813425207 3.418853233283603 3.439072549611484 3.462509437133502 3.488956665531418 3.523874232224745 3.618796659105573 3.642415598380401 3.694465635659394 3.720087508605771 3.734996893830846 3.778097060771171 3.812189760979767 3.829444776371726 3.848148749620475 3.872557467450374 3.877864958658182 3.891126390942089 3.924755266422 3.945593172674907 3.95494983346363 3.965974164006128 3.970873983746946 3.981863667999873 4.006450593056956 4.04349211480105 4.078758059975198 4.155974184643772 4.242503629162008 4.263666973585186 4.272171384374681 4.291857185323412 4.327018577913515 4.34519667057259 4.355050214493849 4.366292365031121 4.421780915859921 4.433504838476512 4.4488641238709 4.521155965778306 4.605750008759117 4.618040259964943 4.619627420679392 4.640076866544402 4.66082940439264 4.732414637291936 4.748246654438785 4.768545405126183 4.786395686358439 4.818841316111722 4.821202159632572 4.853151327373605 4.877825907677367 4.896429468639431 4.917363674227961 4.969420539036157 4.989056626519907 5.061874888989888 5.074120026313053 5.081646127267959 5.087400635072858 5.098661800619039 5.144841057369951 5.261734016813473 5.291142992132753 5.311121662948723 5.336785321577544 5.368447917822074 5.385957734927187 5.407635760592908 5.464396628756128 5.467342425622979 5.544892915539092 5.552376982377766 5.595010406911623 5.802427321108864 5.853322186119766 5.869752383941417 5.900483320098796 5.951778434047459 6.070093247915072 6.141178641599514 6.160612544995861 6.181365792940471 6.182966120104304 6.221372452407833 6.279001402963554 6.334547060240626 6.352994632970983 6.414733703112067 6.442621675658851 6.478816119536889 6.628631136444866 6.640655376133928 6.715739080383975 6.741225406446166 6.792727578794182 6.809132588848131 6.929382440991124 6.991921123291108 7.026907999736991 7.073345011795616 7.078809534787525 7.242218810283902 7.320834580315474 7.347468206328442 7.393402322770242 7.480282271095672 7.481544690485181 7.864144598219026 8.229448033474315 8.262321476965118 8.29737829013221 8.412883346438189 8.457412922297422 8.533911663235564 8.557197467901039 8.586922135862183 8.716329575534523 8.91841493026382 9.297731574294875 9.459808250983656 9.647288135081762 10.10553453944494 10.36701556433627 10.93363521730048 10.99543925045093 11.44692166262982 12.2942059860229 16.55828201547541 16.6196088803549 55.97167061543681 57.37437198042331 59.96649653554181 60.25202747741921 61.2833131240541 62.1350838001072 74.74949645620228 75.18468927837354 133.4668218476275 133.6429267606033  
BAND_ghostNone_4164_52BenzeneAcOHOHpi_TZ2PSTO -20.59617889781874 -20.53820958674996 -11.37977482314034 -11.24474463190415 -11.24429223058626 -11.24341301126089 -11.24271264394545 -11.24257776824964 -11.24146747502541 -11.23746773532663 -1.453551767146764 -1.350586433204441 -1.16211203561692 -1.025073021132132 -1.025033466808063 -1.021395949607967 -0.8328886530377897 -0.8326186402529728 -0.8134770077406172 -0.7186271931843253 -0.6970690370484924 -0.6715608483504037 -0.6513077203527959 -0.6422400237728256 -0.6279126866279265 -0.5971567914626695 -0.5964861903984967 -0.5762101871035172 -0.5681517842667444 -0.5541802529765461 -0.5116672096116642 -0.5031658402014141 -0.5028624008417235 -0.4737099405642388 -0.446355599253883 -0.3479228794132703 -0.3469890270790234 0.08950859002953754 0.1064080121787588 0.1081585825072723 0.1119624066553809 0.1128570842875978 0.1181256077047156 0.1458832942181966 0.149573650431879 0.151021511415988 0.1580162740028115 0.1877648184637811 0.1929402240830745 0.203098007094022 0.2348397081283463 0.2874243684370314 0.3151002243550575 0.3179825263081243 0.320449889919378 0.3248498104849934 0.329602723393201 0.3331295082630188 0.343963629708594 0.3460298111609374 0.346617229856729 0.3497799037245582 0.3788842207337075 0.4128635849014745 0.4390896333639133 0.4398731077687054 0.4958206474439575 0.5016223154527464 0.5022613604509606 0.5240130097045074 0.5352326501972253 0.5412170787742069 0.5440539656284069 0.5467840289040939 0.5512019913824806 0.557245484005039 0.5599134478105899 0.5661113738466415 0.6013589718685644 0.6080089850108147 0.6204151532391161 0.6611396165032262 0.6831019208160601 0.6837069086323375 0.6990036153177418 0.7070896097111405 0.7243467031916045 0.7349404970611314 0.7473491301630286 0.7622017359804792 0.7683117469091595 0.7982726156816243 0.8457632219729815 0.8746422330000854 0.8813057756584133 0.8890533490165067 0.9036383622954149 0.922910506342555 0.9376108740562534 0.9474062644158309 0.9541449305129349 0.9758158803577215 0.9953458511309388 1.02062671165948 1.03600588610848 1.054743280371105 1.085188628158098 1.092671332121497 1.115314605621939 1.132758824714934 1.14511745578307 1.14988607815455 1.184571789788344 1.188313239106096 1.201533215301134 1.228269122608526 1.258148747027929 1.265214383736448 1.285495515320308 1.287476996570748 1.32727928872419 1.329370056151009 1.338971171559552 1.347645546492306 1.352534618971932 1.399668475584782 1.416484760070464 1.426019338009287 1.469519702509586 1.515581778929079 1.548667242189749 1.580260667965784 1.583358342496492 1.627781080537493 1.630359433748699 1.630952764087045 1.68380680759132 1.691046248462227 1.723696905857358 1.736378362037882 1.757491335095316 1.763909319157238 1.771230263973986 1.793236996288951 1.793957621560137 1.820329763655637 1.826262827787491 1.828459006568543 1.873804387444546 1.879381979895593 1.949553777639898 2.014252579127646 2.051652048741332 2.061091835846995 2.066659452495323 2.159492075429204 2.162892508586991 2.181104930631543 2.191831604177839 2.193635674200241 2.205416451750795 2.211680688719938 2.234779106120549 2.254291861512576 2.257504891701555 2.269611544029473 2.291789830807732 2.308792793708927 2.381306336510772 2.405689961295922 2.465247627739773 2.467320422205679 2.495648600682402 2.539325501087739 2.550016594022504 2.554405640778069 2.584425294624009 2.613557965709996 2.640976449591305 2.690519521056622 2.691939065302579 2.7122999109709 2.732464650133037 2.747095115517029 2.760714184361253 2.781861964424942 2.791293459929435 2.850408631540241 2.861760587381173 2.887558810349769 2.8982553325637 2.917727133655507 2.956304833319254 2.974428022699522 3.014798971507443 3.024875387568546 3.051185035998331 3.080590828086823 3.098044806731715 3.134301516173447 3.139785670611417 3.141010335109899 3.151820084457675 3.157671190665983 3.168313267965136 3.182589661145234 3.198181522695 3.223796687911458 3.260783238249396 3.328223814220435 3.330579617891368 3.347415008603209 3.38467189104719 3.38606759325101 3.403481570216345 3.407747628633389 3.414266305387481 3.440937412217083 3.459682999354383 3.540181861376673 3.584793302909023 3.59100121277556 3.618636586720281 3.631111754383914 3.647779799808526 3.659855525301159 3.760002097288033 3.772186141351205 3.784321119109619 3.785883253771848 3.807361185189665 3.811084245817232 3.827823830434501 3.855553386212555 3.883821929789608 3.894656685440327 3.906336327869977 3.918034537729597 3.948140557735405 3.960474376963615 3.97970375687918 4.050789938033589 4.055392828989945 4.105930485393981 4.110746844750038 4.112211284593206 4.135706855629688 4.149132177495327 4.165962258107647 4.197510942692769 4.228142018258704 4.276851879944921 4.281147750185022 4.329998006434516 4.346351661096982 4.357221911379118 4.369798166609889 4.473452836723463 4.523523730813265 4.526661172648615 4.583491550571952 4.650946112633346 4.715792972691304 4.733460500364655 4.748213953136746 4.75517084502745 4.758704192479044 4.78317883212879 4.819789394717164 4.82332255470939 4.82393286013799 4.857247081233469 4.860748642547818 4.865763497439217 4.91070622120275 4.960268902711068 5.02574407355536 5.028187124834146 5.056575792361946 5.107061401900483 5.131076968859994 5.13174982399267 5.144019129172226 5.179607616348967 5.191233403903542 5.220676438763574 5.25644937247525 5.291794476574933 5.361501860224389 5.413672736412962 5.41861888424934 5.573130682024528 5.579924254226539 5.59265510560886 5.600711168289945 5.677203035598247 5.786657422607024 5.797937417054218 5.926362953934461 5.934362021623021 5.936861491739535 5.987893529649427 6.023970354054889 6.034174665543945 6.050338111632423 6.078319788324886 6.091836563372295 6.122509433853945 6.329643370915713 6.417714483016631 6.419982240778549 6.484792564108049 6.485443239896607 6.629575677997127 6.635218871237974 6.637316191394382 6.663027149156227 6.701493848670556 6.708016331012698 6.718666392466598 6.822206020193359 6.876904776210897 6.879258331490695 6.894531596416496 6.91515628810976 6.952731268191974 6.958323481879317 6.979327789730299 6.982543321885182 7.014500668218602 7.076964546503869 7.078779421671881 7.132088489049759 7.257958762927747 7.431224551662109 7.452253459262665 7.711975091548507 7.714430589906083 7.738385122615324 7.773150638872208 7.791489526487053 7.870866307062984 7.908968498937042 8.04510635848977 8.30488468095672 8.358460680803086 8.509100921615461 8.515818457700796 8.646416144451543 8.908922613365192 9.098215130359261 9.384078913242616 9.446326544922565 9.497621058407852 10.44711781077224 10.45183792861978 10.76461978657219 11.4025671875327 16.5838075100347 17.77744637842533 55.74669423927655 57.59224906551328 59.39909159297477 59.53729851641651 60.86099737316124 61.1455691116023 61.17069880299419 65.08888791974761 133.4946528119262 136.9101982432934  
BAND_ghostNone_4134_22AcOHUracil_TZ2PSTO -20.601751702573 -20.56007559209954 -20.55788765328911 -20.540986556409 -15.63165223268446 -15.63135999780831 -11.42813816051256 -11.40214663613802 -11.38276740153179 -11.33653012477188 -11.2537803999175 -11.24832144041687 -1.471150440988082 -1.445074985840359 -1.40194208363376 -1.368515127630526 -1.316035316736473 -1.249879091992492 -1.089444201596598 -1.035328489720784 -0.9360809374873746 -0.9074797125625654 -0.832613002695782 -0.8109669153998312 -0.7698666090582827 -0.7334013909421058 -0.7076224919393123 -0.6952664276685387 -0.6792709296430057 -0.6751654183569616 -0.657603629276282 -0.6572273002604674 -0.6144182158432193 -0.605395275978284 -0.5867893737487306 -0.5751472855013868 -0.5732840795064856 -0.5644542977040805 -0.5272710049027355 -0.4988515867014671 -0.4927140491523731 -0.4692608349148438 -0.4531913125078446 -0.4469338123136191 -0.3680747683794268 0.08355051964581341 0.08508950844943033 0.09536460838786485 0.109459147446173 0.1338744459279046 0.1347977579701554 0.1458367759683547 0.1526790709043422 0.1680147652123687 0.1712363845601028 0.2072181057189809 0.2215446121921154 0.2280144923558183 0.2518753907176776 0.2870092998915272 0.2939822067272766 0.309183648421558 0.3129736601912484 0.3198397360516504 0.3245853849405 0.3372920321905761 0.3457668517318758 0.352385219178378 0.3812981446782919 0.3896929152033929 0.4112785675050687 0.4239498595450425 0.4383170114474298 0.44596989850251 0.4579185239364058 0.4719519791141688 0.4917789915305282 0.5089980992248426 0.5147056315437916 0.5183216981010103 0.5316540723111161 0.5494383622092806 0.5550647846321147 0.5784961996607632 0.581496550417778 0.5991589173994692 0.599595437908585 0.6205930298656083 0.6388700312409665 0.6455015235447763 0.665770807959399 0.6675269910237126 0.6792062874169693 0.7304545011584315 0.7308037175255122 0.7481904377751373 0.7524664782729035 0.765305271828687 0.7801543598908981 0.7898413040955591 0.7973122463127563 0.833685619190899 0.8452125604347075 0.8580095222815508 0.8583346671722132 0.8858932194118964 0.9132423709849062 0.91485106656269 0.9314846098876919 0.9506534433317185 0.9543367381606365 0.9745879740725545 1.007470550098838 1.020529121880769 1.028739650559792 1.037041456997581 1.07348181913129 1.080172223594655 1.090308165573245 1.132135077996416 1.157443509703637 1.169298013451879 1.20466679373336 1.208881197889409 1.210855910976379 1.235713204995469 1.247013406978273 1.271702007188832 1.278015865156147 1.289688769479806 1.328570536228586 1.36225478221534 1.367914011332543 1.386177018862765 1.402091858733279 1.415878961517694 1.451936542046532 1.456622705928429 1.496564049577748 1.510553716675052 1.531386754812424 1.552298762894301 1.563087193923195 1.571749504911114 1.595402856339255 1.614395387918489 1.63870935314099 1.647691800814648 1.67861423650538 1.680261720388966 1.682585795660362 1.701998377305372 1.721826753278323 1.745259728494781 1.746240142709104 1.790146402383548 1.809233961690649 1.832854333701171 1.860850888035711 1.892155755430024 1.918287101142228 1.965991150853469 2.001037616925899 2.001277444810762 2.031936458090267 2.043654738131744 2.051901010462339 2.071466015417041 2.10648958527881 2.119441572484389 2.146312707526656 2.159435321251608 2.17515153872743 2.211588474137101 2.215676680789594 2.241158445017804 2.248957990476373 2.282552579502838 2.308077595105464 2.325128800100899 2.327268777820493 2.356026400131594 2.41713212360533 2.426754755565215 2.446845944073103 2.483039037870702 2.533842110250889 2.540662983211451 2.549732165634303 2.589228004176721 2.623387691225777 2.638646467870031 2.661543160970692 2.66485511052154 2.701764245333423 2.70377450847415 2.719621157606025 2.733469947695328 2.804106654845275 2.818623039491887 2.824113174996321 2.869188325876527 2.870048290285248 2.892273590775945 2.914567573599255 2.915410679376777 2.940678441484848 2.985508640993837 2.991636122454303 3.04757704243052 3.084947681035569 3.110799827394581 3.117849704984902 3.136766417146881 3.140548805171436 3.159531968019395 3.171303312765737 3.210905242471877 3.215524806912466 3.217811105875919 3.231369535319061 3.253599137777485 3.271442788505639 3.31122814685923 3.34439862606426 3.364952485357269 3.371934390872148 3.398921529008221 3.413623275513844 3.438151299713362 3.450582888655207 3.469095595976791 3.545908795440632 3.599871448570772 3.623625754312487 3.67082224897624 3.689509413208888 3.727931895647193 3.733676210909115 3.755133368031101 3.785439723240556 3.789921636494062 3.81294815326247 3.831972193052005 3.849774552198197 3.852780940519579 3.870113530070268 3.870185827943658 3.905546358068109 3.917155601232007 3.925961100372046 3.937064416196954 3.941295865981922 3.991178774832554 4.000116682654467 4.012434747707506 4.050503445430773 4.072476653018766 4.095344359596258 4.117520434376487 4.168591882939168 4.203130979435882 4.237919660528991 4.241138134186641 4.256712073234543 4.30031541993801 4.323129102485773 4.356290973431428 4.362413893584173 4.399032428263057 4.419236227514783 4.431274933152902 4.461563570388122 4.499191751390086 4.525007069380172 4.54965693275865 4.568166932270289 4.590179927934403 4.616334426124365 4.636365138652998 4.689121795527715 4.696572973182145 4.716836241431661 4.732507564054273 4.760843157411508 4.762959997605853 4.842306051309586 4.854046209162901 4.889170341407878 4.889827007201244 4.904796212025989 4.905358932337066 4.944566971254865 4.950913584875821 4.976878078859035 4.992673282725179 5.045093848177208 5.050710561990402 5.064274936728582 5.093198665469997 5.163959821838006 5.182810096196302 5.201046423995955 5.254262921722793 5.308184351699955 5.328813829053916 5.332164919297647 5.355399488525136 5.367314375108392 5.406551220037437 5.436603384788776 5.471276029402259 5.521530074211419 5.546937299816596 5.575203892223665 5.592581284477477 5.605049940825916 5.655801373170241 5.732801539451749 5.788974649395338 5.851156439845068 5.900101563325186 5.900913940759646 6.002087578526682 6.015417878974325 6.063098343236712 6.068558938275509 6.129962139262467 6.158400255280167 6.224933267528169 6.228856422828257 6.276526876531976 6.302994592491856 6.360089648193025 6.404159281438288 6.435432419368679 6.447746828060146 6.502824530603061 6.644964908317088 6.712462655085353 6.751941931334221 6.768807068256382 6.775214117079325 6.803019370387154 6.831098094338289 6.898877719343835 6.945278314983442 6.965033566428726 6.996093867150248 7.010456457986942 7.027764233597824 7.05544838302373 7.066468895649341 7.071867872792374 7.163352972164296 7.281100606729486 7.289654230104755 7.376086949269435 7.436033326062121 7.465627271865732 7.593986805524302 7.729324835319061 7.87504186858954 7.880007332034692 7.925797811726254 7.985478817514826 8.200374680866057 8.243656507489856 8.327075469878952 8.38125752804325 8.584512901321808 8.630044687489976 8.76243685773105 8.89312722695901 9.05762590635338 9.357929598475389 9.4431368251617 9.572507769071926 10.0668087971606 10.28485624002383 10.75883634089573 10.92325427180096 11.00485494580857 11.4984504304965 16.5875418550761 17.05652459953831 17.13036085659124 17.66032079730176 57.30536222393965 57.51688491641757 59.8256348972418 60.21979507060174 60.91754058073563 62.25799636566319 74.7644048087367 75.25216862114891 133.5461763255495 134.8818197509069 135.0880395666923 136.6675164459777  
BAND_ghostNone_4173_61PentaneAcOH_TZ2PSTO -20.61476677272387 -20.55192091595366 -11.3928895676595 -11.24680324401487 -11.21461163989077 -11.21164908786325 -11.20870822477387 -11.20847227206245 -11.20278060932642 -1.469768847025475 -1.365528680106927 -1.082272779758028 -1.03346865540465 -1.016304371488638 -0.9191115904209899 -0.8260942861421919 -0.8205918236021047 -0.7860923386554955 -0.7110707996547018 -0.6851100886246846 -0.6656515821913025 -0.6394118457599612 -0.5995740860918771 -0.5955712491274898 -0.5890963734354583 -0.5779054622217714 -0.5654167888259047 -0.5543867152619811 -0.5480493128925915 -0.5255059835468348 -0.4961554748445183 -0.4914487342033966 -0.4769007749097406 -0.4626941208544911 -0.4597693673072585 -0.456897093511443 -0.4475447113584343 0.08815564560905763 0.1004780591531893 0.1098083550342992 0.1158629275509652 0.1259391981095357 0.1384101947862826 0.152468168355626 0.1537580729126568 0.1669583699332672 0.1826446044105956 0.1955990819727391 0.2009533669906814 0.2174942641619673 0.2198736553800647 0.2275942285437003 0.2395573124371954 0.2426152218842116 0.2692945956779407 0.2799853625194659 0.3009058515025677 0.3125837526654072 0.3176260364788743 0.3289361742132805 0.3454676896782973 0.358156384676483 0.3666159290662304 0.3735611355268128 0.3881522500420521 0.4044902963032557 0.4120297589242715 0.4176496978343022 0.4316467699860871 0.4465215655376459 0.4619990795867442 0.4774233073293248 0.5023090285222767 0.514058353381935 0.5327125254371644 0.5529667390640186 0.5590190545413417 0.5773699304566811 0.5889219158858641 0.5922323254190391 0.6013745510046036 0.6166551507800286 0.6199524501330126 0.6296912546586108 0.6465821505641379 0.6546922589632164 0.6601936739254993 0.6694531503567486 0.6816834317851923 0.6907635856673238 0.6930290543119874 0.7162606383356069 0.720554934122048 0.7243142220637397 0.7552242864946698 0.7681545688066832 0.7768389460287124 0.7883640538721854 0.7953122834341834 0.8086819390627378 0.8210569990599736 0.8259784087245017 0.8563375203633797 0.8654334968517134 0.901114183859153 0.9171815020745918 0.9437589452234645 0.9595599062288738 0.9849145411204769 1.011382999472098 1.025958386860246 1.057228806387778 1.067799946557285 1.090346213372493 1.108087756224768 1.12624039232986 1.131249236675784 1.162251249194562 1.180346195305697 1.190808574539263 1.214785774469758 1.248524456434044 1.263775885012074 1.281656261227609 1.300400431707985 1.314329545795274 1.339848266020366 1.358436962622694 1.372130791824091 1.385298906579916 1.406964262855448 1.41108036707228 1.426930757880235 1.438882569314287 1.462513032474431 1.470159737495103 1.492563557455997 1.493711771058664 1.496231199983041 1.528447008874759 1.529812414533363 1.550561399539554 1.567225174720171 1.57777166152325 1.582329820668488 1.598827741688334 1.615158188981351 1.630103465782634 1.641406376786168 1.64292974811839 1.665405042157278 1.678593450628661 1.7028864977884 1.708892201535818 1.737122059505728 1.760789166186675 1.777373947010839 1.791884785792191 1.81014065037275 1.848445165289315 1.861118675954761 1.893660472567556 1.901170702582609 1.941908071613498 1.964625936468627 1.969754711308865 2.010270806539042 2.025678980717441 2.048788162168036 2.072118779326132 2.084458963984638 2.097599609011369 2.113460882104977 2.12641447805816 2.160224930267383 2.1663210044727 2.196949952586214 2.204843238369371 2.232533638728294 2.260211899146397 2.263255811136949 2.282004051129002 2.3261665018155 2.339151795492686 2.36756622689678 2.379631023906372 2.404685332011012 2.42528931267947 2.442065515820704 2.462162947741328 2.488861056348932 2.51661855100653 2.524172879707508 2.53683897479631 2.555463591075751 2.561789016213275 2.592419748114373 2.612456743842307 2.631205897434323 2.681472244531188 2.692005880064619 2.703149931728865 2.71414016773904 2.721514785459516 2.735231609236259 2.768894334557955 2.781302699108433 2.824454461852408 2.838512028104789 2.856058871832571 2.893270587555657 2.917258705363398 2.936821030417943 2.947813194288448 2.967371446420221 2.990595324345458 3.03930171355774 3.064947421909348 3.07284753918969 3.138028468364912 3.151685335019425 3.165198037688641 3.184753514616015 3.193216126355003 3.199150038182423 3.219369673129176 3.230721685416614 3.234853968202222 3.245828345537287 3.263007060531977 3.266946410005507 3.290958362711947 3.298586160895237 3.309065792007224 3.317624072328406 3.337390175793997 3.351103899477738 3.353990506192201 3.376348408665689 3.399447082521733 3.40430069459014 3.432331466385197 3.448039945782735 3.477678332315805 3.495064837771295 3.518577753559316 3.526277554609177 3.535004670883244 3.56824898886353 3.588197291767866 3.60155500017911 3.616972015954359 3.639362752572145 3.665275975160733 3.711382908195424 3.748887801786186 3.761371089309197 3.812105871894277 3.844791664867668 3.86762897039753 3.876756821667415 3.886741676261771 3.892013226534726 3.896191246442673 3.909527845144737 3.920717301035201 3.928464292388048 3.939240096958315 3.948850654011434 3.954804724261879 3.958249234199497 3.966533861446915 3.973621052225386 3.975650882439051 3.987695851593093 3.996053082786111 4.037046572129211 4.057854494367402 4.092987638929603 4.133153062067155 4.201765599798751 4.230699382357925 4.246405438652056 4.270229097326861 4.285572072045737 4.313997294526764 4.329022028943815 4.359923976297793 4.371560603354446 4.425630910915106 4.506450205280309 4.619409676110041 4.640384430889324 4.659907115645072 4.681012863379854 4.705878828418919 4.778185753536099 4.818223068007089 4.849400478621669 4.860098462161749 4.870289680781169 4.896426700434175 4.919053703409117 4.9404990143752 4.952691869108354 5.001265972231724 5.029962209300445 5.054761942367424 5.074226884587999 5.124152378707763 5.12850735996867 5.136117094846907 5.16203686573717 5.177175257869739 5.197494355022964 5.214383087301536 5.240736220095473 5.259797429806133 5.280225561380246 5.300847868744862 5.347725086961119 5.396415957705174 5.416390800579617 5.49355307189167 5.505542770892227 5.525120646762251 5.540759426025654 5.592635615760027 5.619535079862445 5.622219386084837 5.65402790563997 5.817315750961391 5.827734671883645 5.840534966739101 5.849786977131526 5.910641378177353 5.949318745226542 5.969009942748845 5.997755483656976 6.050269045453974 6.071662624026848 6.077471587918978 6.122205427597242 6.16098296819533 6.203744914784917 6.329757351294101 6.450425293555321 6.526474775701423 6.55137867762361 6.676506552364027 6.71211683369321 6.7470190467741 6.767884128933689 6.880214127148987 6.896461185836235 6.923361023111685 6.934601815471225 6.961340454390228 6.987960500317364 7.009954597733242 7.033982411949276 7.048505502677658 7.063069860293737 7.085516246215719 7.096865617944375 7.121244870741225 7.134004333830656 7.140436248341792 7.153128440733721 7.184480811369149 7.206717854224532 7.22620397143124 7.289082521872793 7.457483482045412 7.555270058763166 7.6712893474061 7.726179745321822 7.745167701667564 7.816628267829947 7.846604133845533 7.867965702815342 7.891899439295025 8.031958719217402 8.067974824661929 8.128706689210849 8.15977315417404 8.199238708185529 8.295762993286386 8.387762195427991 8.511529552653581 8.536753954209951 8.607112521022108 8.904024968208402 9.332723083374161 9.437106740241262 9.668716233707629 9.985872251411068 10.48442140068505 10.7722870655574 16.67103882876458 17.49655227409066 56.54074081842181 57.97062383371593 59.23362188795274 59.69666505504853 60.62589296349183 61.1782271509317 62.94294375325999 133.791022764876 136.2453000023442  
BAND_ghostNone_4159_47BenzeneBenzeneTS_TZ2PSTO -11.24111767619326 -11.24062343693677 -11.24046406005945 -11.23935325380917 -11.23928724920844 -11.23864759907636 -11.23004259660526 -11.22948794246017 -11.22838470061266 -11.22755289269795 -11.22694699015105 -11.22433717652825 -1.157776698803088 -1.144961980525014 -1.021517584758389 -1.021153037062707 -1.009242130497741 -1.008740791708261 -0.8299828332886858 -0.8298918546668711 -0.8182623238870826 -0.8178104380276355 -0.7155418574829938 -0.7037929459679773 -0.6492599459974289 -0.6379806711733097 -0.6250006986762942 -0.6131348952234517 -0.5941914401579085 -0.5937823186151094 -0.5836998203114134 -0.5823143008848921 -0.5098155555337641 -0.500599585669218 -0.5004183557716186 -0.4958308661538943 -0.4887393138465006 -0.4839894423615607 -0.3453876245197555 -0.3436802392923834 -0.3311649690741333 -0.3275189099561718 0.0879638555085489 0.1002979626728447 0.1077969367254664 0.1104336219150659 0.1107753510300025 0.1150760389612377 0.1271040149200765 0.1286195501339839 0.1303359017649656 0.1386963108809312 0.1506078337271892 0.1525732545663654 0.1746824191681626 0.1905058453583283 0.2029305090960496 0.2375241514210774 0.283830127887138 0.2943021800442666 0.3166278819523097 0.3197539206276561 0.3258926926743291 0.3338978654961874 0.3344855979621714 0.3419322832387077 0.3449884766633613 0.347207543345795 0.3489202161621722 0.3535596082303967 0.3578793265394973 0.3595389592361307 0.3689341490864406 0.3845118197415621 0.3903603814593128 0.4144572834436498 0.4469093282739764 0.463792868673574 0.480108652692221 0.5048253852267881 0.5075401149774108 0.518523212881525 0.528578653673877 0.533117576286383 0.5455622810214952 0.5460380597707469 0.5464628493961787 0.5530756358843757 0.5546245864717407 0.5607655385210967 0.5620156610503484 0.5711149853833892 0.5913649172336259 0.5993248934426629 0.6084342927215779 0.6216070067226409 0.6397044811745506 0.6669733056500008 0.6813911848501403 0.6979578132464461 0.7017008470647039 0.7102133492802788 0.7194710445978911 0.725337693428341 0.7290889126373464 0.7488159538698983 0.7587699544426647 0.7844597178124375 0.7970189799728171 0.844148029115845 0.8643899516377462 0.8759704486792563 0.8923247333132741 0.9154606447472176 0.9286482477998769 0.946185541671772 0.9550949813518119 0.9691110139865333 0.98001889626461 0.9812844508991068 0.9933612987791739 0.9956001856112932 1.000553391230922 1.012991404662733 1.027248926668812 1.036502321840105 1.045890150001749 1.051388938938532 1.085801805869357 1.119665907833889 1.134053189369647 1.144178295031399 1.161454165091275 1.175066274897585 1.188080860691519 1.196177336009926 1.216078374955719 1.21933082014215 1.220041997871357 1.247173015476707 1.2606730771789 1.278765348194609 1.28782487002743 1.297301972026717 1.331655592794499 1.344787005411511 1.352326130632736 1.368789355543911 1.386370063675693 1.388264285308744 1.408432954291866 1.418248321984204 1.42364571721131 1.426390901065216 1.460241468031656 1.520500872537625 1.600482699618417 1.611654038096688 1.616370890646676 1.63454673629578 1.647013619314157 1.651881805051098 1.684576867344906 1.688273810962672 1.692993854646855 1.698177550942816 1.713306873970261 1.737827581528854 1.767292133481008 1.792963434646992 1.796613077865676 1.809567799578311 1.815553317764275 1.822667280867327 1.827118582906577 1.83358789046778 1.841863922345172 1.871121827909534 1.878461194424708 1.912901508116777 1.966416185775889 1.986244042637518 2.051039892626008 2.17207487191498 2.190412790870149 2.194494266522541 2.197843096411484 2.199433294011791 2.210980522634597 2.219908555700828 2.234570103349987 2.245040082143617 2.251850221195829 2.255139755407658 2.258817044775968 2.262052838868383 2.275657206654044 2.28222929206545 2.297672830409763 2.318460702774279 2.454756841718412 2.465216511083623 2.487855941626753 2.498107281113265 2.499195588552379 2.526604454858788 2.537890340646035 2.565096507078188 2.589958799265091 2.601165972033797 2.612468102872164 2.626340573788319 2.685729299092452 2.695310143874606 2.701402786742289 2.718419368967981 2.727246416546151 2.730956490876371 2.771568150511991 2.777464055218228 2.793981277791357 2.796789665283613 2.817316859606301 2.839569874446672 2.862612013893268 2.879895804824095 2.888446646081794 2.902209195862873 2.926258220340893 2.936386264503767 2.95417803679413 2.965225756302314 2.977284687261506 2.990438030920938 3.053939807993898 3.069713781400347 3.091162591633373 3.098322325481311 3.123081035191189 3.127612161736856 3.142623567573082 3.148548221543404 3.159051892646009 3.160017020496147 3.167703930727252 3.180783235504509 3.197971609513921 3.294857591966459 3.326824890294149 3.332765231300325 3.346510404280023 3.370830530254362 3.382906672230076 3.386904776557605 3.387825976110932 3.398441293531186 3.410786881575698 3.414585632183313 3.428321209711778 3.453995674939311 3.459237217793771 3.473292108277235 3.538880063390703 3.55142602242809 3.572687297947756 3.577026577334823 3.58047248589751 3.600987397698961 3.633683974203755 3.644350733218772 3.650650123200993 3.654215607036367 3.674847909615766 3.694124772466694 3.732180452986143 3.787894936047444 3.795959893641534 3.808368309317441 3.814739504412731 3.825655881978999 3.834779252234272 3.846781106608841 3.87172279595085 3.894674323669467 3.913476430686417 3.956451730648048 4.015700611070883 4.024180744722523 4.060731809814594 4.080250698209887 4.109187215390206 4.110709484334058 4.113837589178097 4.120920424306644 4.125807099100257 4.138848832532316 4.142908490487677 4.156851663084036 4.184914828324954 4.189920892071474 4.231688448598122 4.269755137989442 4.330640380533182 4.345724661758151 4.379302554770245 4.409847241707275 4.478483473607902 4.491353975939158 4.525289042318948 4.53025489678598 4.539870802480703 4.54779526072674 4.72723888232495 4.731079891141951 4.739650126052219 4.748701619951648 4.757043950768783 4.76296813391108 4.770677597112197 4.786769568895229 4.827476258269881 4.828151804504897 4.841500015673337 4.842925353343497 4.86202970057317 4.86646823968217 4.87421882094222 4.883682101964675 4.899201198380171 4.964974428571159 5.028409164292768 5.044335719791951 5.103506345889979 5.133768889035801 5.135968502324384 5.150204313847579 5.152116922962906 5.161341516290261 5.176981190354947 5.187581000509017 5.197626881474879 5.206959569160924 5.294206885080636 5.313292737220391 5.417733566792687 5.419404904765247 5.430512737254816 5.432342856793333 5.587990762258751 5.590718080798019 5.601698479324011 5.611254914263682 5.75416397052729 5.803531502943366 5.818179873157012 5.878294200137505 5.936304262500552 5.939541183167389 5.953345804713865 5.963060980958264 6.008871842917233 6.030580393186137 6.053619396482495 6.05766271582057 6.087632014829386 6.099130514121108 6.100455022684143 6.122218960187292 6.422690164878908 6.426659134139029 6.433389011762095 6.437289258860979 6.488772113817345 6.495053762740253 6.500765313736832 6.50806324493916 6.630007888381937 6.636008074894391 6.653823579193136 6.668330216985353 6.674730975856766 6.67959678094157 6.693544606538667 6.708592108082398 6.877543209360372 6.879990069230635 6.884714141334847 6.89335421070566 6.899282453851638 6.912809610273483 6.916404456253603 6.937091233630475 6.948585108375561 6.969819529856256 6.985091485862124 6.985647798887787 7.00680398147616 7.051762505658883 7.083870961794765 7.093636843729147 7.187741445015662 7.446737162840807 7.465860259103668 7.471107167965021 7.71152144237245 7.720125613513192 7.730903887679432 7.757522349961854 7.776177444914119 7.793780086187103 7.817841063280973 8.004704882382782 8.366876390344366 8.39364603034884 8.512490946157399 8.515124622874405 8.54541603613071 8.646448718196291 8.652454446679767 8.66703726133191 9.103175951946488 9.146213401781548 9.434206676147303 9.436224440177718 9.463934619422114 9.494957714638806 10.4482116516697 10.47016064633683 10.4757928673679 10.49727088912772 11.40759260160245 11.4272932694584 55.41612288738738 56.05059638308641 59.23110548098178 59.30967522203392 59.45855818341906 59.59228103940544 61.11684901783573 61.17167479187385 61.3411153224618 61.50633152055064 65.07770227314495 65.24293295725408  
BAND_ghostNone_4149_37CyclopentaneNeopentane_TZ2PSTO -11.22581233708096 -11.21009738946446 -11.20973769932545 -11.20947919604982 -11.20915045183785 -11.20835178513736 -11.20457985795559 -11.20455712365143 -11.20448310068687 -11.2043668419971 -1.117088568471502 -1.106776717519428 -0.9578159485738561 -0.9573583734037365 -0.9293167935171429 -0.9289391398070443 -0.9287451565107993 -0.7775849180327251 -0.7683704152635182 -0.7303554579252101 -0.6526199138581481 -0.6453680225726686 -0.6125869812254623 -0.61225498883064 -0.6106147872250207 -0.5736498932839768 -0.5710289228719646 -0.5523856524523936 -0.5514332380437719 -0.5097715568763257 -0.5096900014047713 -0.5095200581616922 -0.4759799523185571 -0.4758490905848003 -0.4648737801393217 -0.4641345681311883 -0.460429103740348 -0.4532721319617767 -0.4527367114039081 -0.4495815604979166 -0.4475537197531397 0.09257546791440775 0.1036629488281659 0.1135444682310536 0.1148258369702974 0.1318263163994896 0.1356907291611978 0.1370856163659411 0.1515221643484511 0.1547384080036159 0.1688459718902219 0.1716070927998236 0.1754305571986093 0.1848727412327779 0.1855287922653911 0.2076803094759926 0.2170707622136385 0.2257608696464019 0.2298721684564148 0.2431400372892105 0.2519556576246291 0.2613551846400604 0.270105645922247 0.2827763337728462 0.2974162858924627 0.3162418819312357 0.3185637747092742 0.3203823346905401 0.3219202068834066 0.3302629631796891 0.3369987697132889 0.3388946454938636 0.3750132613062275 0.3772908171059609 0.4096285560985805 0.4229136514462048 0.4284676081067388 0.4343672984314698 0.4385047282987075 0.4501401576549007 0.4603867499359229 0.4663169294104348 0.4703464543226024 0.4762374209890053 0.4951214458690594 0.5113743272531264 0.5246104724375952 0.53639277167996 0.5381293353497708 0.5528648669906255 0.5600995242551637 0.5817489307802768 0.5938710319271747 0.6014899758804272 0.603635940722695 0.6119626966645555 0.6192688004710691 0.6230641959612813 0.629308288666485 0.6387250114876243 0.6510053437089631 0.6584010043843207 0.6667264817090629 0.6789244640285702 0.6839361863255921 0.6864935146602099 0.6968228077481843 0.7022553013717417 0.7099932124186875 0.7165263593881842 0.7186331303338895 0.7394789623395263 0.7408185693371162 0.7447834399027575 0.7581466727346855 0.7700811514915834 0.7732178173259157 0.7862100409630198 0.8057419504472795 0.8227893740857265 0.8360419093180418 0.8773045108276318 0.891806249176784 0.8934499403138323 0.9027468459556868 0.945218678588213 0.9605502424604838 0.9661792012755688 0.9864223674454452 1.014702497182466 1.070302435612308 1.073618326430473 1.105969122724188 1.107538256977102 1.143216900363621 1.15121322559199 1.19979022605081 1.206389000568524 1.216721487775363 1.221603800818918 1.224662223371447 1.242973768332294 1.24443815252483 1.251249607714392 1.261160368944563 1.286010449677183 1.310381844615488 1.314665429400258 1.318253251490609 1.329067430127174 1.349629654180494 1.351908119959708 1.366463516734029 1.388216831265152 1.391002236174352 1.397269853995497 1.407973538610678 1.421317897533819 1.425552891782745 1.447089683582789 1.456137291500122 1.465775503409771 1.476203072107302 1.488353427110026 1.511462156246892 1.515879180121243 1.52182665615126 1.532120357179332 1.538523754478715 1.55930424202616 1.577379282132301 1.593207292903031 1.596641733981023 1.618098584991636 1.629073192705519 1.634905849289686 1.635688781724918 1.666344896327435 1.678799166134861 1.685137027070894 1.702773278219701 1.708625958759946 1.717179192243656 1.72712219323611 1.732993387350935 1.751026506686465 1.756092086168283 1.771311135222028 1.783997566797366 1.798374826000828 1.828320807231548 1.836632298948944 1.837508269876161 1.864067333659074 1.869577913918028 1.884903255050079 1.895986210805963 1.913536055304513 1.916953205914159 1.923745954990601 2.003952450430112 2.018153059289299 2.038692437987637 2.044246469697957 2.101281975300087 2.112006337129479 2.11632315070511 2.152696585768052 2.157470912125572 2.163477944182566 2.187657088135212 2.207421097263616 2.217484229387566 2.234375962655522 2.242368228528669 2.252981667300338 2.26076140727631 2.265485138960811 2.280317180973119 2.296579927060895 2.336182609331648 2.343787992805316 2.352796161583825 2.359530138162431 2.371714397504504 2.412778308438618 2.439928722799405 2.458244319014263 2.470729075930391 2.488802102646159 2.503745647566169 2.506613407977789 2.530521539905795 2.533559098566958 2.562491043878493 2.577275681322777 2.596318241056522 2.629016823570671 2.639578877990962 2.657929690597721 2.695367068866171 2.703626946511886 2.742478534363667 2.74316222989621 2.758151554306651 2.763028247895236 2.796894520271492 2.834298476938744 2.842899255932363 2.845266827421662 2.854843122880511 2.882532535756683 2.885523678995721 2.888573292558579 2.894854014801387 2.92077159751895 2.928497366751418 2.935732042082368 2.950777206701506 2.969054844372296 2.971379982544909 2.985289189627665 2.998089584388605 3.012368977485986 3.013921478293493 3.070157881268805 3.104475774939406 3.120522512251722 3.154602961175613 3.175104389936901 3.204764647156924 3.205800513888426 3.208377639253949 3.213492949204364 3.229813862771274 3.233435185290445 3.239514374751904 3.240735692089642 3.251150168901254 3.267424249516059 3.272619699726569 3.294172438773259 3.296111902921268 3.301962705534399 3.302940700516609 3.329733614020126 3.340673416208513 3.348067094097256 3.351931629375029 3.358025640751881 3.373998145371154 3.387750773479679 3.405316739131515 3.410514117599015 3.413649060978752 3.447589633040186 3.452617591129042 3.469723584582109 3.477396193791075 3.492085244165167 3.50204960810372 3.532833778840191 3.538318628718132 3.545987382530255 3.548189273152701 3.569398568643554 3.586936412118648 3.598140578958946 3.620384668515496 3.663350481847358 3.706011982592308 3.710295804129213 3.73531977273342 3.761026722074656 3.77404703916793 3.787504679782587 3.825851850140044 3.858928472067445 3.870265806212582 3.889083528566742 3.900333857918564 3.902573700370109 3.914843540909362 3.916725620880023 3.921431724648877 3.923010244598555 3.926292176360997 3.939675060082189 3.947448502066742 3.950395196572402 3.974678998541018 3.97781343331393 3.997768154775164 4.00358158550522 4.011387256012668 4.039125571274944 4.049420115846948 4.076258374726181 4.086729076272849 4.114573198168014 4.144760971873994 4.186612747795458 4.20270177132078 4.232761618161602 4.243568952838766 4.250317887673916 4.260926507938819 4.271117388263042 4.286818186009057 4.311389965315336 4.3509113229194 4.386493226860027 4.408766782948383 4.490530316063555 4.496522065048564 4.52155276584404 4.525255445280944 4.530136812143486 4.686671387392281 4.708673817052063 4.736873204273709 4.753276885474184 4.754572805227125 4.777054427683166 4.789224033638511 4.888686246321826 4.908531053309488 4.924471933012207 4.936674044758647 4.952681217920908 4.992388204382324 5.01196325677873 5.033482844300078 5.040904384202595 5.064921048941151 5.083854813898149 5.140511198294979 5.14757767819061 5.148937173055677 5.214572415439233 5.252561520537891 5.260508946185401 5.26925065164059 5.277923248084098 5.293921075774942 5.344015464639805 5.346743497646554 5.350113107965814 5.365532216622462 5.369368105307256 5.373031969057325 5.400617261880891 5.441813816497897 5.450008286716412 5.468728429450991 5.504290418592154 5.509974961486695 5.525599358979996 5.532198204309761 5.578147291852138 5.579866577182534 5.592635306064815 5.644270566400369 5.725041979404076 5.752326099063975 5.836062588063816 5.840682142520548 5.883249403961092 5.884327887764806 5.890363992943555 6.028725308505867 6.040424376386805 6.042497584487654 6.065009030072565 6.078009234110231 6.135469446507188 6.158068236245633 6.16888007480747 6.22904511758347 6.278592287983144 6.295588327309053 6.369434186235122 6.420247745181722 6.507494422452119 6.585334954824707 6.594053017814829 6.595186043769236 6.605606170570783 6.69976174645068 6.705936935346483 6.728470845147154 6.760336451836918 6.783527793412804 6.806588306139177 6.925852798059481 6.934147448635908 6.958708291068047 6.972068341919696 6.982776782815459 6.986188686137034 7.036417735665849 7.055247108657804 7.065092641897531 7.074774607598245 7.077918931983322 7.122690590682454 7.14825997637321 7.154389545162474 7.160146721493571 7.174749689130686 7.184390907017349 7.185238735534864 7.195842373816976 7.19883402355096 7.24111655917152 7.250889244391766 7.296942389168891 7.30396390984022 7.354336685701126 7.370428346422951 7.537521467295045 7.574948825047222 7.637211145489797 7.737271851221839 7.743092468721305 7.82062669960374 7.851714349930363 7.862185929678469 8.014886691048183 8.22482653126842 8.244051018039478 8.281066756888398 8.297158173621302 8.303088721644642 8.368254317693134 8.413914233505723 8.446378577776601 8.550918966212061 8.613354013253803 8.639246326217208 8.704550175780946 8.830532695361054 8.89048191130304 9.094314779934564 9.277854319784362 9.343289800406534 9.710710178145385 9.94904957061485 10.05766415879698 10.13330510401403 10.26138061176717 10.60832111388579 56.37178966184788 57.70645646575348 59.26020192344478 59.48374723342295 60.91556664952031 60.94738904048054 61.04139264190075 61.86041555810788 62.33619716812384 63.71660981597313  
BAND_ghostNone_4174_62PentaneAcNH2_TZ2PSTO -20.51716229882258 -15.58736062405299 -11.35662742019099 -11.2391060486005 -11.20652621533718 -11.20586296354194 -11.20539392192863 -11.20380823182509 -11.20308568056053 -1.382499043147657 -1.217390496671059 -1.076975639263781 -1.013103341718827 -1.009155886662062 -0.9172455385952132 -0.8163505668045475 -0.8041488469533133 -0.7804158773295183 -0.7316712909305151 -0.6691665120073376 -0.6504577797188664 -0.6136542232083962 -0.5955755829099763 -0.5915852653288993 -0.590321994968902 -0.5655241852888043 -0.5510269719575386 -0.546653245288513 -0.5306051102578409 -0.5228100193486293 -0.4914749211477185 -0.47248438916611 -0.4578411493097392 -0.4557144271764744 -0.4431984412276902 -0.4289869052649506 -0.416969185151794 0.07873152012344284 0.1022538031883723 0.1095708674469057 0.1201459319036909 0.131575542090447 0.1327254884284769 0.1500739331929443 0.1519932217648933 0.1680616213260799 0.1807837691146151 0.188976010113488 0.1964296540984077 0.2002126352235959 0.2216606734229843 0.2239899085804147 0.2283367255854311 0.240275366182763 0.2548355856527551 0.2695400832109451 0.2991541844239626 0.3061729850800809 0.3102434255176528 0.3241538000848025 0.326586523398205 0.3636322382305638 0.3649334339798537 0.3796468584497721 0.3923548668026222 0.3953263907864118 0.4023215420208541 0.4248359765014831 0.4300453464666962 0.4395812439940695 0.4507858926723205 0.4678025644077135 0.4787247266030334 0.4936453163452008 0.4977888551104505 0.5053416708946615 0.5316022556111254 0.5502589443159104 0.5641184391554694 0.575192317630573 0.5822550396171038 0.5950242916852642 0.6166011463976273 0.6219934115464717 0.6295735113875497 0.6388304318116922 0.645965355740475 0.6564561266448502 0.6717334714087529 0.6745464901658439 0.6871106980142211 0.6968729292805461 0.7073389169355282 0.7147660843135167 0.7175964987797439 0.7305545949055174 0.7633894175881066 0.7741372122458708 0.7773832239674719 0.7930208954980625 0.8010930095042368 0.8239588201164701 0.8386835350859273 0.84310994313089 0.8511115554181551 0.8642043737173049 0.9133737933056717 0.9163188559701221 0.9681989054847608 0.9914438590107317 1.013043144683346 1.025531805073104 1.048974381646765 1.064655096828473 1.074679198185318 1.116375372630561 1.121042984193007 1.13698161714448 1.149805361891034 1.17238328808328 1.185575788265991 1.200755251316479 1.207319696724494 1.257119296275446 1.281338054856205 1.286116357174133 1.3073177143221 1.320144524943328 1.325972047950384 1.347797839568267 1.352761619292283 1.359629369823829 1.383750781396471 1.402513509707453 1.412053221073685 1.42271319782313 1.43547682115727 1.441636402812447 1.451715912090309 1.476803684564949 1.49531658377838 1.508655654992192 1.528759705641114 1.54398825029108 1.554213335433705 1.562778861536531 1.576997721573758 1.586666513509416 1.594807877040362 1.602141918263807 1.617679968354104 1.645395547580513 1.65141852134194 1.655273910595037 1.676334302276757 1.687187323089764 1.699091573489602 1.724928472062814 1.73948750010065 1.774015739625105 1.795167904410137 1.81170386064563 1.81223122396344 1.835040385979956 1.872582130540845 1.874167381743572 1.932672649343129 1.942301475954978 1.970550725865961 1.988447520379981 2.016074907105313 2.036247715136119 2.047166648724947 2.067295344674245 2.089301935090025 2.109575010887208 2.125855537952496 2.14278874268584 2.163495391428035 2.177917530798442 2.190426515686696 2.215948198627359 2.242979495925792 2.272574979917729 2.27522983489613 2.28782640818586 2.3283780128291 2.345156727101391 2.356014286799017 2.395852566602634 2.424815417936244 2.430068416954034 2.436615236601725 2.458211720770671 2.47944455057012 2.498560809783116 2.534779920357093 2.535422874340867 2.54594434851891 2.553000497909054 2.585966032839747 2.588785713172245 2.603705458668756 2.635637751988376 2.650289787234034 2.693084907527765 2.710840068254023 2.720381097838355 2.740306717185538 2.748654621085013 2.775877008888509 2.80660358228045 2.816780025697842 2.831440423852003 2.87120080688962 2.88844986179662 2.921076226678047 2.94924928119734 2.960210385015012 2.976006857734526 2.999229906422292 3.024949438238208 3.052443023399763 3.077069437901801 3.105360316141625 3.156731632437258 3.167726464041161 3.189202107282984 3.19239995228124 3.212563199463423 3.217788591486048 3.234903670171442 3.244127644703536 3.248359024530991 3.260654348031307 3.271283428176041 3.272663890624404 3.29679183936739 3.301148714199197 3.308288015501442 3.316443341294147 3.341639622278867 3.34554913624636 3.355396245927973 3.404730804642676 3.413768763627476 3.423542794922701 3.439295301292833 3.482227576139993 3.485836225581485 3.511543490085633 3.526887484792127 3.538344241417934 3.543216254137703 3.580438417066504 3.588503514803171 3.607359950476871 3.623296017603344 3.63943621571965 3.661162463456273 3.690432423131996 3.699963747196211 3.720030434542953 3.787124132715168 3.843581549999024 3.855905456522847 3.87476323299174 3.88447969820505 3.891766298658534 3.895640854294256 3.901957349289665 3.905329853086081 3.929607257315857 3.933284065169434 3.941004127278656 3.945832949182081 3.950403438279852 3.963707619353721 3.971285423324957 3.979946147123077 3.981617171827545 3.995203651892382 4.049209801085187 4.076875307484011 4.104008917665118 4.130200076040567 4.138270958806635 4.154959919978828 4.227560381243223 4.24684083127303 4.273240350935994 4.277809135232215 4.319306042748456 4.335686061314239 4.364398573907881 4.441685585208941 4.508823988094901 4.558187916623767 4.653956875691294 4.671927221132366 4.683597883808116 4.743129505071811 4.793461929828819 4.815731754146959 4.824389050416966 4.853026061634309 4.874350683391668 4.890251977867898 4.927418421642551 4.952174473715345 4.964119439167175 5.010371380956756 5.030899900215529 5.044254178565157 5.073928334909231 5.109636250625218 5.124179781797435 5.127937233740281 5.151663617836215 5.178669629737419 5.204667444237925 5.224348629279213 5.231778886516267 5.269834452284081 5.314306406168289 5.31715625972706 5.335461093399631 5.342579255127625 5.393333363681144 5.406292137566864 5.420088358535474 5.514783682396505 5.517461087104455 5.526224389309398 5.529502480064752 5.550995805015003 5.584046042811813 5.602866055930647 5.640799901627037 5.782944418187256 5.838057068709215 5.850920532256417 5.85922792335028 5.908795461142241 5.965060807706179 5.977318650819646 6.008248891765562 6.027937259756705 6.077706172408518 6.084069144826295 6.142820823906087 6.164884220683605 6.205941851539053 6.21925959439137 6.267817199528245 6.534078716016045 6.587174530671251 6.719062393098202 6.742697080993128 6.755143725971998 6.815016433518847 6.887461327842045 6.892747139851799 6.926692151386233 6.935311551381204 6.98351859915913 6.9955582728921 6.999910815069386 7.010818346180814 7.031688214265256 7.048958554189785 7.064206328305698 7.074159111899354 7.110904101651186 7.113624020140552 7.123450586791315 7.144785003542152 7.161298906087675 7.18433013467942 7.216627972588465 7.224713150646044 7.300740801418941 7.331974256895574 7.417135278550757 7.573169398370911 7.72483597506902 7.77507853121153 7.800561869052805 7.831642401147539 7.873335900234411 7.91532133392136 7.9722171505885 8.032298013795929 8.073285769453571 8.109238352429283 8.287106620214425 8.295145958298683 8.309236477108346 8.422820573717303 8.51755625689262 8.539245792031984 8.607892188634736 8.753708891669879 9.347662109486812 9.415296960113716 9.719797716072984 9.952786949807573 10.02762956350907 10.3481091671808 10.49064873473506 10.97063268477958 16.77107733598321 56.58890846534405 58.22260340475876 59.23067586184461 59.69143635838533 60.56334867907731 61.06886300656588 62.96533924912661 74.25265528232742 134.0441163383257  
BAND_ghostNone_4178_66MeNH2Pyridine_TZ2PSTO -15.56962206745954 -15.52086380393022 -11.28048276119739 -11.27832338794965 -11.26484398383108 -11.24659400929129 -11.24556157316612 -11.22762036838462 -1.263655565658658 -1.156283229399433 -1.095877010048297 -1.039716724540423 -0.8832308959315872 -0.8646974022606096 -0.8614593637297672 -0.727681447346073 -0.6662724566032507 -0.6586853017629686 -0.6513140358825672 -0.6035872622282895 -0.5921811919460641 -0.5823555498875698 -0.5492912826559158 -0.538517449822642 -0.5248892851396466 -0.5041521001119823 -0.4266419725744324 -0.3900343730531588 -0.3791675874569649 -0.3527150684636889 0.08800238012578146 0.09381293788809339 0.105076602646929 0.1090999465852451 0.1131426249873657 0.1296662481174064 0.1375393255792144 0.1491428679525405 0.1714150536540066 0.1769351705302799 0.2065750370862677 0.2315407930642518 0.271237272144489 0.2784055063405337 0.3110352124002834 0.312388868971525 0.3197319139008687 0.3211235248959226 0.3414966422972648 0.3512911296126034 0.354907563982396 0.3831917094412428 0.4000352485682405 0.4397028373993044 0.4532630652192838 0.4715484805251558 0.483563218247371 0.4936885582381561 0.5171412347883318 0.5246200449200661 0.528874560377163 0.5336003215957165 0.5509489266727555 0.5553507762336993 0.5654220653910892 0.5725346839833704 0.5785390925384005 0.6073450110399381 0.6364016505163046 0.6471573504727932 0.6675671790827361 0.6796292395729518 0.6950040870004878 0.7029282906760317 0.738059052671982 0.7435398296069677 0.7773224555215188 0.7926572801310156 0.8247518635565012 0.8421603148913357 0.8733610110265929 0.8815765615591116 0.919566696134934 0.9266367286810668 0.9320283638613334 0.9474974254266393 0.9813355641974836 0.9902267190145191 1.008793995537368 1.014223833765703 1.040015974080908 1.125015463028686 1.128690585615236 1.139808947534799 1.150432531934023 1.185128345586512 1.195490613115198 1.227464568015058 1.23024599293981 1.244147780373182 1.272915629808205 1.281013114622418 1.292912761420788 1.314556777230748 1.348874624037603 1.370858474090227 1.388984564296503 1.410051130365103 1.453109036310555 1.463886533146777 1.492952328533209 1.521256087677135 1.556812257295027 1.584360714551196 1.606154357222704 1.627107251472928 1.641912746675519 1.658145446673632 1.677881766875908 1.689074931577955 1.718752997032743 1.781691380665113 1.787753478302153 1.79166310546523 1.803979657780289 1.829578854980265 1.858325673676099 1.909038710370112 1.916001731861833 1.933271364938038 1.950091681317081 2.022631398816604 2.113488690227304 2.15993370145425 2.178538381970342 2.186400998384705 2.222630373724706 2.232281676212911 2.260835046712243 2.264717564376527 2.273599330763991 2.315503554298084 2.330212046346109 2.333918724511428 2.376777622856779 2.438748329184371 2.4571593000189 2.483664428455001 2.49341324648981 2.501440113266292 2.564695172336257 2.581340015505472 2.621069887172591 2.678496747910758 2.712396906965008 2.721720762375948 2.739351817619148 2.765511196027037 2.782187286231653 2.815687634384158 2.853046177573248 2.868340000793186 2.874684886209692 2.887203317560883 2.910091938804594 2.95747072652857 2.9764663191635 3.055354883689375 3.064883771386528 3.073178563431847 3.097710430149704 3.124874208321141 3.148898913394409 3.171057486524262 3.181998768102676 3.191091455378446 3.222493074085226 3.246984426073323 3.285388823764351 3.300922630571286 3.32405421391177 3.341117212194517 3.384547078300848 3.390021358015085 3.404120542849741 3.422705193767116 3.444515539122579 3.483865539092355 3.516124534312467 3.546598669759181 3.56627217263505 3.588502553142985 3.593250890697518 3.599969666177944 3.618988654365643 3.649927802707563 3.685656612508625 3.713994886285743 3.8220878064731 3.861694590264891 3.873385102215241 3.882270344285159 3.897730172457325 3.925747151884404 3.956001937548808 3.990059123734031 4.028189547125656 4.048333279491541 4.092553589953312 4.108086577236603 4.128815551451634 4.161871139442989 4.206281099523663 4.243708778093898 4.260336210872382 4.2674041229905 4.273770210690528 4.36240313639197 4.411464059990921 4.443559315573792 4.46156904284081 4.539603338322346 4.628446198345077 4.662067844771918 4.740543399463376 4.760610360955155 4.774091971348674 4.786327546728915 4.804283106839393 4.828978267927969 4.849700374318833 4.877842941050504 4.911421312885158 4.950292088086377 4.970228196590266 5.017583396041417 5.043625367151129 5.06658169296352 5.089960902918623 5.127721533536392 5.144433905108531 5.194235818898804 5.213536613139666 5.313084746127208 5.386880115366454 5.45295847443146 5.459092151340469 5.480281570738105 5.502421427832685 5.50981531774455 5.534470663701759 5.541555941094325 5.675804577980578 5.678485070568586 5.702741202668072 5.803786183708691 5.822409962580332 5.875197137021065 5.933042915856876 5.942137093723009 6.048499127404991 6.063822240813194 6.128786137979677 6.132922621785785 6.24416558811194 6.357315653172689 6.404069753619854 6.521482377759262 6.527151772084134 6.567293685569824 6.609430916724255 6.641491715413101 6.657561531908718 6.820949545561217 6.874952742816922 6.913701079464042 6.924640019744529 6.945626235868883 6.957173499861709 6.967803381487126 6.981089192523529 7.041286380160846 7.088046348063425 7.13307007523109 7.170562762504131 7.179002697219137 7.246241759630712 7.284153975863714 7.480047490703446 7.601562402536909 7.624377543400555 7.791522411227742 7.830880423441143 7.848631030481205 7.952424606180929 7.975192195048393 8.219094325014197 8.393552127504394 8.417560734067541 8.527318603450404 8.758645035787902 8.946242668785906 9.334939177179418 9.503708072886223 9.551859917014564 9.573141723606556 10.31770157946927 10.50014129899074 10.65586876472748 11.38320383355765 56.03501809899457 58.56047080790319 59.18228449651497 59.77019992573302 61.38327730035859 63.2595835263128 73.87867513500147 74.50777804247492  
BAND_ghostNone_4139_27BenzenePyridinepipi_TZ2PSTO -15.56004978497136 -11.27037325595513 -11.26967322309081 -11.25465321078241 -11.237295240819 -11.23569514904698 -11.23566545251684 -11.23492468613893 -11.23416110580639 -11.23359891233721 -11.23284744823594 -11.23179949017015 -1.253314885132137 -1.151169211096708 -1.086147290434355 -1.03019137029405 -1.015274448957875 -1.015095936334337 -0.8554752819403566 -0.8519587840289522 -0.8242860120798847 -0.8240783255236647 -0.7182878088464211 -0.7095681921723155 -0.6564830807458609 -0.6501232698909686 -0.6439025042275557 -0.6191347640104061 -0.5945609350905462 -0.588370963112644 -0.588042298531489 -0.5732390066765989 -0.5425399025762258 -0.5159927025842272 -0.4974854186547645 -0.4948833716522743 -0.4947949912544666 -0.4159599470501427 -0.3812867322417596 -0.3480392170760511 -0.3359699631078858 -0.329989666578608 0.08927363799363359 0.09792863416459398 0.102795443607467 0.1060096009492515 0.113873190059406 0.1216689030720445 0.1246534326250053 0.1275832524953829 0.1324461141600063 0.1407927862794953 0.1507666543235916 0.1548026495818285 0.1760934565566083 0.1923406512140866 0.1975687284887256 0.2838421876590709 0.2911531426715812 0.3048428856921441 0.3145232059066977 0.3180789178677202 0.3273655198858248 0.3379473673724037 0.3492866744785935 0.3524750025111377 0.3532156153884926 0.3569711780664749 0.3614313349623117 0.3625080368246947 0.3744544214959367 0.3783202192117695 0.4033687798350387 0.4140118191822814 0.4201571480901271 0.4446225492442489 0.4946260072995084 0.4976615139258412 0.4990963692046474 0.5117910627771065 0.530954067797512 0.5337604407842349 0.5352366496800948 0.5444248232044233 0.5484064380893646 0.5517617407626018 0.5576852745967149 0.5582061668012576 0.5633475613707966 0.5652286869751588 0.5732094140313627 0.6028467801678992 0.6333114333366073 0.6472810737234476 0.6568601105182029 0.6628957935193538 0.6752901575192543 0.6894572720955126 0.7047280405064311 0.7123477734046616 0.716981901886959 0.7522298500445749 0.7538669297841986 0.7832314626045943 0.7998493565358079 0.8084831601570651 0.8323292538337155 0.8571749542743717 0.8716847911292028 0.8906529929165649 0.9129468916709473 0.9157420687912714 0.9326344712100448 0.9485257713605799 0.9533474141566558 0.9632951108688926 0.9670976723238633 0.9863286635250172 0.9990695818878065 1.002597249302382 1.00669119789236 1.039803360299705 1.043884705994174 1.071663371144171 1.080380431515027 1.10983889520536 1.131886491105593 1.137945460718358 1.146562158302233 1.157118356662018 1.174696052507615 1.19264040285882 1.204779944811041 1.217021138767421 1.226310991245249 1.247733618821518 1.262658043658403 1.275151710396949 1.299087958429824 1.315726005048358 1.335679888347947 1.359450737292115 1.368543597445527 1.386531634862341 1.392012740355619 1.40897357471226 1.419304972669282 1.443229625725704 1.452206271179709 1.471532086531052 1.486456265268749 1.536682027695609 1.565125023687933 1.584927774025077 1.605985147320612 1.625090795768782 1.643698056117129 1.647963704916878 1.668435664733572 1.695285354562049 1.705620508621646 1.719453359877297 1.736695456745168 1.74230630037342 1.760305189198528 1.774394941615911 1.785500259259696 1.800355946291537 1.809850520158735 1.813325515956254 1.83220816226117 1.838721622997474 1.848389733544942 1.850237155981791 1.87364056259105 1.917530780193612 1.921349462855267 1.960591340959411 1.990520772182163 2.108547702639077 2.181742507329348 2.192394405590015 2.195556928744435 2.201152040783868 2.205576586657183 2.218257429862578 2.241062554341272 2.248333560287402 2.263091090519477 2.275906648176504 2.281357595582652 2.29124221148932 2.300080609334389 2.327836623082218 2.336677400915693 2.35314608276747 2.443641755504877 2.478682652689266 2.481518701514631 2.505514314078019 2.516163441346167 2.520934530005842 2.574214564955618 2.607281418885488 2.618445004108037 2.671930624093202 2.696772437313997 2.706507009811802 2.721088067173929 2.737706717311206 2.743142127693791 2.757672676432056 2.771970049072568 2.779633824124807 2.795648902400395 2.799149057505444 2.823246598105596 2.854017118033206 2.865141666260216 2.87557305145473 2.8956826652593 2.912315753464405 2.925427444762051 2.944339764409288 2.964152878091668 2.977867515398994 2.996137380212374 3.060370284221345 3.07335191984603 3.077589182911958 3.095023294241126 3.106732109793311 3.114159173540523 3.141364891269592 3.16166118262126 3.164811105096319 3.166305945084674 3.175877808007086 3.193368770551106 3.20841810452775 3.22956113149776 3.289262398640055 3.344044327326102 3.352735428102348 3.3843556115158 3.390483883826151 3.393396893697152 3.402532827755215 3.415497651115561 3.425086940336309 3.450092841974435 3.462496206395608 3.481997574453299 3.529317429437632 3.561523683783228 3.585723373208392 3.595448816120199 3.60153677220533 3.603820301206767 3.606562871231332 3.643492070686396 3.646968929422602 3.658092229918334 3.675466806175333 3.689838440673733 3.72642680111828 3.793316977063021 3.794875530612579 3.818380160005426 3.83549455363074 3.852127419001083 3.870388637498876 3.887097042231396 3.899216894042654 3.907269347135145 3.934543576281083 3.983932231321326 4.02457222515612 4.060388872290463 4.066554250351267 4.11904223331265 4.121050446148758 4.125764312533743 4.126807292739291 4.142444314442352 4.15005547926237 4.170953126351542 4.181144886329891 4.197940315462659 4.234543942203294 4.253091490545387 4.259139659458021 4.300958250056169 4.362795688482262 4.384115159644629 4.398481988595383 4.46201692883505 4.466823458489913 4.485748756826534 4.532956039213417 4.537179067069258 4.552856289257581 4.666283702532285 4.695657363956971 4.74771264845995 4.751098072037766 4.765012624469535 4.77328774566545 4.792557368998398 4.800290026464052 4.808637613542884 4.82145769322151 4.835405761827728 4.838259245742019 4.860300697823694 4.86651566652978 4.874763142644019 4.883346712416984 4.898194324320733 4.906211772278136 4.976193731953998 5.022645064806207 5.037487287226631 5.044663571912251 5.0768001431489 5.107675659059121 5.139641039725487 5.142495255753714 5.146176279244807 5.199878843831528 5.201001087950313 5.212983039641661 5.226700080534433 5.301278131437748 5.389216617492232 5.427511004045146 5.430806216635284 5.470223782257363 5.510860960918654 5.519514597535543 5.555693521903496 5.6021856586209 5.606993381488572 5.688311003092981 5.814414366247812 5.822662232385909 5.886828976105664 5.924279653105891 5.948318766213185 5.955605378371341 5.959713999905667 6.020679655759832 6.047789236995969 6.059102410445489 6.070198300143748 6.101765707142489 6.149979662705301 6.182961643451574 6.351329529569142 6.414219307424881 6.433124777719697 6.436950714568844 6.497334289743948 6.502135100597037 6.529231852037405 6.541265082580508 6.579160732230692 6.614247302397254 6.632582025765959 6.647512562943573 6.655686652820874 6.681312367972599 6.711154565164028 6.788765681792373 6.853193412226128 6.881597757995995 6.888930554476973 6.905673523977438 6.920378151218712 6.95556710255435 6.957861735676414 6.976252948095821 6.984840722644026 7.003225869392176 7.014940318016873 7.021642974630906 7.037128841238195 7.098925292502547 7.144285853469261 7.19182174667086 7.234031658061899 7.299478469734764 7.470944231849369 7.659660911784083 7.726222120658853 7.738611152555346 7.814053218135611 7.822412017243042 7.847450892230247 7.869486931450917 7.960975932406726 8.321895935093565 8.37540341185203 8.417133672215567 8.527881589441257 8.531547211184359 8.549964199324624 8.659723626186736 8.758552981438804 8.96346135369482 9.116685068664482 9.472731532583895 9.508725845504294 9.51551470101586 9.62182201427389 10.47735379130211 10.49884019395973 10.51762957618847 10.6967543617785 11.39322315619038 11.44533743078196 55.57474683478008 56.09895087428116 59.437430065519 59.5626539068283 59.64614704150846 59.90039891007054 61.22892199664833 61.23485987151838 61.46460793063967 63.31370290306952 65.18073725298541 74.01615319379118  
BAND_ghostNone_4121_09MeNH2MeOH_TZ2PSTO -20.56802613450975 -15.51977036274644 -11.27808158069509 -11.23072140283023 -1.370711433368501 -1.156508294107997 -0.9358843056691546 -0.8852864471131068 -0.7035983430150483 -0.6554140452313447 -0.6267224739965833 -0.6055671306759807 -0.5913619123270647 -0.5446573186622606 -0.5185152289203163 -0.5057117670338618 -0.4618418485158689 -0.3791971934227664 0.08661648435071692 0.108642225927496 0.1154561291558019 0.1312533329769263 0.1479668239915072 0.1559000275013716 0.1961540736584531 0.2107345855370591 0.2415749541043572 0.2619328248236722 0.2821221731035781 0.304115993582402 0.3114015110377627 0.3538375213288152 0.4372748259642477 0.4532146717282796 0.4634679487370547 0.4940446354711275 0.5058368431761415 0.5100174846237822 0.5415582207587708 0.5468135734349288 0.5911850607692718 0.599966011505834 0.6098183271295957 0.6239103340782526 0.6521374567210706 0.6739918528017356 0.7036716468370058 0.7158293921047184 0.732233393262444 0.7481502502310873 0.7758159308388619 0.8121718225885508 0.8716552833279785 0.8859839627872761 0.9243823043012257 1.02092545968761 1.046783990223574 1.076132024026278 1.147771278633361 1.164270056629848 1.172952575878862 1.217717657233934 1.229609261957154 1.274452903769823 1.313745910722952 1.330562599075603 1.349870328053109 1.39647828784561 1.419674524860287 1.447048161171717 1.502388849238696 1.532616688410396 1.556371875642943 1.565724721092175 1.601472224463721 1.648503400658865 1.673225776110798 1.7475632573471 1.789723829225989 1.837141937705495 1.865525267760027 1.905632801288788 1.96265071903611 1.997716159338214 2.004011016527998 2.104283157283423 2.128568128264335 2.161388832127757 2.202515778279658 2.231522474492288 2.270317215837887 2.304546530346943 2.30565248902385 2.323838724754439 2.421034426362075 2.452808889659472 2.487410073340194 2.518083986278174 2.542343513240937 2.577166017416429 2.600234340082402 2.624876746451998 2.696133264054105 2.826350804152914 2.85658170829133 2.900264304528105 2.968165902708321 3.002676109793906 3.017741438628961 3.052690814689058 3.133407994884425 3.16950246815924 3.175645766054664 3.197973719819143 3.218907108362436 3.223526061623224 3.233665999986722 3.269512144750932 3.27971485031982 3.300677440012023 3.389742921256974 3.404782324157515 3.447754710787555 3.46957008191246 3.509750795070539 3.520529045926174 3.558862904052475 3.633049444654035 3.804691946120703 3.819193339723686 3.87253466471037 3.89344646181464 3.91515253710522 3.946113406560162 3.981756617427158 4.010813283915131 4.077604604600763 4.092815568638945 4.166120372265637 4.196989224032365 4.208491852721023 4.264482058434486 4.370832436269653 4.420598548245402 4.44020167561476 4.628720087773374 4.669456300167674 4.732758774382448 4.752137766614799 4.838635245555442 4.961373421308377 4.990890734805467 5.093319657142887 5.111108854905199 5.119840790391363 5.163497981623483 5.286687359042228 5.318356130695642 5.38764463600877 5.420332840299026 5.45954129368735 5.496583745026872 5.514074009828112 5.555695872486821 5.650034202399468 5.786372756278338 5.826695355090403 5.871213945196191 6.007741287644105 6.054610840438278 6.096798804561388 6.161386793680007 6.238231407346464 6.323831405362963 6.623524417541443 6.775692999749515 6.818379443087784 6.874770497246666 6.988095539210333 7.030549879145924 7.095304979500551 7.113327994409443 7.14459760847036 7.164023984220302 7.234079479351371 7.435381812588984 7.576001041174136 7.601210491423127 7.623271833529572 7.830130554436768 7.877729297394477 7.910168021779633 8.096076744343382 8.158693131508265 9.059394899648519 9.463537180886968 9.520936769329836 10.31719707952366 17.49323493073679 57.92000409229367 58.5584924222582 73.8246910067394 136.0503490802462
[truncated: 28,102 more chars]
